# Supplementary material for: Centrality of drug targets in protein networks
Source: BMC Bioinformatics. 2021 Oct 29;22:527. doi: 10.1186/s12859-021-04342-x (PMC8555226; doi:10.1186/s12859-021-04342-x)
Supplement: Supplementary file 2 — Additional file 2. Excel spreadsheet containing network analysis data, GO term definitions and output tables for predictive models of drug target proteins. [file 12859_2021_4342_MOESM2_ESM.xlsx]

## Sheet: Full targets list IDs match
chembl	queryItem	stringId	preferredName	alias	stage	citations count	class
CHEMBL2094124	O60391	ENSP00000234389	GRIN3B		phase4	17	channel-transporter					all citations	Ph4
CHEMBL240	Q12809	ENSP00000262186	KCNH2		phase4	542	channel-transporter				all	1573023	208785
CHEMBL1628478	P51788	ENSP00000265593	CLCN2		phase4	52	channel-transporter				channel	62430	2708
CHEMBL2362997	Q04844	ENSP00000293780	CHRNE	ACHE	phase4	49	channel-transporter				enzyme	546685	54934
CHEMBL2321613	O14649	ENSP00000306275	KCNK3		phase4	84	channel-transporter				GPCR	52777	6294
CHEMBL1899	P46098	ENSP00000347754	HTR3A		phase4	90	channel-transporter				kinase	363413	107867
CHEMBL2072	P35499	ENSP00000396320	SCN4A		phase4	245	channel-transporter				NR	27642	35015
CHEMBL222	P23975	ENSP00000219833	SLC6A2		phase4	125	channel-transporter				others	520076	1967
CHEMBL228	P31645	ENSP00000261707	SLC6A4		phase4	779	channel-transporter
CHEMBL238	Q01959	ENSP00000270349	SLC6A3		phase4	389	channel-transporter
CHEMBL3884	P31639	ENSP00000327943	SLC5A2		phase4	47	channel-transporter
CHEMBL1874	Q13621	ENSP00000379822	SLC12A1		phase4	63	channel-transporter
CHEMBL5661	O14980	ENSP00000384863	XPO1		phase4	226	channel-transporter
CHEMBL5366	Q9UGN5	ENSP00000250416	PARP2		phase4	217	enzyme
CHEMBL2111348	P33402	ENSP00000282249	GUCY1A2		phase4	2	enzyme
CHEMBL402	P04035	ENSP00000287936	HMGCR		phase4	570	enzyme
CHEMBL1808	P12821	ENSP00000290866	ACE		phase4	22938	enzyme
CHEMBL220	P22303	ENSP00000303211	ACHE		phase4	5400	enzyme
CHEMBL3991501	P48735	ENSP00000331897	IDH2		phase4	950	enzyme
CHEMBL1951	P21397	ENSP00000340684	MAOA		phase4	1778	enzyme
CHEMBL1827	O76074	ENSP00000347046	PDE5A		phase4	88	enzyme
CHEMBL1782	P14324	ENSP00000349078	FDPS		phase4	487	enzyme
CHEMBL284	P27487	ENSP00000353731	DPP4		phase4	2552	enzyme
CHEMBL2095215	Q7LG56	ENSP00000353770	RRM2	RIR2B	phase4	391	enzyme
CHEMBL3105	P09874	ENSP00000355759	PARP1		phase4	3209	enzyme
CHEMBL3430865	P41222	ENSP00000360687	PTGDS		phase4	73	enzyme
CHEMBL2063	Q16739	ENSP00000363397	UGCG		phase4	40	enzyme
CHEMBL215	P09917	ENSP00000363512	ALOX5		phase4	180	enzyme
CHEMBL1930	Q9BQB6	ENSP00000378426	VKORC1		phase4	926	enzyme
CHEMBL3106	P19971	ENSP00000379038	TYMP		phase4	113	enzyme
CHEMBL2007625	O75874	ENSP00000390265	IDH1		phase4	2356	enzyme
CHEMBL202	P00374	ENSP00000396308	DHFR		phase4	1842	enzyme
CHEMBL2362990	P31327	ENSP00000402608	CPS1		phase4	172	enzyme
CHEMBL1944	P08473	ENSP00000418525	MME		phase4	434	enzyme
CHEMBL1927	Q16881	ENSP00000434516	TXNRD1		phase4	125	enzyme
CHEMBL3076	P00439	ENSP00000448059	PAH		phase4	9537	enzyme
CHEMBL1781	P11387	ENSP00000354522	TOP1		phase4	554	enzyme
CHEMBL1855	P30968	ENSP00000226413	GNRHR		phase4	409	GPCR
CHEMBL4616	Q92847	ENSP00000241256	GHSR		phase4	455	GPCR
CHEMBL245	P20309	ENSP00000255380	CHRM3		phase4	67	GPCR
CHEMBL237	P41145	ENSP00000265572	OPRK1		phase4	73	GPCR
CHEMBL225	P28335	ENSP00000276198	HTR2C		phase4	203	GPCR
CHEMBL1889	P37288	ENSP00000299178	AVPR1A		phase4	114	GPCR
CHEMBL249	P25103	ENSP00000303522	TACR1		phase4	53	GPCR
CHEMBL210	P07550	ENSP00000305372	ADRB2		phase4	568	GPCR
CHEMBL216	P11229	ENSP00000306490	CHRM1		phase4	54	GPCR
CHEMBL2001	Q9H244	ENSP00000307259	P2RY12		phase4	85	GPCR
CHEMBL214	P08908	ENSP00000316244	HTR1A		phase4	208	GPCR
CHEMBL1805	P30939	ENSP00000322924	HTR1F		phase4	11	GPCR
CHEMBL1790	P30518	ENSP00000351805	AVPR2		phase4	156	GPCR
CHEMBL1875	Q13639	ENSP00000353915	HTR4		phase4	59	GPCR
CHEMBL217	P14416	ENSP00000354859	DRD2		phase4	1609	GPCR
CHEMBL213	P08588	ENSP00000358301	ADRB1		phase4	204	GPCR
CHEMBL1898	P28222	ENSP00000358963	HTR1B		phase4	167	GPCR
CHEMBL1987	P43088	ENSP00000359793	PTGFR		phase4	43	GPCR
CHEMBL1983	P28221	ENSP00000363748	HTR1D		phase4	29	GPCR
CHEMBL1941	P25021	ENSP00000366506	HRH2		phase4	29	GPCR
CHEMBL229	P35348	ENSP00000369960	ADRA1A		phase4	57	GPCR
CHEMBL231	P35367	ENSP00000380247	HRH1		phase4	55	GPCR
CHEMBL233	P35372	ENSP00000394624	OPRM1		phase4	622	GPCR
CHEMBL211	P08172	ENSP00000399745	CHRM2		phase4	82	GPCR
CHEMBL227	P30556	ENSP00000419422	AGTR1		phase4	380	GPCR
CHEMBL224	P28223	ENSP00000437737	HTR2A		phase4	502	GPCR
CHEMBL1844	P07333	ENSP00000286301	CSF1R		phase4	676	kinase
CHEMBL1974	P36888	ENSP00000241453	FLT3		phase4	4130	kinase
CHEMBL1824	P04626	ENSP00000269571	ERBB2		phase4	6231	kinase
CHEMBL203	P00533	ENSP00000275493	EGFR		phase4	46147	kinase
CHEMBL1936	P10721	ENSP00000288135	KIT		phase4	37369	kinase
CHEMBL2835	P23458	ENSP00000343204	JAK1		phase4	1877	kinase
CHEMBL2041	P07949	ENSP00000347942	RET		phase4	5336	kinase
CHEMBL2971	O60674	ENSP00000371067	JAK2		phase4	6101	kinase
CHEMBL1994	P08235	ENSP00000350815	NR3C2		phase4	143	nuclear receptor
CHEMBL2034	P04150	ENSP00000231509	NR3C1		phase4	493	nuclear receptor
CHEMBL235	P37231	ENSP00000287820	PPARG		phase4	897	nuclear receptor
CHEMBL208	P06401	ENSP00000325120	PGR		phase4	2532	nuclear receptor
CHEMBL242	Q92731	ENSP00000343925	ESR2		phase4	459	nuclear receptor
CHEMBL1871	P10275	ENSP00000363822	AR		phase4	25381	nuclear receptor
CHEMBL1977	P11473	ENSP00000447173	VDR		phase4	5110	nuclear receptor
CHEMBL287	Q99720	ENSP00000277010	SIGMAR1		phase4	59	other
CHEMBL1864	P40238	ENSP00000361548	MPL		phase4	1908	other
CHEMBL4051	P13569	ENSP00000003084	CFTR		all targets	6727	channel-transporter
CHEMBL1866	P51787	ENSP00000155840	KCNQ1		all targets	1244	channel-transporter
CHEMBL1628468	Q9NZQ8	ENSP00000155858	TRPM5		all targets	116	channel-transporter
CHEMBL2094	P51575	ENSP00000225538	P2RX1		all targets	9	channel-transporter
CHEMBL4306	P22460	ENSP00000252321	KCNA5		all targets	74	channel-transporter
CHEMBL2363017	Q9ULD8	ENSP00000257981	KCNH3		all targets	4	channel-transporter
CHEMBL4808	P02708	ENSP00000261007	CHRNA1		all targets	55	channel-transporter
CHEMBL3660	P06756	ENSP00000261023	ITGAV		all targets	120	channel-transporter
CHEMBL3392948	Q9NP59	ENSP00000261024	SLC40A1		all targets	134	channel-transporter
CHEMBL1971	O60706	ENSP00000261200	ABCC9		all targets	80	channel-transporter
CHEMBL1250417	Q9Y3Q4	ENSP00000261917	HCN4		all targets	232	channel-transporter
CHEMBL6007	O75762	ENSP00000262209	TRPA1		all targets	921	channel-transporter
CHEMBL4305	O15554	ENSP00000262888	KCNN4		all targets	92	channel-transporter
CHEMBL2998	P56373	ENSP00000263314	P2RX3		all targets	5	channel-transporter
CHEMBL1940	Q13936	ENSP00000266376	CACNA1C		all targets	364	channel-transporter
CHEMBL6044	Q16548	ENSP00000267953	BCL2A1		all targets	143	channel-transporter
CHEMBL3190	P48058	ENSP00000282499	GRIA4		all targets	43	channel-transporter
CHEMBL5163	Q9NY46	ENSP00000283254	SCN3A		all targets	59	channel-transporter
CHEMBL4304	Q12791	ENSP00000286628	KCNMA1		all targets	121	channel-transporter
CHEMBL6093	P0DP23	ENSP00000291295	CALM3		all targets	30	channel-transporter
CHEMBL4016	P42262	ENSP00000296526	GRIA2		all targets	65	channel-transporter
CHEMBL5522	Q8NET8	ENSP00000301365	TRPV3		all targets	212	channel-transporter
CHEMBL1845	P35498	ENSP00000303540	SCN1A		all targets	781	channel-transporter
CHEMBL3068	P32297	ENSP00000315602	CHRNA3		all targets	266	channel-transporter
CHEMBL1964	Q9UK17	ENSP00000319591	KCND3		all targets	55	channel-transporter
CHEMBL1075319	Q7Z2W7	ENSP00000323926	TRPM8		all targets	582	channel-transporter
CHEMBL4805	Q99572	ENSP00000330696	P2RX7		all targets	181	channel-transporter
CHEMBL1859	O95180	ENSP00000334198	CACNA1H		all targets	88	channel-transporter
CHEMBL5112	P31644	ENSP00000335592	GABRA5		all targets	78	channel-transporter
CHEMBL2417347	Q9Y210	ENSP00000340913	TRPC6		all targets	564	channel-transporter
CHEMBL2531	Q9UBL9	ENSP00000343339	P2RX2		all targets	13	channel-transporter
CHEMBL1886	Q14654	ENSP00000345708	KCNJ11		all targets	670	channel-transporter
CHEMBL5202	Q9UQD0	ENSP00000346534	SCN8A		all targets	133	channel-transporter
CHEMBL2046267	Q5XXA6	ENSP00000347454	ANO1		all targets	203	channel-transporter
CHEMBL1919	P54289	ENSP00000349320	CACNA2D1		all targets	36	channel-transporter
CHEMBL4641	O43497	ENSP00000352011	CACNA1G		all targets	132	channel-transporter
CHEMBL2476	O43526	ENSP00000352035	KCNQ2		all targets	403	channel-transporter
CHEMBL1628465	Q9H1D0	ENSP00000352358	TRPV6		all targets	279	channel-transporter
CHEMBL2104	Q99571	ENSP00000353032	P2RX4		all targets	19	channel-transporter
CHEMBL1791	P37088	ENSP00000353292	SCNN1A		all targets	86	channel-transporter
CHEMBL3805	Q13698	ENSP00000355192	CACNA1S		all targets	122	channel-transporter
CHEMBL4403	Q92736	ENSP00000355533	RYR2		all targets	722	channel-transporter
CHEMBL4633	P22001	ENSP00000358784	KCNA3		all targets	23	channel-transporter
CHEMBL1882	P43681	ENSP00000359285	CHRNA4		all targets	226	channel-transporter
CHEMBL3026	P34903	ENSP00000359337	GABRA3		all targets	56	channel-transporter
CHEMBL1293243	Q8TDD5	ENSP00000359621	MCOLN3		all targets	13	channel-transporter
CHEMBL4478	Q00975	ENSP00000360423	CACNA1B		all targets	32	channel-transporter
CHEMBL2015	Q05586	ENSP00000360608	GRIN1		all targets	112	channel-transporter
CHEMBL1293292	P48048	ENSP00000376432	KCNJ1		all targets	61	channel-transporter
CHEMBL1972	Q12879	ENSP00000379818	GRIN2A		all targets	172	channel-transporter
CHEMBL1250402	O94759	ENSP00000381023	TRPM2		all targets	407	channel-transporter
CHEMBL5666	P78352	ENSP00000382428	DLG4		all targets	49	channel-transporter
CHEMBL1918	P39086	ENSP00000382791	GRIK1		all targets	44	channel-transporter
CHEMBL5558	Q9P0X4	ENSP00000385019	CACNA1I		all targets	19	channel-transporter
CHEMBL4296	Q15858	ENSP00000386306	SCN9A		all targets	201	channel-transporter
CHEMBL5451	Q9Y5Y9	ENSP00000390600	SCN10A		all targets	107	channel-transporter
CHEMBL1962	P14867	ENSP00000393097	GABRA1		all targets	124	channel-transporter
CHEMBL2321615	O95069	ENSP00000394033	KCNK2		all targets	43	channel-transporter
CHEMBL3683	Q13002	ENSP00000397026	GRIK2		all targets	91	channel-transporter
CHEMBL5480	P14222	ENSP00000398568	PRF1		all targets	255	channel-transporter
CHEMBL3119	Q9HBA0	ENSP00000406191	TRPV4		all targets	706	channel-transporter
CHEMBL2492	P36544	ENSP00000407546	CHRNA7		all targets	215	channel-transporter
CHEMBL1980	Q14524	ENSP00000410257	SCN5A		all targets	1259	channel-transporter
CHEMBL5845	P23415	ENSP00000411593	GLRA1		all targets	89	channel-transporter
CHEMBL3561	P24046	ENSP00000412673	GABRR1		all targets	23	channel-transporter
CHEMBL4956	P47869	ENSP00000421828	GABRA2		all targets	135	channel-transporter
CHEMBL2009	P42261	ENSP00000428994	GRIA1		all targets	58	channel-transporter
CHEMBL2321614	Q9NPC2	ENSP00000430676	KCNK9		all targets	55	channel-transporter
CHEMBL4794	Q8NER1	ENSP00000459962	TRPV1	ENSG00000196689	all targets	2270	channel-transporter
CHEMBL1904	Q13224	ENSP00000477455	GRIN2B		all targets	227	channel-transporter
CHEMBL2384891	Q96D31	ENSP00000480616	ORAI1		all targets	923	channel-transporter
CHEMBL3595	P42263	ENSP00000481554	GRIA3		all targets	58	channel-transporter
CHEMBL3381	Q9UGI6	ENSP00000481848	KCNN3		all targets	71	channel-transporter
CHEMBL5215	P11169	ENSP00000075120	SLC2A3		all targets	53	channel-transporter
CHEMBL3572	P11597	ENSP00000200676	CETP		all targets	2121	channel-transporter
CHEMBL3317335	Q99884	ENSP00000230671	SLC6A7		all targets	3	channel-transporter
CHEMBL2052040	P49279	ENSP00000233202	SLC11A1		all targets	147	channel-transporter
CHEMBL4549	P04114	ENSP00000233242	APOB		all targets	6607	channel-transporter
CHEMBL5393	Q9UNQ0	ENSP00000237612	ABCG2		all targets	2873	channel-transporter
CHEMBL1914279	Q7Z2H8	ENSP00000243389	SLC36A1		all targets	46	channel-transporter
CHEMBL2778	Q12908	ENSP00000245312	SLC10A2		all targets	81	channel-transporter
CHEMBL2073693	O76082	ENSP00000245407	SLC22A5		all targets	170	channel-transporter
CHEMBL2052038	Q6PCB7	ENSP00000252595	SLC27A1		all targets	18	channel-transporter
CHEMBL5208	P48066	ENSP00000254488	SLC6A11		all targets	15	channel-transporter
CHEMBL2083	P15090	ENSP00000256104	FABP4		all targets	595	channel-transporter
CHEMBL1697668	Q9Y6L6	ENSP00000256958	SLCO1B1		all targets	565	channel-transporter
CHEMBL1743121	Q9NPD5	ENSP00000261196	SLCO1B3		all targets	153	channel-transporter
CHEMBL4459	Q01650	ENSP00000261622	SLC7A5		all targets	144	channel-transporter
CHEMBL1914272	Q8WTV0	ENSP00000261693	SCARB1		all targets	150	channel-transporter
CHEMBL2721	P43005	ENSP00000262352	SLC1A1		all targets	87	channel-transporter
CHEMBL6020	O95342	ENSP00000263817	ABCB11		all targets	313	channel-transporter
CHEMBL2781	P19634	ENSP00000263980	SLC9A1		all targets	29	channel-transporter
CHEMBL4507	Q9GZV3	ENSP00000264047	SLC5A7		all targets	30	channel-transporter
CHEMBL3273	P48764	ENSP00000264938	SLC9A3		all targets	49	channel-transporter
CHEMBL3085	P43003	ENSP00000265113	SLC1A3		all targets	67	channel-transporter
CHEMBL4979	P13866	ENSP00000266088	SLC5A1		all targets	39	channel-transporter
CHEMBL1293277	O15118	ENSP00000269228	NPC1		all targets	707	channel-transporter
CHEMBL1743126	Q96FL8	ENSP00000270570	SLC47A1		all targets	65	channel-transporter
CHEMBL2073673	O75751	ENSP00000275300	SLC22A3		all targets	102	channel-transporter
CHEMBL4973	P43004	ENSP00000278379	SLC1A2		all targets	81	channel-transporter
CHEMBL1075149	Q9UPY5	ENSP00000280612	SLC7A11		all targets	143	channel-transporter
CHEMBL5918	O15438	ENSP00000285238	ABCC3		all targets	217	channel-transporter
CHEMBL1903	P30531	ENSP00000287766	SLC6A1		all targets	47	channel-transporter
CHEMBL1743124	O94956	ENSP00000289575	SLCO2B1		all targets	104	channel-transporter
CHEMBL4327	Q6P1M0	ENSP00000300456	SLC27A4		all targets	16	channel-transporter
CHEMBL2073677	Q9NSA0	ENSP00000301891	SLC22A11		all targets	42	channel-transporter
CHEMBL1743123	P46721	ENSP00000305974	SLCO1A2		all targets	52	channel-transporter
CHEMBL4833	P41440	ENSP00000308895	SLC19A1		all targets	170	channel-transporter
CHEMBL5780	O43868	ENSP00000315006	SLC28A2		all targets	27	channel-transporter
CHEMBL5874	P14672	ENSP00000320935	SLC2A4		all targets	78	channel-transporter
CHEMBL5873	P11168	ENSP00000323568	SLC2A2		all targets	94	channel-transporter
CHEMBL1743127	Q86VL8	ENSP00000326671	SLC47A2		all targets	19	channel-transporter
CHEMBL1641348	Q8TCC7	ENSP00000337335	SLC22A8		all targets	67	channel-transporter
CHEMBL4535	Q9NSD5	ENSP00000339260	SLC6A13		all targets	25	channel-transporter
CHEMBL2337	P48067	ENSP00000353791	SLC6A9		all targets	15	channel-transporter
CHEMBL1743122	O15244	ENSP00000355920	SLC22A2		all targets	114	channel-transporter
CHEMBL5685	O15245	ENSP00000355930	SLC22A1		all targets	170	channel-transporter
CHEMBL5748	Q92887	ENSP00000359478	ABCC2		all targets	748	channel-transporter
CHEMBL3100	P02753	ENSP00000360522	RBP4		all targets	709	channel-transporter
CHEMBL3709670	P05141	ENSP00000360671	SLC25A5		all targets	17	channel-transporter
CHEMBL3344	P05413	ENSP00000362817	FABP3		all targets	137	channel-transporter
CHEMBL4767	Q16572	ENSP00000363229	SLC18A3		all targets	15	channel-transporter
CHEMBL4605	P46059	ENSP00000365686	SLC15A1		all targets	56	channel-transporter
CHEMBL1743128	O15439	ENSP00000366084	ABCC4		all targets	288	channel-transporter
CHEMBL6120	Q96S37	ENSP00000366797	SLC22A12		all targets	136	channel-transporter
CHEMBL1641347	Q4U2R8	ENSP00000367102	SLC22A6		all targets	75	channel-transporter
CHEMBL4105854	P12236	ENSP00000370808	SLC25A6		all targets	3	channel-transporter
CHEMBL3638338	O00400	ENSP00000376587	SLC33A1		all targets	19	channel-transporter
CHEMBL1997	Q99808	ENSP00000377424	SLC29A1		all targets	78	channel-transporter
CHEMBL2021753	O95235	ENSP00000378356	KIF20A		all targets	73	channel-transporter
CHEMBL1932895	P49281	ENSP00000378364	SLC11A2		all targets	56	channel-transporter
CHEMBL5742	P30536	ENSP00000379563	TSPO		all targets	591	channel-transporter
CHEMBL3004	P33527	ENSP00000382342	ABCC1		all targets	768	channel-transporter
CHEMBL4076	P32418	ENSP00000384763	SLC8A1		all targets	37	channel-transporter
CHEMBL4865	P02787	ENSP00000385834	TF		all targets	12179	channel-transporter
CHEMBL3715	P48065	ENSP00000399136	SLC6A12		all targets	19	channel-transporter
CHEMBL2535	P11166	ENSP00000416293	SLC2A1		all targets	291	channel-transporter
CHEMBL4931	Q15125	ENSP00000417052	EBP		all targets	4570	channel-transporter
CHEMBL1743125	Q16348	ENSP00000417085	SLC15A2		all targets	26	channel-transporter
CHEMBL2569	P55157	ENSP00000427679	MTTP		all targets	158	channel-transporter
CHEMBL3060	Q9Y345	ENSP00000434364	SLC6A5		all targets	30	channel-transporter
CHEMBL4360	P53985	ENSP00000441065	SLC16A1		all targets	86	channel-transporter
CHEMBL3562162	Q15758	ENSP00000444408	SLC1A5		all targets	114	channel-transporter
CHEMBL2073663	O15427	ENSP00000463978	SLC16A3		all targets	36	channel-transporter
CHEMBL5762	P31641	ENSP00000480890	SLC6A6		all targets	18	channel-transporter
CHEMBL4050	Q02790	ENSP00000001008	FKBP4		all targets	58	enzyme
CHEMBL3849	Q16850	ENSP00000003100	CYP51A1		all targets	48	enzyme
CHEMBL2088	P15085	ENSP00000011292	CPA1		all targets	53	enzyme
CHEMBL3638349	Q9NXS2	ENSP00000012049	QPCTL		all targets	18	enzyme
CHEMBL1293265	Q9BPW0	ENSP00000012443	PPP5C		all targets	13	enzyme
CHEMBL2131	O95050	ENSP00000013222	INMT		all targets	27	enzyme
CHEMBL2716	Q8WUI4	ENSP00000080059	HDAC7		all targets	178	enzyme
CHEMBL3831205	P43686	ENSP00000157812	PSMC4		all targets	18	enzyme
CHEMBL3313832	O94953	ENSP00000159111	KDM4B		all targets	59	enzyme
CHEMBL3526	P11217	ENSP00000164139	PYGM		all targets	183	enzyme
CHEMBL4159	Q99714	ENSP00000168216	HSD17B10		all targets	32	enzyme
CHEMBL3242	O43570	ENSP00000178638	CA12		all targets	149	enzyme
CHEMBL3419	Q96IY4	ENSP00000181383	CPB2		all targets	80	enzyme
CHEMBL4683	Q12884	ENSP00000188790	FAP		all targets	4129	enzyme
CHEMBL2439944	Q3SYC2	ENSP00000198801	MOGAT2		all targets	8	enzyme
CHEMBL2789	P37059	ENSP00000199936	HSD17B2		all targets	74	enzyme
CHEMBL2810	P22735	ENSP00000206765	TGM1		all targets	134	enzyme
CHEMBL4506	Q96EB6	ENSP00000212015	SIRT1		all targets	4171	enzyme
CHEMBL2085	P14174	ENSP00000215754	MIF		all targets	2922	enzyme
CHEMBL2193	P15289	ENSP00000216124	ARSA		all targets	315	enzyme
CHEMBL2738	P10323	ENSP00000216139	ACR		all targets	7595	enzyme
CHEMBL5605	Q15750	ENSP00000216160	TAB1		all targets	161	enzyme
CHEMBL5103	Q969S8	ENSP00000216271	HDAC10		all targets	67	enzyme
CHEMBL4071	P08311	ENSP00000216336	CTSG		all targets	39	enzyme
CHEMBL2316	P10144	ENSP00000216341	GZMB		all targets	198	enzyme
CHEMBL2568	P06737	ENSP00000216392	PYGL		all targets	29	enzyme
CHEMBL5619	P27695	ENSP00000216714	APEX1		all targets	160	enzyme
CHEMBL4521	Q07973	ENSP00000216862	CYP24A1		all targets	643	enzyme
CHEMBL3856	P11216	ENSP00000216962	PYGB		all targets	17	enzyme
CHEMBL1915	Q9H4B7	ENSP00000217133	TUBB1		all targets	36	enzyme
CHEMBL2664	P23526	ENSP00000217426	AHCY		all targets	58	enzyme
CHEMBL3559	P08842	ENSP00000217961	STS		all targets	8970	enzyme
CHEMBL2016	P00740	ENSP00000218099	F9		all targets	942	enzyme
CHEMBL2524	P06280	ENSP00000218516	GLA		all targets	2818	enzyme
CHEMBL2933	P54707	ENSP00000218548	ATP12A		all targets	12	enzyme
CHEMBL333	P08253	ENSP00000219070	MMP2		all targets	13439	enzyme
CHEMBL1966	Q02127	ENSP00000219240	DHODH		all targets	182	enzyme
CHEMBL2963	P51511	ENSP00000219271	MMP15		all targets	80	enzyme
CHEMBL2225	P09668	ENSP00000220166	CTSH		all targets	45	enzyme
CHEMBL5517	Q8N474	ENSP00000220772	SFRP1		all targets	651	enzyme
CHEMBL1873	P00750	ENSP00000220809	PLAT		all targets	250	enzyme
CHEMBL2755	P00390	ENSP00000221130	GSR		all targets	888	enzyme
CHEMBL3167	P27169	ENSP00000222381	PON1		all targets	2164	enzyme
CHEMBL1744525	P43490	ENSP00000222553	NAMPT		all targets	549	enzyme
CHEMBL3019	P20815	ENSP00000222982	CYP3A5		all targets	1943	enzyme
CHEMBL5141	O43174	ENSP00000224356	CYP26A1		all targets	164	enzyme
CHEMBL2439	P05164	ENSP00000225275	MPO		all targets	5709	enzyme
CHEMBL5501	Q92830	ENSP00000225916	KAT2A		all targets	39	enzyme
CHEMBL2563	Q9UQL6	ENSP00000225983	HDAC5		all targets	286	enzyme
CHEMBL2635	P51452	ENSP00000226004	DUSP3		all targets	30	enzyme
CHEMBL4660	P28907	ENSP00000226279	CD38		all targets	5951	enzyme
CHEMBL3965	P28838	ENSP00000226299	LAP3		all targets	33	enzyme
CHEMBL3903	O00462	ENSP00000226578	MANBA		all targets	21	enzyme
CHEMBL2252	P53634	ENSP00000227266	CTSC		all targets	108	enzyme
CHEMBL5853	Q96PD7	ENSP00000228027	DGAT2		all targets	157	enzyme
CHEMBL5485	P14920	ENSP00000228476	DAO		all targets	616	enzyme
CHEMBL4618	P09960	ENSP00000228740	LTA4H		all targets	145	enzyme
CHEMBL2284	P04406	ENSP00000229239	GAPDH		all targets	2950	enzyme
CHEMBL4105889	P42285	ENSP00000230640	SKIV2L2		all targets	4	enzyme
CHEMBL2249	P28300	ENSP00000231004	LOX		all targets	3191	enzyme
CHEMBL2693	Q9UIQ6	ENSP00000231368	LNPEP		all targets	18	enzyme
CHEMBL3200	Q9Y3R4	ENSP00000233840	NEU2		all targets	52	enzyme
CHEMBL4444	P04070	ENSP00000234071	PROC		all targets	3401	enzyme
CHEMBL1869	P11926	ENSP00000234111	ODC1		all targets	61	enzyme
CHEMBL3900	P24158	ENSP00000234347	PRTN3		all targets	31	enzyme
CHEMBL2581	P07339	ENSP00000236671	CTSD		all targets	222	enzyme
CHEMBL4588	P22894	ENSP00000236826	MMP8		all targets	1291	enzyme
CHEMBL2518	P31939	ENSP00000236959	ATIC		all targets	113	enzyme
CHEMBL4589	P28161	ENSP00000241337	GSTM2		all targets	93	enzyme
CHEMBL5365	Q9UBT6	ENSP00000241436	POLK		all targets	108	enzyme
CHEMBL4425	Q01064	ENSP00000243052	PDE1B		all targets	26	enzyme
CHEMBL2243	O00519	ENSP00000243167	FAAH		all targets	628	enzyme
CHEMBL3964	P19174	ENSP00000244007	PLCG1		all targets	74	enzyme
CHEMBL4428	Q16647	ENSP00000244043	PTGIS		all targets	46	enzyme
CHEMBL4185	P12955	ENSP00000244137	PEPD		all targets	111	enzyme
CHEMBL3590	Q05469	ENSP00000244289	LIPE		all targets	92	enzyme
CHEMBL4917	P01024	ENSP00000245907	C3		all targets	25674	enzyme
CHEMBL4804	P30305	ENSP00000245960	CDC25B		all targets	419	enzyme
CHEMBL272	P49356	ENSP00000246166	FNTB		all targets	10	enzyme
CHEMBL2288	Q13526	ENSP00000247970	PIN1		all targets	845	enzyme
CHEMBL1741189	P55789	ENSP00000248114	GFER		all targets	22	enzyme
CHEMBL3236	Q05209	ENSP00000248594	PTPN12		all targets	60	enzyme
CHEMBL4462	Q8IXJ6	ENSP00000249396	SIRT2		all targets	505	enzyme
CHEMBL3112384	O94788	ENSP00000249750	ALDH1A2		all targets	107	enzyme
CHEMBL5689	P17752	ENSP00000250018	TPH1		all targets	314	enzyme
CHEMBL4068	P23946	ENSP00000250378	CMA1		all targets	40	enzyme
CHEMBL5705	Q9H6Z9	ENSP00000250457	EGLN3		all targets	62	enzyme
CHEMBL3687	P18054	ENSP00000251535	ALOX12		all targets	80	enzyme
CHEMBL2821	P00748	ENSP00000253496	F12		all targets	1053	enzyme
CHEMBL3720	P53396	ENSP00000253792	ACLY		all targets	127	enzyme
CHEMBL2282	P35575	ENSP00000253801	G6PC		all targets	133	enzyme
CHEMBL5999	P56937	ENSP00000254521	HSD17B7		all targets	20	enzyme
CHEMBL4850	P23469	ENSP00000254667	PTPRE		all targets	27	enzyme
CHEMBL1938211	O15054	ENSP00000254846	KDM6B		all targets	102	enzyme
CHEMBL3878	P16499	ENSP00000255266	PDE6A		all targets	34	enzyme
CHEMBL2189121	P01116	ENSP00000256078	KRAS		all targets	13849	enzyme
CHEMBL2997	Q01433	ENSP00000256578	AMPD2		all targets	29	enzyme
CHEMBL1892	Q04609	ENSP00000256999	FOLH1		all targets	52	enzyme
CHEMBL5545	Q9Y4D2	ENSP00000257215	DAGLA		all targets	11	enzyme
CHEMBL5957	P21589	ENSP00000257770	NT5E		all targets	107	enzyme
CHEMBL4105935	Q9H0A0	ENSP00000257829	NAT10		all targets	33	enzyme
CHEMBL5023	Q00987	ENSP00000258149	MDM2		all targets	6570	enzyme
CHEMBL3691	Q13822	ENSP00000259486	ENPP2		all targets	85	enzyme
CHEMBL1293227	O75604	ENSP00000260187	USP2		all targets	73	enzyme
CHEMBL4073	P09237	ENSP00000260227	MMP7		all targets	1856	enzyme
CHEMBL280	P45452	ENSP00000260302	MMP13		all targets	2501	enzyme
CHEMBL5899	Q02241	ENSP00000260363	KIF23		all targets	55	enzyme
CHEMBL5028	O14672	ENSP00000260408	ADAM10		all targets	926	enzyme
CHEMBL3397	P11712	ENSP00000260682	CYP2C9		all targets	3843	enzyme
CHEMBL4581	P52732	ENSP00000260731	KIF11		all targets	122	enzyme
CHEMBL5080	Q9Y5X9	ENSP00000261292	LIPG		all targets	87	enzyme
CHEMBL3713095	P54803	ENSP00000261304	GALC		all targets	306	enzyme
CHEMBL1935	P05091	ENSP00000261733	ALDH2		all targets	1379	enzyme
CHEMBL1795148	P78540	ENSP00000261783	ARG2		all targets	189	enzyme
CHEMBL2870	P56192	ENSP00000262027	MARS		all targets	2028	enzyme
CHEMBL4105745	P33991	ENSP00000262105	MCM4		all targets	148	enzyme
CHEMBL4208	P20618	ENSP00000262193	PSMB1		all targets	28	enzyme
CHEMBL5747	Q92793	ENSP00000262367	CREBBP		all targets	389	enzyme
CHEMBL4698	O95822	ENSP00000262430	MLYCD		all targets	16	enzyme
CHEMBL2079849	P05981	ENSP00000262626	HPN		all targets	757	enzyme
CHEMBL4793	Q86TI2	ENSP00000262960	DPP9		all targets	105	enzyme
CHEMBL2734	O14939	ENSP00000263088	PLD2		all targets	327	enzyme
CHEMBL5196	Q9Y2P5	ENSP00000263093	SLC27A5		all targets	13	enzyme
CHEMBL2163175	O75936	ENSP00000263182	BBOX1		all targets	23	enzyme
CHEMBL3784	Q09472	ENSP00000263253	EP300		all targets	382	enzyme
CHEMBL5694	P18858	ENSP00000263274	LIG1		all targets	86	enzyme
CHEMBL3712868	Q9BPX1	ENSP00000263278	HSD17B14		all targets	5	enzyme
CHEMBL1250375	Q9NPH5	ENSP00000263317	NOX4		all targets	1162	enzyme
CHEMBL1973	P14679	ENSP00000263321	TYR		all targets	9590	enzyme
CHEMBL2189117	O75530	ENSP00000263360	EED		all targets	755	enzyme
CHEMBL5335	Q13489	ENSP00000263464	BIRC3		all targets	214	enzyme
CHEMBL1949488	Q96C86	ENSP00000263579	DCPS		all targets	187	enzyme
CHEMBL5500	Q92831	ENSP00000263754	KAT2B		all targets	53	enzyme
CHEMBL1914	P06276	ENSP00000264381	BCHE		all targets	1112	enzyme
CHEMBL2748	P14410	ENSP00000264382	SI		all targets	16618	enzyme
CHEMBL3524	P56524	ENSP00000264606	HDAC4		all targets	574	enzyme
CHEMBL2000	P03952	ENSP00000264690	KLKB1		all targets	54	enzyme
CHEMBL1992	Q9Y6K1	ENSP00000264709	DNMT3A		all targets	1610	enzyme
CHEMBL4105971	P61026	ENSP00000264710	RAB10		all targets	112	enzyme
CHEMBL4530	P00488	ENSP00000264870	F13A1		all targets	124	enzyme
CHEMBL4408	O95263	ENSP00000264917	PDE8B		all targets	59	enzyme
CHEMBL4105707	Q709F0	ENSP00000264990	ACAD11		all targets	6	enzyme
CHEMBL4191	Q99685	ENSP00000265052	MGLL		all targets	37	enzyme
CHEMBL5870	Q02224	ENSP00000265148	CENPE		all targets	244	enzyme
CHEMBL3439	Q07075	ENSP00000265162	ENPEP		all targets	21	enzyme
CHEMBL3308	P55212	ENSP00000265164	CASP6		all targets	75	enzyme
CHEMBL2392	P06746	ENSP00000265421	POLB		all targets	81	enzyme
CHEMBL1293194	P50416	ENSP00000265641	CPT1A		all targets	270	enzyme
CHEMBL1293274	Q15056	ENSP00000265753	EIF4H		all targets	33	enzyme
CHEMBL2362979	P51531	ENSP00000265773	SMARCA2		all targets	138	enzyme
CHEMBL3592	Q14534	ENSP00000265896	SQLE		all targets	62	enzyme
CHEMBL1293287	P14735	ENSP00000265986	IDE		all targets	2213	enzyme
CHEMBL2275	Q00796	ENSP00000267814	SORD		all targets	34	enzyme
CHEMBL4326	O14975	ENSP00000267842	SLC27A2		all targets	18	enzyme
CHEMBL1741162	O15305	ENSP00000268261	PMM2		all targets	176	enzyme
CHEMBL4105879	Q16820	ENSP00000269202	MEP1B		all targets	14	enzyme
CHEMBL4105832	P38919	ENSP00000269349	EIF4A3		all targets	53	enzyme
CHEMBL3232685	O00257	ENSP00000269397	CBX4		all targets	45	enzyme
CHEMBL4617	P11086	ENSP00000269582	PNMT		all targets	187	enzyme
CHEMBL2354	P00441	ENSP00000270142	SOD1		all targets	3940	enzyme
CHEMBL1615388	Q9UBE0	ENSP00000270225	SAE1		all targets	58	enzyme
CHEMBL268	P43235	ENSP00000271651	CTSK		all targets	159	enzyme
CHEMBL4903	P24666	ENSP00000272067	ACP1		all targets	308	enzyme
CHEMBL286	P00797	ENSP00000272190	REN		all targets	812	enzyme
CHEMBL1795102	P62745	ENSP00000272233	RHOB		all targets	419	enzyme
CHEMBL1795098	Q9GZU7	ENSP00000273062	CTDSP1		all targets	14	enzyme
CHEMBL5523	Q8WTS6	ENSP00000274031	SETD7		all targets	42	enzyme
CHEMBL1787	P18405	ENSP00000274192	SRD5A1		all targets	122	enzyme
CHEMBL4328	Q93088	ENSP00000274353	BHMT		all targets	165	enzyme
CHEMBL3514	Q13093	ENSP00000274793	PLA2G7		all targets	89	enzyme
CHEMBL3988601	P08397	ENSP00000278715	HMBS		all targets	150	enzyme
CHEMBL3018	Q9Y5Y6	ENSP00000278742	ST14		all targets	250	enzyme
CHEMBL6097	O95864	ENSP00000278840	FADS2		all targets	253	enzyme
CHEMBL4270	P09238	ENSP00000279441	MMP10		all targets	478	enzyme
CHEMBL3091262	Q8N3A8	ENSP00000281631	PARP8		all targets	2	enzyme
CHEMBL4105969	Q9NSD9	ENSP00000281828	FARSB		all targets	7	enzyme
CHEMBL290	Q13370	ENSP00000282096	PDE3B		all targets	110	enzyme
CHEMBL2845	O75688	ENSP00000282412	PPM1B		all targets	32	enzyme
CHEMBL4769	O95749	ENSP00000282841	GGPS1		all targets	10	enzyme
CHEMBL1795138	O60235	ENSP00000283916	TMPRSS11D		all targets	8	enzyme
CHEMBL6036	O94760	ENSP00000284031	DDAH1		all targets	143	enzyme
CHEMBL6159	P09936	ENSP00000284440	UCHL1		all targets	1101	enzyme
CHEMBL4105704	Q9NTK5	ENSP00000284719	OLA1		all targets	20	enzyme
CHEMBL1741195	P98073	ENSP00000284885	TMPRSS15		all targets	3	enzyme
CHEMBL2285	Q9UNA0	ENSP00000284987	ADAMTS5		all targets	501	enzyme
CHEMBL205	P00918	ENSP00000285379	CA2		all targets	58126	enzyme
CHEMBL2885	P07451	ENSP00000285381	CA3		all targets	1580	enzyme
CHEMBL1900	P15121	ENSP00000285930	AKR1B1		all targets	149	enzyme
CHEMBL2717	Q9HCR9	ENSP00000286063	PDE11A		all targets	78	enzyme
CHEMBL2200	P51512	ENSP00000286614	MMP16		all targets	98	enzyme
CHEMBL4349	Q02083	ENSP00000286733	NAAA		all targets	78	enzyme
CHEMBL2150837	Q6PL18	ENSP00000287394	ATAD2		all targets	76	enzyme
CHEMBL3860	O43924	ENSP00000287600	PDE6D		all targets	23	enzyme
CHEMBL4647	Q9HBH1	ENSP00000288022	PDF		all targets	1599	enzyme
CHEMBL1861	P32754	ENSP00000289004	HPD		all targets	986	enzyme
CHEMBL4105852	O60841	ENSP00000289371	EIF5B		all targets	42	enzyme
CHEMBL3535	O76083	ENSP00000291539	PDE9A		all targets	49	enzyme
CHEMBL1908	P15538	ENSP00000292427	CYP11B1		all targets	504	enzyme
CHEMBL1743183	Q16873	ENSP00000292596	LTC4S		all targets	116	enzyme
CHEMBL4105855	P49585	ENSP00000292823	PCYT1A		all targets	25	enzyme
CHEMBL4105748	Q15067	ENSP00000293217	ACOX1		all targets	89	enzyme
CHEMBL2052028	P60842	ENSP00000293831	EIF4A1		all targets	55	enzyme
CHEMBL3046	Q9UQ49	ENSP00000294064	NEU3		all targets	114	enzyme
CHEMBL3735	P19320	ENSP00000294728	VCAM1		all targets	6209	enzyme
CHEMBL2382	P17655	ENSP00000295006	CAPN2		all targets	43	enzyme
CHEMBL5879	O60760	ENSP00000295256	HPGDS		all targets	73	enzyme
CHEMBL3402	P10696	ENSP00000295453	ALPPL2		all targets	13	enzyme
CHEMBL5573	P09923	ENSP00000295463	ALPI		all targets	56	enzyme
CHEMBL3310	Q96DB2	ENSP00000295757	HDAC11		all targets	79	enzyme
CHEMBL2474	P53582	ENSP00000296411	METAP1		all targets	37	enzyme
CHEMBL4116	P11766	ENSP00000296412	ADH5		all targets	67	enzyme
CHEMBL1293255	P15428	ENSP00000296522	HPGD		all targets	96	enzyme
CHEMBL6033	Q6UWR7	ENSP00000296741	ENPP6		all targets	3	enzyme
CHEMBL5939	Q9NZ08	ENSP00000296754	ERAP1		all targets	296	enzyme
CHEMBL2899	Q08828	ENSP00000297323	ADCY1		all targets	34	enzyme
CHEMBL4803	P29474	ENSP00000297494	NOS3		all targets	907	enzyme
CHEMBL3577	P00352	ENSP00000297785	ALDH1A1		all targets	498	enzyme
CHEMBL1938208	Q8NB78	ENSP00000297792	KDM1B		all targets	13	enzyme
CHEMBL2146312	Q14191	ENSP00000298139	WRN		all targets	806	enzyme
CHEMBL2331064	O15357	ENSP00000298229	INPPL1		all targets	35	enzyme
CHEMBL2360	P00492	ENSP00000298556	HPRT1		all targets	249	enzyme
CHEMBL2127	P11150	ENSP00000299022	LIPC		all targets	317	enzyme
CHEMBL283	P08254	ENSP00000299855	MMP3		all targets	3842	enzyme
CHEMBL1907	P15144	ENSP00000300060	ANPEP		all targets	59	enzyme
CHEMBL1830	P23921	ENSP00000300738	RRM1		all targets	498	enzyme
CHEMBL3729	P22748	ENSP00000300900	CA4		all targets	815	enzyme
CHEMBL5282	P11509	ENSP00000301141	CYP2A6		all targets	1269	enzyme
CHEMBL2319	P06870	ENSP00000301420	KLK1		all targets	154	enzyme
CHEMBL4465	O75908	ENSP00000301466	SOAT2		all targets	17	enzyme
CHEMBL5989	O15392	ENSP00000301633	BIRC5		all targets	436	enzyme
CHEMBL5897	O75355	ENSP00000301825	ENTPD3		all targets	8	enzyme
CHEMBL2864	P16455	ENSP00000302111	MGMT		all targets	3296	enzyme
CHEMBL3112376	Q96Q83	ENSP00000302232	ALKBH3		all targets	32	enzyme
CHEMBL2728	P08236	ENSP00000302728	GUSB		all targets	156	enzyme
CHEMBL1829	O15379	ENSP00000302967	HDAC3		all targets	796	enzyme
CHEMBL3313835	P31153	ENSP00000303147	MAT2A		all targets	97	enzyme
CHEMBL1743316	P19224	ENSP00000303174	UGT1A6		all targets	405	enzyme
CHEMBL2929	Q8NBP7	ENSP00000303208	PCSK9		all targets	2304	enzyme
CHEMBL3775	P30304	ENSP00000303706	CDC25A		all targets	789	enzyme
CHEMBL4158	P49327	ENSP00000304592	FASN		all targets	724	enzyme
CHEMBL4370	P16662	ENSP00000304811	UGT2B7		all targets	725	enzyme
CHEMBL6196	P06133	ENSP00000305221	UGT2B4		all targets	139	enzyme
CHEMBL5027	P39748	ENSP00000305480	FEN1		all targets	408	enzyme
CHEMBL2608	P10253	ENSP00000305692	GAA		all targets	1432	enzyme
CHEMBL3898	P13497	ENSP00000305714	BMP1		all targets	267	enzyme
CHEMBL2544	P19021	ENSP00000306100	PAM		all targets	2894	enzyme
CHEMBL2522	P16278	ENSP00000306920	GLB1		all targets	104	enzyme
CHEMBL2321630	Q10469	ENSP00000307423	MGAT2		all targets	59	enzyme
CHEMBL3869	P50281	ENSP00000308208	MMP14		all targets	827	enzyme
CHEMBL204	P00734	ENSP00000308541	F2		all targets	10233	enzyme
CHEMBL209	P07477	ENSP00000308720	PRSS1		all targets	281	enzyme
CHEMBL1801	P00747	ENSP00000308938	PLG		all targets	783	enzyme
CHEMBL2219	P35236	ENSP00000309116	PTPN7		all targets	13	enzyme
CHEMBL3411	Q9Y256	ENSP00000309163	RCE1		all targets	45	enzyme
CHEMBL3295	P0DJD9	ENSP00000309542	PGA5		all targets	16	enzyme
CHEMBL2916	O14746	ENSP00000309572	TERT		all targets	6479	enzyme
CHEMBL4789	P35218	ENSP00000309649	CA5A		all targets	3	enzyme
CHEMBL2007626	Q8IUX4	ENSP00000309749	APOBEC3F		all targets	185	enzyme
CHEMBL2060	P06858	ENSP00000309757	LPL		all targets	3577	enzyme
CHEMBL3706	P78536	ENSP00000309968	ADAM17		all targets	956	enzyme
CHEMBL2517	Q9UBX1	ENSP00000310832	CTSF		all targets	23	enzyme
CHEMBL2334	P42574	ENSP00000311032	CASP3		all targets	535	enzyme
CHEMBL4105703	P20340	ENSP00000311449	RAB6A		all targets	64	enzyme
CHEMBL4640	O60658	ENSP00000311453	PDE8A		all targets	34	enzyme
CHEMBL2081	P09488	ENSP00000311469	GSTM1		all targets	3490	enzyme
CHEMBL6164	O95271	ENSP00000311579	TNKS		all targets	88	enzyme
CHEMBL3807	P17706	ENSP00000311857	PTPN2		all targets	172	enzyme
CHEMBL4426	P04054	ENSP00000312286	PLA2G1B		all targets	19	enzyme
CHEMBL2500	P51580	ENSP00000312304	TPMT		all targets	892	enzyme
CHEMBL3437	Q16853	ENSP00000312326	AOC3		all targets	29	enzyme
CHEMBL4884	P42575	ENSP00000312664	CASP2		all targets	70	enzyme
CHEMBL4105887	P04899	ENSP00000312999	GNAI2		all targets	41	enzyme
CHEMBL3969	Q9Y2D0	ENSP00000314099	CA5B		all targets	6	enzyme
CHEMBL2099	P07288	ENSP00000314151	KLK3		all targets	247	enzyme
CHEMBL2179	P04062	ENSP00000314508	GBA		all targets	899	enzyme
CHEMBL1952	P04818	ENSP00000315644	TYMS		all targets	462	enzyme
CHEMBL6089	P61088	ENSP00000316176	UBE2N		all targets	56	enzyme
CHEMBL3746	P80365	ENSP00000316786	HSD11B2		all targets	176	enzyme
CHEMBL4105972	O75643	ENSP00000317123	SNRNP200		all targets	26	enzyme
CHEMBL4105975	P08574	ENSP00000317159	CYC1		all targets	69	enzyme
CHEMBL2146302	O94925	ENSP00000317379	GLS		all targets	1521	enzyme
CHEMBL3180	O00748	ENSP00000317842	CES2		all targets	177	enzyme
CHEMBL4000	P13807	ENSP00000317904	GYS1		all targets	41	enzyme
CHEMBL2758	P34949	ENSP00000318318	MPI		all targets	3050	enzyme
CHEMBL4822	P56817	ENSP00000318585	BACE1		all targets	1515	enzyme
CHEMBL1795116	O14744	ENSP00000319169	PRMT5		all targets	347	enzyme
CHEMBL3632452	Q9UDY8	ENSP00000319279	MALT1		all targets	547	enzyme
CHEMBL3623	P15559	ENSP00000319788	NQO1		all targets	2017	enzyme
CHEMBL2189110	Q15910	ENSP00000320147	EZH2		all targets	2810	enzyme
CHEMBL4978	O75795	ENSP00000320401	UGT2B17		all targets	230	enzyme
CHEMBL2002	P12268	ENSP00000321584	IMPDH2		all targets	100	enzyme
CHEMBL2378	P30307	ENSP00000321656	CDC25C		all targets	979	enzyme
CHEMBL5840	O60427	ENSP00000322229	FADS1		all targets	279	enzyme
CHEMBL1255163	Q9H237	ENSP00000322304	PORCN		all targets	102	enzyme
CHEMBL4105970	P49411	ENSP00000322439	TUFM		all targets	35	enzyme
CHEMBL3769292	Q9H773	ENSP00000322524	DCTPP1		all targets	12	enzyme
CHEMBL3616354	O15382	ENSP00000322991	BCAT2		all targets	21	enzyme
CHEMBL2633	P15309	ENSP00000323036	ACPP		all targets	84	enzyme
CHEMBL1781865	P11021	ENSP00000324173	HSPA5		all targets	221	enzyme
CHEMBL4729	P20813	ENSP00000324648	CYP2B6		all targets	1730	enzyme
CHEMBL3922	P50579	ENSP00000325312	METAP2		all targets	127	enzyme
CHEMBL5575	Q15046	ENSP00000325448	KARS		all targets	176	enzyme
CHEMBL2429708	Q53GL7	ENSP00000325618	PARP10		all targets	37	enzyme
CHEMBL5406	Q86X55	ENSP00000325690	CARM1		all targets	209	enzyme
CHEMBL2722	P19099	ENSP00000325822	CYP11B2		all targets	839	enzyme
CHEMBL2164	P62136	ENSP00000326031	PPP1CA		all targets	28	enzyme
CHEMBL2473	P49768	ENSP00000326366	PSEN1		all targets	702	enzyme
CHEMBL5917	P40926	ENSP00000327070	MDH2		all targets	50	enzyme
CHEMBL4481	P35228	ENSP00000327251	NOS2		all targets	842	enzyme
CHEMBL5422	P07237	ENSP00000327801	P4HB		all targets	90	enzyme
CHEMBL4105934	P08240	ENSP00000328023	SRPR		all targets	9	enzyme
CHEMBL6095	Q9UBC3	ENSP00000328547	DNMT3B		all targets	1160	enzyme
CHEMBL2273	P55211	ENSP00000330237	CASP9		all targets	256	enzyme
CHEMBL2478	P04745	ENSP00000330484	AMY1B		all targets	2	enzyme
CHEMBL5891	O60678	ENSP00000331879	PRMT3		all targets	46	enzyme
CHEMBL275	Q07343	ENSP00000332116	PDE4B		all targets	243	enzyme
CHEMBL2176771	P00746	ENSP00000332139	CFD		all targets	2127	enzyme
CHEMBL3579	P47895	ENSP00000332256	ALDH1A3		all targets	160	enzyme
CHEMBL4162	O75365	ENSP00000332274	PTP4A3		all targets	55	enzyme
CHEMBL6058	Q6UWV6	ENSP00000332656	ENPP7		all targets	2	enzyme
CHEMBL2525	Q9Y5Z0	ENSP00000332979	BACE2		all targets	133	enzyme
CHEMBL3213	O60733	ENSP00000333142	PLA2G6		all targets	59	enzyme
CHEMBL1293275	O00167	ENSP00000333640	EYA2		all targets	59	enzyme
CHEMBL1865	Q9UBN7	ENSP00000334061	HDAC6		all targets	1009	enzyme
CHEMBL6138	Q6B0I6	ENSP00000334181	KDM4D		all targets	27	enzyme
CHEMBL2652	O00408	ENSP00000334910	PDE2A		all targets	75	enzyme
CHEMBL2706	P23467	ENSP00000334928	PTPRB		all targets	33	enzyme
CHEMBL4039	P28329	ENSP00000337103	CHAT		all targets	2462	enzyme
CHEMBL2163182	Q8N6T7	ENSP00000337332	SIRT6		all targets	402	enzyme
CHEMBL1075138	Q9NUW8	ENSP00000337353	TDP1		all targets	184	enzyme
CHEMBL4447	Q9Y337	ENSP00000337733	KLK5		all targets	158	enzyme
CHEMBL340	P08684	ENSP00000337915	CYP3A4		all targets	7948	enzyme
CHEMBL6152	P37840	ENSP00000338345	SNCA		all targets	705	enzyme
CHEMBL4657	Q6V1X1	ENSP00000339208	DPP8		all targets	106	enzyme
CHEMBL4460	Q9GZT4	ENSP00000339435	SRR		all targets	583	enzyme
CHEMBL2760	P17405	ENSP00000340409	SMPD1		all targets	123	enzyme
CHEMBL1741207	Q96LD8	ENSP00000340505	SENP8		all targets	18	enzyme
CHEMBL4829	O00763	ENSP00000341044	ACACB		all targets	40	enzyme
CHEMBL6161	P54855	ENSP00000341045	UGT2B15		all targets	256	enzyme
CHEMBL4105974	Q8IYD1	ENSP00000341247	GSPT2		all targets	16	enzyme
CHEMBL3047	Q9NXG6	ENSP00000341422	P4HTM		all targets	7	enzyme
CHEMBL3356	P05177	ENSP00000342007	CYP1A2		all targets	3594	enzyme
CHEMBL5658	O14684	ENSP00000342385	PTGES		all targets	67	enzyme
CHEMBL2536	Q13393	ENSP00000342793	PLD1		all targets	392	enzyme
CHEMBL4741	P63096	ENSP00000343027	GNAI1		all targets	21	enzyme
CHEMBL1795087	O94782	ENSP00000343526	USP1		all targets	92	enzyme
CHEMBL2157850	Q93009	ENSP00000343535	USP7		all targets	281	enzyme
CHEMBL4699	O60725	ENSP00000343552	ICMT		all targets	106	enzyme
CHEMBL2617	Q15661	ENSP00000343577	TPSAB1		all targets	17	enzyme
CHEMBL4508	Q16769	ENSP00000344829	QPCT		all targets	23	enzyme
CHEMBL1822	P20839	ENSP00000345096	IMPDH1		all targets	90	enzyme
CHEMBL4411	Q9H7Z7	ENSP00000345341	PTGES2		all targets	14	enzyme
CHEMBL3837	P07711	ENSP00000345344	CTSL		all targets	114	enzyme
CHEMBL288	Q08499	ENSP00000345502	PDE4D		all targets	368	enzyme
CHEMBL2326	P43166	ENSP00000345659	CA7		all targets	33	enzyme
CHEMBL4072	P07858	ENSP00000345672	CTSB		all targets	225	enzyme
CHEMBL4105744	P38117	ENSP00000346173	ETFB		all targets	35	enzyme
CHEMBL2146300	O95461	ENSP00000347088	LARGE		all targets	433	enzyme
CHEMBL5049	Q9Y5L3	ENSP00000347213	ENTPD2		all targets	8	enzyme
CHEMBL1293237	P54132	ENSP00000347232	BLM		all targets	1608	enzyme
CHEMBL291	Q08493	ENSP00000347689	PDE4C		all targets	53	enzyme
CHEMBL4736	P28715	ENSP00000347978	ERCC5		all targets	190	enzyme
CHEMBL4105818	Q9ULC5	ENSP00000348429	ACSL5		all targets	46	enzyme
CHEMBL4105817	O15254	ENSP00000348775	ACOX3		all targets	7	enzyme
CHEMBL1075097	P05089	ENSP00000349446	ARG1		all targets	506	enzyme
CHEMBL4105742	Q14839	ENSP00000349508	CHD4		all targets	115	enzyme
CHEMBL3136	O14983	ENSP00000349595	ATP2A1		all targets	37	enzyme
CHEMBL4105911	P61077	ENSP00000349722	UBE2D3		all targets	29	enzyme
CHEMBL2396508	Q13332	ENSP00000349932	PTPRS		all targets	44	enzyme
CHEMBL1938212	Q9UPP1	ENSP00000350676	PHF8		all targets	68	enzyme
CHEMBL3092	P14091	ENSP00000350911	CTSE		all targets	31	enzyme
CHEMBL3776	Q14790	ENSP00000351273	CASP8		all targets	571	enzyme
CHEMBL3317334	P40306	ENSP00000351314	PSMB10		all targets	21	enzyme
CHEMBL2007628	P54829	ENSP00000351342	PTPN5		all targets	16	enzyme
CHEMBL1075317	P61964	ENSP00000351446	WDR5		all targets	205	enzyme
CHEMBL1075145	P55072	ENSP00000351777	VCP		all targets	1020	enzyme
CHEMBL241	Q14432	ENSP00000351957	PDE3A		all targets	145	enzyme
CHEMBL1993	P26358	ENSP00000352516	DNMT1		all targets	2134	enzyme
CHEMBL5983	O60218	ENSP00000352584	AKR1B10		all targets	209	enzyme
CHEMBL2889	Q9Y2R2	ENSP00000352833	PTPN22		all targets	823	enzyme
CHEMBL3521	P10586	ENSP00000353030	PTPRF		all targets	44	enzyme
CHEMBL4105746	P35580	ENSP00000353590	MYH10		all targets	46	enzyme
CHEMBL2265	P23141	ENSP00000353720	CES1		all targets	257	enzyme
CHEMBL289	P10635	ENSP00000353820	CYP2D6		all targets	5333	enzyme
CHEMBL4105780	Q9BZE4	ENSP00000354040	GTPBP4		all targets	7	enzyme
CHEMBL5925	P22413	ENSP00000354238	ENPP1		all targets	299	enzyme
CHEMBL4796	P17538	ENSP00000354294	CTRB1		all targets	20	enzyme
CHEMBL2016430	Q8TBC4	ENSP00000354340	UBA3		all targets	39	enzyme
CHEMBL2023	P21964	ENSP00000354511	COMT		all targets	3469	enzyme
CHEMBL4338	P00491	ENSP00000354532	PNP		all targets	1668	enzyme
CHEMBL221	P23219	ENSP00000354612	PTGS1		all targets	115	enzyme
CHEMBL4105705	O60313	ENSP00000354681	OPA1		all targets	674	enzyme
CHEMBL5921	O60502	ENSP00000354850	MGEA5		all targets	33	enzyme
CHEMBL6174	P00403	ENSP00000354876	MT-CO2		all targets	39	enzyme
CHEMBL4662	P28074	ENSP00000355325	PSMB5		all targets	57	enzyme
CHEMBL2730	P21980	ENSP00000355330	TGM2		all targets	151	enzyme
CHEMBL1741210	Q99549	ENSP00000355388	MPHOSPH8		all targets	2	enzyme
CHEMBL2145	O15229	ENSP00000355517	KMO		all targets	193	enzyme
CHEMBL5697	Q9GZT9	ENSP00000355601	EGLN1		all targets	122	enzyme
CHEMBL4105821	Q9NSE4	ENSP00000355889	IARS2		all targets	15	enzyme
CHEMBL2169716	Q9NRG4	ENSP00000355924	SMYD2		all targets	73	enzyme
CHEMBL4235	P28845	ENSP00000355995	HSD11B1		all targets	136	enzyme
CHEMBL1255126	O15151	ENSP00000356150	MDM4		all targets	317	enzyme
CHEMBL3774295	Q9UGL1	ENSP00000356234	KDM5B		all targets	120	enzyme
CHEMBL3816	P47712	ENSP00000356436	PLA2G4A		all targets	77	enzyme
CHEMBL230	P35354	ENSP00000356438	PTGS2		all targets	755	enzyme
CHEMBL2782	P35610	ENSP00000356591	SOAT1		all targets	42	enzyme
CHEMBL2318	O75173	ENSP00000356975	ADAMTS4		all targets	453	enzyme
CHEMBL1926488	P50336	ENSP00000356978	PPOX		all targets	73	enzyme
CHEMBL4181	P17707	ENSP00000357880	AMD1		all targets	38	enzyme
CHEMBL5887	Q99489	ENSP00000357920	DDO		all targets	67	enzyme
CHEMBL2954	P25774	ENSP00000357981	CTSS		all targets	140	enzyme
CHEMBL3202	P48147	ENSP00000358106	PREP		all targets	3421	enzyme
CHEMBL3510	Q9ULX7	ENSP00000358107	CA14		all targets	57	enzyme
CHEMBL1812	P16233	ENSP00000358223	PNLIP		all targets	19	enzyme
CHEMBL3468	P55210	ENSP00000358327	CASP7		all targets	112	enzyme
CHEMBL4105779	Q9NU22	ENSP00000358400	MDN1		all targets	6	enzyme
CHEMBL2311243	O43175	ENSP00000358417	PHGDH		all targets	117	enzyme
CHEMBL1293197	Q9BZP6	ENSP00000358755	CHIA		all targets	292	enzyme
CHEMBL3522	P05093	ENSP00000358903	CYP17A1		all targets	596	enzyme
CHEMBL1275221	Q96LA8	ENSP00000359095	PRMT6		all targets	90	enzyme
CHEMBL5367	Q9UGP5	ENSP00000359181	POLL		all targets	1031	enzyme
CHEMBL5555	O00767	ENSP00000359380	SCD		all targets	8510	enzyme
CHEMBL2189139	P17174	ENSP00000359539	GOT1		all targets	100	enzyme
CHEMBL4295745	P32929	ENSP00000359976	CTH		all targets	416	enzyme
CHEMBL3334418	P18669	ENSP00000359991	PGAM1		all targets	73	enzyme
CHEMBL4377	P63092	ENSP00000360141	GNAS		all targets	821	enzyme
CHEMBL4810	P04053	ENSP00000360216	DNTT		all targets	11	enzyme
CHEMBL4198	P98170	ENSP00000360242	XIAP		all targets	2784	enzyme
CHEMBL3491	P51589	ENSP00000360247	CYP2J2		all targets	268	enzyme
CHEMBL5722	P49961	ENSP00000360250	ENTPD1		all targets	62	enzyme
CHEMBL2331059	Q15392	ENSP00000360316	DHCR24		all targets	114	enzyme
CHEMBL3721	P10632	ENSP00000360317	CYP2C8		all targets	1111	enzyme
CHEMBL3622	P33261	ENSP00000360372	CYP2C19		all targets	4012	enzyme
CHEMBL3977	P51160	ENSP00000360502	PDE6C		all targets	53	enzyme
CHEMBL3238	P23786	ENSP00000360541	CPT2		all targets	153	enzyme
CHEMBL5338	Q5MY95	ENSP00000360561	ENTPD8		all targets	5	enzyme
CHEMBL4303	P08238	ENSP00000360609	HSP90AB1		all targets	64	enzyme
CHEMBL3976	Q9UHL4	ENSP00000360635	DPP7		all targets	19	enzyme
CHEMBL335	P18031	ENSP00000360683	PTPN1		all targets	111	enzyme
CHEMBL6154	Q9H2K2	ENSP00000360689	TNKS2		all targets	47	enzyme
CHEMBL4772	O15120	ENSP00000360761	AGPAT2		all targets	88	enzyme
CHEMBL2146297	Q92698	ENSP00000361043	RAD54L		all targets	31	enzyme
CHEMBL1615382	Q9Y6Q9	ENSP00000361066	NCOA3		all targets	102	enzyme
CHEMBL2246	P14550	ENSP00000361140	AKR1A1		all targets	56	enzyme
CHEMBL5542	Q9Y253	ENSP00000361310	POLH		all targets	100	enzyme
CHEMBL321	P14780	ENSP00000361405	MMP9		all targets	16771	enzyme
CHEMBL5896	O75164	ENSP00000361473	KDM4A		all targets	89	enzyme
CHEMBL6115	P10619	ENSP00000361562	CTSA		all targets	202	enzyme
CHEMBL3286	P00749	ENSP00000361850	PLAU		all targets	218	enzyme
CHEMBL1910	P00813	ENSP00000361965	ADA		all targets	6401	enzyme
CHEMBL4958	Q05193	ENSP00000362014	DNM1		all targets	57	enzyme
CHEMBL1287628	Q9Y5S8	ENSP00000362057	NOX1		all targets	694	enzyme
CHEMBL2136	P20142	ENSP00000362116	PGC		all targets	2765	enzyme
CHEMBL3286061	O95470	ENSP00000362298	SGPL1		all targets	50	enzyme
CHEMBL3492	P49721	ENSP00000362334	PSMB2		all targets	16	enzyme
CHEMBL3171	Q05932	ENSP00000362344	FPGS		all targets	254	enzyme
CHEMBL2424	Q04760	ENSP00000362463	GLO1		all targets	363	enzyme
CHEMBL3179	P54577	ENSP00000362576	YARS		all targets	36	enzyme
CHEMBL325	Q13547	ENSP00000362649	HDAC1		all targets	2125	enzyme
CHEMBL3192	Q9BY41	ENSP00000362674	HDAC8		all targets	357	enzyme
CHEMBL5955	O15294	ENSP00000362824	OGT		all targets	594	enzyme
CHEMBL6163	O95239	ENSP00000363524	KIF4A		all targets	68	enzyme
CHEMBL4176	P04066	ENSP00000363603	FUCA1		all targets	57	enzyme
CHEMBL2010624	P10599	ENSP00000363641	TXN		all targets	136	enzyme
CHEMBL3257	Q06278	ENSP00000363832	AOX1		all targets	163	enzyme
CHEMBL5979	P05186	ENSP00000363973	ALPL		all targets	337	enzyme
CHEMBL1944495	P28065	ENSP00000363993	PSMB9		all targets	59	enzyme
CHEMBL5620	P28062	ENSP00000364016	PSMB8		all targets	81	enzyme
CHEMBL4791	P42892	ENSP00000364028	ECE1		all targets	335	enzyme
CHEMBL4502	P32320	ENSP00000364212	CDA		all targets	1837	enzyme
CHEMBL4323	P39877	ENSP00000364249	PLA2G5		all targets	21	enzyme
CHEMBL4234	P37058	ENSP00000364412	HSD17B3		all targets	89	enzyme
CHEMBL2163176	P41229	ENSP00000364550	KDM5C		all targets	98	enzyme
CHEMBL6111	Q9UM07	ENSP00000364597	PADI4		all targets	201	enzyme
CHEMBL1909488	Q9ULW8	ENSP00000364609	PADI3		all targets	15	enzyme
CHEMBL1909486	Q9ULC6	ENSP00000364620	PADI1		all targets	11	enzyme
CHEMBL1909487	Q9Y2J8	ENSP00000364635	PADI2		all targets	36	enzyme
CHEMBL4105824	P21912	ENSP00000364649	SDHB		all targets	803	enzyme
CHEMBL6032	Q96KQ7	ENSP00000364678	EHMT2		all targets	89	enzyme
CHEMBL244	P00742	ENSP00000364709	F10		all targets	1326	enzyme
CHEMBL3991	P08709	ENSP00000364731	F7		all targets	756	enzyme
CHEMBL2726	Q99519	ENSP00000364782	NEU1		all targets	150	enzyme
CHEMBL3235	P41252	ENSP00000364794	IARS		all targets	72	enzyme
CHEMBL5460	P0DMV8	ENSP00000364802	HSPA1A		all targets	274	enzyme
CHEMBL2386	Q99895	ENSP00000365116	CTRC		all targets	100	enzyme
CHEMBL5516	Q8N2K0	ENSP00000365725	ABHD12		all targets	34	enzyme
CHEMBL4448	Q92876	ENSP00000366047	KLK6		all targets	177	enzyme
CHEMBL3779760	Q8NHM5	ENSP00000366271	KDM2B		all targets	59	enzyme
CHEMBL3025	P23280	ENSP00000366654	CA6		all targets	89	enzyme
CHEMBL4881	P30837	ENSP00000366927	ALDH1B1		all targets	38	enzyme
CHEMBL2039	P27338	ENSP00000367309	MAOB		all targets	1533	enzyme
CHEMBL3761	Q9HCG7	ENSP00000367343	GBA2		all targets	55	enzyme
CHEMBL2849	O60551	ENSP00000367407	NMT2		all targets	27	enzyme
CHEMBL2169736	O95551	ENSP00000367440	TDP2		all targets	79	enzyme
CHEMBL3594	Q16790	ENSP00000367608	CA9		all targets	674	enzyme
CHEMBL4105819	P07741	ENSP00000367615	APRT		all targets	382	enzyme
CHEMBL3638356	Q495T6	ENSP00000367668	MMEL1		all targets	23	enzyme
CHEMBL1287627	P04839	ENSP00000367851	CYBB		all targets	259	enzyme
CHEMBL4105973	Q9P2R7	ENSP00000367923	SUCLA2		all targets	61	enzyme
CHEMBL1828	P09884	ENSP00000368349	POLA1		all targets	18	enzyme
CHEMBL1929	P47989	ENSP00000368727	XDH		all targets	104	enzyme
CHEMBL2231	P04798	ENSP00000369050	CYP1A1		all targets	3793	enzyme
CHEMBL4941	Q13126	ENSP00000369519	MTAP		all targets	280	enzyme
CHEMBL2457	O15296	ENSP00000369530	ALOX15B		all targets	36	enzyme
CHEMBL3918	P18433	ENSP00000369756	PTPRA		all targets	18	enzyme
CHEMBL4999	P17516	ENSP00000369814	AKR1C4		all targets	76	enzyme
CHEMBL3959	P16083	ENSP00000369822	NQO2		all targets	124	enzyme
CHEMBL4105937	P49589	ENSP00000369897	CARS		all targets	4050	enzyme
CHEMBL4681	P42330	ENSP00000369927	AKR1C3		all targets	360	enzyme
CHEMBL254	P27815	ENSP00000370078	PDE4A		all targets	132	enzyme
CHEMBL5847	P52895	ENSP00000370129	AKR1C2		all targets	192	enzyme
CHEMBL5905	Q04828	ENSP00000370254	AKR1C1		all targets	226	enzyme
CHEMBL5203	P33316	ENSP00000370376	DUT		all targets	83	enzyme
CHEMBL6175	Q9H3R0	ENSP00000370710	JMJD2C		all targets	42	enzyme
CHEMBL2010634	Q92499	ENSP00000370745	DDX1		all targets	91	enzyme
CHEMBL3363	Q08188	ENSP00000370867	TGM3		all targets	36	enzyme
CHEMBL5463	Q13510	ENSP00000371152	ASAH1		all targets	77	enzyme
CHEMBL1795139	Q8IU80	ENSP00000371211	TMPRSS6		all targets	141	enzyme
CHEMBL3972	P22102	ENSP00000371253	GART		all targets	120	enzyme
CHEMBL3108648	Q9NR22	ENSP00000372067	PRMT8		all targets	28	enzyme
CHEMBL2034807	Q06609	ENSP00000372088	RAD51		all targets	2492	enzyme
CHEMBL4461	Q9NTG7	ENSP00000372191	SIRT3		all targets	736	enzyme
CHEMBL3879831	P22830	ENSP00000372326	FECH		all targets	157	enzyme
CHEMBL3108645	O96028	ENSP00000372351	WHSC1		all targets	112	enzyme
CHEMBL3714029	Q9Y4K0	ENSP00000373783	LOXL2		all targets	246	enzyme
CHEMBL4105815	P41250	ENSP00000373918	GARS		all targets	183	enzyme
CHEMBL2641	Q9P0G3	ENSP00000375678	KLK14		all targets	78	enzyme
CHEMBL2443	P49862	ENSP00000375683	KLK7		all targets	154	enzyme
CHEMBL4105743	P18074	ENSP00000375809	ERCC2		all targets	535	enzyme
CHEMBL4458	P05187	ENSP00000375881	ALPP		all targets	88	enzyme
CHEMBL2146296	P63165	ENSP00000376077	SUMO1		all targets	984	enzyme
CHEMBL3102	P09172	ENSP00000376776	DBH		all targets	911	enzyme
CHEMBL1989	P16444	ENSP00000376807	DPEP1		all targets	29	enzyme
CHEMBL3131	P51878	ENSP00000376849	CASP5		all targets	55	enzyme
CHEMBL4244	Q99538	ENSP00000376911	LGMN		all targets	22	enzyme
CHEMBL2335	P42785	ENSP00000377055	PRCP		all targets	63	enzyme
CHEMBL5347	P11413	ENSP00000377192	G6PD		all targets	3873	enzyme
CHEMBL1741213	Q9BQF6	ENSP00000377655	SENP7		all targets	26	enzyme
CHEMBL3258	Q9P2J5	ENSP00000377954	LARS		all targets	606	enzyme
CHEMBL5704	Q9H5J4	ENSP00000378105	ELOVL6		all targets	69	enzyme
CHEMBL4445	Q08209	ENSP00000378323	PPP3CA		all targets	48	enzyme
CHEMBL3583	Q99943	ENSP00000378877	AGPAT1		all targets	17	enzyme
CHEMBL2216739	Q92523	ENSP00000379011	CPT1B		all targets	87	enzyme
CHEMBL4940	P07195	ENSP00000379386	LDHB		all targets	217	enzyme
CHEMBL4619	Q14123	ENSP00000379496	PDE1C		all targets	49	enzyme
CHEMBL4105702	P51159	ENSP00000379601	RAB27A		all targets	343	enzyme
CHEMBL1978	P11511	ENSP00000379683	CYP19A1		all targets	578	enzyme
CHEMBL2912	Q01432	ENSP00000379802	AMPD3		all targets	30	enzyme
CHEMBL2044	P80404	ENSP00000379845	ABAT		all targets	57	enzyme
CHEMBL3708265	P36639	ENSP00000380241	NUDT1		all targets	40	enzyme
CHEMBL3593	P48449	ENSP00000380837	LSS		all targets	1387	enzyme
CHEMBL3902	P09211	ENSP00000381607	GSTP1		all targets	2816	enzyme
CHEMBL1795117	Q8TEK3	ENSP00000381657	DOT1L		all targets	229	enzyme
CHEMBL5083	Q9Y6F1	ENSP00000381740	PARP3		all targets	70	enzyme
CHEMBL5922	P22234	ENSP00000382595	PAICS		all targets	25	enzyme
CHEMBL2424504	P29375	ENSP00000382688	KDM5A		all targets	93	enzyme
CHEMBL5553	O00571	ENSP00000382840	DDX3X		all targets	140	enzyme
CHEMBL1902	P62942	ENSP00000383003	FKBP1A		all targets	30	enzyme
CHEMBL6136	O60341	ENSP00000383042	KDM1A		all targets	172	enzyme
CHEMBL5696	P19440	ENSP00000383232	GGT1		all targets	69	enzyme
CHEMBL3474	P14555	ENSP00000383364	PLA2G2A		all targets	88	enzyme
CHEMBL1741221	Q9Y4P1	ENSP00000384259	ATG4B		all targets	136	enzyme
CHEMBL3921	Q9Y251	ENSP00000384262	HPSE		all targets	167	enzyme
CHEMBL1741179	P31941	ENSP00000384359	APOBEC3A		all targets	191	enzyme
CHEMBL1795143	Q86W56	ENSP00000384408	PARG		all targets	222	enzyme
CHEMBL1795176	Q9NQR1	ENSP00000384629	SETD8		all targets	37	enzyme
CHEMBL2820	P03951	ENSP00000384957	F11		all targets	459	enzyme
CHEMBL3913	P09871	ENSP00000385035	C1S		all targets	928	enzyme
CHEMBL1615387	Q15788	ENSP00000385216	NCOA1		all targets	81	enzyme
CHEMBL3012	Q13946	ENSP00000385632	PDE7A		all targets	42	enzyme
CHEMBL4295835	Q16762	ENSP00000385828	TST		all targets	3459	enzyme
CHEMBL3351219	P24855	ENSP00000385905	DNASE1		all targets	114	enzyme
CHEMBL3126	P13716	ENSP00000386284	ALAD		all targets	500	enzyme
CHEMBL2007629	O00487	ENSP00000386541	PSMD14		all targets	24	enzyme
CHEMBL1938209	Q9Y4C1	ENSP00000386660	KDM3A		all targets	56	enzyme
CHEMBL3714531	Q6P988	ENSP00000387310	NOTUM		all targets	30	enzyme
CHEMBL1743321	P0DTE4	ENSP00000387888	UD2A1	ENSG00000173610	all targets	26	enzyme
CHEMBL2226	P49662	ENSP00000388566	CASP4		all targets	58	enzyme
CHEMBL3736	Q9BYF1	ENSP00000389326	ACE2		all targets	1545	enzyme
CHEMBL1835	P24557	ENSP00000389414	TBXAS1		all targets	35	enzyme
CHEMBL4105816	Q6JQN1	ENSP00000389813	ACAD10		all targets	14	enzyme
CHEMBL4105891	Q9UHD8	ENSP00000391249	SEPT9		all targets	203	enzyme
CHEMBL4983	P29401	ENSP00000391481	TKT		all targets	134	enzyme
CHEMBL3166	P29350	ENSP00000391592	PTPN6		all targets	92	enzyme
CHEMBL4342	O15496	ENSP00000393847	PLA2G10		all targets	12	enzyme
CHEMBL1909484	Q9P0U3	ENSP00000394791	SENP1		all targets	225	enzyme
CHEMBL2976	Q12923	ENSP00000394794	PTPN13		all targets	70	enzyme
CHEMBL4059	O00754	ENSP00000395473	MAN2B1		all targets	18	enzyme
CHEMBL3085620	P51532	ENSP00000395654	SMARCA4		all targets	337	enzyme
CHEMBL3396	Q02880	ENSP00000396704	TOP2B		all targets	58	enzyme
CHEMBL1293226	B2RXH2	ENSP00000397239	KDM4E		all targets	10	enzyme
CHEMBL3924	Q9NRW4	ENSP00000397459	DUSP22		all targets	65	enzyme
CHEMBL3962	Q16773	ENSP00000399415	CCBL1		all targets	6	enzyme
CHEMBL6052	P61586	ENSP00000400175	RHOA		all targets	5451	enzyme
CHEMBL5043	Q6P179	ENSP00000400376	ERAP2		all targets	117	enzyme
CHEMBL1741215	Q9GZR1	ENSP00000402527	SENP6		all targets	30	enzyme
CHEMBL4135	P53609	ENSP00000404676	PGGT1B		all targets	8	enzyme
CHEMBL4105814	Q7L2E3	ENSP00000405620	DHX30		all targets	11	enzyme
CHEMBL1932912	Q9H7Z6	ENSP00000406037	KAT8		all targets	39	enzyme
CHEMBL5524	Q99873	ENSP00000406162	PRMT1		all targets	422	enzyme
CHEMBL5580	O14638	ENSP00000406261	ENPP3		all targets	23	enzyme
CHEMBL6113	Q8TCT1	ENSP00000406909	PHOSPHO1		all targets	23	enzyme
CHEMBL2167	P01112	ENSP00000407586	HRAS		all targets	2913	enzyme
CHEMBL3975	P09467	ENSP00000408025	FBP1		all targets	144	enzyme
CHEMBL4145	Q9UKV0	ENSP00000408617	HDAC9		all targets	198	enzyme
CHEMBL2759	P08686	ENSP00000408860	CYP21A2		all targets	456	enzyme
CHEMBL5295	Q12840	ENSP00000408979	KIF5A		all targets	100	enzyme
CHEMBL3421	P54750	ENSP00000410309	PDE1A		all targets	55	enzyme
CHEMBL3243	P08575	ENSP00000411355	PTPRC		all targets	139	enzyme
CHEMBL1806	P11388	ENSP00000411532	TOP2A		all targets	574	enzyme
CHEMBL2118	P19801	ENSP00000411613	AOC1		all targets	14	enzyme
CHEMBL2040705	Q8TDX6	ENSP00000411816	CSGALNACT1		all targets	20	enzyme
CHEMBL3578	P30838	ENSP00000411821	ALDH3A1		all targets	161	enzyme
CHEMBL1293236	P46063	ENSP00000416739	RECQL		all targets	45	enzyme
CHEMBL1293314	Q92560	ENSP00000417132	BAP1		all targets	679	enzyme
CHEMBL2176778	Q460N3	ENSP00000417214	PARP15		all targets	14	enzyme
CHEMBL2552	P15086	ENSP00000417222	CPB1		all targets	13	enzyme
CHEMBL6031	Q9H9B1	ENSP00000417980	EHMT1		all targets	102	enzyme
CHEMBL4905	P23470	ENSP00000418112	PTPRG		all targets	73	enzyme
CHEMBL2176777	Q460N5	ENSP00000418194	PARP14		all targets	38	enzyme
CHEMBL3542435	P35503	ENSP00000418532	UGT1A3		all targets	298	enzyme
CHEMBL2331065	Q9C0B1	ENSP00000418823	FTO		all targets	1391	enzyme
CHEMBL5990	P38398	ENSP00000418960	BRCA1		all targets	11925	enzyme
CHEMBL3189	O95622	ENSP00000419361	ADCY5		all targets	93	enzyme
CHEMBL1949	P62937	ENSP00000419425	PPIA		all targets	200	enzyme
CHEMBL5982	Q13443	ENSP00000419446	ADAM9		all targets	237	enzyme
CHEMBL2169731	P16435	ENSP00000419970	POR		all targets	2769	enzyme
CHEMBL1293294	P51151	ENSP00000420127	RAB9A		all targets	16	enzyme
CHEMBL2189127	Q9BV23	ENSP00000420315	ABHD6		all targets	47	enzyme
CHEMBL5814	P51659	ENSP00000420914	HSD17B4		all targets	64	enzyme
CHEMBL3782	Q9NQW7	ENSP00000421566	XPNPEP1		all targets	12	enzyme
CHEMBL3351190	Q04756	ENSP00000421801	HGFAC		all targets	11	enzyme
CHEMBL2046259	Q8N5Z0	ENSP00000423190	AADAT		all targets	12	enzyme
CHEMBL4105781	Q9P0J0	ENSP00000423673	NDUFA13		all targets	9	enzyme
CHEMBL2409	P34913	ENSP00000430269	EPHX2		all targets	108	enzyme
CHEMBL1937	Q92769	ENSP00000430432	HDAC2		all targets	1017	enzyme
CHEMBL261	P00915	ENSP00000430656	CA1		all targets	3186	enzyme
CHEMBL4685	P14902	ENSP00000430950	IDO1		all targets	573	enzyme
CHEMBL3891	P07384	ENSP00000431984	CAPN1		all targets	73	enzyme
CHEMBL1275223	P11142	ENSP00000432083	HSPA8		all targets	146	enzyme
CHEMBL1938210	Q9Y2K7	ENSP00000432786	KDM2A		all targets	54	enzyme
CHEMBL4801	P29466	ENSP00000433138	CASP1		all targets	298	enzyme
CHEMBL1293299	Q03164	ENSP00000436786	KMT2A		all targets	241	enzyme
CHEMBL3560	P40925	ENSP00000438144	MDH1		all targets	70	enzyme
CHEMBL4409	Q9Y233	ENSP00000438284	PDE10A		all targets	190	enzyme
CHEMBL4611	P00736	ENSP00000438615	C1R		all targets	737	enzyme
CHEMBL4105892	P49748	ENSP00000438689	ACADVL		all targets	57	enzyme
CHEMBL5281	P05181	ENSP00000440689	CYP2E1		all targets	2699	enzyme
CHEMBL2346486	P40261	ENSP00000441434	NNMT		all targets	172	enzyme
CHEMBL4105740	Q9Y6K0	ENSP00000441980	CEPT1		all targets	11	enzyme
CHEMBL5048	Q6PIU2	ENSP00000442464	NCEH1		all targets	16	enzyme
CHEMBL5101	P18440	ENSP00000443194	NAT1		all targets	626	enzyme
CHEMBL5449	Q01970	ENSP00000443631	PLCB3		all targets	22	enzyme
CHEMBL2140	P48775	ENSP00000444788	TDO2		all targets	61	enzyme
CHEMBL2052031	Q13451	ENSP00000444810	FKBP5		all targets	455	enzyme
CHEMBL3272	O60911	ENSP00000445052	CTSV		all targets	15	enzyme
CHEMBL4105929	V9HWB9	ENSP00000445175	LDHA		all targets	668	enzyme
CHEMBL1741190	P62826	ENSP00000446215	RAN		all targets	7468	enzyme
CHEMBL2074	O43451	ENSP00000447378	MGAM		all targets	46	enzyme
CHEMBL4296017	Q9P2T1	ENSP00000454038	GMPR2		all targets	6	enzyme
CHEMBL4393	P39900	ENSP00000458585	MMP12		all targets	730	enzyme
CHEMBL2903	P16050	ENSP00000458832	ALOX15		all targets	133	enzyme
CHEMBL5172	Q8NFI3	ENSP00000462333	ENGASE		all targets	10	enzyme
CHEMBL5391	Q9UNA4	ENSP00000462664	POLI		all targets	128	enzyme
CHEMBL4105782	Q86XP3	ENSP00000464050	DDX42		all targets	6	enzyme
CHEMBL3120041	O00411	ENSP00000465759	POLRMT		all targets	61	enzyme
CHEMBL248	P08246	ENSP00000466090	ELANE		all targets	111	enzyme
CHEMBL3181	P14061	ENSP00000466799	HSD17B1		all targets	130	enzyme
CHEMBL2593	P30419	ENSP00000468424	NMT1		all targets	62	enzyme
CHEMBL3028	Q96KS0	ENSP00000469686	EGLN2		all targets	53	enzyme
CHEMBL4105888	Q7Z406	ENSP00000470298	MYH14		all targets	48	enzyme
CHEMBL2163183	Q9NXA8	ENSP00000476228	SIRT5		all targets	159	enzyme
CHEMBL3879857	Q8N8U2	ENSP00000476295	CDYL2		all targets	7	enzyme
CHEMBL2546	P30519	ENSP00000477572	HMOX2		all targets	30	enzyme
CHEMBL1856	P31213	ENSP00000477587	SRD5A2		all targets	367	enzyme
CHEMBL5462	Q13490	ENSP00000477613	BIRC2		all targets	80	enzyme
CHEMBL2331048	Q9NRS4	ENSP00000477949	TMPRSS4		all targets	78	enzyme
CHEMBL3568	P29475	ENSP00000477999	NOS1		all targets	401	enzyme
CHEMBL4302	P08183	ENSP00000478255	ABCB1		all targets	3479	enzyme
CHEMBL4878	Q16678	ENSP00000478561	CYP1B1		all targets	1624	enzyme
CHEMBL4105783	P26196	ENSP00000478754	DDX6		all targets	104	enzyme
CHEMBL2424510	Q96T88	ENSP00000479617	UHRF1		all targets	275	enzyme
CHEMBL1968	P07099	ENSP00000480004	EPHX1		all targets	327	enzyme
CHEMBL3338	P37268	ENSP00000480828	FDFT1		all targets	47	enzyme
CHEMBL2045	P04746	ENSP00000481450	AMY2A		all targets	24	enzyme
CHEMBL6009	O75907	ENSP00000482264	DGAT1		all targets	214	enzyme
CHEMBL4100	P16885	ENSP00000482457	PLCG2		all targets	79	enzyme
CHEMBL6117	P43378	ENSP00000482732	PTPN9		all targets	16	enzyme
CHEMBL2951	P29122	ENSP00000482760	PCSK6		all targets	34	enzyme
CHEMBL3351	Q13085	ENSP00000483300	ACACA		all targets	73	enzyme
CHEMBL2169732	Q9NYQ3	ENSP00000483507	HAO2		all targets	6	enzyme
CHEMBL2611	P09958	ENSP00000483552	FURIN		all targets	1527	enzyme
CHEMBL3864	Q06124	ENSP00000340944	PTPN11		all targets	766	enzyme
CHEMBL3562166	O00398	ENSP00000171757	P2RY10		all targets	3	GPCR
CHEMBL219	P21917	ENSP00000176183	DRD4		all targets	1074	GPCR
CHEMBL4308	P46663	ENSP00000216629	BDKRB1		all targets	22	GPCR
CHEMBL2203	O43193	ENSP00000218721	MLNR		all targets	31	GPCR
CHEMBL4573	O15303	ENSP00000231188	GRM6		all targets	39	GPCR
CHEMBL5413	Q969F8	ENSP00000234371	KISS1R		all targets	196	GPCR
CHEMBL236	P41143	ENSP00000234961	OPRD1		all targets	65	GPCR
CHEMBL1681611	P49683	ENSP00000239032	PRLHR		all targets	6	GPCR
CHEMBL3988599	Q9NYW2	ENSP00000240615	TAS2R8		all targets	5	GPCR
CHEMBL4644	P41968	ENSP00000243911	MC3R		all targets	254	GPCR
CHEMBL1881	P43116	ENSP00000245457	PTGER2		all targets	57	GPCR
CHEMBL3230	O95977	ENSP00000246115	S1PR4		all targets	15	GPCR
CHEMBL4422	O14842	ENSP00000246553	FFAR1		all targets	88	GPCR
CHEMBL4691	Q96RI0	ENSP00000248076	F2RL3		all targets	42	GPCR
CHEMBL344	Q99705	ENSP00000249016	MCHR1		all targets	144	GPCR
CHEMBL2731	O60755	ENSP00000249041	GALR3		all targets	58	GPCR
CHEMBL5971	Q99835	ENSP00000249373	SMO		all targets	1211	GPCR
CHEMBL1853	P31391	ENSP00000255008	SSTR4		all targets	120	GPCR
CHEMBL1075144	Q9GZQ4	ENSP00000255262	NMUR2		all targets	26	GPCR
CHEMBL3759	Q9H3N8	ENSP00000256906	HRH4		all targets	35	GPCR
CHEMBL1946	P49286	ENSP00000257068	MTNR1B		all targets	213	GPCR
CHEMBL3636	P28336	ENSP00000258042	NMBR		all targets	60	GPCR
CHEMBL1833	P41595	ENSP00000258400	HTR2B		all targets	56	GPCR
CHEMBL4532	P41587	ENSP00000262178	VIPR2		all targets	58	GPCR
CHEMBL5844	O95838	ENSP00000262441	GLP2R		all targets	48	GPCR
CHEMBL2362980	Q06710	ENSP00000263334	PAX8		all targets	1033	GPCR
CHEMBL2247	P17342	ENSP00000265074	NPR3		all targets	70	GPCR
CHEMBL1917	P30872	ENSP00000267377	SSTR1		all targets	291	GPCR
CHEMBL2010631	P25106	ENSP00000272928	ACKR3		all targets	55	GPCR
CHEMBL5857	Q96RJ0	ENSP00000275216	TAAR1		all targets	95	GPCR
CHEMBL3562167	Q9BXC1	ENSP00000276077	GPR174		all targets	16	GPCR
CHEMBL5652	Q8TDV5	ENSP00000276218	GPR119		all targets	175	GPCR
CHEMBL5951	Q9GZQ6	ENSP00000277942	NPFFR1		all targets	7	GPCR
CHEMBL1867	P08913	ENSP00000280155	ADRA2A		all targets	187	GPCR
CHEMBL5038	Q969V1	ENSP00000281806	MCHR2		all targets	42	GPCR
CHEMBL4330	Q9NS75	ENSP00000282018	CYSLTR2		all targets	43	GPCR
CHEMBL3426	P47898	ENSP00000287907	HTR5A		all targets	25	GPCR
CHEMBL3371	P50406	ENSP00000289753	HTR6		all targets	40	GPCR
CHEMBL1995	P43119	ENSP00000291294	PTGIR		all targets	22	GPCR
CHEMBL1075315	P32302	ENSP00000292174	CXCR5		all targets	805	GPCR
CHEMBL4015	P41597	ENSP00000292301	CCR2		all targets	2066	GPCR
CHEMBL274	P51681	ENSP00000292303	CCR5		all targets	6756	GPCR
CHEMBL1811	P34995	ENSP00000292513	PTGER1		all targets	23	GPCR
CHEMBL1792	P35346	ENSP00000293897	SSTR5		all targets	349	GPCR
CHEMBL1854	P22888	ENSP00000294954	LHCGR		all targets	255	GPCR
CHEMBL1901	P32238	ENSP00000295589	CCKAR		all targets	90	GPCR
CHEMBL4029	P25024	ENSP00000295683	CXCR1		all targets	929	GPCR
CHEMBL2413	P32246	ENSP00000296140	CCR1		all targets	933	GPCR
CHEMBL5963	P55085	ENSP00000296677	F2RL1		all targets	25	GPCR
CHEMBL1628482	Q8WXD0	ENSP00000298386	RXFP2		all targets	95	GPCR
CHEMBL4894	P47211	ENSP00000299727	GALR1		all targets	137	GPCR
CHEMBL259	P32245	ENSP00000299766	MC4R		all targets	973	GPCR
CHEMBL4761	Q16581	ENSP00000302079	C3AR1		all targets	39	GPCR
CHEMBL1945	P48039	ENSP00000302811	MTNR1A		all targets	53	GPCR
CHEMBL1836	P35408	ENSP00000302846	PTGER4		all targets	90	GPCR
CHEMBL4429	P29371	ENSP00000303325	TACR3		all targets	68	GPCR
CHEMBL4427	Q13258	ENSP00000303424	PTGDR		all targets	57	GPCR
CHEMBL2514	O95665	ENSP00000303686	NTSR2		all targets	14	GPCR
CHEMBL5649	Q8TCW9	ENSP00000303775	PROKR1		all targets	31	GPCR
CHEMBL255	P29275	ENSP00000304501	ADORA2B		all targets	78	GPCR
CHEMBL4315	P47900	ENSP00000304767	P2RY1		all targets	35	GPCR
CHEMBL4333	P21453	ENSP00000305416	S1PR1		all targets	245	GPCR
CHEMBL5850	Q96LB2	ENSP00000305766	MRGPRX1		all targets	14	GPCR
CHEMBL1075178	Q9HB89	ENSP00000305877	NMUR1		all targets	22	GPCR
CHEMBL1850	P21918	ENSP00000306129	DRD5		all targets	161	GPCR
CHEMBL3227	P41594	ENSP00000306138	GRM5		all targets	40	GPCR
CHEMBL232	P35368	ENSP00000306662	ADRA1B		all targets	21	GPCR
CHEMBL2182	P28566	ENSP00000307766	HTR1E		all targets	19	GPCR
CHEMBL5952	Q9Y5X5	ENSP00000307822	NPFFR2		all targets	9	GPCR
CHEMBL4518	Q15391	ENSP00000308361	P2RY14		all targets	11	GPCR
CHEMBL4398	P41231	ENSP00000310305	P2RY2		all targets	21	GPCR
CHEMBL3540	Q99788	ENSP00000311733	CMKLR1		all targets	89	GPCR
CHEMBL3399910	Q9GZN0	ENSP00000314223	GPR88		all targets	19	GPCR
CHEMBL252	P25101	ENSP00000315011	EDNRA		all targets	122	GPCR
CHEMBL4608	P33032	ENSP00000318077	MC5R		all targets	115	GPCR
CHEMBL2434	P25025	ENSP00000319635	CXCR2		all targets	1494	GPCR
CHEMBL3638324	P46093	ENSP00000319744	GPR4		all targets	71	GPCR
CHEMBL3974	P25116	ENSP00000321326	F2R		all targets	53	GPCR
CHEMBL1793	Q03431	ENSP00000321999	PTH1R		all targets	222	GPCR
CHEMBL3764	Q9UKP6	ENSP00000323516	UTS2R		all targets	6	GPCR
CHEMBL2049	P30559	ENSP00000324270	OXTR		all targets	408	GPCR
CHEMBL4596	P51685	ENSP00000326432	CCR8		all targets	254	GPCR
CHEMBL5144	P32241	ENSP00000327246	VIPR1		all targets	38	GPCR
CHEMBL3091266	O43194	ENSP00000327417	GPR39		all targets	97	GPCR
CHEMBL5700	Q9H1C0	ENSP00000327875	LPAR5		all targets	15	GPCR
CHEMBL5201	O14843	ENSP00000328230	FFAR3		all targets	29	GPCR
CHEMBL2274	Q9H228	ENSP00000328472	S1PR5		all targets	30	GPCR
CHEMBL3176	O43603	ENSP00000329684	GALR2		all targets	118	GPCR
CHEMBL1293293	P48145	ENSP00000330284	NPBWR1		all targets	6	GPCR
CHEMBL2321628	P46092	ENSP00000332504	CCR10		all targets	202	GPCR
CHEMBL4018	P49146	ENSP00000332591	NPY2R		all targets	46	GPCR
CHEMBL2414	P51679	ENSP00000332659	CCR4		all targets	1432	GPCR
CHEMBL5071	Q9Y5Y4	ENSP00000332812	PTGDR2		all targets	6	GPCR
CHEMBL2069161	Q7Z601	ENSP00000335158	GPR142		all targets	13	GPCR
CHEMBL298	P32239	ENSP00000335544	CCKBR		all targets	108	GPCR
CHEMBL251	P29274	ENSP00000336630	ADORA2A		all targets	128	GPCR
CHEMBL2014	P41146	ENSP00000336764	OPRL1		all targets	20	GPCR
CHEMBL3155	P34969	ENSP00000337949	HTR7		all targets	41	GPCR
CHEMBL4069	Q13324	ENSP00000340943	CRHR2		all targets	141	GPCR
CHEMBL5646	Q6L5J4	ENSP00000341821	FPR3		all targets	38	GPCR
CHEMBL264	Q9Y5N1	ENSP00000342560	HRH3		all targets	23	GPCR
CHEMBL2384898	Q14330	ENSP00000343428	GPR18		all targets	50	GPCR
CHEMBL246	P13945	ENSP00000343782	ADRB3		all targets	191	GPCR
CHEMBL4423	P51684	ENSP00000343952	GPR29		all targets	1070	GPCR
CHEMBL3228	O00222	ENSP00000344173	GRM8		all targets	35	GPCR
CHEMBL2373	P21730	ENSP00000347197	C5AR1		all targets	87	GPCR
CHEMBL3710	P43115	ENSP00000349003	PTGER3		all targets	46	GPCR
CHEMBL2321627	O00421	ENSP00000349967	CCRL2		all targets	39	GPCR
CHEMBL1804	P30874	ENSP00000350198	SSTR2		all targets	562	GPCR
CHEMBL5815	P51686	ENSP00000350256	CCR9		all targets	305	GPCR
CHEMBL3777	Q14831	ENSP00000350348	GRM7		all targets	77	GPCR
CHEMBL4843	P49238	ENSP00000351059	CX3CR1		all targets	965	GPCR
CHEMBL1832	P30988	ENSP00000352561	CALCR		all targets	55	GPCR
CHEMBL4777	P25929	ENSP00000354652	NPY1R		all targets	44	GPCR
CHEMBL2150838	Q9BXA5	ENSP00000355156	SUCNR1		all targets	30	GPCR
CHEMBL2888	Q14832	ENSP00000355316	GRM3		all targets	98	GPCR
CHEMBL1921	P47901	ENSP00000356094	AVPR1B		all targets	42	GPCR
CHEMBL226	P30542	ENSP00000356205	ADORA1		all targets	53	GPCR
CHEMBL3297639	Q9Y2T5	ENSP00000356658	GPR52		all targets	16	GPCR
CHEMBL218	P21554	ENSP00000358513	CNR1		all targets	280	GPCR
CHEMBL256	P0DMS8	ENSP00000358730	ADORA3		all targets	40	GPCR
CHEMBL4123	P30989	ENSP00000359532	NTSR1		all targets	82	GPCR
CHEMBL4080	P32247	ENSP00000359682	BRS3		all targets	92	GPCR
CHEMBL5339	Q5NUL3	ENSP00000360538	FFAR4		all targets	47	GPCR
CHEMBL4607	P50052	ENSP00000360973	AGTR2		all targets	93	GPCR
CHEMBL1784	P43220	ENSP00000362353	GLP1R		all targets	625	GPCR
CHEMBL2327	P21452	ENSP00000362403	TACR2		all targets	12	GPCR
CHEMBL4441	P49682	ENSP00000362795	CXCR3		all targets	2064	GPCR
CHEMBL250	P25105	ENSP00000362965	PTAFR		all targets	16	GPCR
CHEMBL4877	P50391	ENSP00000363431	NPY4R		all targets	6	GPCR
CHEMBL3819	Q92633	ENSP00000363553	LPAR1		all targets	80	GPCR
CHEMBL253	P34972	ENSP00000363596	CNR2		all targets	95	GPCR
CHEMBL2123	P51582	ENSP00000363643	P2RY4		all targets	7	GPCR
CHEMBL3259470	P32249	ENSP00000365596	GPR183		all targets	24	GPCR
CHEMBL1785	P24530	ENSP00000366416	EDNRB		all targets	313	GPCR
CHEMBL3562165	Q9UPC5	ENSP00000367384	GPR34		all targets	30	GPCR
CHEMBL1628461	Q8TDS5	ENSP00000367930	OXER1		all targets	10	GPCR
CHEMBL223	P25100	ENSP00000368766	ADRA1D		all targets	17	GPCR
CHEMBL4959	P30550	ENSP00000369643	GRPR		all targets	413	GPCR
CHEMBL5162	Q6W5P4	ENSP00000370950	NPSR1		all targets	77	GPCR
CHEMBL2035	P08912	ENSP00000372750	CHRM5		all targets	8	GPCR
CHEMBL234	P35462	ENSP00000373169	DRD3		all targets	461	GPCR
CHEMBL3721312	Q8NHB7	ENSP00000373193	OR5K1		all targets	797	GPCR
CHEMBL3785	Q8TDS4	ENSP00000375066	HCAR2		all targets	16	GPCR
CHEMBL1075322	Q9Y2T6	ENSP00000375894	GPR55		all targets	201	GPCR
CHEMBL2056	P21728	ENSP00000377353	DRD1		all targets	259	GPCR
CHEMBL5852	Q96P65	ENSP00000377948	QRFPR		all targets	5	GPCR
CHEMBL5137	Q14416	ENSP00000378492	GRM2		all targets	58	GPCR
CHEMBL3911	Q15722	ENSP00000380008	LTB4R		all targets	22	GPCR
CHEMBL1800	P34998	ENSP00000381333	CRHR1		all targets	400	GPCR
CHEMBL1985	P47871	ENSP00000383558	GCGR		all targets	130	GPCR
CHEMBL5113	O43613	ENSP00000384387	HCRTR1		all targets	23	GPCR
CHEMBL2024	P23945	ENSP00000384708	FSHR		all targets	713	GPCR
CHEMBL1916	P18825	ENSP00000386069	ADRA2C		all targets	54	GPCR
CHEMBL2107	P61073	ENSP00000386884	CXCR4		all targets	8854	GPCR
CHEMBL3798	Q16602	ENSP00000386972	CALCRL		all targets	27	GPCR
CHEMBL1075101	Q9BXC0	ENSP00000389255	HCAR1		all targets	13	GPCR
CHEMBL2069	P21731	ENSP00000393333	TBXA2R		all targets	62	GPCR
CHEMBL3250	Q9UBY5	ENSP00000395389	LPAR3		all targets	30	GPCR
CHEMBL1293316	Q9HBX9	ENSP00000405841	RXFP1		all targets	187	GPCR
CHEMBL3714130	P46095	ENSP00000406986	GPR6		all targets	24	GPCR
CHEMBL1821	P08173	ENSP00000409378	CHRM4		all targets	16	GPCR
CHEMBL1293267	Q9HC97	ENSP00000411788	GPR35		all targets	80	GPCR
CHEMBL1878	P41180	ENSP00000420194	CASR		all targets	1057	GPCR
CHEMBL4561	Q15761	ENSP00000423917	NPY5R		all targets	23	GPCR
CHEMBL1810	P34981	ENSP00000430711	TRHR		all targets	85	GPCR
CHEMBL5409	Q8TDU6	ENSP00000430886	GPBAR1		all targets	110	GPCR
CHEMBL4421	P49019	ENSP00000436714	HCAR3		all targets	9	GPCR
CHEMBL2736	Q14833	ENSP00000440556	GRM4		all targets	30	GPCR
CHEMBL1963	P16473	ENSP00000441235	TSHR		all targets	1407	GPCR
CHEMBL3473	P51677	ENSP00000441600	CCR3		all targets	1115	GPCR
CHEMBL3309105	Q9NYV8	ENSP00000441949	TAS2R14		all targets	25	GPCR
CHEMBL1075162	Q13304	ENSP00000442982	GPR17		all targets	55	GPCR
CHEMBL3724	Q9HBW0	ENSP00000443256	LPAR2		all targets	30	GPCR
CHEMBL3714079	Q9NQS5	ENSP00000450310	GPR84		all targets	45	GPCR
CHEMBL3157	P30411	ENSP00000450482	BDKRB2		all targets	72	GPCR
CHEMBL3795	Q01726	ENSP00000451605	MC1R		all targets	836	GPCR
CHEMBL2955	O95136	ENSP00000466933	S1PR2		all targets	142	GPCR
CHEMBL4383	P48546	ENSP00000467494	GIPR		all targets	173	GPCR
CHEMBL4227	P25090	ENSP00000468897	FPR2		all targets	299	GPCR
CHEMBL3359	P21462	ENSP00000471493	FPR1		all targets	217	GPCR
CHEMBL5493	O15552	ENSP00000473159	FFAR2		all targets	52	GPCR
CHEMBL1628481	P35414	ENSP00000475344	APLNR		all targets	61	GPCR
CHEMBL4792	O43614	ENSP00000477548	HCRTR2		all targets	47	GPCR
CHEMBL1798	Q9Y271	ENSP00000478492	CYSLTR1		all targets	78	GPCR
CHEMBL1942	P18089	ENSP00000480573	ADRA2B		all targets	79	GPCR
CHEMBL4714	Q15077	ENSP00000480966	P2RY6		all targets	12	GPCR
CHEMBL2028	P32745	ENSP00000480971	SSTR3		all targets	181	GPCR
CHEMBL5399	P41586	ENSP00000483721	ADCYAP1R1		all targets	34	GPCR
CHEMBL5258	Q96NX5	ENSP00000009105	CAMK1G		all targets	3	kinase
CHEMBL4852	Q9Y4K4	ENSP00000013125	MAP4K5		all targets	8	kinase
CHEMBL5256	Q8N5S9	ENSP00000158166	CAMKK1		all targets	11	kinase
CHEMBL4134	P29322	ENSP00000166244	EPHA8		all targets	28	kinase
CHEMBL3981	O94804	ENSP00000176763	STK10		all targets	15	kinase
CHEMBL4948	Q13163	ENSP00000178640	MAP2K5		all targets	61	kinase
CHEMBL1795192	Q14004	ENSP00000181839	CDK13		all targets	38	kinase
CHEMBL6029	Q9BQI3	ENSP00000199389	EIF2AK1		all targets	9	kinase
CHEMBL2939	O15264	ENSP00000211287	MAPK13		all targets	74	kinase
CHEMBL2362983	Q9HCT0	ENSP00000215530	FGF22		all targets	24	kinase
CHEMBL4674	P53778	ENSP00000215659	MAPK12		all targets	30	kinase
CHEMBL4040	P28482	ENSP00000215832	MAPK1		all targets	416	kinase
CHEMBL1795199	Q9Y572	ENSP00000216274	RIPK3		all targets	394	kinase
CHEMBL1293199	Q99986	ENSP00000216639	VRK1		all targets	103	kinase
CHEMBL4722	O14965	ENSP00000216911	AURKA		all targets	536	kinase
CHEMBL5703	Q9H3Y6	ENSP00000217188	SRMS		all targets	429	kinase
CHEMBL3629	P68400	ENSP00000217244	CSNK2A1		all targets	40	kinase
CHEMBL2634	P41240	ENSP00000220003	CSK		all targets	643	kinase
CHEMBL5014	O43353	ENSP00000220751	RIPK2		all targets	102	kinase
CHEMBL2850	P49840	ENSP00000222330	GSK3A		all targets	29	kinase
CHEMBL3820	P35557	ENSP00000223366	GCK		all targets	688	kinase
CHEMBL4501	P23443	ENSP00000225577	RPS6KB1		all targets	99	kinase
CHEMBL3847	Q9Y478	ENSP00000229328	PRKAB1		all targets	12	kinase
CHEMBL260	Q16539	ENSP00000229795	MAPK14		all targets	198	kinase
CHEMBL1075155	Q15208	ENSP00000229812	STK38		all targets	24	kinase
CHEMBL5819	P51957	ENSP00000233027	NEK4		all targets	19	kinase
CHEMBL5785	P19525	ENSP00000233057	EIF2AK2		all targets	48	kinase
CHEMBL4105885	Q86TW2	ENSP00000238561	ADCK1		all targets	4	kinase
CHEMBL5257	Q8TD19	ENSP00000238616	NEK9		all targets	38	kinase
CHEMBL5616	P27037	ENSP00000241416	ACVR2A		all targets	76	kinase
CHEMBL3023	Q9NRA0	ENSP00000245222	SPHK2		all targets	207	kinase
CHEMBL4204	Q9HBH9	ENSP00000250896	MKNK2		all targets	17	kinase
CHEMBL1163128	Q9Y2H9	ENSP00000251472	MAST1		all targets	13	kinase
CHEMBL1906	P04049	ENSP00000251849	RAF1		all targets	2046	kinase
CHEMBL2873	Q02779	ENSP00000253055	MAP3K10		all targets	13	kinase
CHEMBL5683	O15075	ENSP00000255448	DCLK1		all targets	135	kinase
CHEMBL2543	P78368	ENSP00000255641	CSNK1G2		all targets	5	kinase
CHEMBL3667	P42356	ENSP00000255882	PI4KA		all targets	32	kinase
CHEMBL2412	P14635	ENSP00000256442	CCNB1		all targets	311	kinase
CHEMBL3055	P50613	ENSP00000256443	CDK7		all targets	416	kinase
CHEMBL2493	Q14012	ENSP00000256460	CAMK1		all targets	22	kinase
CHEMBL4105932	Q76MJ5	ENSP00000256797	ERN2		all targets	5	kinase
CHEMBL2007	P16234	ENSP00000257290	PDGFRA		all targets	1707	kinase
CHEMBL331	P11802	ENSP00000257904	CDK4		all targets	5117	kinase
CHEMBL2250	P51451	ENSP00000259089	BLK		all targets	250	kinase
CHEMBL5464	Q13546	ENSP00000259808	RIPK1		all targets	453	kinase
CHEMBL1275212	P50053	ENSP00000260599	KHK		all targets	42	kinase
CHEMBL5790	Q00537	ENSP00000261211	CDK17		all targets	6	kinase
CHEMBL5081	Q9Y616	ENSP00000261233	IRAK3		all targets	59	kinase
CHEMBL5784	O60285	ENSP00000261402	NUAK1		all targets	49	kinase
CHEMBL5261	Q7L7X3	ENSP00000261716	TAOK1		all targets	17	kinase
CHEMBL1913	P09619	ENSP00000261799	PDGFRB		all targets	528	kinase
CHEMBL5121	Q16659	ENSP00000261845	MAPK6		all targets	33	kinase
CHEMBL3123	Q9UIK4	ENSP00000261891	DAPK2		all targets	55	kinase
CHEMBL2108	O60563	ENSP00000261900	CCNT1		all targets	8	kinase
CHEMBL1955	P35916	ENSP00000261937	FLT4		all targets	292	kinase
CHEMBL1075165	Q8NEB9	ENSP00000262039	PIK3C3		all targets	103	kinase
CHEMBL3984	Q99640	ENSP00000262300	PKMYT1		all targets	27	kinase
CHEMBL4070	P19784	ENSP00000262506	CSNK2A2		all targets	21	kinase
CHEMBL4924	Q9UK32	ENSP00000262752	RPS6KA6		all targets	11	kinase
CHEMBL5818	P51817	ENSP00000262848	PRKX		all targets	43	kinase
CHEMBL5754	Q96L34	ENSP00000262891	MARK4		all targets	61	kinase
CHEMBL2964	P36507	ENSP00000262948	MAP2K2		all targets	72	kinase
CHEMBL3385	P27361	ENSP00000263025	MAPK3		all targets	156	kinase
CHEMBL5026	O00418	ENSP00000263026	EEF2K		all targets	105	kinase
CHEMBL4899	P41279	ENSP00000263056	MAP3K8		all targets	84	kinase
CHEMBL3920	Q04759	ENSP00000263125	PRKCQ		all targets	45	kinase
CHEMBL2938	P05129	ENSP00000263431	PRKCG		all targets	53	kinase
CHEMBL5903	Q04771	ENSP00000263640	ACVR1		all targets	216	kinase
CHEMBL5358	Q9P2K8	ENSP00000263791	EIF2AK4		all targets	49	kinase
CHEMBL5314	Q06418	ENSP00000263798	TYRO3		all targets	247	kinase
CHEMBL5627	P29376	ENSP00000263800	LTK		all targets	343	kinase
CHEMBL4816	Q9Y243	ENSP00000263826	AKT3		all targets	434	kinase
CHEMBL5432	Q8IVH8	ENSP00000263881	MAP4K3		all targets	44	kinase
CHEMBL279	P35968	ENSP00000263923	KDR		all targets	2428	kinase
CHEMBL3980	O94768	ENSP00000263955	STK17B		all targets	9	kinase
CHEMBL4005	P42336	ENSP00000263967	PIK3CA		all targets	3647	kinase
CHEMBL4367	P42681	ENSP00000264316	TXK		all targets	51	kinase
CHEMBL2896	Q13237	ENSP00000264399	PRKG2		all targets	32	kinase
CHEMBL3107	P09038	ENSP00000264498	FGF2		all targets	3526	kinase
CHEMBL1075133	Q8WTQ7	ENSP00000264952	GRK7		all targets	13	kinase
CHEMBL2803	P43403	ENSP00000264972	ZAP70		all targets	1617	kinase
CHEMBL1163124	O43283	ENSP00000265026	MAP3K13		all targets	8	kinase
CHEMBL1163117	Q8IVW4	ENSP00000265334	CDKL3		all targets	8	kinase
CHEMBL5174	O14786	ENSP00000265371	NRP1		all targets	700	kinase
CHEMBL3117	P35790	ENSP00000265689	CHKA		all targets	45	kinase
CHEMBL2508	Q00534	ENSP00000265734	CDK6		all targets	1740	kinase
CHEMBL5546	Q8NEV4	ENSP00000265944	MYO3A		all targets	28	kinase
CHEMBL1075102	O00443	ENSP00000265970	PIK3C2A		all targets	31	kinase
CHEMBL301	P24941	ENSP00000266970	CDK2		all targets	4836	kinase
CHEMBL5838	P21860	ENSP00000267101	ERBB3		all targets	1435	kinase
CHEMBL1957	P08069	ENSP00000268035	IGF1R		all targets	3086	kinase
CHEMBL1795165	P57058	ENSP00000270112	HUNK		all targets	17	kinase
CHEMBL6082	P57059	ENSP00000270162	SIK1		all targets	59	kinase
CHEMBL3788	O00444	ENSP00000270861	PLK4		all targets	187	kinase
CHEMBL5938	Q9NYY3	ENSP00000274289	PLK2		all targets	158	kinase
CHEMBL5426	Q86YV6	ENSP00000274643	MYLK4		all targets	3	kinase
CHEMBL5810	P21709	ENSP00000275815	EPHA1		all targets	115	kinase
CHEMBL4597	Q00536	ENSP00000276052	CDK16		all targets	28	kinase
CHEMBL4898	Q16620	ENSP00000277120	NTRK2		all targets	212	kinase
CHEMBL4600	Q13153	ENSP00000278568	PAK1		all targets	937	kinase
CHEMBL3797	Q13315	ENSP00000278616	ATM		all targets	8054	kinase
CHEMBL3982	P16591	ENSP00000281092	FER		all targets	575	kinase
CHEMBL3988	P54764	ENSP00000281821	EPHA4		all targets	207	kinase
CHEMBL2494	Q16566	ENSP00000282356	CAMK4		all targets	47	kinase
CHEMBL1868	P17948	ENSP00000282397	FLT1		all targets	1437	kinase
CHEMBL5912	Q9NY57	ENSP00000282908	STK32B		all targets	9	kinase
CHEMBL6000	Q9BVS4	ENSP00000283109	RIOK2		all targets	11	kinase
CHEMBL3589	P55263	ENSP00000286621	ADK		all targets	175	kinase
CHEMBL2447	P27707	ENSP00000286648	DCK		all targets	502	kinase
CHEMBL2453	Q9UGJ0	ENSP00000287878	PRKAG2		all targets	128	kinase
CHEMBL5145	P15056	ENSP00000288602	BRAF		all targets	11678	kinase
CHEMBL3145	P42338	ENSP00000289153	PIK3CB		all targets	82	kinase
CHEMBL1169596	P10398	ENSP00000290277	ARAF		all targets	244	kinase
CHEMBL1075181	O00764	ENSP00000291565	PDXK		all targets	29	kinase
CHEMBL1075167	Q8NE63	ENSP00000291823	HIPK4		all targets	6	kinase
CHEMBL3627581	Q6P5Z2	ENSP00000291906	PKN3		all targets	20	kinase
CHEMBL3973	P22455	ENSP00000292408	FGFR4		all targets	541	kinase
CHEMBL5330	Q12851	ENSP00000294066	MAP4K2		all targets	13	kinase
CHEMBL5331	Q12866	ENSP00000295408	MERTK		all targets	297	kinase
CHEMBL4312	Q9NRP7	ENSP00000295709	STK36		all targets	12	kinase
CHEMBL2598	P41743	ENSP00000295797	PRKCI		all targets	43	kinase
CHEMBL1908384	Q9NRH2	ENSP00000296088	SNRK		all targets	17	kinase
CHEMBL2689	Q04912	ENSP00000296474	MST1R		all targets	51	kinase
CHEMBL5639	Q9Y3S1	ENSP00000297954	WNK2		all targets	27	kinase
CHEMBL4578	Q14680	ENSP00000298048	MELK		all targets	157	kinase
CHEMBL5405	Q86UX6	ENSP00000298630	STK32C		all targets	7	kinase
CHEMBL1075104	Q5S007	ENSP00000298910	LRRK2		all targets	1643	kinase
CHEMBL4580	O00142	ENSP00000299697	TK2		all targets	194	kinase
CHEMBL3024	P53350	ENSP00000300093	PLK1		all targets	1664	kinase
CHEMBL4895	P30530	ENSP00000301178	AXL		all targets	1137	kinase
CHEMBL2883	P04183	ENSP00000301634	TK1		all targets	424	kinase
CHEMBL3587	Q02750	ENSP00000302486	MAP2K1		all targets	243	kinase
CHEMBL1772932	O43683	ENSP00000302530	BUB1		all targets	387	kinase
CHEMBL3935	Q9UQB9	ENSP00000302898	AURKC		all targets	46	kinase
CHEMBL5146	P11274	ENSP00000303507	BCR		all targets	13085	kinase
CHEMBL1981	P06213	ENSP00000303830	INSR		all targets	500	kinase
CHEMBL5519	Q8N568	ENSP00000303887	DCLK2		all targets	5	kinase
CHEMBL4577	Q9H422	ENSP00000304226	HIPK3		all targets	49	kinase
CHEMBL4388	P23919	ENSP00000304802	DTYMK		all targets	8	kinase
CHEMBL3045	P05771	ENSP00000305355	PRKCB		all targets	67	kinase
CHEMBL2426	Q9HCP0	ENSP00000305777	CSNK1G1		all targets	7	kinase
CHEMBL5699	Q9H0K1	ENSP00000305976	SIK2		all targets	53	kinase
CHEMBL3582	Q02156	ENSP00000306124	PRKCE		all targets	40	kinase
CHEMBL5547	Q8NFD2	ENSP00000306678	ANKK1		all targets	235	kinase
CHEMBL6030	Q9NZJ5	ENSP00000307235	EIF2AK3		all targets	121	kinase
CHEMBL3111	Q9UBS0	ENSP00000308413	RPS6KB2		all targets	23	kinase
CHEMBL4101	P17612	ENSP00000309591	PRKACA		all targets	116	kinase
CHEMBL2708	Q16584	ENSP00000309597	MAP3K11		all targets	21	kinase
CHEMBL1075195	Q9UL54	ENSP00000310094	TAOK2		all targets	12	kinase
CHEMBL4105886	Q3MIX3	ENSP00000310547	ADCK5		all targets	5	kinase
CHEMBL5650	Q8TDC3	ENSP00000310649	BRSK1		all targets	24	kinase
CHEMBL5332	Q13164	ENSP00000311005	MAPK7		all targets	48	kinase
CHEMBL1163104	O95747	ENSP00000311713	OXSR1		all targets	11	kinase
CHEMBL4079	P25098	ENSP00000312262	ADRBK1		all targets	11	kinase
CHEMBL5284	Q96RR4	ENSP00000312741	CAMKK2		all targets	92	kinase
CHEMBL3142	P78527	ENSP00000313420	PRKDC		all targets	275	kinase
CHEMBL4394	Q9NYA1	ENSP00000313681	SPHK1		all targets	537	kinase
CHEMBL2185	Q96GD4	ENSP00000313950	AURKB		all targets	203	kinase
CHEMBL4487	Q13177	ENSP00000314067	PAK2		all targets	266	kinase
CHEMBL4355	O14976	ENSP00000314499	GAK		all targets	107	kinase
CHEMBL5753	Q96D53	ENSP00000315118	ADCK4		all targets	19	kinase
CHEMBL5404	Q86UE8	ENSP00000316512	TLK2		all targets	28	kinase
CHEMBL4203	Q9HAZ1	ENSP00000316948	CLK4		all targets	22	kinase
CHEMBL3717	P08581	ENSP00000317272	MET		all targets	141562	kinase
CHEMBL1075166	P35626	ENSP00000317578	ADRBK2		all targets	14	kinase
CHEMBL2973	O75116	ENSP00000317985	ROCK2		all targets	414	kinase
CHEMBL3829	Q13555	ENSP00000319060	CAMK2G		all targets	21	kinase
CHEMBL4525	Q9UEE5	ENSP00000319192	STK17A		all targets	14	kinase
CHEMBL1075189	P14618	ENSP00000320171	PKM		all targets	200	kinase
CHEMBL5260	Q59H18	ENSP00000322251	TNNI3K		all targets	39	kinase
CHEMBL2393	P54619	ENSP00000323867	PRKAG1		all targets	11	kinase
CHEMBL2828	P48730	ENSP00000324464	CSNK1D		all targets	24	kinase
CHEMBL6006	O75385	ENSP00000324560	ULK1		all targets	691	kinase
CHEMBL262	P49841	ENSP00000324806	GSK3B		all targets	225	kinase
CHEMBL5606	Q15831	ENSP00000324856	STK11		all targets	620	kinase
CHEMBL1075163	Q8TF76	ENSP00000325290	GSG2		all targets	8	kinase
CHEMBL5552	O00506	ENSP00000325748	STK25		all targets	32	kinase
CHEMBL3616	P24723	ENSP00000329127	PRKCH		all targets	45	kinase
CHEMBL5408	Q9UHD2	ENSP00000329967	TBK1		all targets	853	kinase
CHEMBL5455	P07332	ENSP00000331504	FES		all targets	3439	kinase
CHEMBL4901	P54753	ENSP00000332118	EPHB3		all targets	86	kinase
CHEMBL6083	P57078	ENSP00000332454	RIPK4		all targets	45	kinase
CHEMBL3863	Q15139	ENSP00000333568	PRKD1		all targets	47	kinase
CHEMBL3961	Q15759	ENSP00000333685	MAPK11		all targets	28	kinase
CHEMBL3125	O75676	ENSP00000333896	RPS6KA4		all targets	7	kinase
CHEMBL4522	Q9NSY1	ENSP00000334836	BMP2K		all targets	17	kinase
CHEMBL5607	Q15835	ENSP00000334876	GRK1		all targets	66	kinase
CHEMBL3880	P07900	ENSP00000335153	HSP90AA1		all targets	89	kinase
CHEMBL3836	P53667	ENSP00000336740	LIMK1		all targets	299	kinase
CHEMBL1908382	Q13523	ENSP00000337194	PRPF4B		all targets	10	kinase
CHEMBL4954	P29320	ENSP00000337451	EPHA3		all targets	144	kinase
CHEMBL5198	Q8TD08	ENSP00000337691	MAPK15		all targets	13	kinase
CHEMBL258	P06239	ENSP00000337825	LCK		all targets	1670	kinase
CHEMBL1795191	Q15131	ENSP00000338673	CDK10		all targets	39	kinase
CHEMBL2801	Q13557	ENSP00000339740	CAMK2D		all targets	29	kinase
CHEMBL2742	P22607	ENSP00000339824	FGFR3		all targets	1746	kinase
CHEMBL5932	P53671	ENSP00000339916	LIMK2		all targets	97	kinase
CHEMBL1075126	P30613	ENSP00000339933	PKLR		all targets	145	kinase
CHEMBL5466	Q13705	ENSP00000340361	ACVR2B		all targets	71	kinase
CHEMBL3108638	O15164	ENSP00000340507	TRIM24		all targets	65	kinase
CHEMBL5794	Q9HBY8	ENSP00000340608	SGK2		all targets	45	kinase
CHEMBL2695	Q05397	ENSP00000341189	PTK2		all targets	245	kinase
CHEMBL5403	P42229	ENSP00000341208	STAT5A		all targets	556	kinase
CHEMBL1075173	Q9H4A3	ENSP00000341292	WNK1		all targets	262	kinase
CHEMBL5659	O14730	ENSP00000341874	RIOK3		all targets	16	kinase
CHEMBL4376	Q92630	ENSP00000342105	DYRK2		all targets	93	kinase
CHEMBL3009	Q15303	ENSP00000342235	ERBB4		all targets	1094	kinase
CHEMBL1163129	Q52WX2	ENSP00000343248	SBK1		all targets	3	kinase
CHEMBL3384	Q16512	ENSP00000343325	PKN1		all targets	46	kinase
CHEMBL6166	O95819	ENSP00000343658	MAP4K4		all targets	108	kinase
CHEMBL5024	Q13535	ENSP00000343741	ATR		all targets	4330	kinase
CHEMBL2534	O15530	ENSP00000344220	PDPK1		all targets	67	kinase
CHEMBL2109	P46734	ENSP00000345083	MAP2K3		all targets	36	kinase
CHEMBL5615	Q6DT37	ENSP00000345133	CDC42BPG		all targets	2	kinase
CHEMBL1163127	Q6ZN16	ENSP00000345629	MAP3K15		all targets	3	kinase
CHEMBL5320	Q09013	ENSP00000345997	DMPK		all targets	703	kinase
CHEMBL4045	Q13131	ENSP00000346148	PRKAA1		all targets	94	kinase
CHEMBL1163106	P20794	ENSP00000346484	MAK		all targets	313	kinase
CHEMBL1741200	Q2TB90	ENSP00000346643	HKDC1		all targets	19	kinase
CHEMBL6055	Q9BYP7	ENSP00000346667	WNK3		all targets	41	kinase
CHEMBL1841	P06241	ENSP00000346671	FYN		all targets	1582	kinase
CHEMBL4938	P54819	ENSP00000346921	AK2		all targets	109	kinase
CHEMBL1770034	Q8TBX8	ENSP00000347032	PIP4K2C		all targets	16	kinase
CHEMBL5518	Q8N4C8	ENSP00000347427	MINK1		all targets	15	kinase
CHEMBL5044	Q6P3R8	ENSP00000347767	NEK5		all targets	6	kinase
CHEMBL1163108	Q9UEW8	ENSP00000348278	STK39		all targets	69	kinase
CHEMBL6094	P63000	ENSP00000348461	RAC1		all targets	4706	kinase
CHEMBL1163126	Q9UPZ9	ENSP00000349458	ICK		all targets	101	kinase
CHEMBL3834	P51813	ENSP00000350224	BMX		all targets	202	kinase
CHEMBL5147	P54760	ENSP00000350896	EPHB4		all targets	383	kinase
CHEMBL2068	P29317	ENSP00000351209	EPHA2		all targets	758	kinase
CHEMBL6054	Q96RG2	ENSP00000351475	PASK		all targets	51	kinase
CHEMBL4267	P37173	ENSP00000351905	TGFBR2		all targets	640	kinase
CHEMBL5285	Q99683	ENSP00000351908	MAP3K5		all targets	55	kinase
CHEMBL3267	P48736	ENSP00000352121	PIK3CG		all targets	75	kinase
CHEMBL2637	P53779	ENSP00000352157	MAPK10		all targets	46	kinase
CHEMBL2428	Q15746	ENSP00000353452	MYLK		all targets	107	kinase
CHEMBL5407	Q86V86	ENSP00000353824	PIM3		all targets	159	kinase
CHEMBL2999	O75914	ENSP00000353864	PAK3		all targets	92	kinase
CHEMBL5804	Q9NR96	ENSP00000353874	TLR9		all targets	2857	kinase
CHEMBL5084	Q9Y6M4	ENSP00000353904	CSNK1G3		all targets	3	kinase
CHEMBL1628470	Q9BX84	ENSP00000354006	TRPM6		all targets	203	kinase
CHEMBL5608	Q16288	ENSP00000354207	NTRK3		all targets	364	kinase
CHEMBL2842	P42345	ENSP00000354558	MTOR		all targets	19589	kinase
CHEMBL3611965	Q86VZ5	ENSP00000354829	SGMS1		all targets	13	kinase
CHEMBL5970	Q99759	ENSP00000354927	MAP3K3		all targets	36	kinase
CHEMBL5052	Q9Y5S2	ENSP00000355237	CDC42BPB		all targets	12	kinase
CHEMBL4516	Q5VT25	ENSP00000355731	CDC42BPA		all targets	14	kinase
CHEMBL5550	Q8NI60	ENSP00000355741	ADCK3		all targets	33	kinase
CHEMBL3835	P51955	ENSP00000355966	NEK2		all targets	225	kinase
CHEMBL2208	P49137	ENSP00000356070	MAPKAPK2		all targets	182	kinase
CHEMBL4575	O43781	ENSP00000356076	DYRK3		all targets	26	kinase
CHEMBL5698	Q9H093	ENSP00000356125	NUAK2		all targets	25	kinase
CHEMBL1908386	Q6XUX3	ENSP00000356130	DSTYK		all targets	8	kinase
CHEMBL5554	O00750	ENSP00000356155	PIK3C2B		all targets	29	kinase
CHEMBL4849	Q8TDX7	ENSP00000356355	NEK7		all targets	59	kinase
CHEMBL3575	Q05823	ENSP00000356530	RNASEL		all targets	160	kinase
CHEMBL2343	O00141	ENSP00000356832	SGK1		all targets	590	kinase
CHEMBL5122	Q16832	ENSP00000356899	DDR2		all targets	254	kinase
CHEMBL5483	P14616	ENSP00000357178	INSRR		all targets	8	kinase
CHEMBL4225	P49760	ENSP00000357345	CLK2		all targets	51	kinase
CHEMBL5568	P08922	ENSP00000357494	ROS1		all targets	814	kinase
CHEMBL1988	P16066	ENSP00000357669	NPR1		all targets	68	kinase
CHEMBL3268	Q9UBF8	ENSP00000357869	PI4KB		all targets	50	kinase
CHEMBL5969	Q99755	ENSP00000357883	PIP5K1A		all targets	17	kinase
CHEMBL6002	Q9BWU1	ENSP00000357907	CDK19		all targets	48	kinase
CHEMBL4602	Q15375	ENSP00000358309	EPHA7		all targets	92	kinase
CHEMBL5776	O43318	ENSP00000358335	MAP3K7		all targets	96	kinase
CHEMBL5427	Q86Z02	ENSP00000358571	HIPK1		all targets	48	kinase
CHEMBL4202	Q9H2G2	ENSP00000358770	SLK		all targets	205	kinase
CHEMBL3983	P33981	ENSP00000358813	TTK		all targets	191	kinase
CHEMBL3357	P51617	ENSP00000358997	IRAK1		all targets	625	kinase
CHEMBL5415	Q9UPE1	ENSP00000359119	SRPK3		all targets	4	kinase
CHEMBL3476	O15111	ENSP00000359424	CHUK		all targets	70	kinase
CHEMBL3032	Q16513	ENSP00000359552	PKN2		all targets	31	kinase
CHEMBL2251	Q9BTU6	ENSP00000359665	PI4K2A		all targets	8	kinase
CHEMBL2918	P22694	ENSP00000359719	PRKACB		all targets	50	kinase
CHEMBL2116	P54646	ENSP00000360290	PRKAA2		all targets	38	kinase
CHEMBL5681	P30085	ENSP00000360939	CMPK1		all targets	13	kinase
CHEMBL4718	Q9BUB5	ENSP00000361014	MKNK1		all targets	12	kinase
CHEMBL5275	P36894	ENSP00000361107	BMPR1A		all targets	244	kinase
CHEMBL2069163	Q96S53	ENSP00000361158	TESK2		all targets	6	kinase
CHEMBL1938223	Q96S44	ENSP00000361186	TP53RK		all targets	12	kinase
CHEMBL4897	Q9H4B4	ENSP00000361275	PLK3		all targets	140	kinase
CHEMBL1862	P00519	ENSP00000361423	ABL1		all targets	1765	kinase
CHEMBL5274	P35590	ENSP00000361554	TIE1		all targets	229	kinase
CHEMBL4598	Q13043	ENSP00000361892	STK4		all targets	51	kinase
CHEMBL3116	P50750	ENSP00000362361	CDK9		all targets	726	kinase
CHEMBL2886	P00558	ENSP00000362413	PGK1		all targets	390	kinase
CHEMBL2147	P11309	ENSP00000362608	PIM1		all targets	733	kinase
CHEMBL267	P12931	ENSP00000362680	SRC		all targets	17257	kinase
CHEMBL4309	Q9HC98	ENSP00000362702	NEK6		all targets	64	kinase
CHEMBL4375	Q96SB4	ENSP00000362931	SRPK1		all targets	147	kinase
CHEMBL4273	Q13976	ENSP00000363092	PRKG1		all targets	64	kinase
CHEMBL4454	P09769	ENSP00000363117	FGR		all targets	1235	kinase
CHEMBL5684	O15146	ENSP00000363571	MUSK		all targets	880	kinase
CHEMBL5467	Q13873	ENSP00000363708	BMPR2		all targets	504	kinase
CHEMBL3290	P29323	ENSP00000363763	EPHB2		all targets	305	kinase
CHEMBL4439	P36897	ENSP00000364133	TGFBR1		all targets	465	kinase
CHEMBL3886	Q9NYL2	ENSP00000364361	ZAK		all targets	91	kinase
CHEMBL6149	Q9Y2K2	ENSP00000364449	SIK3		all targets	31	kinase
CHEMBL2599	P43405	ENSP00000364907	SYK		all targets	2355	kinase
CHEMBL6191	Q56UN5	ENSP00000365005	MAP3K19		all targets	4	kinase
CHEMBL2358	P67870	ENSP00000365042	CSNK2B		all targets	25	kinase
CHEMBL2777	Q9H1R3	ENSP00000365162	MYLK2		all targets	11	kinase
CHEMBL4523	Q9P1W9	ENSP00000365692	PIM2		all targets	310	kinase
CHEMBL5082	Q9Y6E0	ENSP00000365730	STK24		all targets	23	kinase
CHEMBL1795194	P48426	ENSP00000365757	PIP4K2A		all targets	31	kinase
CHEMBL2743	P22612	ENSP00000366488	PRKACG		all targets	15	kinase
CHEMBL3130	O00329	ENSP00000366563	PIK3CD		all targets	144	kinase
CHEMBL1908381	O14936	ENSP00000367408	CASK		all targets	194	kinase
CHEMBL4524	Q9P286	ENSP00000367686	PAK7		all targets	30	kinase
CHEMBL3438	Q05513	ENSP00000367830	PRKCZ		all targets	48	kinase
CHEMBL6177	O95544	ENSP00000367890	NADK		all targets	17	kinase
CHEMBL2595	O94806	ENSP00000368356	PRKD3		all targets	15	kinase
CHEMBL2345	P51812	ENSP00000368884	RPS6KA3		all targets	66	kinase
CHEMBL5520	Q8N752	ENSP00000369126	CSNK1A1L		all targets	2	kinase
CHEMBL5975	Q9BRS2	ENSP00000369162	RIOK1		all targets	16	kinase
CHEMBL1163112	O76039	ENSP00000369325	CDKL5		all targets	278	kinase
CHEMBL4128	Q02763	ENSP00000369375	TEK		all targets	329	kinase
CHEMBL6162	O94921	ENSP00000369390	CDK14		all targets	37	kinase
CHEMBL2972	Q01813	ENSP00000370517	PFKP		all targets	61	kinase
CHEMBL5651	Q8TDR2	ENSP00000370891	STK35		all targets	4	kinase
CHEMBL4246	P42680	ENSP00000370912	TEC		all targets	1608	kinase
CHEMBL5719	P49336	ENSP00000370938	CDK8		all targets	237	kinase
CHEMBL4599	Q07912	ENSP00000371341	TNK2		all targets	43	kinase
CHEMBL4574	Q8IWQ3	ENSP00000371614	BRSK2		all targets	24	kinase
CHEMBL2527	O96017	ENSP00000372023	CHEK2		all targets	668	kinase
CHEMBL5907	Q9NRM7	ENSP00000372035	LATS2		all targets	252	kinase
CHEMBL5638	Q8NG66	ENSP00000372857	NEK11		all targets	10	kinase
CHEMBL5311	P37023	ENSP00000373574	ACVRL1		all targets	215	kinase
CHEMBL4851	Q9Y2H1	ENSP00000373684	STK38L		all targets	11	kinase
CHEMBL4247	Q9UM73	ENSP00000373700	ALK		all targets	5983	kinase
CHEMBL4526	Q9UF33	ENSP00000374323	EPHA6		all targets	29	kinase
CHEMBL6003	Q9BXA7	ENSP00000375081	TSSK1B		all targets	1	kinase
CHEMBL2431	P31751	ENSP00000375892	AKT2		all targets	936	kinase
CHEMBL4853	Q9Y6R4	ENSP00000375986	MAP3K4		all targets	37	kinase
CHEMBL5579	O14578	ENSP00000376306	CIT		all targets	2674	kinase
CHEMBL5701	Q9H2K8	ENSP00000376317	TAOK3		all targets	15	kinase
CHEMBL3663	P62993	ENSP00000376345	GRB2		all targets	1896	kinase
CHEMBL4766	Q15118	ENSP00000376352	PDK1		all targets	1177	kinase
CHEMBL5678	P34947	ENSP00000376609	GRK5		all targets	232	kinase
CHEMBL2160	P22392	ENSP00000376886	NME1-NME2		all targets	4	kinase
CHEMBL5668	P78362	ENSP00000377262	SRPK2		all targets	47	kinase
CHEMBL5941	Q9P289	ENSP00000377867	MST4		all targets	45	kinase
CHEMBL3112379	Q8NHU3	ENSP00000378176	SGMS2		all targets	7	kinase
CHEMBL2996	Q05655	ENSP00000378217	PRKCD		all targets	67	kinase
CHEMBL4627	Q32MK0	ENSP00000378288	MYLK3		all targets	8	kinase
CHEMBL4175	P42679	ENSP00000378485	MATK		all targets	39	kinase
CHEMBL4226	P49761	ENSP00000378505	CLK3		all targets	22	kinase
CHEMBL308	P06493	ENSP00000378699	CDK1		all targets	2618	kinase
CHEMBL5435	Q8IYT8	ENSP00000378914	ULK2		all targets	45	kinase
CHEMBL2276	P45983	ENSP00000378974	MAPK8		all targets	114	kinase
CHEMBL4121	Q13554	ENSP00000379098	CAMK2B		all targets	23	kinase
CHEMBL5789	Q00532	ENSP00000379176	CDKL1		all targets	10	kinase
CHEMBL6186	Q96BR1	ENSP00000379842	SGK3		all targets	89	kinase
CHEMBL5247	Q13418	ENSP00000379975	ILK		all targets	746	kinase
CHEMBL4937	P49674	ENSP00000380044	CSNK1E		all targets	54	kinase
CHEMBL5469	Q14289	ENSP00000380638	PTK2B		all targets	63	kinase
CHEMBL5095	P0C1S8	ENSP00000380675	WEE2		all targets	13	kinase
CHEMBL3530	O14733	ENSP00000381070	MAP2K7		all targets	21	kinase
CHEMBL5072	P54762	ENSP00000381097	EPHB1		all targets	99	kinase
CHEMBL5861	P32298	ENSP00000381129	GRK4		all targets	102	kinase
CHEMBL4147	Q9UQM7	ENSP00000381412	CAMK2A		all targets	54	kinase
CHEMBL6150	Q8WU08	ENSP00000381535	STK32A		all targets	3	kinase
CHEMBL2292	Q13627	ENSP00000381932	DYRK1A		all targets	411	kinase
CHEMBL3956	Q13233	ENSP00000382423	MAP3K1		all targets	163	kinase
CHEMBL6014	Q96PF2	ENSP00000382544	TSSK2		all targets	13	kinase
CHEMBL3231	Q13464	ENSP00000382697	ROCK1		all targets	669	kinase
CHEMBL6088	P60953	ENSP00000383118	CDC42		all targets	3415	kinase
CHEMBL5759	P31152	ENSP00000383234	MAPK4		all targets	24	kinase
CHEMBL5416	Q9UQ88	ENSP00000384442	CDK11A		all targets	3	kinase
CHEMBL5364	Q9UBE8	ENSP00000384625	NLK		all targets	145	kinase
CHEMBL4576	Q9H2X6	ENSP00000385571	HIPK2		all targets	260	kinase
CHEMBL3831	Q7KZI7	ENSP00000385751	MARK2		all targets	86	kinase
CHEMBL2558	P53355	ENSP00000386135	DAPK1		all targets	356	kinase
CHEMBL5654	Q8WXR4	ENSP00000386213	MYO3B		all targets	9	kinase
CHEMBL3830	Q2M2I8	ENSP00000386456	AAK1		all targets	42	kinase
CHEMBL3938	O75716	ENSP00000386928	STK16		all targets	10	kinase
CHEMBL5914	Q9Y2U5	ENSP00000387246	MAP3K2		all targets	38	kinase
CHEMBL4630	O14757	ENSP00000388648	CHEK1		all targets	156	kinase
CHEMBL3778	Q9NWZ3	ENSP00000390651	IRAK4		all targets	344	kinase
CHEMBL2148	P52333	ENSP00000391676	JAK3		all targets	1052	kinase
CHEMBL5443	O00311	ENSP00000393139	CDC7		all targets	208	kinase
CHEMBL3650	P11362	ENSP00000393312	FGFR1		all targets	2366	kinase
CHEMBL4900	Q9BZL6	ENSP00000393978	PRKD2		all targets	22	kinase
CHEMBL6123	Q9C098	ENSP00000394484	DCLK3		all targets	3	kinase
CHEMBL4179	P45984	ENSP00000394560	MAPK9		all targets	36	kinase
CHEMBL4224	P49759	ENSP00000394734	CLK1		all targets	143	kinase
CHEMBL4670	Q16644	ENSP00000396467	MAPKAPK3		all targets	31	kinase
CHEMBL2959	Q08881	ENSP00000398655	ITK		all targets	487	kinase
CHEMBL3559692	Q9NYV4	ENSP00000398880	CDK12		all targets	142	kinase
CHEMBL4527	Q9UKE5	ENSP00000399511	TNIK		all targets	65	kinase
CHEMBL4442	Q00526	ENSP00000400088	TEN1-CDK3		all targets	125	kinase
CHEMBL5047	Q6PHR2	ENSP00000400312	ULK3		all targets	26	kinase
CHEMBL1163101	O75460	ENSP00000401445	ERN1		all targets	64	kinase
CHEMBL5476	O00238	ENSP00000401907	BMPR1B		all targets	123	kinase
CHEMBL5491	P30291	ENSP00000402084	WEE1		all targets	654	kinase
CHEMBL2688	P19367	ENSP00000402103	HK1		all targets	316	kinase
CHEMBL1795195	Q96Q15	ENSP00000402515	SMG1		all targets	100	kinase
CHEMBL5856	Q96Q40	ENSP00000406472	CDK15		all targets	7	kinase
CHEMBL3217390	P21675	ENSP00000406549	TAF1		all targets	151	kinase
CHEMBL4311	Q9NQU5	ENSP00000406873	PAK6	ENSG00000259288	all targets	64	kinase
CHEMBL1649059	Q86Y07	ENSP00000408002	VRK2		all targets	55	kinase
CHEMBL299	P17252	ENSP00000408695	PRKCA		all targets	149	kinase
CHEMBL4142	P21802	ENSP00000410294	FGFR2		all targets	1648	kinase
CHEMBL2897	P45985	ENSP00000410402	MAP2K4		all targets	93	kinase
CHEMBL5388	Q9UKI8	ENSP00000411099	TLK1		all targets	33	kinase
CHEMBL5165	P27987	ENSP00000411152	ITPKB		all targets	31	kinase
CHEMBL5600	P27448	ENSP00000411397	MARK3		all targets	28	kinase
CHEMBL5728	Q92772	ENSP00000412365	CDKL2		all targets	10	kinase
CHEMBL6005	Q9BYT3	ENSP00000416750	STK33		all targets	32	kinase
CHEMBL3108641	Q8IZX4	ENSP00000418379	TAF1L		all targets	8	kinase
CHEMBL1163123	O95382	ENSP00000419591	MAP3K6		all targets	7	kinase
CHEMBL4036	Q00535	ENSP00000419782	CDK5		all targets	1179	kinase
CHEMBL3542	Q8IY84	ENSP00000420849	NIM1K		all targets	12	kinase
CHEMBL3861	Q15119	ENSP00000420927	PDK2		all targets	103	kinase
CHEMBL2793	P48729	ENSP00000421689	CSNK1A1		all targets	51	kinase
CHEMBL5316	Q07002	ENSP00000423665	CDK18		all targets	16	kinase
CHEMBL5855	Q96PY6	ENSP00000424757	NEK1		all targets	65	kinase
CHEMBL3906	Q15349	ENSP00000427015	RPS6KA2		all targets	31	kinase
CHEMBL5319	Q08345	ENSP00000427552	DDR1		all targets	296	kinase
CHEMBL4014	P42684	ENSP00000427562	ABL2		all targets	115	kinase
CHEMBL2506	P27986	ENSP00000428056	PIK3R1		all targets	358	kinase
CHEMBL4896	Q96KB5	ENSP00000428489	PBK		all targets	327	kinase
CHEMBL3905	P07948	ENSP00000428924	LYN		all targets	1361	kinase
CHEMBL4708	Q13188	ENSP00000429744	STK3		all targets	29	kinase
CHEMBL1991	O14920	ENSP00000430684	IKBKB		all targets	107	kinase
CHEMBL2815	P04629	ENSP00000431418	NTRK1		all targets	395	kinase
CHEMBL3553	P29597	ENSP00000431885	TYK2		all targets	697	kinase
CHEMBL6144	P43250	ENSP00000433511	GRK6		all targets	124	kinase
CHEMBL2553	Q15418	ENSP00000435412	RPS6KA1		all targets	18	kinase
CHEMBL6167	O95835	ENSP00000437550	LATS1		all targets	370	kinase
CHEMBL1075115	Q9NR20	ENSP00000441755	DYRK4		all targets	10	kinase
CHEMBL4601	Q13882	ENSP00000442460	PTK6		all targets	104	kinase
CHEMBL5310	P36896	ENSP00000442656	ACVR1B		all targets	28	kinase
CHEMBL2468	O43293	ENSP00000442973	DAPK3		all targets	39	kinase
CHEMBL2331053	Q16875	ENSP00000443319	PFKFB3		all targets	233	kinase
CHEMBL3234	P08631	ENSP00000444986	HCK		all targets	485	kinase
CHEMBL1163120	O75747	ENSP00000445381	PIK3C2G		all targets	17	kinase
CHEMBL4004	Q16816	ENSP00000445440	PHKG1		all targets	9	kinase
CHEMBL1908389	Q12852	ENSP00000448689	MAP3K12		all targets	16	kinase
CHEMBL3094	Q8IW41	ENSP00000449381	MAPKAPK5		all targets	19	kinase
CHEMBL2872	P80192	ENSP00000451263	MAP3K9		all targets	19	kinase
CHEMBL4282	P31749	ENSP00000451828	AKT1		all targets	2576	kinase
CHEMBL2349	P15735	ENSP00000455607	PHKG2		all targets	21	kinase
CHEMBL5334	Q13470	ENSP00000459799	TNK1		all targets	24	kinase
CHEMBL2073	P07947	ENSP00000462468	YES1		all targets	66	kinase
CHEMBL3529	Q14164	ENSP00000464030	IKBKE		all targets	76	kinase
CHEMBL5808	P21127	ENSP00000464036	CDK11B		all targets	1	kinase
CHEMBL5749	Q92918	ENSP00000465039	MAP4K1		all targets	22	kinase
CHEMBL1293257	P51570	ENSP00000465930	GALK1		all targets	25	kinase
CHEMBL1908383	O60331	ENSP00000466363	PIP5K1C		all targets	16	kinase
CHEMBL2171	P52564	ENSP00000468348	MAP2K6		all targets	40	kinase
CHEMBL4482	O96013	ENSP00000469413	PAK4		all targets	230	kinase
CHEMBL5543	Q9Y463	ENSP00000469863	DYRK1B		all targets	85	kinase
CHEMBL3430761	Q8IV63	ENSP00000469880	VRK3		all targets	11	kinase
CHEMBL4223	P42685	ENSP00000476145	FRK		all targets	58	kinase
CHEMBL5073	Q8IU85	ENSP00000478874	CAMK1D		all targets	38	kinase
CHEMBL4237	O75582	ENSP00000479667	RPS6KA5		all targets	12	kinase
CHEMBL3987	P54756	ENSP00000480763	EPHA5		all targets	64	kinase
CHEMBL2120	P05230	ENSP00000480791	FGF1		all targets	845	kinase
CHEMBL5604	Q15569	ENSP00000481045	TESK1		all targets	21	kinase
CHEMBL5836	O15197	ENSP00000481994	EPHB6		all targets	89	kinase
CHEMBL5667	P78356	ENSP00000482548	PIP4K2B		all targets	10	kinase
CHEMBL5888	Q99558	ENSP00000482657	MAP3K14		all targets	50	kinase
CHEMBL5940	Q9P0L2	ENSP00000483424	MARK1		all targets	43	kinase
CHEMBL5116	P0C264	ENSP00000483467	SBK3		all targets	1	kinase
CHEMBL5251	Q06187	ENSP00000483570	BTK		all targets	1620	kinase
CHEMBL5679	P51956	ENSP00000484443	NEK3		all targets	20	kinase
CHEMBL3201	P35869	ENSP00000242057	AHR		all targets	7319	nuclear receptor
CHEMBL1961783	P20393	ENSP00000246672	NR1D1		all targets	102	nuclear receptor
CHEMBL4093	P55055	ENSP00000253727	NR1H2		all targets	60	nuclear receptor
CHEMBL2055	P10276	ENSP00000254066	RARA		all targets	857	nuclear receptor
CHEMBL5868	P35398	ENSP00000261523	RORA		all targets	184	nuclear receptor
CHEMBL1860	P10827	ENSP00000264637	THRA		all targets	92	nuclear receptor
CHEMBL4026	P40763	ENSP00000264657	STAT3		all targets	13531	nuclear receptor
CHEMBL3979	Q03181	ENSP00000310928	PPARD		all targets	149	nuclear receptor
CHEMBL5398	P41235	ENSP00000312987	HNF4A		all targets	474	nuclear receptor
CHEMBL1741186	P51449	ENSP00000327025	RORC		all targets	333	nuclear receptor
CHEMBL2008	P10826	ENSP00000332296	RARB		all targets	232	nuclear receptor
CHEMBL3401	O75469	ENSP00000336528	NR1I2		all targets	233	nuclear receptor
CHEMBL2004	P48443	ENSP00000352900	RXRG		all targets	47	nuclear receptor
CHEMBL4245	P62508	ENSP00000355904	ESRRG		all targets	37	nuclear receptor
CHEMBL3544	O00482	ENSP00000356331	NR5A2		all targets	113	nuclear receptor
CHEMBL5503	Q14994	ENSP00000356959	NR1I3		all targets	169	nuclear receptor
CHEMBL4666	Q13285	ENSP00000362690	NR5A1		all targets	237	nuclear receptor
CHEMBL1870	P28702	ENSP00000363817	RXRB		all targets	45	nuclear receptor
CHEMBL3091268	Q92753	ENSP00000366093	RORB		all targets	32	nuclear receptor
CHEMBL1795094	P51843	ENSP00000368253	NR0B1		all targets	154	nuclear receptor
CHEMBL1961790	P24468	ENSP00000377721	NR2F2		all targets	102	nuclear receptor
CHEMBL1947	P10828	ENSP00000379904	THRB		all targets	162	nuclear receptor
CHEMBL3429	P11474	ENSP00000384851	ESRRA		all targets	42	nuclear receptor
CHEMBL239	Q07869	ENSP00000385523	PPARA		all targets	278	nuclear receptor
CHEMBL2003	P13631	ENSP00000388510	RARG		all targets	59	nuclear receptor
CHEMBL206	P03372	ENSP00000405330	ESR1		all targets	1773	nuclear receptor
CHEMBL2061	P19793	ENSP00000419692	RXRA		all targets	167	nuclear receptor
CHEMBL3751	O95718	ENSP00000422488	ESRRB		all targets	69	nuclear receptor
CHEMBL1293229	P22736	ENSP00000440864	NR4A1		all targets	253	nuclear receptor
CHEMBL2047	Q96RI1	ENSP00000447149	NR1H4		all targets	104	nuclear receptor
CHEMBL2808	Q13133	ENSP00000477707	NR1H3		all targets	97	nuclear receptor
CHEMBL4374	Q9Y5X4	ENSP00000482504	NR2E3		all targets	136	nuclear receptor
CHEMBL1741176	P17861	ENSP00000216037	XBP1		all targets	1287	other
CHEMBL5288	P06400	ENSP00000267163	RB1		all targets	2787	other
CHEMBL5817	P51692	ENSP00000293328	STAT5B		all targets	608	other
CHEMBL1293258	P84022	ENSP00000332973	SMAD3		all targets	3130	other
CHEMBL5866	P35222	ENSP00000344456	CTNNB1		all targets	1449	other
CHEMBL4105820	Q9Y2W1	ENSP00000346634	THRAP3		all targets	21	other
CHEMBL6101	P42224	ENSP00000354394	STAT1		all targets	5051	other
CHEMBL4261	Q16665	ENSP00000437955	HIF1A		all targets	824	other
CHEMBL4295931	Q99623	ENSP00000441875	PHB2		all targets	93	other
CHEMBL3108642	Q9UIF9	ENSP00000446880	BAZ2A		all targets	20	other
CHEMBL4361	Q07820	ENSP00000358022	MCL1		all targets	4135	other
CHEMBL4860	P10415	ENSP00000381185	BCL2		all targets	38679	other
CHEMBL4105853	Q5HYI8	ENSP00000273375	RABL3		all targets	6	other
CHEMBL1293249	Q13887	ENSP00000366915	KLF5		all targets	332	other
CHEMBL3409	P08263	ENSP00000335620	GSTA1		all targets	381	other
CHEMBL1250379	Q15717	ENSP00000385269	ELAVL1		all targets	114	other
CHEMBL1795091	P49798	ENSP00000397181	RGS4		all targets	299	other
CHEMBL1287624	Q8NA19	ENSP00000382976	L3MBTL4		all targets	5	other
CHEMBL2034803	P57771	ENSP00000258302	RGS8		all targets	30	other
CHEMBL4105706	O00264	ENSP00000217971	PGRMC1		all targets	147	other
CHEMBL1817	P19235	ENSP00000222139	EPOR		all targets	952	other
CHEMBL3305	P04278	ENSP00000369816	SHBG		all targets	4647	other
CHEMBL2176773	Q8WWQ0	ENSP00000275034	PHIP		all targets	568	other
CHEMBL2157	P10145	ENSP00000306512	CXCL8		all targets	2325	other
CHEMBL1075152	Q14397	ENSP00000264717	GCKR		all targets	321	other
CHEMBL4105856	P30086	ENSP00000261313	PEBP1		all targets	46	other
CHEMBL1795114	Q9NNX6	ENSP00000315477	CD209		all targets	322	other
CHEMBL5731	P00751	ENSP00000416561	CFB		all targets	387	other
CHEMBL1697671	P49763	ENSP00000451040	PGF		all targets	1769	other
CHEMBL1741164	O60240	ENSP00000300055	PLIN1		all targets	86	other
CHEMBL5626	P29353	ENSP00000401303	SHC1		all targets	102	other
CHEMBL3232684	Q9HC52	ENSP00000269385	CBX8		all targets	47	other
CHEMBL4105747	Q14683	ENSP00000323421	SMC1A		all targets	154	other
CHEMBL2424508	Q9BUL5	ENSP00000322579	PHF23		all targets	11	other
CHEMBL2079846	Q07889	ENSP00000387784	SOS1		all targets	421	other
CHEMBL6090	P61160	ENSP00000367220	ACTR2		all targets	14	other
CHEMBL1293276	O14924	ENSP00000339381	RGS12		all targets	36	other
CHEMBL4105838	Q96GG9	ENSP00000292782	DCUN1D1		all targets	23	other
CHEMBL3621022	P02511	ENSP00000433560	CRYAB		all targets	203	other
CHEMBL2321636	O60880	ENSP00000360181	SH2D1A		all targets	205	other
CHEMBL6114	Q9Y263	ENSP00000380460	PLAA		all targets	44	other
CHEMBL4136	P0C869	ENSP00000396045	PLA2G4B		all targets	8	other
CHEMBL2189122	P31689	ENSP00000369127	DNAJA1		all targets	41	other
CHEMBL1293317	Q9NR56	ENSP00000282486	MBNL1		all targets	234	other
CHEMBL1293298	Q01453	ENSP00000484631	PMP22		all targets	792	other
CHEMBL4105801	P23025	ENSP00000364270	XPA		all targets	975	other
CHEMBL1250363	P61244	ENSP00000351490	MAX		all targets	734	other
CHEMBL3826867	P45973	ENSP00000209875	CBX5		all targets	24	other
CHEMBL2146301	P61956	ENSP00000405965	SUMO2		all targets	351	other
CHEMBL1293240	Q15149	ENSP00000323856	PLEC		all targets	71	other
CHEMBL3638337	P01042	ENSP00000265023	KNG1		all targets	60	other
CHEMBL2221	P13861	ENSP00000265563	PRKAR2A		all targets	17	other
CHEMBL1741193	P83916	ENSP00000377060	CBX1		all targets	24	other
CHEMBL4105907	Q5BJF2	ENSP00000226230	TMEM97		all targets	18	other
CHEMBL2424509	Q12888	ENSP00000371475	TP53BP1		all targets	63	other
CHEMBL5008	P47929	ENSP00000313571	LGALS7B		all targets	4	other
CHEMBL2362978	P43351	ENSP00000351284	RAD52		all targets	401	other
CHEMBL3218	P20273	ENSP00000085219	CD22		all targets	1671	other
CHEMBL1795085	Q99700	ENSP00000366843	ATXN2		all targets	198	other
CHEMBL2146305	P01215	ENSP00000482232	CGA		all targets	2591	other
CHEMBL3233	P25054	ENSP00000257430	APC		all targets	14535	other
CHEMBL1293286	P11940	ENSP00000313007	PABPC1		all targets	100	other
CHEMBL1293256	P40225	ENSP00000204615	THPO		all targets	75	other
CHEMBL4677	Q92843	ENSP00000250405	BCL2L2		all targets	74	other
CHEMBL2421	P08185	ENSP00000342850	SERPINA6		all targets	25	other
CHEMBL1795093	O14727	ENSP00000448165	APAF1		all targets	1031	other
CHEMBL1764940	P27694	ENSP00000254719	RPA1		all targets	119	other
CHEMBL2940	P06734	ENSP00000264072	FCER2		all targets	34	other
CHEMBL4105857	P61158	ENSP00000263238	ACTR3		all targets	7	other
CHEMBL4105890	O95347	ENSP00000286398	SMC2		all targets	53	other
CHEMBL2248	P12319	ENSP00000357097	FCER1A		all targets	58	other
CHEMBL3674	Q01469	ENSP00000297258	FABP5		all targets	164	other
CHEMBL3603730	Q9Y286	ENSP00000323328	SIGLEC7		all targets	87	other
CHEMBL4295801	Q03111	ENSP00000252674	MLLT1		all targets	39	other
CHEMBL5064	P14207	ENSP00000298223	FOLR2		all targets	27	other
CHEMBL1293296	P61981	ENSP00000306330	YWHAG		all targets	27	other
CHEMBL1795168	Q9NZ45	ENSP00000363041	CISD1		all targets	23	other
CHEMBL2146311	Q9ULH1	ENSP00000429900	ASAP1		all targets	74	other
CHEMBL1741214	Q9C000	ENSP00000478516	NLRP1		all targets	277	other
CHEMBL1764944	Q9UHJ3	ENSP00000378235	SFMBT1		all targets	17	other
CHEMBL2632	P04439	ENSP00000379873	HLA-A		all targets	9349	other
CHEMBL5966	P55899	ENSP00000221466	FCGRT		all targets	25	other
CHEMBL5293	P06881	ENSP00000331746	CALCA		all targets	94	other
CHEMBL2487	P05067	ENSP00000284981	APP		all targets	13923	other
CHEMBL3161	P14151	ENSP00000236147	SELL		all targets	1694	other
CHEMBL5378	P16109	ENSP00000263686	SELP		all targets	157	other
CHEMBL1921664	Q9UBU3	ENSP00000335074	GHRL		all targets	80	other
CHEMBL3414409	Q2M385	ENSP00000354335	MPEG1		all targets	33	other
CHEMBL2146346	P46531	ENSP00000277541	NOTCH1		all targets	3749	other
CHEMBL4625	Q07817	ENSP00000302564	BCL2L1		all targets	255	other
CHEMBL332	P03956	ENSP00000322788	MMP1		all targets	5746	other
CHEMBL1795186	Q15059	ENSP00000305918	BRD3		all targets	111	other
CHEMBL3286074	P48061	ENSP00000379140	CXCL12		all targets	3214	other
CHEMBL5514	P42858	ENSP00000347184	HTT		all targets	2291	other
CHEMBL4869	P04156	ENSP00000368752	PRNP		all targets	859	other
CHEMBL5475	O00214	ENSP00000435460	LGALS8		all targets	18	other
CHEMBL3407312	Q13118	ENSP00000285407	KLF10		all targets	80	other
CHEMBL5474	O00182	ENSP00000378856	LGALS9		all targets	18	other
CHEMBL5533	Q04206	ENSP00000384273	RELA		all targets	1966	other
CHEMBL4174	Q8WWR8	ENSP00000320318	NEU4		all targets	46	other
CHEMBL5807	P20916	ENSP00000376048	MAG		all targets	1554	other
CHEMBL2029197	O95398	ENSP00000395708	RAPGEF3		all targets	15	other
CHEMBL5461	P08151	ENSP00000228682	GLI1		all targets	1431	other
CHEMBL3108640	Q9H8M2	ENSP00000419765	BRD9		all targets	47	other
CHEMBL5869	Q00613	ENSP00000431512	HSF1		all targets	1115	other
CHEMBL4915	P09382	ENSP00000215909	LGALS1		all targets	88	other
CHEMBL3817	Q92934	ENSP00000378040	BAD		all targets	24153	other
CHEMBL3638334	Q5TC84	ENSP00000359464	OGFRL1		all targets	3	other
CHEMBL3407319	Q9UM47	ENSP00000263388	NOTCH3		all targets	1128	other
CHEMBL4081	P13726	ENSP00000334145	F3		all targets	5187	other
CHEMBL3475	P05121	ENSP00000223095	SERPINE1		all targets	338	other
CHEMBL4883	Q03405	ENSP00000339328	PLAUR		all targets	124	other
CHEMBL5255	O00206	ENSP00000363089	TLR4		all targets	9947	other
CHEMBL5976	P04792	ENSP00000248553	HSPB1		all targets	363	other
CHEMBL2176774	O95696	ENSP00000216267	BRD1		all targets	24	other
CHEMBL4096	P04637	ENSP00000269305	TP53		all targets	10784	other
CHEMBL2069156	Q14145	ENSP00000171111	KEAP1		all targets	1548	other
CHEMBL1075323	P14625	ENSP00000299767	HSP90B1		all targets	52	other
CHEMBL2176846	Q15109	ENSP00000364210	AGER		all targets	245	other
CHEMBL2176839	O60602	ENSP00000440643	TLR5		all targets	917	other
CHEMBL1293222	Q9Y239	ENSP00000222823	NOD1		all targets	618	other
CHEMBL1255137	P56704	ENSP00000284523	WNT3A		all targets	1174	other
CHEMBL5368	Q9UHC3	ENSP00000297512	ASIC3		all targets	98	other
CHEMBL1783	P15692	ENSP00000478570	VEGFA		all targets	5038	other
CHEMBL1075113	O15455	ENSP00000296795	TLR3		all targets	2546	other
CHEMBL4977	P05412	ENSP00000360266	JUN		all targets	16921	other
CHEMBL5736	P01275	ENSP00000387662	GCG		all targets	621	other
CHEMBL1741220	Q9UIF8	ENSP00000376534	BAZ2B		all targets	23	other
CHEMBL3638	Q8IV61	ENSP00000384192	RASGRP3		all targets	51	other
CHEMBL1741217	Q9HC16	ENSP00000385057	APOBEC3G		all targets	845	other
CHEMBL1287625	Q05BQ5	ENSP00000468304	MBTD1		all targets	9	other
CHEMBL3997	P17936	ENSP00000370473	IGFBP3		all targets	4741	other
CHEMBL4163	O60603	ENSP00000260010	TLR2		all targets	5966	other
CHEMBL3638353	Q9BSW2	ENSP00000409382	CRACR2A		all targets	12	other
CHEMBL1293224	P10636	ENSP00000340820	MAPT		all targets	1056	other
CHEMBL3091	Q99523	ENSP00000256637	SORT1		all targets	141	other
CHEMBL2362981	Q13148	ENSP00000240185	TARDBP		all targets	384	other
CHEMBL1293230	P26599	ENSP00000349428	PTBP1		all targets	147	other
CHEMBL1293235	P02545	ENSP00000357283	LMNA		all targets	1050	other
CHEMBL5876	P62805	ENSP00000244537	HIST1H4F		all targets	3	other
CHEMBL4848	P06730	ENSP00000425561	EIF4E		all targets	1630	other
CHEMBL3890	P16581	ENSP00000331736	SELE		all targets	129	other
CHEMBL5401	P42226	ENSP00000300134	STAT6		all targets	1555	other
CHEMBL3923	Q9Y2I1	ENSP00000339958	NISCH		all targets	34	other
CHEMBL1741208	Q96P20	ENSP00000337383	NLRP3		all targets	3021	other
CHEMBL4183	Q14242	ENSP00000228463	SELPLG		all targets	26	other
CHEMBL2898	P25963	ENSP00000216797	NFKBIA		all targets	249	other
CHEMBL4550	P20292	ENSP00000479870	ALOX5AP		all targets	155	other
CHEMBL5671	P80370	ENSP00000340292	DLK1		all targets	394	other
CHEMBL1293289	P25440	ENSP00000378704	BRD2		all targets	191	other
CHEMBL6079	P56703	ENSP00000225512	WNT3		all targets	213	other
CHEMBL1825	P01375	ENSP00000398698	TNF		all targets	92337	other
CHEMBL1287622	Q9Y468	ENSP00000398516	L3MBTL1		all targets	34	other
CHEMBL3713062	P10646	ENSP00000233156	TFPI		all targets	1411	other
CHEMBL5936	Q9NYK1	ENSP00000370034	TLR7		all targets	1955	other
CHEMBL3085622	Q9NPI1	ENSP00000378181	BRD7		all targets	75	other
CHEMBL1744522	Q99814	ENSP00000263734	EPAS1		all targets	251	other
CHEMBL1163125	O60885	ENSP00000263377	BRD4		all targets	964	other
CHEMBL3407325	O14793	ENSP00000260950	MSTN		all targets	154	other
CHEMBL4105786	P41182	ENSP00000384371	BCL6		all targets	2400	other
CHEMBL3311	P01130	ENSP00000454071	LDLR		all targets	2900	other
CHEMBL3194	P02766	ENSP00000237014	TTR		all targets	2870	other
CHEMBL4187	Q99250	ENSP00000364586	SCN2A		all targets	297	other
CHEMBL1615381	O00255	ENSP00000337088	MEN1		all targets	1744	other
CHEMBL3826863	O15540	ENSP00000357429	FABP7		all targets	96	other
CHEMBL4867	Q96G91	ENSP00000323872	P2RY11		all targets	18	other
CHEMBL1743317	Q9HAW7	ENSP00000362525	UGT1A7		all targets	229	other
CHEMBL2390810	P11137	ENSP00000353508	MAP2		all targets	1157	other
CHEMBL2754	P01730	ENSP00000011653	CD4		all targets	97839	other
CHEMBL3070	P05362	ENSP00000264832	ICAM1		all targets	12652	other
CHEMBL1287623	Q96JM7	ENSP00000431962	L3MBTL3		all targets	19	other
CHEMBL6157	Q99816	ENSP00000251968	TSG101		all targets	471	other
CHEMBL3751648	O15055	ENSP00000254657	PER2		all targets	517	other
CHEMBL278	P13612	ENSP00000380227	ITGA4		all targets	114	other
CHEMBL1795198	Q7RTN6	ENSP00000336655	STRADA		all targets	28	other
CHEMBL1943	P04229	ENSP00000353099	HLA-DRB1		all targets	5120	other
CHEMBL3619	P22310	ENSP00000362508	UGT1A4		all targets	311	other
CHEMBL2029198	Q8WZA2	ENSP00000380271	RAPGEF4		all targets	11	other
CHEMBL1287617	P22309	ENSP00000304845	UGT1A8		all targets	217	other
CHEMBL1293278	O75496	ENSP00000230056	GMNN		all targets	25	other
CHEMBL3892	Q99500	ENSP00000365006	S1PR3		all targets	68	other
CHEMBL1764946	O95931	ENSP00000216133	CBX7		all targets	82	other
CHEMBL4531	P17931	ENSP00000254301	LGALS3		all targets	140	other
CHEMBL2309	Q09470	ENSP00000371985	KCNA1		all targets	107	other
CHEMBL1795185	Q58F21	ENSP00000387822	BRDT		all targets	64	other
CHEMBL2146306	Q9H0H5	ENSP00000404190	RACGAP1		all targets	65	other
CHEMBL3108639	Q9BXF3	ENSP00000341219	CECR2		all targets	20	other
CHEMBL1803	P20701	ENSP00000349252	ITGAL		all targets	53	other
CHEMBL3712964	P02778	ENSP00000305651	CXCL10		all targets	3042	other
CHEMBL1250348	P01106	ENSP00000479618	MYC		all targets	23823	other
CHEMBL1293191	P11308	ENSP00000414150	ERG		all targets	5790	other
CHEMBL4331	P68871	ENSP00000333994	HBB		all targets	889	other
CHEMBL3378	P19438	ENSP00000162749	TNFRSF1A		all targets	395	other
CHEMBL3132741	P55201	ENSP00000373340	BRPF1		all targets	36	other
CHEMBL3108644	Q9ULD4	ENSP00000350267	BRPF3		all targets	7	other
CHEMBL1741209	Q96QE3	ENSP00000313171	ATAD5		all targets	22	other
CHEMBL3912	Q8N1Q1	ENSP00000318912	CA13		all targets	84	other
CHEMBL1293232	Q16637	ENSP00000370083	SMN1		all targets	880	other
CHEMBL1293266	Q9HC29	ENSP00000300589	NOD2		all targets	1936	other
CHEMBL1743320	Q9HAW8	ENSP00000343838	UGT1A10		all targets	202	other
CHEMBL2121	P15328	ENSP00000377284	FOLR1		all targets	125	other
CHEMBL3253	P02768	ENSP00000295897	ALB		all targets	2553	other
CHEMBL1741165	O75030	ENSP00000295600	MITF		all targets	1363	other
CHEMBL4716	Q9NP56	ENSP00000310661	PDE7B		all targets	37	other
CHEMBL1795184	Q86U86	ENSP00000378307	PBRM1		all targets	196	other
CHEMBL1075094	Q16236	ENSP00000380252	NFE2L2		all targets	382	other
CHEMBL1075132	Q12931	ENSP00000246957	TRAP1		all targets	191	other
CHEMBL3251	P19838	ENSP00000226574	NFKB1		all targets	544	other
CHEMBL2027	Q9UHC9	ENSP00000289547	NPC1L1		all targets	312	other
CHEMBL3772	Q13255	ENSP00000354896	GRM1		all targets	105	other
CHEMBL5805	Q9NR97	ENSP00000312082	TLR8		all targets	736	other
CHEMBL1743319	O60656	ENSP00000346768	UGT1A9		all targets	595	other
						126580

## Sheet: Full proteome GO target classes
FGF10	kinase
ACE	kinase
DUSP14	kinase
S1PR2	kinase
CDC25C	kinase
GAS6	kinase
ACVRL1	kinase
JAK2	kinase
NOX4	kinase
PRKCG	kinase
PPP2CA	kinase
IL4	kinase
PBK	kinase
TRPM6	kinase
ANG	kinase
EPHB3	kinase
GPRC5C	kinase
APP	kinase
WEE1	kinase
CDK9	kinase
MARK4	kinase
CCND3	kinase
CCND2	kinase
STK26	kinase
RASIP1	kinase
CRIM1	kinase
CCNB2	kinase
TSSK4	kinase
PNCK	kinase
FASTK	kinase
SPRY4	kinase
PTK2B	kinase
GMFB	kinase
CEP85	kinase
HGS	kinase
FABP4	kinase
PCK1	kinase
MAPK8IP3	kinase
EREG	kinase
CASK	kinase
HYAL2	kinase
IKBKB	kinase
BRAF	kinase
MERTK	kinase
MAP3K12	kinase
MAP4K2	kinase
NEK6	kinase
BMP2K	kinase
HMGB1	kinase
EFEMP1	kinase
AKAP13	kinase
MAP2K3	kinase
ERBB2	kinase
CAMK1G	kinase
PRKAR2A	kinase
SLC8A3	kinase
MAPK8IP1	kinase
TF	kinase
LTF	kinase
PPP2R3C	kinase
ADCY8	kinase
HBEGF	kinase
CILK1	kinase
CLK4	kinase
CIT	kinase
SOCS3	kinase
MAP3K1	kinase
TTK	kinase
TRIB3	kinase
LILRA5	kinase
PDCD10	kinase
IMPACT	kinase
PRKCE	kinase
CCNJ	kinase
TRIB2	kinase
EIF2AK4	kinase
BTC	kinase
TRAF4	kinase
ITPKA	kinase
ATP2B4	kinase
MAP3K9	kinase
DRD4	kinase
RAPGEF2	kinase
LTBP4	kinase
MKNK2	kinase
MUC20	kinase
DUSP2	kinase
KSR2	kinase
MAPKAPK5	kinase
STK40	kinase
TSC1	kinase
SH3BP5L	kinase
PROK2	kinase
HASPIN	kinase
RAPGEF1	kinase
SPDYA	kinase
MAPK12	kinase
SGK2	kinase
JAK1	kinase
RPS6KB1	kinase
FGD2	kinase
RELN	kinase
ATR	kinase
CAMK2B	kinase
CAMK2G	kinase
ADARB1	kinase
PARP16	kinase
STK17B	kinase
CAMKK1	kinase
CDC7	kinase
SPRED1	kinase
SPRED2	kinase
ADCK2	kinase
ADAR	kinase
DUSP16	kinase
RPS3	kinase
WARS1	kinase
MARK2	kinase
TAB3	kinase
BLK	kinase
ZGPAT	kinase
GUCY2D	kinase
IGF1	kinase
MAP2K4	kinase
MAPK9	kinase
MAPK8	kinase
SRCIN1	kinase
DAG1	kinase
PPP2R1A	kinase
CDK7	kinase
STK31	kinase
TEK	kinase
ARHGEF5	kinase
FBXW7	kinase
MT-RNR1	kinase
RIPK4	kinase
SIK1	kinase
HUNK	kinase
F2R	kinase
NEK9	kinase
RIOK1	kinase
TNFSF11	kinase
NRP1	kinase
CCNYL2	kinase
CXCR4	kinase
TNFRSF10B	kinase
CHEK1	kinase
PLA2G1B	kinase
ADRA1A	kinase
GBA	kinase
MAP2K7	kinase
RIOK3	kinase
ITGB1BP1	kinase
ERBB3	kinase
CDK18	kinase
BMPR1A	kinase
CCL8	kinase
TAOK1	kinase
M0QYC6	kinase
DUSP1	kinase
IGF2	kinase
FGFR2	kinase
IGF1R	kinase
CDK10	kinase
INS	kinase
CRIPAK	kinase
DYNAP	kinase
LPAR1	kinase
RNASEL	kinase
FBXO7	kinase
BRSK2	kinase
SORL1	kinase
LRRK2	kinase
ZAP70	kinase
PRKX	kinase
ADCY7	kinase
CCNQ	kinase
LIMK2	kinase
LIMK1	kinase
INSR	kinase
BRSK1	kinase
MAPK1	kinase
GCG	kinase
ACSL1	kinase
C5AR1	kinase
UBC	kinase
CHRNA7	kinase
PRKD3	kinase
CKS2	kinase
AFAP1L2	kinase
SASH1	kinase
DCLK2	kinase
IPO5	kinase
XRCC5	kinase
NCKAP1L	kinase
WNT11	kinase
INAVA	kinase
PDE6G	kinase
MINK1	kinase
CDK4	kinase
PSKH1	kinase
CDK17	kinase
CDK16	kinase
CDK5	kinase
CDK6	kinase
CDKL1	kinase
CDK3	kinase
ADCYAP1	kinase
ROR2	kinase
CDKL2	kinase
TDGF1	kinase
PAK5	kinase
MDFIC	kinase
LRRK1	kinase
CCNYL1	kinase
PLCE1	kinase
A0A0J9YYD9	kinase
HCK	kinase
INKA2	kinase
BDNF	kinase
CDK12	kinase
ADRA2C	kinase
PLK2	kinase
ADCK5	kinase
NPPA	kinase
NGF	kinase
TGFB1	kinase
TGFA	kinase
EGF	kinase
PDGFB	kinase
STK17A	kinase
KRAS	kinase
HRAS	kinase
PRKCD	kinase
PIK3R5	kinase
KAT2B	kinase
GRK6	kinase
TOP1	kinase
TRAF6	kinase
FGFR1	kinase
ADRA2B	kinase
CCDC88A	kinase
BMP7	kinase
PIM1	kinase
PTPN1	kinase
ADIPOQ	kinase
TTBK1	kinase
GRK1	kinase
NF1	kinase
KITLG	kinase
PTK2	kinase
MAP3K19	kinase
NHLRC1	kinase
CIB1	kinase
TIRAP	kinase
TSG101	kinase
EFNA5	kinase
TESK1	kinase
PAQR3	kinase
MMD	kinase
TAF7	kinase
PRKCI	kinase
FER	kinase
CCN1	kinase
TNFAIP3	kinase
PIK3CG	kinase
CSNK1D	kinase
CSNK1A1	kinase
CDK1	kinase
MST1	kinase
C5	kinase
HTR2A	kinase
PIBF1	kinase
AGT	kinase
RPS27A	kinase
PHB2	kinase
COPS8	kinase
PPM1E	kinase
CHP1	kinase
MYO3B	kinase
SOSTDC1	kinase
PRKCZ	kinase
AKT1	kinase
BCR	kinase
JTB	kinase
FGF18	kinase
PRR5	kinase
DVL3	kinase
PDE5A	kinase
ALKAL1	kinase
RALB	kinase
TAF1L	kinase
NEURL1	kinase
SPEG	kinase
EFNB3	kinase
CDC42BPG	kinase
CDKL5	kinase
MADD	kinase
CCNG1	kinase
NEK4	kinase
NEK3	kinase
NEK2	kinase
MNAT1	kinase
CCNH	kinase
CCL19	kinase
GDF15	kinase
SDC4	kinase
IKBKG	kinase
RGN	kinase
CEMIP	kinase
EPHA1	kinase
CSNK1G3	kinase
FYN	kinase
LCK	kinase
PYDC1	kinase
GFRAL	kinase
RPS6KA1	kinase
DDX3X	kinase
MAP3K4	kinase
SOCS4	kinase
PRLR	kinase
CDK11B	kinase
STK25	kinase
H0YGX0	kinase
MYOCD	kinase
NPRL2	kinase
PDCD4	kinase
ABI1	kinase
STK11	kinase
DUSP10	kinase
RACK1	kinase
MAP4K1	kinase
FGF13	kinase
PKMYT1	kinase
GUCY2F	kinase
CDK20	kinase
DUSP19	kinase
GRK7	kinase
SYK	kinase
FRS2	kinase
GNG3	kinase
AVP	kinase
BMX	kinase
RPS6KA3	kinase
STK32A	kinase
CXCL17	kinase
PRKAR2B	kinase
PRKAR1B	kinase
TNF	kinase
DOCK3	kinase
ANGPT1	kinase
MAP3K21	kinase
EPHA7	kinase
MAP2K1	kinase
ITGB3	kinase
IL18	kinase
LRP8	kinase
STK36	kinase
GRK3	kinase
RAC2	kinase
DLG1	kinase
DUSP22	kinase
TRAF2	kinase
PEAK1	kinase
PTPRJ	kinase
SIK1B	kinase
MAST2	kinase
ERP29	kinase
CCNI	kinase
CDC25B	kinase
MAPK11	kinase
TAB1	kinase
MYLK	kinase
NAB2	kinase
DAPK1	kinase
CCNB1	kinase
CCNC	kinase
FPR1	kinase
HTT	kinase
CDKN1C	kinase
DBF4B	kinase
EFNA3	kinase
PLK1	kinase
VRK1	kinase
DUSP9	kinase
CDC6	kinase
IRAK3	kinase
DNAJA1	kinase
MAP3K3	kinase
AKT2	kinase
EPO	kinase
IL1B	kinase
IFNG	kinase
SFRP1	kinase
HEXIM1	kinase
FGFRL1	kinase
ELANE	kinase
UCN	kinase
HSP90AB1	kinase
STK38L	kinase
CCNJL	kinase
CCL21	kinase
IGF2R	kinase
NCK1	kinase
GUCY2C	kinase
TNK2	kinase
CEACAM1	kinase
CD24	kinase
NEK1	kinase
APC	kinase
PTEN	kinase
INPP5K	kinase
ROS1	kinase
ADRA2A	kinase
A0A087WT57	kinase
DMPK	kinase
DVL2	kinase
NF2	kinase
PHB	kinase
CALCA	kinase
PDIK1L	kinase
GH1	kinase
RPTOR	kinase
SFN	kinase
YWHAB	kinase
PARK7	kinase
PROX1	kinase
MAP3K5	kinase
EGR1	kinase
NPM1	kinase
SGK3	kinase
EZH2	kinase
CIITA	kinase
TAF1	kinase
HTR2B	kinase
GRM5	kinase
RPS6KA2	kinase
MBIP	kinase
FAM20A	kinase
HEXIM2	kinase
LATS2	kinase
FGF1	kinase
PRKAG1	kinase
SNRK	kinase
AATK	kinase
IL12B	kinase
MAP3K15	kinase
CCNI2	kinase
RSKR	kinase
STRADB	kinase
IL34	kinase
MAST3	kinase
DSTYK	kinase
PRRC1	kinase
TGFBR2	kinase
PAK6	kinase
INCENP	kinase
ADORA2B	kinase
ADORA2A	kinase
IL23A	kinase
PLK3	kinase
TRIO	kinase
CEBPA	kinase
WNK1	kinase
CPNE3	kinase
CCNYL3	kinase
PAK3	kinase
ENG	kinase
A0A1B0GUL7	kinase
SRMS	kinase
GTF2H1	kinase
ZFP91	kinase
EIF2AK1	kinase
HIPK3	kinase
TPX2	kinase
ADRB2	kinase
RIPK2	kinase
TRIB1	kinase
HGF	kinase
TESK2	kinase
TGFBR3L	kinase
TP53RK	kinase
RPS6KC1	kinase
CAMKK2	kinase
CKS1B	kinase
PPM1D	kinase
IRAK4	kinase
WWTR1	kinase
MAPK13	kinase
NR2F2	kinase
MKNK1	kinase
CSNK2A2	kinase
PAK2	kinase
PDGFD	kinase
PIH1D1	kinase
MAPK7	kinase
MAP2K5	kinase
PASK	kinase
PAK1	kinase
ERN2	kinase
PRKAA1	kinase
ADCY2	kinase
DUSP4	kinase
TSSK2	kinase
EIF2AK2	kinase
VPS25	kinase
GSTP1	kinase
ECT2	kinase
CCNP	kinase
PKD1	kinase
VLDLR	kinase
DBNDD2	kinase
SH2B3	kinase
EMP2	kinase
BORA	kinase
PSRC1	kinase
BRD4	kinase
MIF	kinase
PHKA1	kinase
CXCL10	kinase
PHKA2	kinase
CD40LG	kinase
EDN3	kinase
TRPM7	kinase
TCL1A	kinase
MTCP1	kinase
EPHB6	kinase
ALPK1	kinase
CCND1	kinase
AXIN1	kinase
TRIM24	kinase
MUSK	kinase
GPS1	kinase
LCP2	kinase
XRCC6	kinase
CHUK	kinase
SRC	kinase
TFAP4	kinase
STK4	kinase
CAMK2A	kinase
MUL1	kinase
CCNT2	kinase
BUB1B	kinase
GREM1	kinase
CCNT1	kinase
TLR9	kinase
PIKFYVE	kinase
AURKC	kinase
ADCY9	kinase
PRKRIP1	kinase
NRBP2	kinase
THBS1	kinase
SHC2	kinase
BMP4	kinase
BMP2	kinase
PDGFC	kinase
EPHA10	kinase
RASSF2	kinase
RET	kinase
LYN	kinase
YES1	kinase
SLC8A2	kinase
PDPK2P	kinase
DYRK4	kinase
TCIM	kinase
POMK	kinase
DCLK3	kinase
PIK3R6	kinase
PRKACB	kinase
FAF1	kinase
CBL	kinase
CCNO	kinase
CALM2	kinase
CALM1	kinase
STK19	kinase
GSK3B	kinase
GSK3A	kinase
NUAK1	kinase
LTK	kinase
SPAG9	kinase
PKIB	kinase
SNX6	kinase
ADCY3	kinase
SHC1	kinase
PTPN6	kinase
TSC2	kinase
ALPK3	kinase
PRKACG	kinase
FGFR3	kinase
FLT1	kinase
SH3BP5	kinase
GMFG	kinase
EPHB2	kinase
EPHA3	kinase
KALRN	kinase
EPHA2	kinase
MOK	kinase
DUSP21	kinase
RGCC	kinase
PRNP	kinase
CDK5R2	kinase
ATM	kinase
PTK7	kinase
RIOK2	kinase
TRIM27	kinase
CDK5RAP1	kinase
AVPI1	kinase
PDGFRB	kinase
HHEX	kinase
GRK2	kinase
CSF1	kinase
IGFBP6	kinase
AURKA	kinase
MLST8	kinase
PEAK3	kinase
TIAM1	kinase
DDR1	kinase
PARVA	kinase
APOE	kinase
ACTB	kinase
ITGA1	kinase
ALS2	kinase
CDK15	kinase
SBK1	kinase
SMG1	kinase
LMTK3	kinase
DCLK1	kinase
TSSK3	kinase
ELP3	kinase
CAB39L	kinase
DBNDD1	kinase
MAST4	kinase
TP73	kinase
ETAA1	kinase
PDGFA	kinase
IBTK	kinase
STK32B	kinase
GADD45A	kinase
TRIM28	kinase
RAF1	kinase
GRM1	kinase
HMGCR	kinase
SLA	kinase
PRKG2	kinase
GPS2	kinase
DNAJC3	kinase
SRPK1	kinase
PPP1R9B	kinase
DUSP8	kinase
ULK3	kinase
DUSP26	kinase
PAN3	kinase
STAP1	kinase
HTATIP2	kinase
FZD8	kinase
CRKL	kinase
CRK	kinase
CENPE	kinase
CAMK2N2	kinase
CCNL2	kinase
UBE2N	kinase
CSNK1G1	kinase
PDE6H	kinase
DYRK2	kinase
PROK1	kinase
GCN1	kinase
ZNF675	kinase
MAPK15	kinase
ZFYVE28	kinase
DAPK2	kinase
CDK5R1	kinase
TEX14	kinase
ITPRIP	kinase
KIF14	kinase
KARS1	kinase
DAZAP2	kinase
MAP3K8	kinase
TRAF7	kinase
CSK	kinase
UBB	kinase
TNK1	kinase
PRKCH	kinase
FZD5	kinase
ROCK1	kinase
TAOK2	kinase
CD74	kinase
ADAM9	kinase
UNC119	kinase
THY1	kinase
ILK	kinase
UBE2V1	kinase
EIF2AK3	kinase
CARD10	kinase
GPRC5B	kinase
GRK5	kinase
GPRC5D	kinase
FGR	kinase
TGFBR3	kinase
CAV1	kinase
RAP2B	kinase
AAK1	kinase
CAMK2N1	kinase
MLLT1	kinase
CAV3	kinase
PLK5	kinase
BCKDK	kinase
TLR3	kinase
PRKDC	kinase
PTPRC	kinase
MET	kinase
SESN2	kinase
RHOA	kinase
PRKD2	kinase
ERCC6	kinase
TLK2	kinase
OSBPL8	kinase
GTPBP4	kinase
CAMK1D	kinase
CCNF	kinase
CDK2	kinase
ADCK1	kinase
DYRK1A	kinase
TGFBR1	kinase
ACVR1B	kinase
ERBB4	kinase
FLT3	kinase
ALKAL2	kinase
PLK4	kinase
ULK2	kinase
CDK14	kinase
EEF2K	kinase
DKK1	kinase
SMCR8	kinase
CDKL4	kinase
PIK3R4	kinase
MAPK10	kinase
MYLK4	kinase
PRAG1	kinase
UBASH3B	kinase
MAP3K14	kinase
HIPK1	kinase
CCNE2	kinase
CHEK2	kinase
PAK4	kinase
SIK2	kinase
WNT5A	kinase
RGS2	kinase
CDKL3	kinase
DUPD1	kinase
CSNK2A1	kinase
SGK1	kinase
NPR1	kinase
STRADA	kinase
KSR1	kinase
PTK6	kinase
NOD2	kinase
BMPR2	kinase
MAP2K2	kinase
NTRK1	kinase
DUSP3	kinase
TTN	kinase
NRK	kinase
CD4	kinase
MAP4K3	kinase
STK33	kinase
TRPT1	kinase
CDKN1B	kinase
WNK3	kinase
INSRR	kinase
UCHL1	kinase
NEK10	kinase
DVL1	kinase
ALPK2	kinase
CCNE1	kinase
WNT3A	kinase
CHI3L1	kinase
CCNA1	kinase
PKD2	kinase
CAMK2D	kinase
RIPK1	kinase
ITK	kinase
CSNK1G2	kinase
SRPK2	kinase
MRNIP	kinase
DLG4	kinase
YWHAG	kinase
EPGN	kinase
MAPRE3	kinase
PKIA	kinase
TBCK	kinase
STK38	kinase
NIM1K	kinase
DLG3	kinase
NEK7	kinase
MMD2	kinase
STK10	kinase
AGAP2	kinase
CSPG4	kinase
PDGFRA	kinase
CDKN1A	kinase
STK35	kinase
FAM20C	kinase
CACUL1	kinase
MAPK4	kinase
IRAK1	kinase
IQGAP1	kinase
VRK2	kinase
PDGFRL	kinase
PKDCC	kinase
PRKD1	kinase
ANKRD54	kinase
PEA15	kinase
PDK3	kinase
PDK2	kinase
PDK1	kinase
AGER	kinase
TGFB2	kinase
MEN1	kinase
HSPB1	kinase
LAX1	kinase
BMPR1B	kinase
LMTK2	kinase
PRPF4B	kinase
SQSTM1	kinase
ADAM8	kinase
ADCY1	kinase
NCF1	kinase
HACD3	kinase
HJV	kinase
PINK1	kinase
CARD14	kinase
NEK8	kinase
SLC9A3R1	kinase
STOX1	kinase
TSSK1B	kinase
PDPK1	kinase
SOCS1	kinase
IQGAP3	kinase
CDKN2D	kinase
NRG3	kinase
LEP	kinase
CLSPN	kinase
VRK3	kinase
STK32C	kinase
TTBK2	kinase
PIM3	kinase
DEPTOR	kinase
UHMK1	kinase
ADAM17	kinase
ACVR2B	kinase
MOS	kinase
EGFR	kinase
MARK3	kinase
SPRY3	kinase
ABL1	kinase
CAD	kinase
AURKB	kinase
FRK	kinase
ABL2	kinase
TXK	kinase
MATK	kinase
AKT1S1	kinase
MAK	kinase
RPS6KA5	kinase
LRP6	kinase
CDK8	kinase
CHMP6	kinase
SPATC1L	kinase
BAZ1B	kinase
DAB1	kinase
KIT	kinase
BUB1	kinase
BTK	kinase
TSSK6	kinase
SAA1	kinase
SYAP1	kinase
SMG8	kinase
PKIG	kinase
SFRP2	kinase
RPS6KA6	kinase
VEGFA	kinase
PSEN1	kinase
LPAR3	kinase
DBNL	kinase
RGS3	kinase
PKN3	kinase
ACVR2A	kinase
DBF4	kinase
GHRL	kinase
RPS6KB2	kinase
CAMKV	kinase
EPHA4	kinase
EPHB1	kinase
EPHB4	kinase
EPHA5	kinase
HSP90AA1	kinase
TYK2	kinase
SMYD3	kinase
NRP2	kinase
SRPK3	kinase
SERPINB3	kinase
CDC25A	kinase
FGF2	kinase
MAP3K10	kinase
IKBKE	kinase
SLC27A1	kinase
MAPKAPK3	kinase
NTRK2	kinase
PPM1F	kinase
NME2	kinase
TSPYL2	kinase
SLK	kinase
PILRB	kinase
NLK	kinase
TLK1	kinase
TNIK	kinase
CCNB3	kinase
STYK1	kinase
TARBP2	kinase
RB1	kinase
SPRED3	kinase
FZD10	kinase
FLT4	kinase
PRKAA2	kinase
SCYL2	kinase
PYCARD	kinase
NEK5	kinase
TNFSF15	kinase
dna-pk_human	kinase
tgfb1-tgfbr1-tgfbr2_human	kinase
tgfb3-tgfbr1-tgfbr2_human	kinase
cycline2_cdk2_human	kinase
cycline1_cdk2_human	kinase
cyclind3_cdk4_human	kinase
cyclind2_cdk4_human	kinase
cyclind1_cdk4_human	kinase
cyclinb1_cdk1_human	kinase
cyclina2-cdk2_human	kinase
cyclina1-cdk2_human	kinase
tfiid-taf4bvariant_human	kinase
ulk1-atg13_human	kinase
abeta-42-oligomer_human	kinase
ampk_human-5	kinase
ccny-cdk14_human	kinase
ampk_human-4	kinase
ampk_human-2	kinase
ccnk-cdk13_human	kinase
abeta-42_human	kinase
cdk5-p25_human	kinase
ccnl2-cdk11b_human-1	kinase
ccnl1-cdk11a_human	kinase
ccnc-cdk3_human	kinase
cdk10-cyclinm_human	kinase
ccnt2b-cdk9_human	kinase
ccnt2a-cdk9_human	kinase
wich_human	kinase
atr_atrip_human	kinase
ccnk-cdk12_human	kinase
tfiid_human	kinase
ccnt1-cdk9_human	kinase
hras-sos1_human	kinase
ampk_human	kinase
cdk5-p35_human	kinase
cak_human	kinase
cpc_human	kinase
dapk-calm_human	kinase
GNAQ	kinase
PSKH2	kinase
CBLB	kinase
DRD2	kinase
NRG1	kinase
IL6R	kinase
CCL5	kinase
CCL2	kinase
DOK7	kinase
CSNK1A1L	kinase
TLR4	kinase
GSKIP	kinase
S100A12	kinase
CDK19	kinase
CD81	kinase
MARK1	kinase
SMPD1	kinase
NCK2	kinase
NUAK2	kinase
PTPN11	kinase
DGKQ	kinase
SPRY1	kinase
CAMK1	kinase
TIE1	kinase
CDK13	kinase
V9GYV3	kinase
GAK	kinase
MAPKAP1	kinase
CSNK1E	kinase
VANGL2	kinase
FGFR4	kinase
PPP1R9A	kinase
GGNBP2	kinase
HEG1	kinase
KIDINS220	kinase
WNK4	kinase
M0QYV0	kinase
PTPN2	kinase
GADD45B	kinase
PRKY	kinase
TYRO3	kinase
OXSR1	kinase
TENM1	kinase
DUSP5	kinase
ADNP	kinase
AMHR2	kinase
CDKN3	kinase
AJUBA	kinase
MAPK6	kinase
PDK4	kinase
TNFRSF10A	kinase
PRKG1	kinase
OBSCN	kinase
CDC42BPA	kinase
PRDX2	kinase
SNX9	kinase
NPFFR2	kinase
TEC	kinase
MAGED1	kinase
ACVR1	kinase
PRKCQ	kinase
CDC42BPB	kinase
RAP1A	kinase
STK3	kinase
MTOR	kinase
PIK3CA	kinase
PRKCB	kinase
NEK11	kinase
PSMD10	kinase
CLU	kinase
STK16	kinase
PRKACA	kinase
MAP4K4	kinase
ANGPT4	kinase
BCCIP	kinase
PIM2	kinase
DAB2IP	kinase
MYLK2	kinase
CCNG2	kinase
MAP3K11	kinase
CCNL1	kinase
CARTPT	kinase
CAMK4	kinase
IL23R	kinase
CSF1R	kinase
CDC37	kinase
MAPK14	kinase
CDKN2C	kinase
CDKN2B	kinase
CDKN2A	kinase
PKN2	kinase
PKN1	kinase
LAT	kinase
DUSP18	kinase
MALT1	kinase
AIDA	kinase
PRKAB1	kinase
DYRK1B	kinase
PIK3C3	kinase
WNK2	kinase
TNFRSF11A	kinase
DIPK2A	kinase
RAP2C	kinase
HIPK4	kinase
HERC5	kinase
LTBP1	kinase
MVP	kinase
IRAK2	kinase
STKLD1	kinase
CNPPD1	kinase
SERTAD1	kinase
SOD1	kinase
UVRAG	kinase
EFNA1	kinase
ULK4	kinase
MST1R	kinase
DCAF1	kinase
SLC11A1	kinase
SNCA	kinase
ERN1	kinase
PRKAR1A	kinase
DTNBP1	kinase
TGFB3	kinase
TBK1	kinase
CHORDC1	kinase
AKT3	kinase
HIGD1A	kinase
NOD1	kinase
RTRAF	kinase
MAP3K6	kinase
IPO7	kinase
ADORA1	kinase
AXL	kinase
RPLP1	kinase
EPHA8	kinase
CALM3	kinase
TAB2	kinase
MAP3K20	kinase
EDN1	kinase
NEDD9	kinase
TAOK3	kinase
CCNA2	kinase
AREG	kinase
HIPK2	kinase
NUP62	kinase
RASGRP1	kinase
GADD45G	kinase
MT3	kinase
CSNK2B	kinase
MLKL	kinase
CDK5RAP3	kinase
AZU1	kinase
KDR	kinase
LIME1	kinase
FZD4	kinase
ALK	kinase
CORO1C	kinase
CBLC	kinase
MAP2K6	kinase
SIRT1	kinase
QARS1	kinase
ADCY4	kinase
FES	kinase
MAP3K7	kinase
ADCY6	kinase
GPRC5A	kinase
MAPK3	kinase
TNNI3K	kinase
ANKK1	kinase
RIPK3	kinase
DAXX	kinase
EPHA6	kinase
TELO2	kinase
BIRC7	kinase
ARAF	kinase
CEP43	kinase
RGS14	kinase
TOM1L1	kinase
LAMTOR3	kinase
GRK4	kinase
CHRNA3	kinase
EFNA4	kinase
RICTOR	kinase
CCR7	kinase
LILRB4	kinase
INKA1	kinase
CASP3	kinase
STK39	kinase
NTRK3	kinase
UBA52	kinase
RPS6KL1	kinase
PPIA	kinase
ELP4	kinase
CD300A	kinase
TXN	kinase
BLM	kinase
ERRFI1	kinase
TLR6	kinase
SPRY2	kinase
RPS6KA4	kinase
ARRB1	kinase
DYRK3	kinase
PRKAB2	kinase
HMGA2	kinase
IRGM	kinase
PIK3CB	kinase
PPEF2	kinase
CAB39	kinase
SLC8A1	kinase
TCL1B	kinase
JAK3	kinase
PPP1R1B	kinase
PHKG2	kinase
MAP3K2	kinase
CD86	kinase
FERMT2	kinase
PTPN22	kinase
LAMTOR2	kinase
MASTL	kinase
ZEB2	kinase
SIK3	kinase
CCL3	kinase
CD40	kinase
CCNY	kinase
MELK	kinase
MAST1	kinase
DEFB114	kinase
INCA1	kinase
ROBO1	kinase
PRKAG2	kinase
ULK1	kinase
MAPKAPK2	kinase
PRKAG3	kinase
LATS1	kinase
MACROH2A1	kinase
PRKCA	kinase
STK24	kinase
SBK3	kinase
SBK2	kinase
NTF3	kinase
WEE2	kinase
DUS2	kinase
DIRAS3	kinase
LRP5	kinase
MAP4K5	kinase
GHR	kinase
ATP23	kinase
CCNK	kinase
MYO3A	kinase
CSNK2A3	kinase
ADCY5	kinase
SOCS5	kinase
MAP3K13	kinase
ACVR1C	kinase
ROCK2	kinase
GRM4	kinase
TESC	kinase
NPR2	kinase
CASS4	kinase
Q9H521	kinase
TPD52L1	kinase
SCYL1	kinase
FCGR1A	kinase
DDR2	kinase
DUSP7	kinase
DUSP6	kinase
RGS4	kinase
MYLK3	kinase
PHKG1	kinase
CDK11A	kinase
VEGFC	kinase
CLK3	kinase
CLK2	kinase
DAPK3	kinase
CLK1	kinase
PPCDC	enzyme
8027855	enzyme
MYL4	enzyme
CARNS1	enzyme
ASCC3	enzyme
RGPD4	enzyme
MFN2	enzyme
MARCHF10	enzyme
HGD	enzyme
ALPP	enzyme
ALPL	enzyme
PTP4A1	enzyme
GCKR	enzyme
CYP2E1	enzyme
CAPN13	enzyme
GGTLC2	enzyme
EXOSC4	enzyme
UBE2T	enzyme
CYP1A2	enzyme
GGTLC1	enzyme
PCCB	enzyme
PCCA	enzyme
MPO	enzyme
GALE	enzyme
ART4	enzyme
PNLDC1	enzyme
LPGAT1	enzyme
CFI	enzyme
SERPING1	enzyme
SERPINA5	enzyme
ZDHHC4	enzyme
DTL	enzyme
RRM2B	enzyme
RHOJ	enzyme
MTCH1	enzyme
GAMT	enzyme
REV3L	enzyme
ISYNA1	enzyme
CST8	enzyme
ST6GALNAC4	enzyme
GNA13	enzyme
DCP1A	enzyme
CST9L	enzyme
CUL5	enzyme
CD101	enzyme
SERPINB2	enzyme
ACOT13	enzyme
HMGN1	enzyme
S100A8	enzyme
CYP11A1	enzyme
ITGB2	enzyme
UQCRH	enzyme
FKBP8	enzyme
CYP4A11	enzyme
FGL2	enzyme
USP7	enzyme
USP9X	enzyme
PLA2G12B	enzyme
DDX19B	enzyme
FBXO44	enzyme
NLRC4	enzyme
CD19	enzyme
HEPHL1	enzyme
UCHL3	enzyme
ATP2B1	enzyme
SLPI	enzyme
GALR1	enzyme
USP18	enzyme
PPM1A	enzyme
PSMC5	enzyme
PLCB1	enzyme
PSMC1	enzyme
MMP1	enzyme
KLKB1	enzyme
F11	enzyme
POLR2C	enzyme
ATF2	enzyme
TSPAN17	enzyme
AGBL2	enzyme
MT-ATP8	enzyme
ATP6V1B1	enzyme
MT-ND6	enzyme
ST8SIA2	enzyme
ACP3	enzyme
MT-ND5	enzyme
BFAR	enzyme
PPP1CB	enzyme
MT-ND4	enzyme
MT-ND4L	enzyme
PHACTR3	enzyme
PPP1CA	enzyme
HLCS	enzyme
PRPF8	enzyme
POLI	enzyme
PRSS23	enzyme
AGFG2	enzyme
PRMT9	enzyme
UBR5	enzyme
TPST2	enzyme
ABCC9	enzyme
HECTD2	enzyme
RPP14	enzyme
DIRAS1	enzyme
INMT	enzyme
UPP2	enzyme
ALDH2	enzyme
ARG1	enzyme
NLRP1	enzyme
NMES1	enzyme
UBE2R2	enzyme
TRIM15	enzyme
SERHL	enzyme
TOP2B	enzyme
TRIM7	enzyme
FAHD2B	enzyme
TRIM5	enzyme
TTLL13P	enzyme
RAB29	enzyme
GCK	enzyme
MTSS2	enzyme
CPA3	enzyme
CPB1	enzyme
CPA1	enzyme
UQCRQ	enzyme
MYCNOS	enzyme
USP22	enzyme
RARS2	enzyme
U3KQA9	enzyme
TRIM26	enzyme
PLD2	enzyme
UBE2L6	enzyme
OVGP1	enzyme
COX10	enzyme
RGS12	enzyme
DPYD	enzyme
FIGNL2	enzyme
CBS	enzyme
PTPN20	enzyme
GRIN2A	enzyme
UBE2Z	enzyme
AGTPBP1	enzyme
CHD3	enzyme
TREX1	enzyme
WNT9A	enzyme
UGT1A5	enzyme
UGT1A3	enzyme
AADACL2	enzyme
TUBA4B	enzyme
MDH1B	enzyme
RPUSD3	enzyme
STX4	enzyme
KIF5A	enzyme
ANTKMT	enzyme
CDC20	enzyme
BPTF	enzyme
TUBA1C	enzyme
RAB40B	enzyme
SERPINH1	enzyme
SERPINB9	enzyme
SERPINB8	enzyme
FBXL22	enzyme
GATM	enzyme
TBC1D3D	enzyme
ACER1	enzyme
CPT1A	enzyme
PPIAL4D	enzyme
PANK2	enzyme
DOCK9	enzyme
CLCA2	enzyme
RFPL4A	enzyme
ARPP19	enzyme
MUS81	enzyme
MTARC2	enzyme
LRRC30	enzyme
SULT4A1	enzyme
GTPBP3	enzyme
ST6GALNAC6	enzyme
TMBIM1	enzyme
GORASP1	enzyme
ZDHHC16	enzyme
SPTSSA	enzyme
ESCO1	enzyme
ZRANB3	enzyme
MYL6	enzyme
MCM3	enzyme
EML5	enzyme
G3V4G9	enzyme
POLE2	enzyme
GYS1	enzyme
ETFA	enzyme
NT5C3B	enzyme
UBE2E3	enzyme
CAAP1	enzyme
HDAC5	enzyme
SACM1L	enzyme
GFM2	enzyme
HDAC10	enzyme
ZNF622	enzyme
NEIL2	enzyme
POLR3F	enzyme
RABGAP1L	enzyme
RAB24	enzyme
ABCC3	enzyme
ABCC4	enzyme
TRIM63	enzyme
TRIM64C	enzyme
TOP1MT	enzyme
PAAT	enzyme
OC90	enzyme
UBE2G2	enzyme
CHD9	enzyme
GSTT4	enzyme
IDUA	enzyme
DCT	enzyme
CAP2	enzyme
AIM2	enzyme
DRD3	enzyme
CD44	enzyme
UBE2F	enzyme
TBC1D22B	enzyme
PGAP1	enzyme
GYG2	enzyme
NQO2	enzyme
RGS16	enzyme
VARS2	enzyme
RNF34	enzyme
ASPH	enzyme
HYAL1	enzyme
COX6A2	enzyme
CTDSP2	enzyme
OGDH	enzyme
FUCA2	enzyme
ACOT4	enzyme
DYNC1I1	enzyme
CPT2	enzyme
PJA2	enzyme
ALS2CL	enzyme
NDUFAB1	enzyme
ARHGAP33	enzyme
GAPDHS	enzyme
PRSS29P	enzyme
DTX3	enzyme
FADS6	enzyme
COX7A2L	enzyme
SOCS6	enzyme
EXD3	enzyme
DGKA	enzyme
USP6	enzyme
PTPRT	enzyme
SDHD	enzyme
PFKP	enzyme
NAT8L	enzyme
SOCS7	enzyme
SOCS2	enzyme
ENTPD8	enzyme
NMRK1	enzyme
PLAAT2	enzyme
UBA6	enzyme
CTDSP1	enzyme
GTF3C4	enzyme
RAB40C	enzyme
KHK	enzyme
AGTR2	enzyme
ASPA	enzyme
MCM5	enzyme
MCM4	enzyme
TNNT2	enzyme
TNNT3	enzyme
NAA50	enzyme
WRNIP1	enzyme
NEDD4	enzyme
ABHD14A	enzyme
NCF1B	enzyme
CYBA	enzyme
BMP1	enzyme
RNH1	enzyme
RPP25	enzyme
DPM3	enzyme
TXNRD3	enzyme
B3GAT1	enzyme
ELOVL2	enzyme
HAAO	enzyme
TMEM129	enzyme
PNPLA1	enzyme
SMCHD1	enzyme
MTMR10	enzyme
ARHGAP42	enzyme
ALG12	enzyme
FBLL1	enzyme
ZDHHC22	enzyme
GMPR2	enzyme
CDYL2	enzyme
TRIM64B	enzyme
SUCLA2	enzyme
PNLIP	enzyme
ANXA5	enzyme
GNAI3	enzyme
MOXD2P	enzyme
GUCY1B1	enzyme
ADI1	enzyme
ENDOV	enzyme
CYB561D1	enzyme
SERINC2	enzyme
METTL22	enzyme
TUBAL3	enzyme
KLHL13	enzyme
ARHGAP28	enzyme
DHODH	enzyme
PTGR2	enzyme
MCM9	enzyme
RNF152	enzyme
PLPP3	enzyme
PLPP1	enzyme
CLDN4	enzyme
RAB11A	enzyme
F7	enzyme
WDR35	enzyme
NAT16	enzyme
PFN2	enzyme
GUCY1A1	enzyme
KLHL42	enzyme
CHSY3	enzyme
NADK	enzyme
SUZ12	enzyme
DDTL	enzyme
PDP2	enzyme
LARS1	enzyme
KLHL9	enzyme
STAB1	enzyme
PI4KAP1	enzyme
KANSL1L	enzyme
RGP1	enzyme
ARHGAP21	enzyme
ANKIB1	enzyme
PRSS3	enzyme
QPCTL	enzyme
ARHGAP20	enzyme
BEX3	enzyme
MARCHF4	enzyme
SMPD3	enzyme
MDM2	enzyme
FIG4	enzyme
DNAH1	enzyme
TUBA8	enzyme
CHD7	enzyme
B4GALNT1	enzyme
CPXM1	enzyme
USP9Y	enzyme
DSCC1	enzyme
MYH2	enzyme
PM20D1	enzyme
RAMACL	enzyme
DDX51	enzyme
PTPRA	enzyme
PIDD1	enzyme
PARP8	enzyme
SRD5A1	enzyme
ARSL	enzyme
DERA	enzyme
HIBCH	enzyme
RCL1	enzyme
KIF17	enzyme
TIPARP	enzyme
GTF2B	enzyme
EXOSC2	enzyme
ARFGEF3	enzyme
DGLUCY	enzyme
TGM2	enzyme
PINLYP	enzyme
PSMB11	enzyme
NANP	enzyme
AASDH	enzyme
LONP1	enzyme
M0QY20	enzyme
PREP	enzyme
KANSL1	enzyme
UPRT	enzyme
PLAAT3	enzyme
BCKDHB	enzyme
KATNA1	enzyme
RCAN1	enzyme
TTC3	enzyme
POLR2K	enzyme
TMTC2	enzyme
ARHGAP18	enzyme
MARF1	enzyme
KYAT3	enzyme
PIAS4	enzyme
PLPPR1	enzyme
SLC3A2	enzyme
DPH6	enzyme
KDM8	enzyme
OVCH2	enzyme
GDA	enzyme
SETD6	enzyme
CYP4Z1	enzyme
TMPRSS7	enzyme
ABCB1	enzyme
PRSS48	enzyme
DRD5	enzyme
SDHB	enzyme
VPS4A	enzyme
DYNLRB2	enzyme
MIER2	enzyme
EFL1	enzyme
SORT1	enzyme
MIB1	enzyme
ELMOD1	enzyme
OTUD6A	enzyme
GSTA5	enzyme
BAG3	enzyme
PEX12	enzyme
TBC1D16	enzyme
GPLD1	enzyme
NGFR	enzyme
STARD8	enzyme
RHOF	enzyme
UBE2J1	enzyme
SVBP	enzyme
PIGB	enzyme
CPT1B	enzyme
FPGS	enzyme
USP29	enzyme
SIAH3	enzyme
GAD1	enzyme
TMEM86A	enzyme
PIGC	enzyme
TRMT1L	enzyme
LPIN2	enzyme
MYO5A	enzyme
MICAL3	enzyme
INPP5D	enzyme
UBE2J2	enzyme
ABHD12	enzyme
SETX	enzyme
SCGB1A1	enzyme
TRIM71	enzyme
PKP4	enzyme
BAP1	enzyme
SPOCK2	enzyme
DCUN1D4	enzyme
EPX	enzyme
DDX17	enzyme
TANK	enzyme
POP1	enzyme
PELI3	enzyme
CCL17	enzyme
PYROXD2	enzyme
RAPGEF6	enzyme
CASP10	enzyme
PMS2P1	enzyme
GHDC	enzyme
MBLAC1	enzyme
BPHL	enzyme
RIC1	enzyme
ERMP1	enzyme
CBX8	enzyme
ACD	enzyme
SENP2	enzyme
ETNK1	enzyme
SLC5A3	enzyme
ENPEP	enzyme
ERVK-25	enzyme
PLD6	enzyme
ERI2	enzyme
VASH1	enzyme
ERVK-18	enzyme
CAPN10	enzyme
PDE7A	enzyme
METTL6	enzyme
ATP5MC3	enzyme
KIF26B	enzyme
FTCDNL1	enzyme
APTX	enzyme
RALGAPA2	enzyme
NT5C	enzyme
PHOSPHO2	enzyme
USP31	enzyme
USP30	enzyme
USP34	enzyme
USP49	enzyme
PLPPR4	enzyme
PTPRD	enzyme
RAB44	enzyme
CBLL1	enzyme
ARFGAP2	enzyme
KLK14	enzyme
PLEKHG6	enzyme
ADAMTSL1	enzyme
CSGALNACT2	enzyme
SORD	enzyme
GCSH	enzyme
METTL27	enzyme
TRABD2B	enzyme
B4GALNT3	enzyme
RNF212	enzyme
LGR4	enzyme
MSRB1	enzyme
RNF182	enzyme
PTAR1	enzyme
ART3	enzyme
UBE3D	enzyme
SH3RF1	enzyme
ARHGAP30	enzyme
ATP13A1	enzyme
PLCB2	enzyme
RABGGTA	enzyme
PRORSD1P	enzyme
RBBP6	enzyme
NAE1	enzyme
TBC1D10A	enzyme
PHEX	enzyme
CHMP1A	enzyme
ALAS1	enzyme
SRGAP1	enzyme
AADAT	enzyme
A0A087X0B3	enzyme
CARD11	enzyme
MSL3	enzyme
DDAH1	enzyme
CFAP100	enzyme
RECQL5	enzyme
B3GAT3	enzyme
CLEC7A	enzyme
FUT2	enzyme
MTA2	enzyme
TBC1D3F	enzyme
NGEF	enzyme
ALDH1A2	enzyme
RNF10	enzyme
GPR87	enzyme
MME	enzyme
TBC1D19	enzyme
BCL6	enzyme
ITPA	enzyme
DHH	enzyme
IDI2	enzyme
PECR	enzyme
MEIOB	enzyme
CD38	enzyme
SULT1C2	enzyme
ABAT	enzyme
BCDIN3D	enzyme
RNF7	enzyme
ANGPTL4	enzyme
DPP10	enzyme
ADK	enzyme
COX15	enzyme
O00370	enzyme
FKBP9P1	enzyme
NSUN2	enzyme
BRCC3	enzyme
GLDC	enzyme
LPCAT4	enzyme
NET1	enzyme
MINDY1	enzyme
POLN	enzyme
CAMKMT	enzyme
CPEB2	enzyme
ME2	enzyme
CASP6	enzyme
CASP9	enzyme
CASP7	enzyme
DHRSX	enzyme
ANOS1	enzyme
BRPF1	enzyme
NPEPPSL1	enzyme
ABHD12B	enzyme
FKBP3	enzyme
PGAM1	enzyme
SND1	enzyme
ODC1	enzyme
GBGT1	enzyme
WDTC1	enzyme
CHTF8	enzyme
PEX6	enzyme
DTWD1	enzyme
HSD11B1L	enzyme
GSTT2	enzyme
CERS5	enzyme
ARHGAP22	enzyme
TRIM25	enzyme
PLA2G2D	enzyme
EIF4A2	enzyme
PARP14	enzyme
PARP15	enzyme
SMAD7	enzyme
ATP1B1	enzyme
ATP1A1	enzyme
MED27	enzyme
ELOVL6	enzyme
RCAN2	enzyme
DYNC1H1	enzyme
DCTN1	enzyme
PLOD1	enzyme
S100A10	enzyme
PSMA6	enzyme
TBC1D3I	enzyme
DIMT1	enzyme
TNNI3	enzyme
B4GALT1	enzyme
GLRX	enzyme
PRMT8	enzyme
NAGLU	enzyme
GALC	enzyme
ARSA	enzyme
MT-ND3	enzyme
RABL2B	enzyme
MYH11	enzyme
MT-ND2	enzyme
ELOVL7	enzyme
SAR1A	enzyme
POLE4	enzyme
MAN1C1	enzyme
MT-ND1	enzyme
PIPSL	enzyme
CLPSL1	enzyme
ASH1L	enzyme
EXOSC5	enzyme
EXOSC3	enzyme
PGAM2	enzyme
MINPP1	enzyme
CDC14C	enzyme
MTMR11	enzyme
TRIM21	enzyme
ASAH2	enzyme
UGT2B15	enzyme
CNOT1	enzyme
AMBRA1	enzyme
RRAS2	enzyme
PRDM6	enzyme
USP46	enzyme
ZC3H12C	enzyme
PAOX	enzyme
AK7	enzyme
TUBB8B	enzyme
ALG1L	enzyme
USP27X	enzyme
DUS1L	enzyme
USP5	enzyme
DEGS2	enzyme
METTL2B	enzyme
ENO4	enzyme
B3GNT4	enzyme
PPP2R1B	enzyme
ACADSB	enzyme
FOXL2	enzyme
WDR81	enzyme
SPHK2	enzyme
TATDN1	enzyme
ATF7IP	enzyme
TMPRSS11B	enzyme
LLGL2	enzyme
SLC27A4	enzyme
DHRS7C	enzyme
ASPHD1	enzyme
HDAC8	enzyme
MRPL58	enzyme
DKC1	enzyme
WRN	enzyme
PDIA3	enzyme
DUOX2	enzyme
DUOX1	enzyme
DOCK1	enzyme
PRPS1	enzyme
FKBP4	enzyme
PLB1	enzyme
GIT2	enzyme
SCRIB	enzyme
SMYD2	enzyme
SDR39U1	enzyme
DELE1	enzyme
ADH7	enzyme
DHX34	enzyme
DNAJA2	enzyme
RNF19B	enzyme
PPEF1	enzyme
GLYATL1	enzyme
PSMA7	enzyme
POP5	enzyme
SCRN1	enzyme
POLR3A	enzyme
GDI2	enzyme
RFK	enzyme
SMARCE1	enzyme
KIF1A	enzyme
KDM3B	enzyme
TRIM45	enzyme
NT5C1B	enzyme
WDR4	enzyme
MARCHF7	enzyme
PANK3	enzyme
PRDM15	enzyme
ARAP1	enzyme
PPOX	enzyme
PIGP	enzyme
DPY19L1	enzyme
APEH	enzyme
RGPD3	enzyme
ACSS1	enzyme
PPP1R2	enzyme
MEX3C	enzyme
TBC1D17	enzyme
EHMT1	enzyme
PPIF	enzyme
NUDT22	enzyme
SDR42E2	enzyme
CARS2	enzyme
ERP44	enzyme
AIFM2	enzyme
F3	enzyme
IL2	enzyme
LXN	enzyme
PTAFR	enzyme
EDNRA	enzyme
ACSBG2	enzyme
RAG2	enzyme
RAB10	enzyme
RSAD1	enzyme
PRSS54	enzyme
CFLAR	enzyme
CYP27B1	enzyme
GABARAPL2	enzyme
MSTN	enzyme
MOGAT1	enzyme
PPP4C	enzyme
GNB5	enzyme
TPP1	enzyme
FPGT	enzyme
HSD17B6	enzyme
PTGS2	enzyme
TERT	enzyme
PRMT5	enzyme
OXCT1	enzyme
NUDT15	enzyme
CERK	enzyme
PDCD5	enzyme
CDIPT	enzyme
PROC	enzyme
IMPA2	enzyme
FSHR	enzyme
ALDOA	enzyme
APAF1	enzyme
ANXA1	enzyme
ABCB8	enzyme
RNF19A	enzyme
RGPD8	enzyme
RRM1	enzyme
ZNF598	enzyme
TYW1	enzyme
DDX19A	enzyme
DTYMK	enzyme
ATP5PB	enzyme
JMJD4	enzyme
CYP24A1	enzyme
GBP5	enzyme
GBP4	enzyme
ARHGAP1	enzyme
ASB2	enzyme
[truncated: 7,412 more rows]

## Sheet: String0.7 analysis
String ID	average shortest path	betweenness centrality	closeness centrality	clustering coefficient	degree	eccentricity	neighborhood connectivity	radiality	topological coefficient	stress (/10K)	stage	class
ENSP00000234389	3.58025	6.47067e-05	0.27931	0.574713	60	10	62.7667	0.998202	0.0875407	87.846	phase4	channel-transporter
ENSP00000262186	3.37841	0.000151022	0.295997	0.193846	52	9	67.5385	0.998343	0.0540432	203.452	phase4	channel-transporter
ENSP00000265593	3.74908	0.000169058	0.266732	0.145455	22	10	42.4545	0.998084	0.108482	262.973	phase4	channel-transporter
ENSP00000293780	3.88148	4.94656e-06	0.257634	0.525	32	9	26.625	0.997992	0.120192	4.5952	phase4	channel-transporter
ENSP00000306275	4.12561	2.19958e-06	0.242389	0.5	8	10	15.5	0.997822	0.282407	1.2328	phase4	channel-transporter
ENSP00000347754	3.26308	0.000596526	0.306459	0.23227	96	10	112.75	0.998423	0.0578074	972.358	phase4	channel-transporter
ENSP00000396320	3.75281	5.10846e-05	0.266467	0.78	50	9	70	0.998082	0.180672	160.952	phase4	channel-transporter
ENSP00000219833	3.70037	9.90486e-05	0.270244	0.153846	28	10	94.5	0.998118	0.13384	94.6164	phase4	channel-transporter
ENSP00000261707	3.56702	1.60222e-05	0.280346	0.26087	46	10	131.826	0.998211	0.137274	22.4636	phase4	channel-transporter
ENSP00000270349	3.37599	6.88096e-05	0.296209	0.169312	56	10	112.5	0.998344	0.0797872	104.149	phase4	channel-transporter
ENSP00000327943	3.52155	0.000378904	0.283966	0.218182	22	9	122.182	0.998243	0.124686	454.788	phase4	channel-transporter
ENSP00000379822	3.94355	0.000184162	0.253579	0.158333	32	10	17.1875	0.997949	0.106918	525.512	phase4	channel-transporter
ENSP00000384863	2.87227	0.0012102	0.348157	0.288518	424	9	176.184	0.998695	0.0338658	2744.5	phase4	channel-transporter
ENSP00000250416	3.15915	0.0002103	0.316541	0.48093	176	9	214.261	0.998495	0.0716795	616.779	phase4	enzyme
ENSP00000282249	3.44006	7.35249e-05	0.290692	0.218462	52	9	89.9615	0.9983	0.0789136	197.74	phase4	enzyme
ENSP00000287936	3.34629	0.000296156	0.298839	0.222518	96	9	63.2083	0.998365	0.0465488	422.015	phase4	enzyme
ENSP00000290866	3.29603	9.94001e-05	0.303395	0.245977	60	9	144.967	0.9984	0.0838057	141.648	phase4	enzyme
ENSP00000303211	3.455	0.000231155	0.289435	0.169591	38	9	83.1053	0.998289	0.070131	248.755	phase4	enzyme
ENSP00000331897	3.39613	7.88632e-05	0.294453	0.319184	100	9	66.62	0.99833	0.0513251	139.195	phase4	enzyme
ENSP00000340684	3.53484	0.000282272	0.282898	0.176327	100	9	60.18	0.998234	0.0528647	374.527	phase4	enzyme
ENSP00000347046	3.46132	0.000148361	0.288907	0.24086	62	9	156.226	0.998285	0.139612	367.192	phase4	enzyme
ENSP00000349078	3.62454	0.000132136	0.275897	0.370871	74	9	34.0541	0.998171	0.0671403	131.859	phase4	enzyme
ENSP00000353731	3.34534	0.000268367	0.298923	0.142857	56	8	111	0.998366	0.0698748	307.49	phase4	enzyme
ENSP00000353770	3.09974	0.00078683	0.322608	0.331497	344	9	147.105	0.998537	0.0468598	1989.89	phase4	enzyme
ENSP00000355759	2.94803	0.000549637	0.339209	0.288071	268	9	202.97	0.998642	0.0450278	1334.86	phase4	enzyme
ENSP00000360687	3.53874	4.79588e-06	0.282587	0.454545	24	9	81.4167	0.998231	0.099591	8.0462	phase4	enzyme
ENSP00000363397	3.35243	0.00031416	0.298291	0.394504	96	9	99.4167	0.998361	0.0664411	749.027	phase4	enzyme
ENSP00000363512	3.56785	9.49392e-05	0.280281	0.212766	94	9	52.617	0.998211	0.0631641	174.739	phase4	enzyme
ENSP00000378426	4.09779	1.23338e-05	0.244034	0.333333	18	10	30.3333	0.997841	0.200883	14.9828	phase4	enzyme
ENSP00000379038	3.71418	1.47383e-05	0.269238	0.553333	50	9	50.36	0.998109	0.0967692	16.7352	phase4	enzyme
ENSP00000390265	2.91077	0.00150265	0.343552	0.267114	306	9	135.843	0.998668	0.0283302	2530.36	phase4	enzyme
ENSP00000396308	3.27389	0.000280639	0.305447	0.232051	80	9	86.6	0.998415	0.047038	360.288	phase4	enzyme
ENSP00000402608	3.4573	0.000156512	0.289243	0.197628	46	10	78.4348	0.998288	0.0764691	197.017	phase4	enzyme
ENSP00000418525	3.34162	0.000187679	0.299256	0.197436	80	8	97.5	0.998368	0.0574735	229.456	phase4	enzyme
ENSP00000434516	3.26361	0.000904257	0.306409	0.127093	146	9	69.2877	0.998423	0.0343519	1266.11	phase4	enzyme
ENSP00000448059	3.51736	0.000203745	0.284304	0.212121	66	9	68.6667	0.998246	0.0763987	303.295	phase4	enzyme
ENSP00000354522	3.20556	0.000251735	0.311958	0.215933	108	9	150.759	0.998463	0.0554874	431.401	phase4	enzyme
ENSP00000226413	3.20415	5.88264e-05	0.312096	0.89337	334	9	247.168	0.998464	0.0938351	114.499	phase4	GPCR
ENSP00000241256	3.18678	9.445e-05	0.313796	0.898853	334	9	251.018	0.998476	0.0908827	232.106	phase4	GPCR
ENSP00000255380	3.18802	4.05025e-05	0.313674	0.958333	320	9	253.394	0.998475	0.0931914	113.037	phase4	GPCR
ENSP00000265572	3.22511	1.78181e-05	0.310067	0.953522	460	9	281.635	0.998449	0.114953	60.7342	phase4	GPCR
ENSP00000276198	3.16263	0.000150144	0.316192	0.831558	352	9	249.477	0.998493	0.0874092	302.973	phase4	GPCR
ENSP00000299178	3.21826	1.60258e-06	0.310727	0.94801	324	9	253.438	0.998454	0.0987678	9.7004	phase4	GPCR
ENSP00000303522	2.89347	0.00115695	0.345606	0.495371	558	9	237.129	0.998681	0.0454009	3715.91	phase4	GPCR
ENSP00000305372	2.85603	0.00122022	0.350136	0.395711	548	9	217.617	0.998707	0.0405095	4284.31	phase4	GPCR
ENSP00000306490	3.00844	0.000719344	0.332398	0.570274	438	9	227.763	0.9986	0.0554977	1497.41	phase4	GPCR
ENSP00000307259	3.18395	0.000406535	0.314075	0.931072	464	9	278.185	0.998478	0.105012	867.657	phase4	GPCR
ENSP00000316244	3.18856	0.000182102	0.313622	0.902741	472	9	273.814	0.998475	0.105352	323.473	phase4	GPCR
ENSP00000322924	3.23249	7.69303e-08	0.309359	0.998318	448	9	285.884	0.998444	0.119168	2.7136	phase4	GPCR
ENSP00000351805	2.90244	0.00145865	0.344537	0.463388	486	9	214.761	0.998674	0.0435845	3846.79	phase4	GPCR
ENSP00000353915	3.3428	0	0.29915	1	232	9	223.509	0.998367	0.124795	0	phase4	GPCR
ENSP00000354859	3.15448	0.000422059	0.317009	0.801689	502	9	261.614	0.998499	0.0914038	812.25	phase4	GPCR
ENSP00000358301	3.29987	4.89238e-05	0.303042	0.889064	248	9	219.621	0.998397	0.109427	102.68	phase4	GPCR
ENSP00000358963	3.22027	2.17521e-05	0.310533	0.958132	458	9	280.878	0.998453	0.114644	55.0596	phase4	GPCR
ENSP00000359793	3.21938	8.07767e-05	0.310619	0.970544	318	9	253.868	0.998453	0.0992422	180.833	phase4	GPCR
ENSP00000363748	3.2218	1.23691e-05	0.310385	0.974153	454	9	283.273	0.998452	0.115906	40.0078	phase4	GPCR
ENSP00000366506	3.28239	0.000194403	0.304656	0.908007	244	9	216.582	0.998409	0.104874	338.478	phase4	GPCR
ENSP00000369960	3.21418	1.55678e-06	0.311121	0.955823	322	9	252.224	0.998457	0.0984864	12.4144	phase4	GPCR
ENSP00000380247	3.19972	5.3971e-05	0.312528	0.970305	318	9	254.164	0.998467	0.0967849	120.135	phase4	GPCR
ENSP00000394624	3.13499	0.000233506	0.31898	0.815044	502	9	269.068	0.998512	0.0891504	577.947	phase4	GPCR
ENSP00000399745	2.89483	0.00140475	0.345444	0.533758	698	9	262.344	0.99868	0.0505577	3735.6	phase4	GPCR
ENSP00000419422	2.83418	0.0011944	0.352836	0.3957	672	9	239.042	0.998722	0.0411999	3964.32	phase4	GPCR
ENSP00000437737	3.15336	0.00012523	0.317122	0.876105	336	9	246.708	0.998499	0.0833454	271.043	phase4	GPCR
ENSP00000286301	3.11019	0.000442132	0.321524	0.132235	188	9	119.638	0.998529	0.0376917	857.398	phase4	kinase
ENSP00000241453	3.11179	0.000201661	0.321359	0.241762	148	9	150.027	0.998528	0.0505436	434.925	phase4	kinase
ENSP00000269571	2.77613	0.00201556	0.360214	0.150844	366	8	178.464	0.998762	0.0280455	4273.68	phase4	kinase
ENSP00000275493	2.61899	0.00921933	0.381826	0.116554	964	8	159.712	0.998872	0.019897	18080.1	phase4	kinase
ENSP00000288135	2.94107	0.000658296	0.340013	0.177145	278	8	146.036	0.998647	0.0325159	1246.44	phase4	kinase
ENSP00000343204	2.99315	0.00120206	0.334096	0.157723	438	9	118.575	0.998611	0.0289479	3047.74	phase4	kinase
ENSP00000347942	3.13169	0.000477242	0.319317	0.272727	156	9	154.244	0.998515	0.0535107	1001.63	phase4	kinase
ENSP00000371067	2.85556	0.0017482	0.350194	0.144713	518	9	138.849	0.998707	0.0261241	4055.41	phase4	kinase
ENSP00000350815	3.16375	0.000111303	0.31608	0.37415	98	9	174.469	0.998492	0.0700598	335.344	phase4	nuclear receptor
ENSP00000231509	2.85314	0.000970206	0.350492	0.16179	300	9	187.84	0.998709	0.0342387	2739.42	phase4	nuclear receptor
ENSP00000287820	2.90534	0.00135851	0.344194	0.187765	382	9	127.77	0.998672	0.0261887	2637.89	phase4	nuclear receptor
ENSP00000325120	2.95441	0.000630915	0.338477	0.230408	176	9	222.455	0.998638	0.0511076	1488.27	phase4	nuclear receptor
ENSP00000343925	2.96917	0.000401363	0.336794	0.210997	138	9	229.087	0.998628	0.0524761	1011.13	phase4	nuclear receptor
ENSP00000363822	2.74507	0.0037686	0.36429	0.123629	422	9	196.919	0.998784	0.0290629	8523.76	phase4	nuclear receptor
ENSP00000447173	3.24625	0.000333625	0.308048	0.234783	92	9	129.609	0.998435	0.0594708	578.401	phase4	nuclear receptor
ENSP00000277010	3.64982	8.29662e-05	0.273986	0.359477	36	10	47.8889	0.998153	0.095747	122.132	phase4	other
ENSP00000361548	3.34841	2.90263e-06	0.298649	0.57971	48	9	207.125	0.998363	0.128225	9.2888	phase4	other
ENSP00000003084	2.84906	0.00438936	0.350993	0.285705	488	9	185.791	0.998711	0.0327919	9165.74	all targets	channel-transporter
ENSP00000155840	3.27613	0.000533	0.305238	0.173055	84	9	92.3571	0.998414	0.0451496	765.816	all targets	channel-transporter
ENSP00000155858	3.90829	9.2e-05	0.255866	0.153846	26	10	101.923	0.997973	0.201066	253.369	all targets	channel-transporter
ENSP00000225538	3.19446	0.000233	0.313042	0.743385	206	8	146.437	0.998471	0.0547223	257.94	all targets	channel-transporter
ENSP00000252321	3.423	4.72e-05	0.292142	0.102564	26	9	109.923	0.998312	0.0953177	83.655	all targets	channel-transporter
ENSP00000257981	3.88302	2e-05	0.257532	0.244444	20	9	40.8	0.997991	0.133007	23.2466	all targets	channel-transporter
ENSP00000261007	3.19375	0.00045	0.313111	0.419986	108	9	137.833	0.998471	0.0500054	668.839	all targets	channel-transporter
ENSP00000261023	2.89872	0.00169032	0.344979	0.220544	476	8	138.113	0.998677	0.0272521	3542.89	all targets	channel-transporter
ENSP00000261024	3.44579	4.28e-05	0.290209	0.371429	30	9	96	0.998296	0.0845815	43.8616	all targets	channel-transporter
ENSP00000261200	4.35644	6.82e-08	0.229545	0.666667	6	10	12	0.997661	0.5	0.0822	all targets	channel-transporter
ENSP00000261917	3.64999	0.000146	0.273973	0.126316	40	10	34.75	0.998153	0.0678431	150.278	all targets	channel-transporter
ENSP00000262209	3.64403	0.000144	0.274421	0.257143	42	9	39.5714	0.998157	0.0740146	226.058	all targets	channel-transporter
ENSP00000262888	3.63659	0.000149	0.274983	0.245059	46	10	39.1739	0.998163	0.0707309	226.26	all targets	channel-transporter
ENSP00000263314	3.80353	9.18e-06	0.262914	0.504762	30	9	83.6	0.998046	0.166534	8.1192	all targets	channel-transporter
ENSP00000266376	3.13972	0.00115873	0.3185	0.212308	214	9	157.28	0.998509	0.0519046	2894.43	all targets	channel-transporter
ENSP00000267953	3.37965	2e-05	0.295889	0.414286	42	9	113.81	0.998342	0.0846797	47.375	all targets	channel-transporter
ENSP00000282499	3.2841	7.36e-05	0.304497	0.407059	102	10	87.1176	0.998408	0.0504737	194.048	all targets	channel-transporter
ENSP00000283254	3.70621	2.92e-05	0.269817	0.683333	50	9	78.88	0.998114	0.161639	153.263	all targets	channel-transporter
ENSP00000286628	3.58722	0.000218	0.278767	0.236467	54	9	59.4444	0.998197	0.0839227	456.76	all targets	channel-transporter
ENSP00000291295	3.30932	0.000502	0.302177	0.0839177	186	10	46.6237	0.998391	0.0278785	987.165	all targets	channel-transporter
ENSP00000296526	3.13116	0.00103975	0.319371	0.203349	154	9	99.5455	0.998515	0.0344477	1603.85	all targets	channel-transporter
ENSP00000301365	4.3826	2.21e-07	0.228175	0.3	10	11	18.8	0.997643	0.326316	0.4588	all targets	channel-transporter
ENSP00000303540	3.49185	0.000187	0.286381	0.319073	68	9	82.8529	0.998264	0.0858555	412.401	all targets	channel-transporter
ENSP00000315602	3.54122	2.93e-05	0.282389	0.491228	38	9	48.1053	0.998229	0.0693159	55.7028	all targets	channel-transporter
ENSP00000319591	3.62596	0.000198	0.275789	0.124183	36	9	51.2778	0.99817	0.076006	375.878	all targets	channel-transporter
ENSP00000323926	3.63198	0.000193	0.275332	0.114286	30	10	58	0.998166	0.111541	312.552	all targets	channel-transporter
ENSP00000330696	3.71885	8.25e-06	0.2689	0.602564	26	9	82.3846	0.998105	0.145299	14.789	all targets	channel-transporter
ENSP00000334198	3.46067	5.82e-05	0.288961	0.594684	86	9	77.814	0.998285	0.0612525	156.482	all targets	channel-transporter
ENSP00000335592	3.58256	0.000104	0.27913	0.481481	56	8	46.6429	0.9982	0.0548095	194.357	all targets	channel-transporter
ENSP00000340913	3.46238	8.7e-05	0.288818	0.201587	72	9	83.4444	0.998284	0.069945	133.865	all targets	channel-transporter
ENSP00000343339	3.79792	1.55e-05	0.263302	0.514286	30	9	83.2667	0.99805	0.163911	16.0664	all targets	channel-transporter
ENSP00000345708	3.40321	0.000137	0.29384	0.269006	38	9	98.5789	0.998325	0.0854237	257.042	all targets	channel-transporter
ENSP00000346534	3.45217	0.000126	0.289673	0.453968	72	9	79.8611	0.998291	0.06936	307.937	all targets	channel-transporter
ENSP00000347454	3.60045	0.000236	0.277743	0.116667	32	9	44.75	0.998188	0.078373	413.516	all targets	channel-transporter
ENSP00000349320	3.69281	5.17e-06	0.270797	0.801587	72	10	51.9167	0.998123	0.108612	10.3022	all targets	channel-transporter
ENSP00000352011	3.30867	0.000172	0.302236	0.270655	54	9	116.222	0.998391	0.0624788	206.281	all targets	channel-transporter
ENSP00000352035	3.45093	0.000152	0.289777	0.315873	72	9	76.4444	0.998292	0.0703005	336.174	all targets	channel-transporter
ENSP00000352358	3.51494	0.000222	0.2845	0.158103	46	9	85.3478	0.998247	0.0981897	348.555	all targets	channel-transporter
ENSP00000353032	3.83814	5.91e-06	0.260543	0.67033	28	9	118.071	0.998022	0.212741	13.1284	all targets	channel-transporter
ENSP00000353292	3.30406	0.000171	0.302658	0.381048	64	9	225.5	0.998394	0.116101	610.959	all targets	channel-transporter
ENSP00000355192	3.55149	0.000251	0.281572	0.483922	102	9	56.7255	0.998222	0.0676447	620.413	all targets	channel-transporter
ENSP00000355533	3.37422	0.000159	0.296365	0.196013	86	9	78.0465	0.998345	0.0568344	214.739	all targets	channel-transporter
ENSP00000358784	3.60293	2.64e-05	0.277552	0.155556	20	9	91.3	0.998186	0.126667	44.4878	all targets	channel-transporter
ENSP00000359285	3.64474	8.69e-05	0.274368	0.467836	38	9	36.2632	0.998157	0.0736413	143.663	all targets	channel-transporter
ENSP00000359337	3.57529	5.2e-05	0.279697	0.533333	50	9	50.36	0.998205	0.0609455	132.971	all targets	channel-transporter
ENSP00000359621	4.38609	9.44e-06	0.227994	0	4	10	64	0.99764	0.504	11.7118	all targets	channel-transporter
ENSP00000360423	3.33642	0.000198	0.299722	0.447964	104	10	104.308	0.998372	0.0529628	416.004	all targets	channel-transporter
ENSP00000360608	3.20798	0.000498	0.311722	0.262342	150	10	105.307	0.998461	0.0419381	989.998	all targets	channel-transporter
ENSP00000376432	3.73025	4.66e-05	0.268079	0.345455	22	10	53.8182	0.998097	0.144673	132.675	all targets	channel-transporter
ENSP00000379818	3.19287	0.000331	0.313198	0.261755	148	9	108.189	0.998472	0.0431667	758.618	all targets	channel-transporter
ENSP00000381023	3.10216	0.000166	0.322356	0.795728	230	8	145.009	0.998535	0.0438729	211.154	all targets	channel-transporter
ENSP00000382428	3.06201	0.0026925	0.326583	0.10094	300	9	81.5	0.998563	0.024124	3885.92	all targets	channel-transporter
ENSP00000382791	3.7828	2.03e-06	0.264354	0.861111	18	10	52.8889	0.998061	0.165796	2.9418	all targets	channel-transporter
ENSP00000385019	3.79857	6.25e-06	0.263257	0.571429	14	10	63.5714	0.99805	0.179684	5.5008	all targets	channel-transporter
ENSP00000386306	3.61663	5.98e-05	0.276501	0.549261	58	9	66.2414	0.998177	0.122379	198.352	all targets	channel-transporter
ENSP00000390600	3.44467	5.78e-05	0.290304	0.525847	68	9	80.6765	0.998296	0.0694381	176.041	all targets	channel-transporter
ENSP00000393097	3.58805	6.63e-05	0.278703	0.45977	60	9	43.3667	0.998196	0.0531697	175.664	all targets	channel-transporter
ENSP00000394033	3.72434	0.000132	0.268504	0.3	10	10	167	0.998102	0.409337	382.079	all targets	channel-transporter
ENSP00000397026	3.47626	0.000113	0.287665	0.316667	32	10	83.125	0.998274	0.0767229	108.581	all targets	channel-transporter
ENSP00000398568	3.39748	0.000272	0.294335	0.285412	88	9	81.7727	0.998329	0.0576923	473.958	all targets	channel-transporter
ENSP00000406191	3.36749	0.000178	0.296957	0.164021	56	9	89.6429	0.99835	0.0651337	313.652	all targets	channel-transporter
ENSP00000407546	3.69245	9.6e-05	0.270823	0.55	32	9	38.25	0.998124	0.0858146	163.589	all targets	channel-transporter
ENSP00000410257	3.45949	0.000245	0.28906	0.228512	108	9	55.463	0.998286	0.0572964	463.1	all targets	channel-transporter
ENSP00000411593	3.73503	1.06e-05	0.267735	0.511111	20	10	46.3	0.998094	0.123797	14.6834	all targets	channel-transporter
ENSP00000412673	3.97626	1.23e-05	0.251493	0.725275	28	9	42	0.997926	0.123319	31.7446	all targets	channel-transporter
ENSP00000421828	3.59572	5.65e-05	0.278108	0.566952	54	9	59.4074	0.998191	0.073798	187.826	all targets	channel-transporter
ENSP00000428994	3.0522	0.000963	0.327632	0.267538	272	9	104.368	0.99857	0.0308324	1651.72	all targets	channel-transporter
ENSP00000430676	4.25109	0	0.235234	1	6	10	14.6667	0.997734	0.396396	0	all targets	channel-transporter
ENSP00000459962	3.48447	0.000125	0.286988	0.107563	70	9	87.4286	0.998269	0.0728095	242.603	all targets	channel-transporter
ENSP00000477455	3.11238	0.000564	0.321298	0.191718	188	9	111.83	0.998528	0.0360092	1134.96	all targets	channel-transporter
ENSP00000480616	3.55634	5.8e-05	0.281188	0.390476	42	10	86.4762	0.998219	0.117911	90.4186	all targets	channel-transporter
ENSP00000481554	3.28298	7.58e-05	0.304601	0.388386	104	10	83.2885	0.998409	0.0476206	189.651	all targets	channel-transporter
ENSP00000481848	4.0274	9.96e-06	0.248299	0.56044	28	10	33.6429	0.99789	0.184458	18.3456	all targets	channel-transporter
ENSP00000075120	3.08226	8.96e-05	0.324437	0.782759	232	8	146.241	0.998549	0.0425368	141.463	all targets	channel-transporter
ENSP00000200676	3.33448	2.11e-05	0.299897	0.63964	74	9	109.703	0.998373	0.0682655	48.8164	all targets	channel-transporter
ENSP00000230671	4.04701	2.57e-07	0.247096	0	4	10	57	0.997877	0.504505	0.2316	all targets	channel-transporter
ENSP00000233202	3.07895	0.000125	0.324786	0.894216	146	9	156.616	0.998551	0.0484131	181.259	all targets	channel-transporter
ENSP00000233242	2.80022	0.00354291	0.357114	0.258963	654	8	164.006	0.998745	0.0268897	7271.81	all targets	channel-transporter
ENSP00000237612	3.23184	0.000855	0.309421	0.179803	58	9	108.034	0.998445	0.0551478	1087.49	all targets	channel-transporter
ENSP00000243389	4.28942	6.24e-07	0.233132	0.666667	6	10	24.3333	0.997708	0.368687	0.8704	all targets	channel-transporter
ENSP00000245312	3.87995	1.9e-05	0.257736	0.428571	14	9	46.4286	0.997993	0.168219	12.7318	all targets	channel-transporter
ENSP00000245407	4.42831	0	0.22582	0	2	10	26	0.997611	0	0	all targets	channel-transporter
ENSP00000252595	3.4103	0.000103	0.293229	0.719048	42	9	142.143	0.99832	0.116528	184.199	all targets	channel-transporter
ENSP00000254488	4.27713	1.89e-05	0.233801	0.333333	8	10	19	0.997716	0.271739	66.161	all targets	channel-transporter
ENSP00000256104	3.23651	0.000206	0.308975	0.61698	144	9	112.667	0.998441	0.0524275	448.635	all targets	channel-transporter
ENSP00000256958	3.66865	0.000152	0.272579	0.30303	44	9	46.0909	0.99814	0.0938715	211.769	all targets	channel-transporter
ENSP00000261196	4.02427	1.59e-05	0.248492	0.155556	20	10	15.5	0.997892	0.168132	42.5492	all targets	channel-transporter
ENSP00000261622	3.74135	0.000187	0.267283	0.222222	20	10	31.1	0.99809	0.11487	220.964	all targets	channel-transporter
ENSP00000261693	3.54529	0.000267	0.282064	0.235507	48	9	78.375	0.998226	0.0923849	492.063	all targets	channel-transporter
ENSP00000262352	4.20574	2.34e-05	0.23777	0.0666667	20	10	12.7	0.997766	0.120792	10.3862	all targets	channel-transporter
ENSP00000263817	3.91006	1.38e-05	0.25575	0.230769	28	10	21	0.997972	0.122689	12.5092	all targets	channel-transporter
ENSP00000263980	3.20001	0.00116345	0.312499	0.159016	122	9	106.639	0.998467	0.0463423	1905.81	all targets	channel-transporter
ENSP00000264047	3.7906	0.00029	0.263811	0.0357143	16	10	44.625	0.998055	0.129425	273.228	all targets	channel-transporter
ENSP00000264938	3.53986	0.000455	0.282497	0.110672	46	10	58.087	0.99823	0.0750014	788.036	all targets	channel-transporter
ENSP00000265113	3.91142	1.15e-05	0.255662	0.321429	16	10	27.25	0.997971	0.147297	12.1942	all targets	channel-transporter
ENSP00000266088	3.49315	0.000104	0.286275	0.145455	22	9	127.909	0.998263	0.142134	102.748	all targets	channel-transporter
ENSP00000269228	3.73692	0.00018	0.2676	0.0833333	18	9	47.4444	0.998093	0.124339	233.767	all targets	channel-transporter
ENSP00000270570	4.6112	8.03e-06	0.216863	0	14	10	6.57143	0.997483	0.192118	5.5898	all targets	channel-transporter
ENSP00000275300	3.89152	5.47e-06	0.256969	0	4	9	105	0.997985	0.5	4.2182	all targets	channel-transporter
ENSP00000278379	3.49327	0.000536	0.286265	0.108696	48	10	85.0417	0.998263	0.0896251	890.89	all targets	channel-transporter
ENSP00000280612	3.81528	3.07e-06	0.262104	0.3	10	10	43.4	0.998038	0.227225	2.4756	all targets	channel-transporter
ENSP00000285238	3.65584	0.000108	0.273535	0.163636	22	9	61.3636	0.998149	0.0993211	123.383	all targets	channel-transporter
ENSP00000287766	3.84156	0.000292	0.260311	0.183333	32	9	47.125	0.99802	0.0896272	525.405	all targets	channel-transporter
ENSP00000289575	4.09596	1.57e-05	0.244143	0.2	12	9	22.1667	0.997843	0.25	27.5436	all targets	channel-transporter
ENSP00000300456	4.30389	4.46e-07	0.232348	0	4	10	16	0.997698	0.5	0.5136	all targets	channel-transporter
ENSP00000301891	4.11403	1.25e-05	0.243071	0.619048	14	10	15.7143	0.99783	0.221328	21.1902	all targets	channel-transporter
ENSP00000305974	3.54535	0.000351	0.282059	0.22381	42	9	42.0476	0.998226	0.0582672	342.913	all targets	channel-transporter
ENSP00000308895	3.68466	3.11e-05	0.271396	0.381818	22	9	62.1818	0.998129	0.111238	36.6926	all targets	channel-transporter
ENSP00000315006	4.31392	1.72e-05	0.231807	0.0357143	16	10	13.375	0.997691	0.146802	16.2652	all targets	channel-transporter
ENSP00000320935	3.0189	0.000634	0.331247	0.265102	236	9	118.873	0.998593	0.0316972	1138.92	all targets	channel-transporter
ENSP00000323568	3.24418	0.000133	0.308244	0.213768	48	9	113.375	0.998436	0.0580601	186.078	all targets	channel-transporter
ENSP00000326671	4.66659	1.23e-06	0.214289	0	8	10	8.5	0.997445	0.326087	1.2492	all targets	channel-transporter
ENSP00000337335	4.11498	0.000285	0.243015	0.1	32	10	10.3125	0.997829	0.111657	316.178	all targets	channel-transporter
ENSP00000339260	4.26727	8.34e-06	0.234342	0.333333	12	9	20	0.997723	0.266667	23.0536	all targets	channel-transporter
ENSP00000353791	4.63747	0.000122	0.215635	0.166667	8	10	7.25	0.997465	0.375	160.985	all targets	channel-transporter
ENSP00000355920	3.90859	9.34e-05	0.255847	0	6	9	67	0.997973	0.338462	107.323	all targets	channel-transporter
ENSP00000355930	3.86595	0.000277	0.258669	0.0909091	24	9	25.5833	0.998003	0.096424	255.902	all targets	channel-transporter
ENSP00000359478	3.61846	0.000102	0.276361	0.169118	34	9	49.2941	0.998175	0.0830099	109.365	all targets	channel-transporter
ENSP00000360522	3.47845	0.000242	0.287485	0.152047	38	9	91.9474	0.998273	0.0890138	337.301	all targets	channel-transporter
ENSP00000360671	3.42695	6.51e-05	0.291805	0.362821	80	10	191.8	0.998309	0.148798	169.797	all targets	channel-transporter
ENSP00000362817	3.67704	9.87e-06	0.271958	0.244444	20	9	58.5	0.998134	0.118496	10.3962	all targets	channel-transporter
ENSP00000363229	2.97673	0.000815	0.335939	0.709353	280	9	197.5	0.998622	0.0459286	1466.66	all targets	channel-transporter
ENSP00000365686	4.05787	3.78e-05	0.246435	0.0357143	16	9	14.25	0.997869	0.145161	31.9434	all targets	channel-transporter
ENSP00000366084	3.8141	5.35e-05	0.262185	0.047619	14	10	84.7143	0.998039	0.184211	71.9284	all targets	channel-transporter
ENSP00000366797	3.99191	5.73e-05	0.250507	0.244444	20	10	24.9	0.997915	0.11866	56.0482	all targets	channel-transporter
ENSP00000367102	4.57258	3.41e-05	0.218695	0.142857	14	11	9.28571	0.99751	0.204545	28.6278	all targets	channel-transporter
ENSP00000370808	3.44449	0.00035	0.290319	0.358537	82	10	90.3659	0.998297	0.0762401	477.49	all targets	channel-transporter
ENSP00000376587	3.54394	3.63e-05	0.282172	0.238095	14	9	109	0.998227	0.156404	40.403	all targets	channel-transporter
ENSP00000377424	3.86678	9.87e-05	0.258613	0.0714286	16	10	47.625	0.998002	0.140719	160.395	all targets	channel-transporter
ENSP00000378356	3.10759	0.000283	0.321792	0.373333	452	9	159.677	0.998531	0.0528907	1611.27	all targets	channel-transporter
ENSP00000378364	3.55208	0.000144	0.281525	0.184783	48	9	41.1667	0.998222	0.05875	157.023	all targets	channel-transporter
ENSP00000379563	3.74123	8.9e-05	0.267292	0.294118	34	10	51.1765	0.99809	0.116839	90.512	all targets	channel-transporter
ENSP00000382342	3.78806	6.8e-06	0.263987	0.166667	8	10	114.5	0.998057	0.252212	6.6618	all targets	channel-transporter
ENSP00000384763	3.56868	7.35e-05	0.280216	0.220588	34	9	84.3529	0.99821	0.110904	120.304	all targets	channel-transporter
ENSP00000385834	2.86542	0.00147279	0.348989	0.39133	512	8	177.836	0.9987	0.0327801	2925.97	all targets	channel-transporter
ENSP00000399136	5.25334	9.9e-07	0.190355	0	4	11	3	0.997036	0.5	0.792	all targets	channel-transporter
ENSP00000416293	3.14368	0.000224	0.318099	0.267692	52	9	177.077	0.998506	0.0684571	256.355	all targets	channel-transporter
ENSP00000417052	4.2355	2.69e-06	0.236099	0.5	16	10	24.375	0.997745	0.275568	2.0498	all targets	channel-transporter
ENSP00000417085	5.07045	3.26e-07	0.197221	0	4	11	11.5	0.997163	0.583333	0.1574	all targets	channel-transporter
ENSP00000427679	3.46959	7.16e-06	0.288219	0.384615	26	9	140.462	0.998279	0.138796	12.1556	all targets	channel-transporter
ENSP00000434364	3.8516	1.54e-05	0.259632	0.272727	22	10	38.0909	0.998013	0.145942	14.6842	all targets	channel-transporter
ENSP00000441065	4.28511	4.87e-05	0.233366	0	6	10	16.6667	0.997711	0.34058	55.6368	all targets	channel-transporter
ENSP00000444408	3.62625	6.14e-05	0.275767	0.238095	14	10	63.7143	0.99817	0.149933	76.5396	all targets	channel-transporter
ENSP00000463978	3.9142	2.94e-06	0.25548	0.1	10	10	30	0.997969	0.224427	2.4336	all targets	channel-transporter
ENSP00000480890	4.4961	1.19e-07	0.222415	0	4	10	10	0.997564	0.5	0.0872	all targets	channel-transporter
ENSP00000001008	3.10671	0.00021	0.321884	0.372078	112	10	191.768	0.998532	0.0625495	580.665	all targets	enzyme
ENSP00000003100	3.52976	6.98e-05	0.283305	0.473118	62	9	49.1935	0.998237	0.0606181	92.1554	all targets	enzyme
ENSP00000011292	3.95713	0.000174	0.252709	0.254902	36	9	18.4444	0.997939	0.0873016	201.453	all targets	enzyme
ENSP00000012049	5.92376	0	0.168812	0	2	12	2	0.996569	0	0	all targets	enzyme
ENSP00000012443	3.09242	0.000203	0.323372	0.312019	130	10	232.969	0.998542	0.0750787	654.329	all targets	enzyme
ENSP00000013222	3.97921	9.1e-07	0.251306	0.761905	14	10	40	0.997924	0.224719	1.139	all targets	enzyme
ENSP00000080059	3.15135	6.52e-05	0.317324	0.453762	176	9	167.784	0.998501	0.060069	200.061	all targets	enzyme
ENSP00000157812	2.87274	0.000398	0.3481	0.35287	514	9	233.249	0.998695	0.0453615	2762.55	all targets	enzyme
ENSP00000159111	3.20728	2.76e-05	0.311791	0.684836	108	9	341.241	0.998462	0.13403	118.381	all targets	enzyme
ENSP00000164139	3.28971	0.000205	0.303978	0.228492	94	9	60.7234	0.998404	0.0343653	258.416	all targets	enzyme
ENSP00000168216	3.38054	0.000175	0.295811	0.358804	86	9	89.2558	0.998341	0.057237	318.027	all targets	enzyme
ENSP00000178638	4.61332	0	0.216764	0	2	10	22	0.997482	0	0	all targets	enzyme
ENSP00000181383	3.36967	5.21e-05	0.296765	0.310924	70	9	130.343	0.998349	0.0864916	95.6986	all targets	enzyme
ENSP00000188790	3.59927	1.84e-06	0.277834	0.2	10	9	178.2	0.998189	0.243502	4.3266	all targets	enzyme
ENSP00000198801	3.70544	1.56e-05	0.269873	0.399471	56	9	43.4286	0.998115	0.0759241	23.9164	all targets	enzyme
ENSP00000199936	3.78009	2.43e-05	0.264544	0.445633	68	10	40.8824	0.998063	0.108077	42.1062	all targets	enzyme
ENSP00000206765	3.72995	0.000248	0.2681	0.611923	118	10	43.339	0.998098	0.119674	351.479	all targets	enzyme
ENSP00000212015	2.81936	0.00179347	0.354691	0.168346	432	9	170.088	0.998732	0.0295746	4269.2	all targets	enzyme
ENSP00000215754	3.35337	0.000103	0.298207	0.125	32	9	112.375	0.99836	0.0775415	124.263	all targets	enzyme
ENSP00000216124	3.08964	0.000703	0.323662	0.686706	208	9	122.779	0.998544	0.0411839	1134.94	all targets	enzyme
ENSP00000216139	4.06838	0.000155	0.245798	0.305556	18	10	41.5556	0.997862	0.237548	337.79	all targets	enzyme
ENSP00000216160	3.07783	0.00015	0.324904	0.288645	182	9	159.67	0.998552	0.0472365	523.385	all targets	enzyme
ENSP00000216271	3.28357	3.48e-05	0.304546	0.557143	170	10	186.071	0.998409	0.0983398	179.588	all targets	enzyme
ENSP00000216336	3.05451	0.000524	0.327385	0.632572	216	8	137.157	0.998568	0.0414289	703.734	all targets	enzyme
ENSP00000216341	3.15129	0.00048	0.31733	0.146612	148	9	103.581	0.998501	0.0373572	846.998	all targets	enzyme
ENSP00000216392	3.55315	4.08e-05	0.281441	0.334677	64	9	47.4062	0.998221	0.0636325	71.7292	all targets	enzyme
ENSP00000216714	3.20415	0.000443	0.312096	0.251018	148	9	112.986	0.998464	0.0501254	798.783	all targets	enzyme
ENSP00000216862	3.61338	0.000775	0.276749	0.0606061	44	9	29.2273	0.998179	0.0512486	794.046	all targets	enzyme
ENSP00000216962	3.05108	0.000731	0.327753	0.516529	242	9	116.289	0.998571	0.0353091	825.822	all targets	enzyme
ENSP00000217133	3.26597	0.000211	0.306187	0.475486	94	10	106.043	0.998421	0.0570928	459.507	all targets	enzyme
ENSP00000217426	3.62998	0.000147	0.275484	0.380435	48	10	48.4167	0.998167	0.0800221	224.631	all targets	enzyme
ENSP00000217961	3.69564	0.000437	0.270589	0.206736	84	10	34.4524	0.998122	0.0650583	524.945	all targets	enzyme
ENSP00000218099	3.44715	5.33e-05	0.290095	0.307692	52	9	90.3462	0.998295	0.0809245	68.1088	all targets	enzyme
ENSP00000218516	3.06844	0.000594	0.325898	0.655885	212	9	123.877	0.998559	0.0395871	849.415	all targets	enzyme
ENSP00000218548	3.5701	9.85e-05	0.280105	0.337127	76	9	45.2632	0.998209	0.0609195	118.518	all targets	enzyme
ENSP00000219070	2.97845	0.000649	0.335746	0.177053	204	8	149.559	0.998621	0.036169	1417.41	all targets	enzyme
ENSP00000219240	3.5421	0.000169	0.282318	0.225108	44	10	120.273	0.998228	0.109814	232.521	all targets	enzyme
ENSP00000219271	3.81605	2.1e-07	0.262051	0.4	12	9	89.6667	0.998038	0.212985	0.368	all targets	enzyme
ENSP00000220166	3.26899	0.000177	0.305905	0.647485	138	9	124.71	0.998419	0.0639644	309.579	all targets	enzyme
ENSP00000220772	3.4775	1.07e-05	0.287563	0.806818	66	10	85.6364	0.998274	0.0944172	41.5846	all targets	enzyme
ENSP00000220809	3.26745	0.000242	0.306049	0.222989	60	8	137.533	0.99842	0.073433	303.178	all targets	enzyme
ENSP00000221130	3.3327	0.000267	0.300057	0.261538	132	9	55.2121	0.998374	0.0368964	292.364	all targets	enzyme
ENSP00000222381	3.3627	7.19e-05	0.29738	0.645646	74	9	118.946	0.998354	0.0788766	92.1322	all targets	enzyme
ENSP00000222553	3.20609	0.000313	0.311906	0.172619	98	8	95.9388	0.998463	0.0414513	431.027	all targets	enzyme
ENSP00000222982	3.67657	6.15e-05	0.271993	0.312989	144	10	43.625	0.998135	0.0829373	99.2414	all targets	enzyme
ENSP00000224356	3.69511	0.000138	0.270628	0.286469	88	9	41.8864	0.998122	0.0766733	165.175	all targets	enzyme
ENSP00000225275	2.97715	0.000665	0.335892	0.518764	244	9	144.803	0.998622	0.0354803	897.876	all targets	enzyme
ENSP00000225916	2.97732	0.000699	0.335872	0.225397	450	9	180.307	0.998622	0.0419318	2618.51	all targets	enzyme
ENSP00000225983	3.04287	0.00076	0.328637	0.317906	242	9	149.653	0.998576	0.0390513	1414.69	all targets	enzyme
ENSP00000226004	3.42311	3.31e-06	0.292132	0.433824	34	10	149	0.998311	0.148792	7.7914	all targets	enzyme
ENSP00000226279	3.26887	0.00028	0.305916	0.175617	106	8	85.2453	0.998419	0.0424012	332.48	all targets	enzyme
ENSP00000226299	3.50632	0.0002	0.285199	0.169892	62	8	52.2581	0.998253	0.0484021	165.92	all targets	enzyme
ENSP00000226578	3.29414	0.000148	0.303569	0.784699	122	8	118.639	0.998401	0.0589414	172.109	all targets	enzyme
ENSP00000227266	3.0163	0.000533	0.331532	0.453373	314	9	138.51	0.998595	0.0382078	893.215	all targets	enzyme
ENSP00000228027	3.49622	0.00031	0.286023	0.258467	68	9	50.5294	0.99826	0.054681	378.042	all targets	enzyme
ENSP00000228476	3.2492	0.000361	0.307768	0.592944	134	9	150.896	0.998433	0.0649164	872.958	all targets	enzyme
ENSP00000228740	3.28528	0.000135	0.304388	0.785246	122	9	111.525	0.998407	0.0601683	164.99	all targets	enzyme
ENSP00000229239	2.71749	0.00315976	0.367986	0.117069	348	8	164.931	0.998803	0.0234669	5143	all targets	enzyme
ENSP00000230640	3.01222	0.00115743	0.331981	0.327646	776	9	214.964	0.998598	0.0541471	3702.8	all targets	enzyme
ENSP00000231004	3.35195	0.000178	0.298333	0.293447	54	9	93.5556	0.998361	0.0659306	311.507	all targets	enzyme
ENSP00000231368	3.23267	7.87e-05	0.309342	0.294118	68	10	158.382	0.998444	0.0721755	131.83	all targets	enzyme
ENSP00000233840	4.01553	0	0.249033	1	10	10	62.6	0.997899	0.377108	0	all targets	enzyme
ENSP00000234071	3.06549	0.000306	0.326212	0.579643	288	8	155.312	0.998561	0.0458284	610.393	all targets	enzyme
ENSP00000234111	3.25381	0.00025	0.307332	0.477666	142	9	171.845	0.998429	0.0918316	753.524	all targets	enzyme
ENSP00000234347	3.06697	0.000704	0.326055	0.743352	198	9	135.354	0.99856	0.0422194	719.38	all targets	enzyme
ENSP00000236671	2.99557	0.000702	0.333826	0.374139	256	9	133.891	0.998609	0.0330964	1057.57	all targets	enzyme
ENSP00000236826	3.13612	0.000161	0.318866	0.654511	186	9	118.161	0.998511	0.0412318	214.131	all targets	enzyme
ENSP00000236959	3.27666	0.000312	0.305189	0.290851	124	9	63.371	0.998413	0.0371299	418.66	all targets	enzyme
ENSP00000241337	3.62242	1.76e-05	0.276059	0.542424	90	9	54.0444	0.998173	0.092226	41.3432	all targets	enzyme
ENSP00000241436	3.09295	0.000122	0.323316	0.590214	218	9	246.945	0.998541	0.0722642	353.616	all targets	enzyme
ENSP00000243052	3.5675	5.93e-05	0.280309	0.251894	66	10	150.333	0.998211	0.153653	163.057	all targets	enzyme
ENSP00000243167	3.64663	0.000142	0.274226	0.226316	40	10	74.1	0.998156	0.11197	225.567	all targets	enzyme
ENSP00000244007	2.86164	0.00268583	0.34945	0.11384	608	9	135.444	0.998703	0.0244296	6357.34	all targets	enzyme
ENSP00000244043	3.54317	2.3e-05	0.282233	0.384615	26	10	64.5385	0.998228	0.0982971	36.825	all targets	enzyme
ENSP00000244137	4.03018	1.64e-05	0.248128	0.178571	16	9	35.625	0.997888	0.159193	12.0244	all targets	enzyme
ENSP00000244289	3.30601	0.000467	0.302479	0.154286	100	9	83.64	0.998393	0.0502888	760.992	all targets	enzyme
ENSP00000245907	2.84068	0.00437628	0.352029	0.339204	906	8	207.503	0.998717	0.0384966	6968.24	all targets	enzyme
ENSP00000245960	3.24531	3.25e-05	0.308137	0.341463	84	10	194.19	0.998435	0.0930031	104.871	all targets	enzyme
ENSP00000246166	3.6135	0.000149	0.27674	0.333333	30	10	84.6667	0.998179	0.0746832	98.8658	all targets	enzyme
ENSP00000247970	3.10015	0.000291	0.322565	0.124389	108	9	146.315	0.998536	0.0472845	467.75	all targets	enzyme
ENSP00000248114	3.43699	0.000438	0.290952	0.134953	78	9	48.0256	0.998302	0.0426665	445.491	all targets	enzyme
ENSP00000248594	3.36406	4.54e-05	0.29726	0.308046	60	9	131.6	0.998353	0.0963858	99.6094	all targets	enzyme
ENSP00000249396	3.2084	0.000112	0.311682	0.383402	118	9	154.373	0.998461	0.0656834	294.683	all targets	enzyme
ENSP00000249750	3.74584	5.54e-05	0.266963	0.287302	72	10	41.2778	0.998087	0.098515	72.4142	all targets	enzyme
ENSP00000250018	3.48252	8.43e-05	0.287148	0.20197	58	9	65.7586	0.99827	0.0659219	119.834	all targets	enzyme
ENSP00000250378	3.58261	0.000135	0.279126	0.236364	22	9	114.273	0.9982	0.131535	237.514	all targets	enzyme
ENSP00000250457	3.15932	6.34e-05	0.316523	0.694386	152	9	274.276	0.998495	0.102797	200.666	all targets	enzyme
ENSP00000251535	3.77324	6.27e-06	0.265024	0.552707	54	10	41.2222	0.998067	0.109343	9.7014	all targets	enzyme
ENSP00000253496	3.57606	1.25e-05	0.279637	0.331579	40	9	86.1	0.998205	0.0982857	18.9998	all targets	enzyme
ENSP00000253792	2.99876	0.00102451	0.333471	0.423569	276	9	117.522	0.998607	0.0308175	1222.31	all targets	enzyme
ENSP00000253801	3.32644	0.000144	0.300621	0.406098	82	9	81.2927	0.998379	0.0527875	195.936	all targets	enzyme
ENSP00000254521	3.79426	4.84e-05	0.263556	0.413793	58	10	41.2414	0.998053	0.114242	48.4212	all targets	enzyme
ENSP00000254667	3.683	1.58e-05	0.271517	0.535714	16	9	114.875	0.99813	0.201805	17.1408	all targets	enzyme
ENSP00000254846	3.25009	0.000147	0.307684	0.492593	162	10	208.543	0.998432	0.0912662	596.412	all targets	enzyme
ENSP00000255266	3.47183	0.00013	0.288032	0.424077	116	9	249.138	0.998277	0.171347	506.053	all targets	enzyme
ENSP00000256078	2.70131	0.0026675	0.370191	0.130665	652	9	156.279	0.998814	0.0216004	8074.78	all targets	enzyme
ENSP00000256578	3.47142	7.39e-05	0.288067	0.404255	96	9	60.9792	0.998278	0.0604745	146.997	all targets	enzyme
ENSP00000256999	3.55758	5.28e-05	0.28109	0.214286	16	8	85.75	0.998218	0.132788	56.8846	all targets	enzyme
ENSP00000257215	4.10151	1.85e-05	0.243813	0.761905	14	10	48.7143	0.997839	0.169147	57.0632	all targets	enzyme
ENSP00000257770	3.21979	0.00046	0.310579	0.269753	162	8	72.9012	0.998453	0.033152	636.424	all targets	enzyme
ENSP00000257829	3.31015	0.000206	0.302102	0.48349	406	9	170.808	0.99839	0.0798868	707.584	all targets	enzyme
ENSP00000258149	2.83725	0.00236351	0.352454	0.15076	346	9	204.798	0.99872	0.035877	5043.11	all targets	enzyme
ENSP00000259486	3.84257	5.12e-05	0.260243	0.258333	32	10	97.3125	0.998019	0.196989	101.65	all targets	enzyme
ENSP00000260187	3.23922	4.11e-06	0.308716	0.565591	62	9	271.194	0.99844	0.122159	16.0724	all targets	enzyme
ENSP00000260227	3.24229	0.000221	0.308424	0.20362	104	9	114.519	0.998437	0.051693	399.628	all targets	enzyme
ENSP00000260302	3.26568	0.000199	0.306215	0.22902	102	9	106.647	0.998421	0.0509205	398.2	all targets	enzyme
ENSP00000260363	3.0463	0.000423	0.328267	0.373145	436	9	165.528	0.998574	0.0472639	2038.3	all targets	enzyme
ENSP00000260408	2.84009	0.00259704	0.352102	0.313766	538	8	161.368	0.998718	0.0281987	4567.54	all targets	enzyme
ENSP00000260682	3.63092	0.000207	0.275412	0.268779	144	10	41.875	0.998167	0.0708545	389.008	all targets	enzyme
ENSP00000260731	3.00986	0.000824	0.332241	0.285591	554	9	152.386	0.998599	0.0404169	3032.34	all targets	enzyme
ENSP00000261292	3.73468	1.47e-05	0.267761	0.452632	40	9	43.9	0.998094	0.0893878	13.144	all targets	enzyme
ENSP00000261304	3.56425	8.35e-05	0.280564	0.477952	76	9	50.5	0.998213	0.0624227	107.426	all targets	enzyme
ENSP00000261733	3.45536	0.000165	0.289406	0.21045	106	10	52.2264	0.998289	0.0443348	276.967	all targets	enzyme
ENSP00000261783	3.54252	1.08e-05	0.282285	0.56044	28	10	56	0.998228	0.0973913	16.5824	all targets	enzyme
ENSP00000262027	3.38502	0.000172	0.295419	0.320814	144	9	93.25	0.998338	0.0595377	292.864	all targets	enzyme
ENSP00000262105	3.06561	0.000262	0.3262	0.342037	344	9	176.297	0.998561	0.0488086	1103.3	all targets	enzyme
ENSP00000262193	2.92766	0.000237	0.34157	0.478777	414	9	226.396	0.998657	0.0494078	1524.48	all targets	enzyme
ENSP00000262367	2.73964	0.00478388	0.365012	0.117685	894	9	140.834	0.998788	0.0214393	12803.2	all targets	enzyme
ENSP00000262430	3.72747	0.000231	0.268278	0.410526	40	10	48.6	0.998099	0.161462	394.353	all targets	enzyme
ENSP00000262626	3.82284	4e-08	0.261586	0.666667	8	9	59.75	0.998033	0.264381	0.1228	all targets	enzyme
ENSP00000262960	4.03372	9.49e-07	0.24791	0.333333	6	10	40	0.997886	0.351032	1.1834	all targets	enzyme
ENSP00000263088	3.14238	0.00110271	0.318231	0.136829	180	9	95.8444	0.998507	0.03446	1792.44	all targets	enzyme
ENSP00000263093	4.02953	3.14e-06	0.248168	0.4	12	10	48.8333	0.997889	0.359259	5.5682	all targets	enzyme
ENSP00000263182	3.61462	0.0002	0.276654	0.0467836	38	10	61.6316	0.998178	0.0940254	316.805	all targets	enzyme
ENSP00000263253	2.65584	0.00699705	0.376529	0.109477	1116	9	153.351	0.998846	0.0203868	18837.4	all targets	enzyme
ENSP00000263274	3.07801	0.000183	0.324885	0.383841	294	9	205.912	0.998552	0.0575493	958.202	all targets	enzyme
ENSP00000263317	3.26219	0.000651	0.306542	0.194581	58	9	103.103	0.998424	0.0590285	768.774	all targets	enzyme
ENSP00000263321	3.52031	0.000354	0.284066	0.165025	58	9	48.3103	0.998244	0.0543036	404.643	all targets	enzyme
ENSP00000263360	3.15791	0.000352	0.316665	0.393718	330	10	188.879	0.998496	0.0675709	1237.06	all targets	enzyme
ENSP00000263464	3.07949	0.000224	0.32473	0.33675	298	9	171.221	0.998551	0.0521381	930.042	all targets	enzyme
ENSP00000263579	3.49415	8.49e-05	0.286192	0.120879	28	9	141.714	0.998262	0.127772	130.258	all targets	enzyme
ENSP00000263754	2.88715	0.00145931	0.346362	0.190463	584	9	169.092	0.998685	0.032808	4717.11	all targets	enzyme
ENSP00000264381	3.46858	5.58e-05	0.288302	0.181818	22	9	141.182	0.99828	0.134754	65.5954	all targets	enzyme
ENSP00000264382	3.40758	9.66e-05	0.293463	0.236923	52	9	73.8846	0.998322	0.0605974	103.409	all targets	enzyme
ENSP00000264606	3.11976	0.000223	0.320538	0.277935	250	9	153.704	0.998523	0.0529804	772.107	all targets	enzyme
ENSP00000264690	3.46764	4.86e-05	0.288381	0.321053	40	9	86.35	0.99828	0.0850592	71.2582	all targets	enzyme
ENSP00000264709	3.25487	0.000334	0.307232	0.330112	194	9	169.722	0.998429	0.0761379	1026.6	all targets	enzyme
ENSP00000264710	3.31676	0.000175	0.301499	0.466317	204	9	95.6961	0.998386	0.0552086	360.302	all targets	enzyme
ENSP00000264870	3.20869	2.63e-05	0.311653	0.705615	158	9	152.557	0.998461	0.0651064	66.1212	all targets	enzyme
ENSP00000264917	3.71554	3.94e-06	0.26914	0.538462	26	10	130.615	0.998108	0.222513	14.7922	all targets	enzyme
ENSP00000265052	3.63375	0.000245	0.275197	0.219973	78	9	47.7949	0.998165	0.0607751	318.3	all targets	enzyme
ENSP00000265148	3.00218	0.000413	0.333091	0.361668	546	9	168.938	0.998605	0.0433053	2292.67	all targets	enzyme
ENSP00000265162	3.64757	1.99e-05	0.274155	0.1	10	10	140.4	0.998155	0.201732	17.7434	all targets	enzyme
ENSP00000265164	3.12253	7.72e-05	0.320253	0.22973	74	9	145.703	0.998521	0.0495327	150.687	all targets	enzyme
ENSP00000265421	3.48724	5.44e-05	0.286759	0.457692	80	10	127.75	0.998267	0.105846	134.63	all targets	enzyme
ENSP00000265641	3.30654	0.000144	0.302431	0.374902	102	9	112.314	0.998393	0.0606446	367.14	all targets	enzyme
ENSP00000265753	3.19476	0.000241	0.313013	0.792254	252	10	262.841	0.998471	0.0956019	777.914	all targets	enzyme
ENSP00000265773	3.23231	0.000113	0.309376	0.311058	130	10	122.369	0.998444	0.0500488	319.623	all targets	enzyme
ENSP00000265896	3.70243	0.000338	0.270093	0.298097	88	10	30.8864	0.998117	0.0613003	678.906	all targets	enzyme
ENSP00000265986	3.04872	0.000436	0.328007	0.407716	162	9	160.556	0.998572	0.0438541	692.653	all targets	enzyme
ENSP00000267814	3.59023	6.54e-05	0.278533	0.252308	52	10	53.5385	0.998195	0.0868506	84.4198	all targets	enzyme
ENSP00000267842	3.00632	0.00103048	0.332633	0.45404	302	8	152.868	0.998602	0.037303	1905.06	all targets	enzyme
ENSP00000268261	3.86666	0.00024	0.258621	0.212308	52	10	45.4615	0.998002	0.128205	642.909	all targets	enzyme
ENSP00000269202	3.4964	3.66e-05	0.286009	0.378788	24	8	109.167	0.99826	0.133191	48.9328	all targets	enzyme
ENSP00000269349	2.94839	0.00168352	0.339168	0.309496	854	9	220.258	0.998642	0.0500694	6251.93	all targets	enzyme
ENSP00000269397	3.12271	7.6e-05	0.320234	0.429446	254	9	208.276	0.998521	0.0679529	480.907	all targets	enzyme
ENSP00000269582	4.00112	2.3e-05	0.24993	0.311111	20	10	27.7	0.997909	0.174051	16.0402	all targets	enzyme
ENSP00000270142	2.96575	0.00108068	0.337183	0.0934211	192	9	118.062	0.99863	0.0269563	1636.99	all targets	enzyme
ENSP00000270225	3.29379	7.15e-05	0.303602	0.234708	76	9	157.947	0.998402	0.0796776	126.705	all targets	enzyme
ENSP00000271651	3.38561	9.01e-05	0.295367	0.1875	66	9	107.697	0.998338	0.0809905	168.757	all targets	enzyme
ENSP00000272067	3.49953	8.4e-05	0.285753	0.155556	20	9	92.3	0.998258	0.128173	89.8128	all targets	enzyme
ENSP00000272190	3.26851	4.3e-05	0.30595	0.28046	60	9	182.333	0.998419	0.0895219	65.3022	all targets	enzyme
ENSP00000272233	3.10234	0.000387	0.322337	0.163329	376	9	79.0957	0.998535	0.0255312	1126.56	all targets	enzyme
ENSP00000273062	3.60535	6.92e-06	0.277366	0.244444	20	10	110.6	0.998184	0.141252	14.1892	all targets	enzyme
ENSP00000274031	3.31635	1.16e-05	0.301537	0.249231	52	9	140.385	0.998386	0.0855248	27.927	all targets	enzyme
ENSP00000274192	3.81026	0.000173	0.262449	0.452991	54	10	34.963	0.998042	0.102313	306.002	all targets	enzyme
ENSP00000274353	3.83329	3.03e-05	0.260872	0.39	50	10	30.72	0.998026	0.0948148	26.7694	all targets	enzyme
ENSP00000274793	3.35438	0.000153	0.298118	0.316078	102	9	74.9804	0.998359	0.0495574	216.677	all targets	enzyme
ENSP00000278715	3.39264	0.000147	0.294756	0.3	32	9	98.8125	0.998333	0.0810603	184.146	all targets	enzyme
ENSP00000278742	3.94301	2.32e-05	0.253613	0.107143	16	10	32.625	0.997949	0.140969	29.8022	all targets	enzyme
ENSP00000278840	3.54394	0.000602	0.282172	0.119658	54	9	41.5556	0.998227	0.052387	840.757	all targets	enzyme
ENSP00000279441	3.60021	4.92e-05	0.277761	0.6	30	9	105.533	0.998188	0.136879	75.2464	all targets	enzyme
ENSP00000281631	4.22641	1.32e-08	0.236608	0	4	10	39	0.997752	0.513514	0.0026	all targets	enzyme
ENSP00000281828	3.52126	5.22e-05	0.283989	0.525362	48	9	78.125	0.998243	0.102741	85.1084	all targets	enzyme
ENSP00000282096	3.3304	0.000159	0.300264	0.252016	64	10	168.781	0.998376	0.11104	284.511	all targets	enzyme
ENSP00000282412	3.25771	0.000182	0.306964	0.195076	66	9	136.273	0.998427	0.07087	295.509	all targets	enzyme
ENSP00000282841	3.64822	4.51e-05	0.274106	0.464387	54	10	38.2593	0.998155	0.0852099	79.8172	all targets	enzyme
ENSP00000284031	3.80849	5e-07	0.262571	0	4	10	90	0.998043	0.502825	0.9388	all targets	enzyme
ENSP00000284440	3.13175	9.68e-05	0.319311	0.304094	38	9	422.474	0.998514	0.145275	157.273	all targets	enzyme
ENSP00000284719	3.12295	0.000168	0.32021	0.751573	148	9	159.297	0.998521	0.0548216	272.686	all targets	enzyme
ENSP00000284885	3.8656	4.38e-05	0.258692	0.047619	14	10	49.1429	0.998003	0.144996	33.4016	all targets	enzyme
ENSP00000284987	3.65743	2.39e-05	0.273416	0.734672	88	9	51.1818	0.998148	0.0793517	38.3862	all targets	enzyme
ENSP00000285379	3.47478	9.9e-05	0.287788	0.247619	30	9	106.333	0.998275	0.115007	118.271	all targets	enzyme
ENSP00000285381	4.52953	3.53e-07	0.220774	0	4	10	12.5	0.99754	0.5	0.1454	all targets	enzyme
ENSP00000285930	3.49226	0.000316	0.286347	0.132206	114	9	42.9298	0.998263	0.0449446	362.46	all targets	enzyme
ENSP00000286063	3.50402	0.000166	0.285387	0.207661	64	10	153.906	0.998255	0.153505	525.378	all targets	enzyme
ENSP00000286614	3.80737	0.000118	0.262649	0.47619	14	9	49.8571	0.998044	0.188312	177.251	all targets	enzyme
ENSP00000286733	4.076	1.08e-05	0.245339	0.178571	16	9	21.375	0.997856	0.154197	6.9384	all targets	enzyme
ENSP00000287394	3.33666	7.41e-06	0.299701	0.687395	70	10	193.371	0.998372	0.124275	22.2714	all targets	enzyme
ENSP00000287600	3.71548	5.17e-05	0.269144	0.0512821	26	10	112.077	0.998108	0.166859	54.8894	all targets	enzyme
ENSP00000288022	3.64911	4.29e-05	0.27404	0.815011	88	10	231.795	0.998154	0.311431	165.773	all targets	enzyme
ENSP00000289004	4.00709	9.5e-06	0.249558	0.422222	20	9	36	0.997904	0.189947	7.1498	all targets	enzyme
ENSP00000289371	3.06685	0.000239	0.326068	0.628457	336	9	237.839	0.99856	0.0713553	718.589	all targets	enzyme
ENSP00000291539	3.75168	1.53e-05	0.266547	0.268421	40	9	177.35	0.998082	0.340307	70.8028	all targets	enzyme
ENSP00000292427	3.6993	2.41e-05	0.270321	0.573123	46	10	52.4348	0.998119	0.0871736	37.9004	all targets	enzyme
ENSP00000292596	3.88957	3.17e-06	0.257098	0.288889	20	9	82.2	0.997986	0.206533	4.5564	all targets	enzyme
ENSP00000292823	3.37493	0.000154	0.296303	0.339031	54	9	92	0.998345	0.0766997	254.409	all targets	enzyme
ENSP00000293217	3.11639	0.000609	0.320884	0.371564	194	9	146.134	0.998525	0.0454397	1935.98	all targets	enzyme
ENSP00000293831	3.0411	0.000441	0.328828	0.459031	374	9	214.749	0.998578	0.0598186	1705.11	all targets	enzyme
ENSP00000294064	4.00224	1.03e-05	0.24986	0.666667	12	10	53.3333	0.997908	0.309109	6.4582	all targets	enzyme
ENSP00000294728	2.97526	0.000515	0.336105	0.251275	300	8	135.553	0.998624	0.032175	1023.89	all targets	enzyme
ENSP00000295006	3.28865	1.39e-05	0.304076	0.35	50	9	174.52	0.998405	0.0932265	31.5978	all targets	enzyme
ENSP00000295256	3.23964	0.000459866	0.308677	0.249383	162	9	63.1111	0.998439	0.0316664	603.003	all targets	enzyme
ENSP00000295453	3.58817	9.4e-05	0.278694	0.799467	146	9	71.2055	0.998196	0.0955778	94.906	all targets	enzyme
ENSP00000295463	3.55516	0.000152	0.281282	0.737544	152	9	69.6447	0.998219	0.0842997	132.424	all targets	enzyme
ENSP00000295757	3.29402	3.76e-05	0.30358	0.540787	140	10	155.014	0.998401	0.0827915	105.116	all targets	enzyme
ENSP00000296411	3.88136	3.54e-05	0.257641	0.0666667	12	10	51.5	0.997992	0.183514	52.7574	all targets	enzyme
ENSP00000296412	3.56342	7.5e-05	0.280629	0.152688	62	9	60.3226	0.998214	0.0694646	138.022	all targets	enzyme
ENSP00000296522	3.95299	0.000118	0.252973	0.166667	8	10	37.25	0.997942	0.276316	175.798	all targets	enzyme
ENSP00000296741	4.39388	3.04e-08	0.227589	0.733333	12	10	17.6667	0.997635	0.256039	0.0218	all targets	enzyme
ENSP00000296754	4.06071	1.47e-07	0.246263	0	4	10	52	0.997867	0.5	0.1292	all targets	enzyme
ENSP00000297323	3.03425	0.00055	0.329571	0.49913	712	9	226.171	0.998582	0.062947	2108.95	all targets	enzyme
ENSP00000297494	2.83507	0.0017095	0.352726	0.148308	248	9	175.371	0.998721	0.030659	2557.41	all targets	enzyme
ENSP00000297785	3.43563	0.000324	0.291067	0.256039	92	9	54.6739	0.998303	0.0604559	466.628	all targets	enzyme
ENSP00000297792	3.32668	1.11e-06	0.3006	0.695767	56	9	315.643	0.998379	0.152117	5.5202	all targets	enzyme
ENSP00000298139	3.11816	0.000152	0.320701	0.430494	246	9	167.992	0.998524	0.0524156	671.177	all targets	enzyme
ENSP00000298229	3.21855	7.41e-05	0.310698	0.339286	98	9	153.776	0.998454	0.0657917	161.179	all targets	enzyme
ENSP00000298556	3.3865	0.00019	0.29529	0.42602	98	9	67.7755	0.998337	0.0534507	254.457	all targets	enzyme
ENSP00000299022	3.49486	0.000247	0.286134	0.285412	88	9	67.1136	0.998261	0.0672928	472.005	all targets	enzyme
ENSP00000299855	3.15714	0.000183	0.316742	0.205357	128	9	132.234	0.998497	0.0475265	446.224	all targets	enzyme
ENSP00000300060	3.28274	0.00033	0.304623	0.190564	94	8	82.6596	0.998409	0.0420335	328.581	all targets	enzyme
ENSP00000300738	3.19192	0.000648	0.313291	0.254798	256	9	125.539	0.998473	0.0478032	1600.26	all targets	enzyme
ENSP00000300900	4.47862	4.79e-07	0.223283	0	4	10	16	0.997576	0.517241	0.1904	all targets	enzyme
ENSP00000301141	3.71796	0.000158	0.268964	0.298834	132	10	41.9848	0.998106	0.0912714	260.655	all targets	enzyme
ENSP00000301420	3.54216	1.99e-06	0.282313	0.444444	18	9	181.333	0.998228	0.210235	4.636	all targets	enzyme
ENSP00000301466	3.94567	3.39e-05	0.253442	0.406593	28	10	30.5	0.997947	0.111198	18.2244	all targets	enzyme
ENSP00000301633	2.89524	0.000617	0.345394	0.334726	498	9	200.859	0.998679	0.0404144	2325.21	all targets	enzyme
ENSP00000301825	3.25174	0.000465	0.307527	0.260806	182	9	85.7033	0.998431	0.0390982	1024.59	all targets	enzyme
ENSP00000302111	3.28192	9.86e-05	0.3047	0.238095	42	10	135.048	0.99841	0.0754767	122.162	all targets	enzyme
ENSP00000302232	4.11267	1.03e-05	0.243151	0.388889	18	9	17	0.997831	0.157407	10.301	all targets	enzyme
ENSP00000302728	3.016	0.00162875	0.331565	0.437698	262	9	113.885	0.998595	0.0310548	2078.24	all targets	enzyme
ENSP00000302967	2.94437	0.000783	0.339631	0.232041	506	9	164.356	0.998645	0.0371509	2729.85	all targets	enzyme
ENSP00000303147	3.67279	2.36e-05	0.272273	0.496732	36	10	64.3333	0.998137	0.100994	48.6416	all targets	enzyme
ENSP00000303174	3.43675	0.000266	0.290972	0.27541	122	10	54.8525	0.998302	0.0518945	507.877	all targets	enzyme
ENSP00000303208	3.08545	0.000291	0.324102	0.684556	260	8	163.9	0.998547	0.0508777	480.169	all targets	enzyme
ENSP00000303706	2.99722	0.0012488	0.333642	0.318847	292	9	209.192	0.998608	0.0522832	2929.26	all targets	enzyme
ENSP00000304592	3.1197	0.00141292	0.320544	0.12368	104	9	83.0962	0.998523	0.0320439	1407.66	all targets	enzyme
ENSP00000304811	3.67314	2.77e-05	0.272246	0.280672	70	10	53.3714	0.998137	0.0982899	70.54	all targets	enzyme
ENSP00000305221	3.74495	2.23e-05	0.267026	0.239919	64	10	51.9688	0.998087	0.123956	59.6958	all targets	enzyme
ENSP00000305480	3.17899	0.000378	0.314565	0.314465	318	9	139.962	0.998482	0.0521787	965.502	all targets	enzyme
ENSP00000305692	3.03939	0.00076	0.329014	0.395436	300	8	121.573	0.998579	0.0322184	858.223	all targets	enzyme
ENSP00000305714	3.5985	5.54e-05	0.277894	0.268473	58	9	78.7931	0.998189	0.096594	100.065	all targets	enzyme
ENSP00000306100	3.74968	0.000137	0.26669	0	10	10	108	0.998084	0.201128	227.467	all targets	enzyme
ENSP00000306920	3.02557	0.00142582	0.330516	0.441221	262	9	111.137	0.998588	0.0314726	1806.46	all targets	enzyme
ENSP00000307423	4.01081	4.22e-05	0.249326	0.320513	26	9	26.2308	0.997902	0.107188	39.3408	all targets	enzyme
ENSP00000308208	3.23296	0.000143	0.309314	0.242857	72	8	140.694	0.998444	0.0630351	249.798	all targets	enzyme
ENSP00000308541	2.88561	0.00223063	0.346547	0.389681	536	9	208.776	0.998686	0.04181	3841.87	all targets	enzyme
ENSP00000308720	3.53124	0.000223	0.283187	0.194737	40	9	62.65	0.998236	0.0909884	290.141	all targets	enzyme
ENSP00000308938	3.06065	0.000432	0.326728	0.329016	252	8	137.437	0.998564	0.0398783	723.815	all targets	enzyme
ENSP00000309116	3.40002	3.27e-06	0.294116	0.56044	28	9	167.357	0.998328	0.159692	9.4596	all targets	enzyme
ENSP00000309163	3.52203	0.000128	0.283927	0.502463	58	9	66.4138	0.998242	0.0869978	228.769	all targets	enzyme
ENSP00000309542	4.37623	7.77e-06	0.228507	0.6	10	11	15.2	0.997647	0.340909	6.7918	all targets	enzyme
ENSP00000309572	2.91992	0.000923	0.342475	0.137013	214	9	163.579	0.998662	0.0344754	1797.38	all targets	enzyme
ENSP00000309649	4.56407	8e-07	0.219103	0	4	10	15	0.997516	0.538462	0.4424	all targets	enzyme
ENSP00000309749	3.67273	1.39e-05	0.272277	0.422222	20	10	144.8	0.998137	0.187322	27.1942	all targets	enzyme
ENSP00000309757	3.14102	0.000994	0.318368	0.253718	254	8	92.5197	0.998508	0.0340521	2075.63	all targets	enzyme
ENSP00000309968	3.02061	0.000185	0.331059	0.216165	114	9	215.895	0.998592	0.0568754	394.483	all targets	enzyme
ENSP00000310832	3.72676	1.66e-06	0.268329	0.681818	24	10	179	0.9981	0.318209	4.9698	all targets	enzyme
ENSP00000311032	2.78286	0.00375186	0.359342	0.0864875	414	9	129.734	0.998758	0.0207179	5770.1	all targets	enzyme
ENSP00000311449	3.23367	0.0004	0.309246	0.36754	274	9	121.358	0.998443	0.0561547	1124.11	all targets	enzyme
ENSP00000311453	3.74566	7.08e-06	0.266976	0.438596	38	10	198.579	0.998087	0.359744	35.8554	all targets	enzyme
ENSP00000311469	3.4997	0.000103	0.285738	0.354179	118	9	51.1525	0.998258	0.0626246	188.785	all targets	enzyme
ENSP00000311579	3.23397	0.000115	0.309218	0.579421	144	9	240.389	0.998443	0.0990012	405.741	all targets	enzyme
ENSP00000311857	3.14362	5.84e-05	0.318105	0.332323	90	9	183.556	0.998506	0.066586	109.42	all targets	enzyme
ENSP00000312286	3.32638	0.000257	0.300627	0.221795	80	9	79.7	0.998379	0.050189	437.172	all targets	enzyme
ENSP00000312304	3.66009	6.47e-05	0.273217	0.163399	36	9	54.3333	0.998146	0.0967262	67.1832	all targets	enzyme
ENSP00000312326	3.86329	8.19e-05	0.258847	0.318841	48	9	42.375	0.998005	0.100935	120.532	all targets	enzyme
ENSP00000312664	3.27956	0.000138	0.304919	0.264151	106	9	94.9623	0.998411	0.0467241	237.133	all targets	enzyme
ENSP00000312999	2.92595	0.00102539	0.34177	0.48605	676	9	242.322	0.998658	0.0504313	4173.22	all targets	enzyme
ENSP00000314099	4.61332	0	0.216764	0	2	10	22	0.997482	0	0	all targets	enzyme
ENSP00000314151	3.26025	0.000318	0.306725	0.34773	86	8	259.558	0.998425	0.136261	2168.88	all targets	enzyme
ENSP00000314508	3.29414	0.000306	0.303569	0.272959	98	9	90.6735	0.998401	0.0569172	719.529	all targets	enzyme
ENSP00000315644	3.18554	0.00155618	0.313918	0.253363	330	9	128.133	0.998477	0.0479989	3323.42	all targets	enzyme
ENSP00000316176	2.8702	0.0011194	0.348408	0.429791	822	9	253	0.998697	0.0494803	3565.16	all targets	enzyme
ENSP00000316786	3.75493	1.61e-05	0.266316	0.4	22	10	41.7273	0.99808	0.152181	30.7362	all targets	enzyme
ENSP00000317123	3.11338	0.00035	0.321194	0.613316	474	9	204.008	0.998527	0.0656807	1076.12	all targets	enzyme
ENSP00000317159	3.38644	0.000509	0.295295	0.249204	366	9	71.541	0.998337	0.0486967	834.777	all targets	enzyme
ENSP00000317379	3.34505	0.000282	0.29895	0.267755	100	9	53.28	0.998366	0.0388905	370.676	all targets	enzyme
ENSP00000317842	3.78021	0.000117	0.264536	0.378947	40	10	46.2	0.998063	0.11654	137.067	all targets	enzyme
ENSP00000317904	3.11267	0.00019	0.321267	0.253659	82	9	213.756	0.998528	0.0699155	581.722	all targets	enzyme
ENSP00000318318	3.56596	0.000149	0.280429	0.298799	74	9	40.6757	0.998212	0.0651421	193.846	all targets	enzyme
ENSP00000318585	3.17793	0.000141	0.314671	0.147126	60	9	114.833	0.998482	0.0480179	150.852	all targets	enzyme
ENSP00000319169	3.16529	0.00051	0.315927	0.201677	228	9	153.246	0.998491	0.0509682	1083.83	all targets	enzyme
ENSP00000319279	3.34906	1.27e-05	0.298591	0.513978	62	9	130.871	0.998363	0.0917106	31.8228	all targets	enzyme
ENSP00000319788	3.30046	0.000197	0.302988	0.215385	52	10	99.4615	0.998397	0.0571498	198.542	all targets	enzyme
ENSP00000320147	2.94089	0.000811	0.340033	0.283927	408	9	197.49	0.998647	0.0430626	2846.88	all targets	enzyme
ENSP00000320401	3.59106	0.000188	0.278469	0.24549	102	10	46.2353	0.998194	0.0676944	244.385	all targets	enzyme
ENSP00000321584	3.44603	0.000288	0.290189	0.317073	84	9	73.9048	0.998295	0.0563862	437.228	all targets	enzyme
ENSP00000321656	3.04642	0.00036	0.328255	0.3103	236	10	188.822	0.998574	0.052889	1051.23	all targets	enzyme
ENSP00000322229	3.57884	0.00012	0.279421	0.568421	40	10	116.7	0.998203	0.156999	259.295	all targets	enzyme
ENSP00000322304	3.70663	2.97e-08	0.269787	0.942857	42	10	67.8095	0.998114	0.175218	0.2524	all targets	enzyme
ENSP00000322439	3.26964	0.000714	0.305845	0.401732	358	9	158.307	0.998418	0.0693369	1805.59	all targets	enzyme
ENSP00000322524	3.56437	2.01e-05	0.280555	0.383598	56	9	73.8929	0.998213	0.0954999	34.4676	all targets	enzyme
ENSP00000322991	4.01866	4.17e-05	0.248839	0.457143	30	10	36.9333	0.997896	0.142085	35.0572	all targets	enzyme
ENSP00000323036	3.30465	0.000259	0.302604	0.759387	124	8	114.387	0.998394	0.058657	401.99	all targets	enzyme
ENSP00000324173	2.9266	0.00157567	0.341694	0.135879	324	9	106.481	0.998657	0.0238012	2719.01	all targets	enzyme
ENSP00000324648	3.52758	0.00021	0.283481	0.26777	158	10	46.2785	0.998239	0.0553419	267.271	all targets	enzyme
ENSP00000325312	3.74808	1.77e-05	0.266803	0.107143	16	10	113.375	0.998085	0.195502	30.475	all targets	enzyme
ENSP00000325448	3.30767	0.000413	0.302328	0.301035	140	9	67.8714	0.998392	0.0386267	464.505	all targets	enzyme
ENSP00000325618	3.68519	6.43e-05	0.271356	0.166667	8	10	88.5	0.998129	0.254335	91.5796	all targets	enzyme
ENSP00000325690	2.92902	0.000753	0.341411	0.188985	290	9	142.172	0.998656	0.0308459	2189.62	all targets	enzyme
ENSP00000325822	3.53903	7.39e-05	0.282563	0.381609	60	10	69.1333	0.998231	0.0781674	128.653	all targets	enzyme
ENSP00000326031	2.99144	0.00157223	0.334287	0.118679	306	9	106.464	0.998612	0.0269224	3362.78	all targets	enzyme
ENSP00000326366	2.91349	0.00119353	0.343231	0.231176	256	8	123.125	0.998667	0.0260076	1639.09	all targets	enzyme
ENSP00000327070	3.27855	0.000487	0.305013	0.236034	198	9	83.2424	0.998412	0.041471	723.391	all targets	enzyme
ENSP00000327251	2.9504	0.000557	0.338938	0.31722	204	9	172.284	0.998641	0.0379983	1229.42	all targets	enzyme
ENSP00000327801	2.96286	0.00219799	0.337512	0.320489	426	8	123.394	0.998632	0.0287946	3205.83	all targets	enzyme
ENSP00000328023	3.27979	5.14e-05	0.304897	0.934279	220	9	279.682	0.998411	0.122933	263.382	all targets	enzyme
ENSP00000328547	3.38414	0.000159	0.295496	0.395073	190	9	165.295	0.998339	0.106436	542.145	all targets	enzyme
ENSP00000330237	3.02108	0.000212	0.331007	0.19193	152	9	153.053	0.998592	0.0405652	480.552	all targets	enzyme
ENSP00000330484	3.98972	0	0.250644	1	6	10	54.3333	0.997917	0.348291	0	all targets	enzyme
ENSP00000331879	3.70503	1.43e-06	0.269903	0.285714	14	10	191	0.998115	0.23977	2.4142	all targets	enzyme
ENSP00000332116	3.47089	3.3e-05	0.288111	0.396923	52	9	188.731	0.998278	0.179707	121.741	all targets	enzyme
ENSP00000332139	3.19836	4.33e-05	0.31266	0.812989	144	9	164.139	0.998468	0.0677141	82.3488	all targets	enzyme
ENSP00000332256	3.78965	4.78e-05	0.263876	0.167558	68	9	39.9118	0.998056	0.081559	63.0304	all targets	enzyme
ENSP00000332274	3.3728	7.99e-05	0.29649	0.257576	24	9	226.917	0.998346	0.171524	113.979	all targets	enzyme
ENSP00000332656	4.00472	4.04e-06	0.249705	0.790514	46	10	34.6957	0.997906	0.181653	8.3734	all targets	enzyme
ENSP00000332979	3.57712	2.8e-05	0.279554	0.2	10	9	198	0.998204	0.211337	31.6904	all targets	enzyme
ENSP00000333142	3.33701	0.000402	0.299669	0.178788	90	9	66.6667	0.998371	0.0426519	533.065	all targets	enzyme
ENSP00000333640	3.5933	0.000101	0.278295	0.625287	60	10	234.9	0.998193	0.266932	1101.84	all targets	enzyme
ENSP00000334061	3.02923	0.00025	0.330117	0.332323	200	9	192.95	0.998586	0.050683	746.766	all targets	enzyme
ENSP00000334181	4.36713	0	0.228983	0	2	10	39	0.997654	0	0	all targets	enzyme
ENSP00000334910	3.63003	2.81e-05	0.275479	0.215054	62	10	138.194	0.998167	0.180882	130.811	all targets	enzyme
ENSP00000334928	3.04317	0.000237	0.328605	0.688303	248	8	145.298	0.998576	0.0389518	338.81	all targets	enzyme
ENSP00000337103	3.48654	0.000226	0.286818	0.156667	50	10	52.88	0.998267	0.0551363	269.816	all targets	enzyme
ENSP00000337332	3.20291	1.57e-05	0.312217	0.52305	96	9	287.021	0.998465	0.122033	80.483	all targets	enzyme
ENSP00000337353	3.55031	3.88e-05	0.281665	0.401515	66	10	97.0909	0.998223	0.107539	66.1888	all targets	enzyme
ENSP00000337733	3.85751	0.000163	0.259235	0.584211	40	10	36.3	0.998009	0.161333	213.273	all targets	enzyme
ENSP00000337915	3.43091	0.000647	0.291468	0.225108	198	9	44.7475	0.998306	0.0391149	960.585	all targets	enzyme
ENSP00000338345	3.02457	0.000359	0.330626	0.132075	106	9	229.623	0.998589	0.0578645	734.651	all targets	enzyme
ENSP00000339208	4.03372	9.49e-07	0.24791	0.333333	6	10	40	0.997886	0.351032	1.1834	all targets	enzyme
ENSP00000339435	3.83696	2.28e-05	0.260623	0.527473	28	9	35.8571	0.998023	0.157017	23.1984	all targets	enzyme
ENSP00000340409	3.33648	0.000342	0.299717	0.320024	116	9	98.3276	0.998372	0.0604881	951.124	all targets	enzyme
ENSP00000340505	3.59744	4.94e-06	0.277976	0.318182	24	10	192.167	0.99819	0.2141	13.9742	all targets	enzyme
ENSP00000341044	3.51098	5.95e-05	0.28482	0.303448	60	10	59.0333	0.99825	0.0779833	109.602	all targets	enzyme
ENSP00000341045	3.70627	3.13e-05	0.269813	0.359886	76	10	49.0263	0.998114	0.106348	70.532	all targets	enzyme
ENSP00000341247	3.16068	0.000155	0.316387	0.817851	262	9	273.962	0.998494	0.0927087	571.974	all targets	enzyme
ENSP00000341422	4.12578	0	0.242378	0	2	10	127	0.997822	0	0	all targets	enzyme
ENSP00000342007	3.56271	0.000175	0.280685	0.27556	158	9	45.1772	0.998214	0.0591325	217.461	all targets	enzyme
ENSP00000342385	3.54098	2.89e-05	0.282407	0.280702	38	10	76.1579	0.998229	0.0804202	40.1694	all targets	enzyme
ENSP00000342793	2.99923	0.00200696	0.333419	0.331206	374	8	118.171	0.998607	0.0285162	2755.03	all targets	enzyme
ENSP00000343027	2.89985	0.00117478	0.344846	0.472582	690	9	245.632	0.998676	0.0484195	4812.83	all targets	enzyme
ENSP00000343526	3.3017	3.92e-05	0.302874	0.476707	134	9	194.836	0.998396	0.0854543	97.4206	all targets	enzyme
ENSP00000343535	3.06006	0.00054	0.326791	0.425407	216	9	252.657	0.998564	0.0660249	1118.59	all targets	enzyme
ENSP00000343552	3.58698	4.49e-05	0.278786	0.333333	20	10	119.2	0.998197	0.219742	68.9802	all targets	enzyme
ENSP00000343577	4.09921	1.91e-07	0.24395	0	4	10	33.5	0.99784	0.515873	0.3052	all targets	enzyme
ENSP00000344829	3.1634	1.59e-05	0.316116	0.814282	166	9	124.072	0.998492	0.0467668	53.1436	all targets	enzyme
ENSP00000345096	3.01718	0.000887	0.331435	0.510596	246	9	123.195	0.998594	0.0336209	1036.23	all targets	enzyme
ENSP00000345341	3.0326	0.000228	0.32975	0.731313	200	9	140.43	0.998584	0.0396891	346.266	all targets	enzyme
ENSP00000345344	3.51128	0.000108	0.284797	0.366995	58	9	109.034	0.99825	0.112836	217.396	all targets	enzyme
ENSP00000345502	3.48553	6.34e-05	0.2869	0.344828	58	9	172.034	0.998268	0.161167	169.518	all targets	enzyme
ENSP00000345659	3.94467	2.71e-06	0.253507	0	6	10	48	0.997948	0.335714	2.686	all targets	enzyme
ENSP00000345672	3.35125	0.000164	0.298396	0.247984	64	9	130.562	0.998362	0.0825752	313.866	all targets	enzyme
ENSP00000346173	3.67946	6.11e-05	0.271779	0.273684	40	10	59	0.998133	0.0893182	60.8668	all targets	enzyme
ENSP00000347088	4.82633	3.34e-08	0.207197	0.5	8	10	17	0.997334	0.5	0.0324	all targets	enzyme
ENSP00000347213	3.41325	7.26e-05	0.292976	0.387179	80	9	138.875	0.998318	0.105129	160.753	all targets	enzyme
ENSP00000347232	3.10647	0.000227	0.321909	0.37478	310	9	186.755	0.998532	0.0573024	1042.6	all targets	enzyme
ENSP00000347689	3.50402	2.15e-05	0.285387	0.415584	44	9	215.227	0.998255	0.216046	98.36	all targets	enzyme
ENSP00000347978	3.13777	3.32e-05	0.318698	0.61864	192	9	257.448	0.99851	0.0824097	237.641	all targets	enzyme
ENSP00000348429	3.71253	3.43e-05	0.269358	0.311688	44	9	42.8182	0.99811	0.0907161	51.6286	all targets	enzyme
ENSP00000348775	3.24672	0.000333	0.308003	0.603154	138	9	149.493	0.998434	0.0651889	990.062	all targets	enzyme
ENSP00000349446	2.94933	0.000666	0.33906	0.438129	320	9	134.275	0.998642	0.0310534	927.598	all targets	enzyme
ENSP00000349508	3.18661	0.000198	0.313813	0.404251	274	9	159.818	0.998476	0.0610867	799.306	all targets	enzyme
ENSP00000349595	3.52781	0.000114	0.283462	0.203333	50	10	51.72	0.998238	0.0801242	214.178	all targets	enzyme
ENSP00000349722	2.90239	0.00091	0.344544	0.503951	762	9	245.318	0.998674	0.0530416	2968.97	all targets	enzyme
ENSP00000349932	3.90941	6.73e-05	0.255793	0.0666667	30	9	27.2667	0.997973	0.10101	70.7624	all targets	enzyme
ENSP00000350676	3.59006	4.99e-05	0.278547	0.425403	64	10	108.938	0.998195	0.110054	131.872	all targets	enzyme
ENSP00000350911	3.7459	3e-06	0.266959	0.681818	24	10	162.917	0.998086	0.457163	6.1392	all targets	enzyme
ENSP00000351273	2.89565	0.00114188	0.345345	0.159368	272	8	125.64	0.998679	0.0253276	2181.29	all targets	enzyme
ENSP00000351314	2.93912	0.000439	0.340238	0.494123	406	9	228.084	0.998649	0.0511399	1514.45	all targets	enzyme
ENSP00000351342	3.36069	8.76e-06	0.297558	0.45	32	10	163.938	0.998355	0.128277	17.6132	all targets	enzyme
ENSP00000351446	2.97608	0.000965	0.336012	0.243045	474	9	173.823	0.998623	0.0415327	2864.24	all targets	enzyme
ENSP00000351777	2.82154	0.00261877	0.354416	0.211954	430	9	153.288	0.998731	0.0269289	4254.85	all targets	enzyme
ENSP00000351957	3.52244	1.78e-05	0.283894	0.324675	44	10	189.636	0.998242	0.201741	87.8868	all targets	enzyme
ENSP00000352516	2.98807	0.000722	0.334664	0.282774	300	9	195.327	0.998615	0.0473388	2018.04	all targets	enzyme
ENSP00000352584	3.60263	0.000119	0.277575	0.213213	74	9	44.1351	0.998186	0.0622498	177.119	all targets	enzyme
ENSP00000352833	3.46728	0.00021	0.28841	0.31016	68	9	120.412	0.998281	0.110666	509.909	all targets	enzyme
ENSP00000353030	3.32396	0.000522	0.300846	0.138095	42	9	106.667	0.998381	0.0703113	601.511	all targets	enzyme
ENSP00000353590	3.2958	9.75e-05	0.303417	0.386885	122	9	101.459	0.9984	0.0544308	286.646	all targets	enzyme
ENSP00000353720	3.69812	0.000187	0.270408	0.243842	58	10	43.0345	0.99812	0.087864	294.233	all targets	enzyme
ENSP00000353820	3.81782	4.76e-05	0.261929	0.245064	84	10	35.0952	0.998036	0.106672	113.788	all targets	enzyme
ENSP00000354040	3.26562	0.000611	0.306221	0.438077	412	8	161.374	0.998421	0.0745997	1304.43	all targets	enzyme
ENSP00000354238	3.26267	0.000968	0.306498	0.125	194	9	54.5361	0.998423	0.0273209	1386.32	all targets	enzyme
ENSP00000354294	3.75174	5.58e-05	0.266543	0.30303	24	9	43.0833	0.998082	0.129129	81.1288	all targets	enzyme
ENSP00000354340	2.9902	0.000275	0.334426	0.717445	642	9	279.916	0.998613	0.0717909	781.427	all targets	enzyme
ENSP00000354511	3.4889	0.000582	0.286623	0.129561	124	9	56.129	0.998266	0.0503887	791.726	all targets	enzyme
ENSP00000354532	3.5261	9.38e-05	0.283599	0.291919	90	9	48.5556	0.99824	0.0563428	93.7446	all targets	enzyme
ENSP00000354612	3.53029	0.000162	0.283263	0.260638	96	10	52.3333	0.998237	0.0623758	213.424	all targets	enzyme
ENSP00000354681	3.67899	4.93e-05	0.271814	0.215686	36	9	46	0.998133	0.0738351	63.9106	all targets	enzyme
ENSP00000354850	3.49126	4.85e-05	0.28643	0.104762	30	9	69	0.998264	0.0840049	46.123	all targets	enzyme
ENSP00000354876	3.18655	0.000757	0.313819	0.275639	166	9	100.422	0.998476	0.0383097	1199.69	all targets	enzyme
ENSP00000355325	2.93681	0.00017	0.340505	0.491838	408	9	228.525	0.99865	0.0509644	1298.2	all targets	enzyme
ENSP00000355330	3.17568	0.000144	0.314893	0.157895	40	9	220	0.998484	0.084137	181.531	all targets	enzyme
ENSP00000355388	3.59691	0.000583	0.278017	0.687573	84	10	115.405	0.99819	0.12246	2276.51	all targets	enzyme
ENSP00000355517	3.80259	6.05e-05	0.262979	0.428571	28	10	33.7143	0.998047	0.0963265	60.7704	all targets	enzyme
ENSP00000355601	3.11492	0.000485	0.321036	0.627848	160	9	270.812	0.998526	0.0901682	1089.88	all targets	enzyme
ENSP00000355889	3.46356	0.000176	0.28872	0.586869	90	9	58.0444	0.998283	0.0557692	151.191	all targets	enzyme
ENSP00000355924	3.40298	2.51e-07	0.29386	0.7	10	10	308.8	0.998325	0.243341	0.7916	all targets	enzyme
ENSP00000355995	3.52067	9.3e-05	0.284037	0.320856	68	10	67.1176	0.998243	0.0642608	188.216	all targets	enzyme
ENSP00000356150	3.14055	3.85e-05	0.318416	0.349929	76	9	293.737	0.998508	0.102151	87.0364	all targets	enzyme
ENSP00000356234	3.43876	6.39e-05	0.290802	0.304348	46	10	129.522	0.998301	0.103964	120.928	all targets	enzyme
ENSP00000356436	3.22818	0.000358	0.309772	0.187954	106	9	110.943	0.998447	0.0504202	716.101	all targets	enzyme
ENSP00000356438	2.96232	0.00182582	0.337573	0.179197	236	9	154.695	0.998633	0.0359132	3047.66	all targets	enzyme
ENSP00000356591	3.94573	1.18e-05	0.253438	0.545455	24	10	29	0.997947	0.142447	10.7402	all targets	enzyme
ENSP00000356975	3.6536	2.71e-05	0.273703	0.731501	88	9	50.1818	0.998151	0.0797803	40.4182	all targets	enzyme
ENSP00000356978	4.04754	0.000112	0.247064	0.435897	26	10	19.4615	0.997876	0.117261	96.9244	all targets	enzyme
ENSP00000357880	3.72452	4.12e-05	0.268491	0.221053	40	10	36.1	0.998101	0.0843091	70.777	all targets	enzyme
ENSP00000357920	3.21289	0.000119	0.311247	0.614654	134	9	162.881	0.998458	0.0642781	285.518	all targets	enzyme
ENSP00000357981	3.21672	0.000148	0.310875	0.464716	168	9	117.548	0.998455	0.0500416	263.823	all targets	enzyme
ENSP00000358106	3.6337	0.000318	0.275202	0.0879121	28	9	77.3571	0.998165	0.0917759	374.217	all targets	enzyme
ENSP00000358107	4.56407	8e-07	0.219103	0	4	10	15	0.997516	0.538462	0.4424	all targets	enzyme
ENSP00000358223	3.68696	5.26e-05	0.271226	0.295567	58	9	40.2414	0.998128	0.0617199	58.7038	all targets	enzyme
ENSP00000358327	3.21566	0.00018	0.310978	0.202112	104	9	104.904	0.998456	0.0450259	345.773	all targets	enzyme
ENSP00000358400	3.42737	7.15e-05	0.291769	0.673077	80	9	197.775	0.998308	0.143695	117.432	all targets	enzyme
ENSP00000358417	3.38727	0.00026	0.295223	0.118577	46	9	103.87	0.998336	0.0718716	248.034	all targets	enzyme
ENSP00000358755	3.66653	1.51e-05	0.272738	0.333333	18	10	51.1111	0.998142	0.125926	23.6176	all targets	enzyme
ENSP00000358903	3.40935	0.000179	0.293311	0.368421	78	10	71.8974	0.998321	0.0572888	347.848	all targets	enzyme
ENSP00000359095	3.32574	0.000115	0.300685	0.77578	124	10	237.177	0.998379	0.122311	429.82	all targets	enzyme
ENSP00000359181	3.60777	2.23e-05	0.277179	0.219048	42	10	82.4762	0.998183	0.0896419	28.4896	all targets	enzyme
ENSP00000359380	3.3901	0.00026	0.294976	0.161376	56	9	71.7857	0.998334	0.0552774	403.064	all targets	enzyme
ENSP00000359539	3.37735	0.000788	0.29609	0.155766	168	8	48.9643	0.998343	0.0359681	864.283	all targets	enzyme
ENSP00000359976	3.63086	0.000131	0.275417	0.17971	92	9	35.0217	0.998167	0.0518643	102.13	all targets	enzyme
ENSP00000359991	3.47644	1.79e-05	0.287651	0.611408	68	9	65.5882	0.998274	0.0835144	24.9696	all targets	enzyme
ENSP00000360141	3.05616	0.000571	0.327208	0.465496	378	9	201.397	0.998567	0.0591821	1405.38	all targets	enzyme
ENSP00000360216	3.27424	5.06e-05	0.305414	0.228571	42	9	142.619	0.998415	0.0764613	78.0856	all targets	enzyme
ENSP00000360242	3.0049	0.000418	0.33279	0.216361	182	9	157.11	0.998603	0.0397837	847.578	all targets	enzyme
ENSP00000360247	3.71094	1.4e-05	0.269474	0.558405	54	10	46.3333	0.998111	0.111378	28.7276	all targets	enzyme
ENSP00000360250	3.27861	0.000313	0.305007	0.267089	160	9	71.1	0.998412	0.0383288	593.746	all targets	enzyme
ENSP00000360316	3.46445	0.00021	0.288646	0.423913	48	10	60.125	0.998283	0.0614978	251.875	all targets	enzyme
ENSP00000360317	3.65466	4.02e-05	0.273623	0.336358	116	10	46.0862	0.99815	0.0887981	89.4302	all targets	enzyme
ENSP00000360372	3.61043	7.22e-05	0.276975	0.342276	94	10	51	0.998181	0.0715993	90.6264	all targets	enzyme
ENSP00000360502	3.6321	0.000132	0.275323	0.234409	62	10	184.065	0.998166	0.158484	268.631	all targets	enzyme
ENSP00000360541	3.53088	2.79e-05	0.283215	0.466667	60	10	96.3667	0.998236	0.114546	97.3854	all targets	enzyme
ENSP00000360561	3.32686	0.000117	0.300584	0.332632	152	9	83.3947	0.998378	0.0454963	346.65	all targets	enzyme
ENSP00000360609	2.82178	0.00160213	0.354386	0.120048	326	9	149.681	0.99873	0.0259977	3579.98	all targets	enzyme
ENSP00000360635	3.09254	0.000342	0.323359	0.853798	184	9	136.087	0.998542	0.0460458	329.936	all targets	enzyme
ENSP00000360683	3.00856	0.000358	0.332385	0.224176	182	9	165.604	0.9986	0.041241	569.842	all targets	enzyme
ENSP00000360689	3.27076	0.000257	0.30574	0.719246	128	9	255.719	0.998418	0.115584	1080.66	all targets	enzyme
ENSP00000360761	3.16564	0.000688	0.315892	0.551513	246	8	118.78	0.998491	0.0425127	886.219	all targets	enzyme
ENSP00000361043	3.38024	1.57e-05	0.295837	0.498291	154	10	165.39	0.998341	0.0940783	88.1906	all targets	enzyme
ENSP00000361066	2.95902	0.000525	0.33795	0.289095	408	9	180.475	0.998635	0.0424226	2056.2	all targets	enzyme
ENSP00000361140	3.62767	0.000198	0.275659	0.076087	48	9	45.0417	0.998169	0.0669776	208.968	all targets	enzyme
ENSP00000361310	3.21229	1.42e-05	0.311304	0.579487	132	9	221.803	0.998458	0.0876345	64.8836	all targets	enzyme
ENSP00000361405	2.85798	0.00150439	0.349898	0.178782	382	8	149.157	0.998705	0.0277656	2973.83	all targets	enzyme
ENSP00000361473	3.23349	2.88e-05	0.309263	0.602369	148	9	257.284	0.998444	0.105315	123.61	all targets	enzyme
ENSP00000361562	3.07193	0.000138	0.325529	0.743838	200	9	146.57	0.998556	0.0459724	239.676	all targets	enzyme
ENSP00000361850	3.00307	0.000212	0.332992	0.533897	288	8	153.049	0.998604	0.038089	479.556	all targets	enzyme
ENSP00000361965	3.37699	0.00047	0.296121	0.265342	118	9	110.915	0.998344	0.0692691	808.046	all targets	enzyme
ENSP00000362014	2.89382	0.000865	0.345564	0.390345	394	9	191.528	0.99868	0.0370891	2359.71	all targets	enzyme
ENSP00000362057	3.37652	6.39e-06	0.296163	0.619048	30	9	149	0.998344	0.119583	15.307	all targets	enzyme
ENSP00000362116	4.06762	3.07e-06	0.245844	0.166667	8	10	54.5	0.997862	0.274112	2.1614	all targets	enzyme
ENSP00000362298	3.68082	8.72e-05	0.271679	0.201058	56	9	42	0.998132	0.0722291	69.77	all targets	enzyme
ENSP00000362334	2.90717	0.000416	0.343977	0.436555	438	9	221.79	0.998671	0.0463598	1797.53	all targets	enzyme
ENSP00000362344	3.61238	2.32e-05	0.276826	0.496732	36	9	57.2222	0.99818	0.0874108	34.2262	all targets	enzyme
ENSP00000362463	3.56602	0.000162	0.280425	0.128571	42	10	51.4762	0.998212	0.0709682	167.846	all targets	enzyme
ENSP00000362576	3.31989	0.00109277	0.301215	0.232068	158	8	67.7215	0.998383	0.0339844	1270.31	all targets	enzyme
ENSP00000362649	2.83081	0.00391869	0.353255	0.157165	720	9	134.708	0.998724	0.0235586	8635.98	all targets	enzyme
ENSP00000362674	3.21123	5.59e-05	0.311407	0.469597	210	10	181.933	0.998459	0.0771885	260.872	all targets	enzyme
ENSP00000362824	3.13683	0.000654	0.318794	0.104707	124	9	117.484	0.998511	0.0429989	1220.37	all targets	enzyme
ENSP00000363524	3.04901	0.00048	0.327975	0.381806	434	9	168.857	0.998572	0.0486467	2097.43	all targets	enzyme
ENSP00000363603	3.09797	2.03e-05	0.322792	0.955627	174	9	144.287	0.998538	0.0491275	32.3858	all targets	enzyme
ENSP00000363641	3.07134	0.000875	0.325591	0.123101	160	9	96.8875	0.998557	0.0295854	1022.26	all targets	enzyme
ENSP00000363832	3.59649	0.000361	0.278049	0.168623	144	9	39.0139	0.998191	0.054242	350.759	all targets	enzyme
ENSP00000363973	3.28641	0.000897	0.304284	0.482643	190	8	76.8737	0.998407	0.0457813	1214.23	all targets	enzyme
ENSP00000363993	2.92577	0.000398	0.34179	0.4594	422	9	222.265	0.998658	0.0482222	1822.35	all targets	enzyme
ENSP00000364016	2.90947	0.000752	0.343705	0.359697	498	9	204.349	0.998669	0.0429305	2737.78	all targets	enzyme
ENSP00000364028	3.84363	0	0.260171	1	8	10	196.75	0.998018	0.720696	0	all targets	enzyme
ENSP00000364212	3.13092	0.00132006	0.319395	0.296296	216	9	88.6852	0.998515	0.0308084	1446.06	all targets	enzyme
ENSP00000364249	3.69334	4.89e-06	0.270758	0.391667	32	9	54.1875	0.998123	0.119093	11.237	all targets	enzyme
ENSP00000364412	3.85379	9.83e-06	0.259485	0.597403	44	10	36.4545	0.998011	0.127463	19.846	all targets	enzyme
ENSP00000364550	3.51506	5.92e-05	0.28449	0.163333	50	10	83.48	0.998247	0.0824926	84.9246	all targets	enzyme
ENSP00000364597	3.50998	4.25e-06	0.284902	0.333333	6	10	333.333	0.998251	0.36039	4.0262	all targets	enzyme
ENSP00000364609	4.79645	0	0.208488	0	2	11	54	0.997354	0	0	all targets	enzyme
ENSP00000364635	3.09661	0.000108	0.322934	0.95429	174	9	143.356	0.998539	0.0484562	108.216	all targets	enzyme
ENSP00000364649	3.30141	0.000473	0.302901	0.315288	214	9	83.8318	0.998396	0.0506786	779.385	all targets	enzyme
ENSP00000364678	3.03472	0.00043	0.329519	0.322621	228	9	254.737	0.998582	0.0666653	1414.98	all targets	enzyme
ENSP00000364709	3.45695	0.000125	0.289272	0.376894	66	9	96.6364	0.998288	0.0875299	229.849	all targets	enzyme
ENSP00000364731	3.53709	0.00034	0.282719	0.22	50	9	71.28	0.998232	0.0946809	582.115	all targets	enzyme
ENSP00000364782	3.18448	0.000182	0.314023	0.76338	142	9	122.056	0.998478	0.0496107	188.546	all targets	enzyme
ENSP00000364794	3.14078	0.000589	0.318392	0.291751	142	9	89.8451	0.998508	0.0337912	777.171	all targets	enzyme
ENSP00000364802	2.9191	0.000632	0.342572	0.218534	244	9	173.525	0.998663	0.0370938	1637.95	all targets	enzyme
ENSP00000365116	3.99274	4.42e-05	0.250455	0.277778	18	9	26.6667	0.997914	0.135613	38.9892	all targets	enzyme
ENSP00000365725	4.09017	7.11e-06	0.244488	0.555556	18	10	39.8889	0.997847	0.13484	10.6	all targets	enzyme
ENSP00000366047	4.0238	3.55e-05	0.248521	0	4	10	27.5	0.997893	0.5	39.7634	all targets	enzyme
ENSP00000366271	3.41384	2.45e-05	0.292925	0.401865	132	10	117.712	0.998318	0.0758357	90.1036	all targets	enzyme
ENSP00000366654	4.14421	6.16e-05	0.241301	0.166667	8	9	30.75	0.997809	0.254202	92.6548	all targets	enzyme
ENSP00000366927	3.65348	6.1e-05	0.273712	0.210106	96	10	40.9792	0.998151	0.0642988	115.427	all targets	enzyme
ENSP00000367309	3.63677	0.000115	0.27497	0.208974	80	9	39.975	0.998163	0.0569088	137.605	all targets	enzyme
ENSP00000367343	3.71478	0.000124	0.269195	0.726496	54	9	44.7407	0.998108	0.096137	160.511	all targets	enzyme
ENSP00000367407	3.68218	9.49e-05	0.271578	0	10	10	69.2	0.998131	0.200588	99.5564	all targets	enzyme
ENSP00000367440	3.44479	3.29e-05	0.290294	0.207792	44	9	134.364	0.998296	0.113829	65.7956	all targets	enzyme
ENSP00000367608	3.29792	6.72e-05	0.303221	0.469697	24	9	253.333	0.998399	0.139794	90.2422	all targets	enzyme
ENSP00000367615	3.40197	0.000244	0.293947	0.231211	168	9	54.7143	0.998326	0.0416848	391.673	all targets	enzyme
ENSP00000367851	2.96197	0.00051	0.337613	0.472394	306	8	146.863	0.998633	0.0326565	834.671	all targets	enzyme
ENSP00000367923	3.514	9.43e-05	0.284576	0.283019	106	9	63.6792	0.998248	0.0692166	132.192	all targets	enzyme
ENSP00000368349	3.26231	0.000118	0.306531	0.328002	256	9	129.078	0.998423	0.0571832	358.49	all targets	enzyme
ENSP00000368727	3.70911	0.000212	0.269607	0.0915033	36	9	36.6667	0.998112	0.0794517	247.853	all targets	enzyme
ENSP00000369050	3.28316	0.001064	0.304585	0.221384	212	9	64.3962	0.998409	0.0341987	1769.24	all targets	enzyme
ENSP00000369519	3.57931	3.33e-05	0.279384	0.0909091	24	10	59.4167	0.998203	0.0929134	38.256	all targets	enzyme
ENSP00000369530	3.47656	6.96e-05	0.287641	0.359848	66	10	73.697	0.998274	0.0659186	125.42	all targets	enzyme
ENSP00000369756	3.27418	0.000121	0.30542	0.478261	46	9	204.217	0.998415	0.108476	171.224	all targets	enzyme
ENSP00000369814	4.0975	9.93e-06	0.244051	0.256917	46	10	33	0.997841	0.171649	10.843	all targets	enzyme
ENSP00000369822	4.4739	0	0.223519	0	2	11	16	0.997579	0	0	all targets	enzyme
ENSP00000369897	3.49764	0.00023	0.285907	0.423418	160	9	172.963	0.998259	0.156942	808.996	all targets	enzyme
ENSP00000369927	3.50679	0.000224	0.285161	0.313043	92	9	47.3913	0.998253	0.0572096	305.731	all targets	enzyme
ENSP00000370078	3.42134	6.26e-05	0.292283	0.331034	60	9	172.2	0.998313	0.148676	177.376	all targets	enzyme
ENSP00000370129	4.01961	1.57e-05	0.248781	0.331579	40	10	30.6	0.997896	0.155867	14.5826	all targets	enzyme
ENSP00000370254	3.92447	1.35e-05	0.254811	0.412698	56	10	41.0714	0.997962	0.141139	23.437	all targets	enzyme
ENSP00000370376	3.13523	0.000557	0.318956	0.221711	192	9	136.281	0.998512	0.0455381	1193.33	all targets	enzyme
ENSP00000370710	3.58344	3.61e-06	0.279061	0.454545	24	10	90.9167	0.9982	0.149534	9.1614	all targets	enzyme
ENSP00000370745	3.59265	0.000146	0.278346	0.117647	36	9	63.5556	0.998193	0.0760797	185.773	all targets	enzyme
ENSP00000370867	4.16777	0.000193	0.239937	0.0952381	14	9	24.5714	0.997792	0.147239	305.845	all targets	enzyme
ENSP00000371152	3.25021	0.00031	0.307673	0.535759	160	9	96.8125	0.998432	0.0480698	410.125	all targets	enzyme
ENSP00000371211	3.45849	0.000109	0.289144	0.165025	58	9	77.8276	0.998287	0.0728759	160.516	all targets	enzyme
ENSP00000371253	3.25895	0.00102633	0.306848	0.232929	200	9	152.53	0.998426	0.0816765	2783.22	all targets	enzyme
ENSP00000372067	3.74324	5.86e-08	0.267148	0.5	10	10	158.6	0.998088	0.247812	0.1574	all targets	enzyme
ENSP00000372088	2.99008	0.000829	0.334439	0.264814	448	9	174.134	0.998613	0.042049	2945.17	all targets	enzyme
ENSP00000372191	3.28056	0.000126	0.304826	0.180036	68	9	128.265	0.998411	0.0642958	202.522	all targets	enzyme
ENSP00000372326	3.5222	0.000272	0.283913	0.191398	62	9	43.2581	0.998242	0.0521661	320.808	all targets	enzyme
ENSP00000372351	3.1973	0.000171	0.312764	0.547468	160	9	251.875	0.998469	0.0889797	415.76	all targets	enzyme
ENSP00000373783	3.91927	8.03e-06	0.255149	0.576923	26	10	26.3077	0.997966	0.158017	17.3922	all targets	enzyme
ENSP00000373918	3.36642	0.000319	0.297051	0.409774	114	9	64.5965	0.998351	0.0476597	420.087	all targets	enzyme
ENSP00000375678	5.31121	9.05e-07	0.188281	0.333333	6	11	5.66667	0.996996	0.484848	0.401	all targets	enzyme
ENSP00000375683	3.78257	0.000108	0.264371	0	8	10	70.25	0.998061	0.250906	136.847	all targets	enzyme
ENSP00000375809	3.04612	0.000407	0.328286	0.338259	404	9	194.51	0.998574	0.0509989	1642.78	all targets	enzyme
ENSP00000375881	3.81711	1.15e-05	0.261978	0.388889	18	9	62.3333	0.998037	0.14429	11.6644	all targets	enzyme
ENSP00000376077	2.88107	0.00296036	0.347094	0.1441	540	9	174.952	0.998689	0.0328637	7486.17	all targets	enzyme
ENSP00000376776	3.73249	2.99e-05	0.267918	0.287582	36	9	65.8889	0.998096	0.10375	30.8774	all targets	enzyme
ENSP00000376807	4.05734	1.38e-06	0.246467	0.333333	6	10	62.3333	0.997869	0.525424	3.141	all targets	enzyme
ENSP00000376849	3.53153	3.29e-05	0.283163	0.40942	48	9	78.7917	0.998236	0.0833333	79.8994	all targets	enzyme
ENSP00000376911	3.75877	8.17e-05	0.266045	0.442105	40	9	101.95	0.998078	0.273925	270.181	all targets	enzyme
ENSP00000377055	3.27926	0.00015	0.304947	0.702885	130	8	119.6	0.998412	0.0569253	150.674	all targets	enzyme
ENSP00000377192	3.18667	0.000635	0.313808	0.272468	160	9	74.5625	0.998476	0.0306842	815.581	all targets	enzyme
ENSP00000377655	3.68974	6.54e-07	0.271022	0.722222	18	9	121.556	0.998126	0.234449	1.3978	all targets	enzyme
ENSP00000377954	3.43233	0.000166	0.291348	0.405388	114	9	67.2632	0.998305	0.0479515	235.574	all targets	enzyme
ENSP00000378105	3.61675	2.84e-05	0.276492	0.30719	36	9	43.7778	0.998176	0.0851708	36.7626	all targets	enzyme
ENSP00000378323	3.16617	0.00127133	0.315839	0.188354	190	10	101.537	0.99849	0.0380646	3177.05	all targets	enzyme
ENSP00000378877	3.5564	0.000202	0.281184	0.484848	68	9	55.8235	0.998219	0.0739195	255.655	all targets	enzyme
ENSP00000379011	3.89524	6.79e-06	0.256724	0.296703	28	10	25.2857	0.997982	0.133083	13.4344	all targets	enzyme
ENSP00000379386	3.47236	4.17e-05	0.287988	0.409988	84	9	68.2381	0.998277	0.0764144	80.6862	all targets	enzyme
ENSP00000379496	3.55279	5.47e-05	0.281469	0.296371	64	10	171	0.998221	0.165667	172.249	all targets	enzyme
ENSP00000379601	3.0874	0.00174319	0.323897	0.361831	296	9	105.628	0.998545	0.0332331	2056.38	all targets	enzyme
ENSP00000379683	3.32367	0.000484	0.300872	0.226122	100	9	66.58	0.998381	0.0404991	737.521	all targets	enzyme
ENSP00000379802	3.58061	3.41e-05	0.279282	0.455674	96	9	55.9167	0.998202	0.0793144	81.469	all targets	enzyme
ENSP00000379845	3.65224	6.03e-05	0.273805	0.364372	78	9	46.8205	0.998152	0.0695971	72.7838	all targets	enzyme
ENSP00000380241	3.96333	1.86e-05	0.252313	0.138889	18	9	23	0.997935	0.134122	23.8908	all targets	enzyme
ENSP00000380837	3.76426	0.000106	0.265656	0.429435	64	10	31.3438	0.998074	0.0877101	258.871	all targets	enzyme
ENSP00000381607	3.27631	0.000404	0.305222	0.317043	114	9	77.1579	0.998414	0.0423615	568.09	all targets	enzyme
ENSP00000381657	3.54695	2.11e-05	0.281933	0.23913	48	10	96.6667	0.998225	0.0959533	45.1844	all targets	enzyme
ENSP00000381740	3.6347	8.85e-05	0.275126	0.131868	28	10	50.5	0.998164	0.0985463	161.139	all targets	enzyme
ENSP00000382595	3.67137	3.57e-05	0.272378	0.321053	40	10	49	0.998138	0.0907236	36.985	all targets	enzyme
ENSP00000382688	3.48276	4.35e-05	0.287129	0.315217	48	10	121.292	0.99827	0.107911	96.4454	all targets	enzyme
ENSP00000382840	3.26527	5.18e-05	0.306254	0.217718	74	8	177.622	0.998421	0.0875713	101.508	all targets	enzyme
ENSP00000383003	3.14155	0.00107252	0.318314	0.157057	204	9	74.9118	0.998508	0.0269749	1660.1	all targets	enzyme
ENSP00000383042	3.05586	0.000793	0.32724	0.258268	416	9	142.721	0.998567	0.0403697	1942	all targets	enzyme
ENSP00000383232	3.39772	0.000188	0.294315	0.213468	110	9	51.8545	0.998329	0.043414	222.807	all targets	enzyme
ENSP00000383364	3.47797	6.03e-05	0.287524	0.336667	50	9	65.88	0.998273	0.0699256	110.884	all targets	enzyme
ENSP00000384259	3.61143	5e-06	0.276898	0.76	52	9	67.8846	0.99818	0.0931424	8.2236	all targets	enzyme
ENSP00000384262	3.18501	0.000157	0.313971	0.671579	152	9	122.355	0.998477	0.0483566	239.248	all targets	enzyme
ENSP00000384359	3.88579	7.59e-06	0.257348	0.621212	24	10	61.25	0.997989	0.18617	14.3226	all targets	enzyme
ENSP00000384408	3.60565	0.000217	0.277343	0.210526	38	10	62.4737	0.998184	0.098362	347.005	all targets	enzyme
ENSP00000384629	3.35573	1.37e-05	0.297997	0.529412	102	10	254.294	0.998358	0.13858	116.117	all targets	enzyme
ENSP00000384957	3.54571	1.75e-06	0.282031	0.593074	44	9	107.727	0.998226	0.121314	4.0304	all targets	enzyme
ENSP00000385035	3.52279	0.000108	0.283866	0.316017	44	9	70.3636	0.998242	0.0697842	76.4636	all targets	enzyme
ENSP00000385216	2.98577	0.000565	0.334922	0.221259	342	9	105.292	0.998616	0.02677	1412.78	all targets	enzyme
ENSP00000385632	3.69245	9.52e-06	0.270823	0.339181	38	9	203.789	0.998124	0.301754	57.1602	all targets	enzyme
ENSP00000385828	3.41609	0.000242	0.292733	0.148551	48	9	67	0.998316	0.0517375	267.809	all targets	enzyme
ENSP00000385905	3.67108	8.44e-10	0.2724	0.9	10	10	141.2	0.998139	0.320181	0.0014	all targets	enzyme
ENSP00000386284	3.74466	2.95e-05	0.267047	0.384615	26	10	44.8462	0.998087	0.0980094	32.6442	all targets	enzyme
ENSP00000386541	2.91272	0.000313	0.343322	0.388114	474	9	218.287	0.998667	0.0463356	2041.99	all targets	enzyme
ENSP00000386660	3.35544	9e-05	0.298024	0.181818	44	10	122.273	0.998359	0.0859545	150.237	all targets	enzyme
ENSP00000387310	3.10618	0.000229	0.321939	0.671524	264	8	149.992	0.998532	0.0494485	367.825	all targets	enzyme
ENSP00000387888	4.99061	0	0.200376	0	2	11	26	0.997219	0	0	all targets	enzyme
ENSP00000388566	3.44786	1.43e-05	0.290035	0.41502	46	9	99.3478	0.998294	0.0862766	27.2208	all targets	enzyme
ENSP00000389326	3.43622	4.49e-05	0.291017	0.304762	30	8	138.733	0.998302	0.118462	65.004	all targets	enzyme
ENSP00000389414	3.68513	0	0.271361	1	16	10	64.75	0.998129	0.165179	0	all targets	enzyme
ENSP00000389813	4.1582	0	0.240489	0	2	10	75	0.997799	0	0	all targets	enzyme
ENSP00000391249	3.47715	0.000161	0.287592	0.438095	30	9	86.0667	0.998274	0.0844139	161.498	all targets	enzyme
ENSP00000391481	3.36034	0.000243	0.297589	0.343137	138	9	66.029	0.998355	0.0450919	403.364	all targets	enzyme
ENSP00000391592	2.89908	0.00145205	0.344937	0.191706	450	9	131.28	0.998677	0.0251687	2426.6	all targets	enzyme
ENSP00000393847	3.6693	2.91e-05	0.272531	0.347826	48	9	46.25	0.99814	0.0881838	57.281	all targets	enzyme
ENSP00000394791	3.52374	0.000238	0.283789	0.426316	40	9	110.15	0.998241	0.110999	384.151	all targets	enzyme
ENSP00000394794	3.33696	0.000247	0.299674	0.301587	56	9	135.071	0.998371	0.0857779	401.59	all targets	enzyme
ENSP00000395473	3.09313	0.000194	0.323298	0.912666	178	9	140.225	0.998541	0.0475983	214.402	all targets	enzyme
ENSP00000395654	3.01665	0.000799	0.331493	0.175613	286	9	134.629	0.998595	0.0345327	1727.53	all targets	enzyme
ENSP00000396704	3.37593	2.88e-05	0.296215	0.300142	76	9	133.132	0.998344	0.0792293	64.553	all targets	enzyme
ENSP00000397239	4.44343	0	0.225051	0	2	11	54	0.9976	0	0	all targets	enzyme
ENSP00000397459	3.89512	5.99e-08	0.256731	0	4	10	72	0.997982	0.507143	0.1084	all targets	enzyme
ENSP00000399415	3.78044	7.53e-05	0.264519	0.222222	38	9	24	0.998062	0.0806309	71.6034	all targets	enzyme
ENSP00000400175	2.70775	0.0092866	0.369311	0.0777072	928	9	134.075	0.99881	0.018584	20264.9	all targets	enzyme
ENSP00000400376	4.96315	0	0.201485	0	2	11	5	0.997238	0	0	all targets	enzyme
ENSP00000402527	3.64456	0.000239	0.274381	0.415205	38	9	85.3158	0.998157	0.13713	694.402	all targets	enzyme
ENSP00000404676	3.46953	1.62e-05	0.288224	0.30303	24	9	213.417	0.998279	0.188884	28.7724	all targets	enzyme
ENSP00000405620	3.95754	1.44e-05	0.252682	0.190476	14	9	68.4286	0.997939	0.177919	10.9006	all targets	enzyme
ENSP00000406037	3.21773	0.00024	0.310778	0.341975	162	10	116.074	0.998455	0.049367	477.543	all targets	enzyme
ENSP00000406162	3.06454	0.000399	0.326313	0.288221	266	10	193.917	0.998561	0.053151	1056.28	all targets	enzyme
ENSP00000406261	3.2505	0.000554	0.307645	0.167721	164	9	56.2561	0.998432	0.0282066	806.068	all targets	enzyme
ENSP00000406909	3.99215	2.71e-05	0.250492	0.444444	20	9	24	0.997915	0.13427	24.6404	all targets	enzyme
ENSP00000407586	2.65667	0.00500342	0.376411	0.105266	820	9	154.561	0.998846	0.0201193	13518.9	all targets	enzyme
ENSP00000408025	3.58675	1.73e-05	0.278804	0.518717	68	10	58.7353	0.998197	0.0974051	38.8542	all targets	enzyme
ENSP00000408617	3.18454	6.91e-05	0.314017	0.394958	170	10	149.188	0.998478	0.0603024	265.265	all targets	enzyme
ENSP00000408860	3.71826	5.48e-05	0.268943	0.37	50	9	51.4	0.998106	0.0730583	77.4284	all targets	enzyme
ENSP00000408979	3.14923	0.000225	0.317538	0.576327	266	9	162.128	0.998502	0.0595784	707.815	all targets	enzyme
ENSP00000410309	3.55604	7.8e-05	0.281212	0.269162	68	10	163.265	0.998219	0.162747	185.511	all targets	enzyme
ENSP00000411355	3.07075	0.000791	0.325654	0.154997	298	8	120.107	0.998557	0.0351504	1576.03	all targets	enzyme
ENSP00000411532	3.1461	0.00035	0.317854	0.303812	412	9	152.17	0.998504	0.0501864	1398.49	all targets	enzyme
ENSP00000411613	3.18141	0.000469	0.314326	0.587658	160	9	107.275	0.99848	0.0430622	502.361	all targets	enzyme
ENSP00000411816	3.91774	5.15e-07	0.255249	0.825	32	9	41.8125	0.997967	0.165923	1.3376	all targets	enzyme
ENSP00000411821	3.74572	5.41e-05	0.266971	0.241026	80	10	43.75	0.998087	0.0918067	74.3908	all targets	enzyme
ENSP00000416739	3.60092	3.12e-06	0.277707	0.547619	42	10	143.524	0.998188	0.162174	5.7564	all targets	enzyme
ENSP00000417132	3.31652	0.000143	0.301521	0.53701	106	9	222.943	0.998386	0.0985084	526.893	all targets	enzyme
ENSP00000417214	5.34812	0	0.186982	0	2	11	7	0.99697	0	0	all targets	enzyme
ENSP00000417222	3.67409	0.000163	0.272176	0.194737	40	9	40.6	0.998137	0.0592105	178.299	all targets	enzyme
ENSP00000417980	3.09295	0.00022	0.323316	0.408692	136	9	344.309	0.998541	0.103299	723.647	all targets	enzyme
ENSP00000418112	3.46427	7.66e-06	0.288661	0.133333	12	8	214.833	0.998283	0.189488	11.6356	all targets	enzyme
ENSP00000418194	3.5995	4.96e-05	0.277816	0.355556	20	9	124.5	0.998188	0.176346	127.61	all targets	enzyme
ENSP00000418532	3.74082	1.43e-05	0.267321	0.516517	74	10	52.1622	0.99809	0.123607	46.607	all targets	enzyme
ENSP00000418823	3.47301	0.000372	0.287934	0.161376	56	8	44.5357	0.998277	0.0474283	413.293	all targets	enzyme
ENSP00000418960	2.89441	0.00251389	0.345493	0.172738	730	9	183.373	0.99868	0.0368032	8127.61	all targets	enzyme
ENSP00000419361	3.01364	0.00047	0.331825	0.502395	710	9	226.789	0.998597	0.0611613	2232.27	all targets	enzyme
ENSP00000419425	3.28328	0.000186	0.304574	0.146667	50	9	109.28	0.998409	0.0691324	218.164	all targets	enzyme
ENSP00000419446	3.48459	3.99e-06	0.286978	0.0952381	14	10	191.571	0.998269	0.180664	8.826	all targets	enzyme
ENSP00000419970	3.37528	0.000307	0.296272	0.164642	78	9	68.0769	0.998345	0.0507089	460.568	all targets	enzyme
ENSP00000420127	3.3738	0.000151	0.296401	0.532959	186	9	99.2581	0.998346	0.0675685	361.15	all targets	enzyme
ENSP00000420315	4.03738	0.000123	0.247685	0.488889	20	10	59.7	0.997883	0.19288	314.526	all targets	enzyme
ENSP00000420914	3.11185	0.000562	0.321353	0.384376	184	9	151.946	0.998528	0.0464457	1344.87	all targets	enzyme
ENSP00000421566	3.64037	0.000118	0.274697	0.0666667	20	9	58	0.99816	0.107678	114.675	all targets	enzyme
ENSP00000421801	3.76763	1.86e-07	0.265419	0.5	8	9	91	0.998071	0.355469	0.3908	all targets	enzyme
ENSP00000423190	4.1458	0.000481	0.241208	0.25641	26	10	24.7692	0.997808	0.121478	785.765	all targets	enzyme
ENSP00000423673	3.35095	0.000529	0.298423	0.595138	186	9	89.6667	0.998362	0.0602903	586.632	all targets	enzyme
ENSP00000430269	3.25292	0.000222	0.307416	0.748941	116	9	171.655	0.99843	0.0740531	363.892	all targets	enzyme
ENSP00000430432	2.96622	0.00113514	0.337129	0.208931	514	9	135.097	0.99863	0.0318007	3708.59	all targets	enzyme
ENSP00000430656	3.92022	0.000136	0.255088	0.357143	16	10	25.75	0.997965	0.152861	150.257	all targets	enzyme
ENSP00000430950	3.27908	0.000391	0.304963	0.220377	86	9	114.535	0.998412	0.0538262	557.936	all targets	enzyme
ENSP00000431984	3.18247	9.54e-05	0.314221	0.399535	84	9	167.524	0.998479	0.0646062	184.482	all targets	enzyme
ENSP00000432083	2.67905	0.00829174	0.373267	0.231092	954	9	191.845	0.99883	0.0266776	18558.3	all targets	enzyme
ENSP00000432786	3.44349	0.000135	0.290403	0.472397	108	10	124.759	0.998297	0.082927	359.765	all targets	enzyme
ENSP00000433138	3.06071	0.000916	0.326722	0.14528	172	9	95.6977	0.998564	0.0280488	1372.61	all targets	enzyme
ENSP00000436786	3.13287	0.0010312	0.319196	0.292956	234	9	160.325	0.998514	0.0533328	2351.97	all targets	enzyme
ENSP00000438144	3.35237	0.000223	0.298297	0.213555	138	9	71.1739	0.998361	0.0480936	305.073	all targets	enzyme
ENSP00000438284	3.67119	2.85e-05	0.272391	0.153439	56	10	145.357	0.998139	0.203147	128.583	all targets	enzyme
ENSP00000438615	3.64716	2.65e-05	0.274186	0.647619	30	9	78.9333	0.998155	0.112186	32.5532	all targets	enzyme
ENSP00000438689	3.72399	1.91e-05	0.268529	0.466667	42	9	50.5238	0.998102	0.117497	39.2406	all targets	enzyme
ENSP00000440689	3.23757	0.000725	0.308874	0.195876	196	9	60.2041	0.998441	0.0280886	1123.04	all targets	enzyme
ENSP00000441434	3.47626	1.42e-05	0.287665	0.333333	20	8	98	0.998274	0.110747	14.434	all targets	enzyme
ENSP00000441980	3.76326	2.76e-05	0.265727	0.358464	76	9	38.1579	0.998074	0.0810146	44.485	all targets	enzyme
ENSP00000442464	4.46232	6.39e-07	0.224098	0	4	10	34	0.997587	0.5	0.246	all targets	enzyme
ENSP00000443194	3.61911	0.000146	0.276311	0.227273	24	10	73.3333	0.998175	0.103959	216.749	all targets	enzyme
ENSP00000443631	3.07417	0.000446	0.325291	0.505677	442	9	207.172	0.998555	0.0590052	1522.42	all targets	enzyme
ENSP00000444788	3.89867	2.88e-05	0.256498	0.30719	36	10	22.5	0.99798	0.0988742	25.4056	all targets	enzyme
ENSP00000444810	3.21064	0.000125	0.311464	0.393548	62	9	154.677	0.998459	0.0699606	255.867	all targets	enzyme
ENSP00000445052	3.62147	1.75e-05	0.276131	0.431579	40	10	127.7	0.998173	0.197372	59.6982	all targets	enzyme
ENSP00000445175	3.20615	0.0005	0.3119	0.282692	130	9	93.0769	0.998463	0.0386886	801.701	all targets	enzyme
ENSP00000446215	3.03266	0.00170093	0.329744	0.145672	362	9	184.337	0.998584	0.0495737	4980.44	all targets	enzyme
ENSP00000447378	3.07996	0.000704	0.32468	0.515464	196	9	132.133	0.998551	0.0395423	711.131	all targets	enzyme
ENSP00000454038	3.61752	6.73e-06	0.276433	0.606855	64	9	62.5312	0.998176	0.0948881	16.4362	all targets	enzyme
ENSP00000458585	3.51039	5.83e-06	0.284868	0.171429	30	8	110.4	0.998251	0.107303	14.2816	all targets	enzyme
ENSP00000458832	3.69263	2.72e-05	0.27081	0.37479	70	9	48.6857	0.998124	0.0835089	43.169	all targets	enzyme
ENSP00000462333	3.42589	0.000167	0.291895	0.333333	18	9	593.222	0.998309	0.367707	343.93	all targets	enzyme
ENSP00000462664	3.16192	2.82e-05	0.316263	0.37315	88	9	265.432	0.998493	0.0935367	115.914	all targets	enzyme
ENSP00000464050	3.19074	0.000107	0.313407	0.895291	374	9	240.39	0.998473	0.0929224	215.74	all targets	enzyme
ENSP00000465759	3.66842	3.47e-05	0.272597	0.152381	42	10	53.619	0.99814	0.0654543	42.7346	all targets	enzyme
ENSP00000466090	2.94921	0.000679	0.339073	0.428035	324	8	135.377	0.998642	0.0315667	932.064	all targets	enzyme
ENSP00000466799	3.7841	1.48e-05	0.264263	0.495726	54	10	45.9259	0.99806	0.123357	24.2588	all targets	enzyme
ENSP00000468424	4.07494	1.94e-05	0.245403	0	6	10	38.3333	0.997857	0.336336	26.7434	all targets	enzyme
ENSP00000469686	3.46534	8.51e-06	0.288572	0.373626	28	10	135.357	0.998282	0.150732	17.7174	all targets	enzyme
ENSP00000470298	3.34062	9.26e-05	0.299346	0.518707	98	10	108.939	0.998369	0.0658117	263.158	all targets	enzyme
ENSP00000476228	3.32131	1.9e-05	0.301086	0.457143	42	9	189.714	0.998382	0.109129	41.428	all targets	enzyme
ENSP00000477572	3.10452	0.00039	0.322111	0.710256	210	8	139.914	0.998533	0.0432903	456.136	all targets	enzyme
ENSP00000477587	3.63299	3.58e-05	0.275256	0.592885	46	10	40.4348	0.998165	0.0997316	84.9764	all targets	enzyme
ENSP00000477613	3.10665	0.000143	0.32189	0.377193	266	9	186.128	0.998532	0.0599445	567.5	all targets	enzyme
ENSP00000477949	4.71974	0	0.211876	0	2	11	9	0.997408	0	0	all targets	enzyme
ENSP00000477999	3.12366	0.000477	0.320138	0.17505	142	10	122.282	0.99852	0.0429511	734.21	all targets	enzyme
ENSP00000478255	3.212	0.000217	0.311333	0.166667	42	9	165.333	0.998459	0.0703131	354.716	all targets	enzyme
ENSP00000478561	3.5261	0.000159	0.283599	0.231203	114	9	45.6667	0.99824	0.0603824	198.689	all targets	enzyme
ENSP00000478754	3.2991	0.000354	0.303113	0.183607	122	10	103.574	0.998398	0.0507971	738.474	all targets	enzyme
ENSP00000479617	3.31233	5.15e-05	0.301902	0.397766	194	10	223.01	0.998389	0.106094	266.915	all targets	enzyme
ENSP00000480004	3.75038	4.03e-05	0.266639	0.547653	76	9	51.4211	0.998083	0.132803	59.8464	all targets	enzyme
ENSP00000480828	3.4162	0.000469	0.292723	0.283727	116	10	64.8966	0.998316	0.0564659	872.98	all targets	enzyme
ENSP00000481450	3.77607	1.28e-06	0.264825	0.757576	24	9	48.5833	0.998065	0.148573	1.948	all targets	enzyme
ENSP00000482264	3.14143	0.0012282	0.318326	0.42519	278	8	107.676	0.998508	0.036284	1402.39	all targets	enzyme
ENSP00000482457	3.10027	0.000399	0.322552	0.172043	312	9	112.192	0.998536	0.0355489	972.679	all targets	enzyme
ENSP00000482732	3.76958	3.47e-05	0.265282	0.166667	8	9	71	0.99807	0.272201	31.0216	all targets	enzyme
ENSP00000482760	3.65537	2.18e-05	0.27357	0.0357143	16	8	81.625	0.99815	0.138012	28.3642	all targets	enzyme
ENSP00000483300	3.28564	0.000169	0.304355	0.261905	72	10	89.8611	0.998407	0.0521377	288.061	all targets	enzyme
ENSP00000483507	3.26527	7.74e-05	0.306254	0.816883	112	9	174.571	0.998421	0.0782481	290.55	all targets	enzyme
ENSP00000483552	3.30194	0.000416	0.302853	0.0558511	96	8	74.7708	0.998396	0.0425219	565.539	all targets	enzyme
ENSP00000340944	2.78487	0.00246391	0.359083	0.143807	556	9	154.64	0.998756	0.024769	5739.63	all targets	enzyme
ENSP00000171757	3.22056	0.000155	0.310505	0.982585	316	9	255.241	0.998453	0.100092	355.002	all targets	GPCR
ENSP00000176183	3.19907	0.000173	0.312591	0.910493	470	9	275.196	0.998468	0.106006	392.126	all targets	GPCR
ENSP00000216629	3.10553	0.000182	0.322007	0.619385	692	9	251.191	0.998533	0.0793633	553.557	all targets	GPCR
ENSP00000218721	3.21932	0.000165	0.310624	0.965487	320	9	254.119	0.998453	0.0993403	319.904	all targets	GPCR
ENSP00000231188	3.22475	0.000228	0.310101	0.943949	462	9	279.818	0.99845	0.114725	428.569	all targets	GPCR
ENSP00000234371	3.22039	3.39e-05	0.310522	0.965173	320	9	253.881	0.998453	0.0995198	50.647	all targets	GPCR
ENSP00000234961	3.17586	0.00011	0.314875	0.916494	470	9	280.289	0.998484	0.102294	280.941	all targets	GPCR
ENSP00000239032	4.15614	5.89e-07	0.240608	0.5	8	10	87	0.997801	0.471467	0.699	all targets	GPCR
ENSP00000240615	3.23249	7.69e-08	0.309359	0.998318	448	9	285.884	0.998444	0.119168	2.7136	all targets	GPCR
ENSP00000243911	3.26143	0.000227	0.306614	0.855619	252	9	211.635	0.998424	0.0996286	499.633	all targets	GPCR
ENSP00000245457	3.32142	1.8e-05	0.301076	0.966681	236	9	220.864	0.998382	0.117983	31.356	all targets	GPCR
ENSP00000246115	3.11114	0.000137	0.321426	0.902846	474	9	282.679	0.998529	0.0863921	384.147	all targets	GPCR
ENSP00000246553	3.17503	4.67e-05	0.314957	0.916112	330	9	253.952	0.998484	0.0902137	199.542	all targets	GPCR
ENSP00000248076	3.17911	7.21e-05	0.314554	0.909237	332	9	253.512	0.998481	0.0910233	120.867	all targets	GPCR
ENSP00000249016	3.09502	0.000398	0.3231	0.579926	716	9	244.126	0.99854	0.0744967	904.649	all targets	GPCR
ENSP00000249041	3.22611	5.85e-05	0.309971	0.975284	454	9	283.67	0.998449	0.117363	104.435	all targets	GPCR
ENSP00000249373	3.16771	0.000591	0.315685	0.175921	118	9	150.559	0.998489	0.0515145	1036.42	all targets	GPCR
ENSP00000255008	3.22351	3.29e-05	0.31022	0.96696	456	9	282.965	0.998451	0.116064	222.469	all targets	GPCR
ENSP00000255262	3.11143	5.01e-05	0.321395	0.626619	688	9	252.59	0.998529	0.0801873	392.501	all targets	GPCR
ENSP00000256906	3.23143	1.53e-05	0.309461	0.989484	450	9	284.676	0.998445	0.118417	35.642	all targets	GPCR
ENSP00000257068	3.19163	0.0003	0.31332	0.915227	468	9	274.88	0.998473	0.106419	850.123	all targets	GPCR
ENSP00000258042	3.22056	2.23e-07	0.310505	0.989357	316	9	257.025	0.998453	0.100755	3.7548	all targets	GPCR
ENSP00000258400	3.21117	1.09e-05	0.311413	0.970783	318	9	254.063	0.998459	0.0983977	33.9096	all targets	GPCR
ENSP00000262178	3.33997	3.56e-05	0.299404	0.982906	234	9	221.684	0.998369	0.123153	50.6286	all targets	GPCR
ENSP00000262441	3.34233	0.000128	0.299193	0.982906	234	9	221.641	0.998368	0.123472	262.747	all targets	GPCR
ENSP00000263334	3.40935	0.000229	0.293311	0.175439	38	9	115.368	0.998321	0.101464	338.364	all targets	GPCR
ENSP00000265074	3.87853	3.57e-05	0.25783	0.138889	18	9	25.7778	0.997994	0.127222	53.274	all targets	GPCR
ENSP00000267377	3.23101	1.63e-05	0.3095	0.975868	454	9	283.797	0.998445	0.117954	186.581	all targets	GPCR
ENSP00000272928	3.12194	0.000363	0.320313	0.932639	464	9	282.022	0.998521	0.0928008	655.065	all targets	GPCR
ENSP00000275216	3.33784	0.000184	0.299595	0.934454	240	9	219.358	0.998371	0.121514	479.504	all targets	GPCR
ENSP00000276077	4.21838	3.65e-05	0.237058	0	4	10	80	0.997757	0.5	78.0928	all targets	GPCR
ENSP00000276218	3.83707	0.000249	0.260615	0.309091	22	10	159.455	0.998023	0.297876	819.72	all targets	GPCR
ENSP00000277942	3.22062	5.04e-06	0.310499	0.983069	316	9	255.285	0.998453	0.100112	24.041	all targets	GPCR
ENSP00000280155	3.19074	6.24e-05	0.313407	0.911612	472	9	277.657	0.998473	0.105413	221.643	all targets	GPCR
ENSP00000281806	3.11143	5.01e-05	0.321395	0.626619	688	9	252.59	0.998529	0.0801873	392.501	all targets	GPCR
ENSP00000282018	3.21306	5.54e-05	0.31123	0.958648	320	9	252.644	0.998458	0.0967243	154.957	all targets	GPCR
ENSP00000287907	3.22174	0.00018	0.310391	0.957443	458	9	280.559	0.998452	0.114885	337.123	all targets	GPCR
ENSP00000289753	3.33105	6.53e-06	0.300206	0.983053	234	9	222	0.998376	0.121978	13.3628	all targets	GPCR
ENSP00000291294	3.28292	2.22e-05	0.304607	0.968709	236	9	222.856	0.998409	0.108178	62.5752	all targets	GPCR
ENSP00000292174	3.19233	0.000146	0.31325	0.838095	492	9	265.915	0.998472	0.0991788	349.881	all targets	GPCR
ENSP00000292301	3.13204	0.000123	0.319281	0.764271	520	9	265.108	0.998514	0.0858509	609.134	all targets	GPCR
ENSP00000292303	3.06537	0.000503	0.326225	0.636294	578	9	251.609	0.998561	0.0701447	1547.26	all targets	GPCR
ENSP00000292513	3.18566	2.51e-05	0.313906	0.886182	340	9	255.1	0.998477	0.0924275	66.301	all targets	GPCR
ENSP00000293897	3.23096	1.66e-05	0.309506	0.968506	456	9	283.11	0.998445	0.117668	188.261	all targets	GPCR
ENSP00000294954	3.26149	0.000189	0.306609	0.84052	254	9	211.551	0.998424	0.0972577	322.198	all targets	GPCR
ENSP00000295589	3.21855	0.000283	0.310698	0.944253	324	9	252.198	0.998454	0.0985098	541.305	all targets	GPCR
ENSP00000295683	3.16505	8.77e-05	0.315951	0.797548	508	9	265.114	0.998491	0.0931533	431.797	all targets	GPCR
ENSP00000296140	3.16777	0.00016	0.31568	0.817157	500	9	265.564	0.998489	0.0933099	736.338	all targets	GPCR
ENSP00000296677	3.16062	6.98e-05	0.316393	0.892504	334	9	250.545	0.998494	0.0870834	161.007	all targets	GPCR
ENSP00000298386	3.32762	0.00022	0.300515	0.878194	250	9	215.248	0.998378	0.114186	500.989	all targets	GPCR
ENSP00000299727	3.22989	1.5e-05	0.309608	0.968429	456	9	283.215	0.998446	0.117273	42.1658	all targets	GPCR
ENSP00000299766	3.21259	0.000621	0.311275	0.700411	280	8	197.75	0.998458	0.0811752	1041.54	all targets	GPCR
ENSP00000302079	2.9651	0.00146529	0.337257	0.471696	720	8	225.997	0.998631	0.0493228	2490.19	all targets	GPCR
ENSP00000302811	3.22641	0.00016	0.309942	0.947181	460	9	278.648	0.998448	0.115094	608.231	all targets	GPCR
ENSP00000302846	3.28204	5.65e-05	0.304689	0.935154	240	9	219.583	0.99841	0.10516	107.511	all targets	GPCR
ENSP00000303325	3.22044	1.18e-05	0.310516	0.982907	316	9	255.266	0.998453	0.100065	55.9518	all targets	GPCR
ENSP00000303424	3.07777	0.00198813	0.32491	0.719243	276	9	219.754	0.998552	0.0601057	3489.14	all targets	GPCR
ENSP00000303686	3.15903	0.000105	0.316553	0.953106	322	9	255.901	0.998495	0.0882112	356.293	all targets	GPCR
ENSP00000303775	4.08498	7.7e-08	0.244799	0	4	10	88	0.99785	0.5	0.31	all targets	GPCR
ENSP00000304501	3.23096	0.000386	0.309506	0.749364	270	9	204.563	0.998445	0.0874543	701.621	all targets	GPCR
ENSP00000304767	3.16381	0.000152	0.316074	0.866159	338	9	243.74	0.998492	0.0862795	403.097	all targets	GPCR
ENSP00000305416	3.0352	0.000409	0.329468	0.761954	520	9	277.123	0.998582	0.0716616	1030.02	all targets	GPCR
ENSP00000305766	4.18802	0	0.238776	1	4	10	169.5	0.997778	0.941667	0	all targets	GPCR
ENSP00000305877	3.11143	5.01e-05	0.321395	0.626619	688	9	252.59	0.998529	0.0801873	392.501	all targets	GPCR
ENSP00000306129	3.28676	0.000541	0.304251	0.750249	270	9	200.867	0.998406	0.098364	945.343	all targets	GPCR
ENSP00000306138	3.15938	0.000544	0.316517	0.665596	394	9	222.97	0.998495	0.0770987	1163.15	all targets	GPCR
ENSP00000306662	3.1735	6.97e-05	0.31511	0.825822	354	9	247.158	0.998485	0.0884859	153.078	all targets	GPCR
ENSP00000307766	3.22487	4.27e-05	0.31009	0.980924	452	9	283.575	0.99845	0.116986	131.682	all targets	GPCR
ENSP00000307822	3.21932	5.24e-06	0.310624	0.975082	318	9	255.39	0.998453	0.0999569	25.6804	all targets	GPCR
ENSP00000308361	3.23208	1.89e-06	0.309399	0.989643	450	9	285.067	0.998445	0.118778	6.3968	all targets	GPCR
ENSP00000310305	3.14444	0.000185	0.318021	0.795531	360	9	246.256	0.998506	0.0828864	590.31	all targets	GPCR
ENSP00000311733	4.38745	1.28e-06	0.227923	0	4	10	42.5	0.997639	0.5	1.1996	all targets	GPCR
ENSP00000314223	4.2397	5.29e-06	0.235866	0.6	10	10	22.4	0.997742	0.224242	2.5314	all targets	GPCR
ENSP00000315011	3.06502	0.000113	0.326262	0.776087	370	9	265.627	0.998561	0.0724569	499.073	all targets	GPCR
ENSP00000318077	3.33412	1.29e-05	0.299929	0.952144	238	9	218.252	0.998373	0.121251	51.851	all targets	GPCR
ENSP00000319635	3.0522	0.000344	0.327632	0.757648	522	9	265.517	0.99857	0.0719744	1235.85	all targets	GPCR
ENSP00000319744	3.21985	6.06e-06	0.310573	0.982746	316	9	255.329	0.998453	0.099855	17.2782	all targets	GPCR
ENSP00000321326	3.0489	0.000397	0.327988	0.673312	392	9	237.561	0.998572	0.0653496	819.317	all targets	GPCR
ENSP00000321999	3.33264	1.71e-05	0.300062	0.952001	238	9	218.605	0.998374	0.120113	34.0892	all targets	GPCR
ENSP00000323516	3.20072	0.000164	0.31243	0.929637	326	9	250.104	0.998466	0.0941257	316.447	all targets	GPCR
ENSP00000324270	3.21105	3.94e-06	0.311424	0.923651	330	9	254.824	0.998459	0.0978588	20.7558	all targets	GPCR
ENSP00000326432	3.20639	6.64e-05	0.311877	0.88159	480	9	271.363	0.998462	0.105503	240.33	all targets	GPCR
ENSP00000327246	3.3428	0	0.29915	1	232	9	223.509	0.998367	0.124795	0	all targets	GPCR
ENSP00000327417	3.14226	0.000131	0.318242	0.600266	504	8	217.484	0.998507	0.0757243	399.404	all targets	GPCR
ENSP00000327875	3.11143	5.01e-05	0.321395	0.626619	688	9	252.59	0.998529	0.0801873	392.501	all targets	GPCR
ENSP00000328230	3.21796	4.7e-05	0.310756	0.932818	326	9	252.055	0.998454	0.0981141	200.823	all targets	GPCR
ENSP00000328472	3.19068	2.39e-05	0.313413	0.945605	462	9	281.537	0.998473	0.103089	95.3136	all targets	GPCR
ENSP00000329684	3.22942	0.000183	0.309653	0.959971	458	9	281.987	0.998446	0.116715	329.112	all targets	GPCR
ENSP00000330284	3.23113	3.95e-07	0.309489	0.986313	452	9	286.066	0.998445	0.118947	4.7716	all targets	GPCR
ENSP00000332504	3.22972	9.59e-06	0.309625	0.925571	468	9	276.868	0.998446	0.114645	73.6418	all targets	GPCR
ENSP00000332591	3.22836	1.13e-06	0.309755	0.97926	454	9	285.63	0.998447	0.118175	8.3624	all targets	GPCR
ENSP00000332659	3.20751	0.000233	0.311768	0.892813	476	9	272.328	0.998462	0.109721	399.541	all targets	GPCR
ENSP00000332812	3.20373	5e-05	0.312136	0.973139	454	9	282.789	0.998464	0.116466	76.9586	all targets	GPCR
ENSP00000335158	4.82656	0.000136	0.207187	0	8	11	4.75	0.997333	0.25	435.741	all targets	GPCR
ENSP00000335544	3.20267	5.02e-05	0.31224	0.932743	326	9	251.804	0.998465	0.0953779	98.1888	all targets	GPCR
ENSP00000336630	3.46191	4.73e-05	0.288858	0.230769	26	9	165.692	0.998284	0.118466	79.064	all targets	GPCR
ENSP00000336764	3.22458	5.09e-05	0.310118	0.938498	464	9	279.948	0.99845	0.11403	97.7544	all targets	GPCR
ENSP00000337949	3.28475	0.000183	0.304437	0.846394	254	9	214.984	0.998408	0.104311	296.481	all targets	GPCR
ENSP00000340943	3.30448	7e-05	0.30262	0.922452	242	9	216.281	0.998394	0.112063	367.985	all targets	GPCR
ENSP00000341821	3.2257	2.18e-05	0.31001	0.989563	450	8	285.244	0.998449	0.117385	33.2486	all targets	GPCR
ENSP00000342560	3.23143	1.53e-05	0.309461	0.989484	450	9	284.676	0.998445	0.118417	35.642	all targets	GPCR
ENSP00000343428	3.22942	4.21e-05	0.309653	0.980885	452	9	283.482	0.998446	0.117774	130.467	all targets	GPCR
ENSP00000343782	3.29497	5.82e-05	0.303493	0.896932	248	9	224.605	0.998401	0.112078	118.011	all targets	GPCR
ENSP00000343952	3.7107	6.28e-06	0.269491	0.5	24	9	92.5	0.998111	0.149435	20.1166	all targets	GPCR
ENSP00000344173	3.22753	2.23e-06	0.309834	0.970438	456	9	284.18	0.998448	0.116946	17.0772	all targets	GPCR
ENSP00000347197	3.14391	7.61e-05	0.318075	0.952117	460	9	285.417	0.998506	0.0953602	303.688	all targets	GPCR
ENSP00000349003	3.22281	8.8e-05	0.310289	0.964217	456	9	281.684	0.998451	0.114644	113.124	all targets	GPCR
ENSP00000349967	3.57606	1.7e-05	0.279637	0.395604	28	9	121.143	0.998205	0.144822	47.6388	all targets	GPCR
ENSP00000350198	3.17669	7.9e-05	0.314793	0.94297	462	9	281.229	0.998483	0.103544	358.072	all targets	GPCR
ENSP00000350256	3.22422	3.74e-05	0.310152	0.887346	478	9	271.151	0.99845	0.110358	170.174	all targets	GPCR
ENSP00000350348	3.22558	2.75e-05	0.310022	0.968931	456	9	283.465	0.998449	0.116222	54.4904	all targets	GPCR
ENSP00000351059	3.19611	6.72e-05	0.31288	0.836279	494	9	268.105	0.99847	0.100189	308.483	all targets	GPCR
ENSP00000352561	3.29674	9.51e-05	0.30333	0.888408	248	9	216.831	0.998399	0.108303	187.605	all targets	GPCR
ENSP00000354652	3.22777	7.47e-05	0.309812	0.969588	456	9	283.798	0.998448	0.117367	89.0106	all targets	GPCR
ENSP00000355156	3.23178	0.00012	0.309427	0.980846	452	9	283.482	0.998445	0.118017	307.482	all targets	GPCR
ENSP00000355316	3.18283	3.52e-05	0.314186	0.930147	466	9	280.455	0.998479	0.104297	118.487	all targets	GPCR
ENSP00000356094	3.21619	1.67e-06	0.310927	0.94985	324	9	254.864	0.998456	0.0986698	11.156	all targets	GPCR
ENSP00000356205	3.19493	0.000156	0.312996	0.926003	466	9	277.773	0.99847	0.10758	373.632	all targets	GPCR
ENSP00000358513	3.17799	0.000529	0.314665	0.857123	486	9	269.848	0.998482	0.0982679	1226.1	all targets	GPCR
ENSP00000358730	3.19641	0.000149	0.312851	0.947446	460	9	280.039	0.998469	0.108838	355.245	all targets	GPCR
ENSP00000359532	3.18678	0.000265	0.313796	0.952873	322	9	253.335	0.998476	0.0932706	498.556	all targets	GPCR
ENSP00000359682	3.21743	0.000215	0.310807	0.952717	322	9	252.317	0.998455	0.098554	420.497	all targets	GPCR
ENSP00000360538	3.22021	2.2e-05	0.310539	0.972852	318	9	255.145	0.998453	0.0999783	105.664	all targets	GPCR
ENSP00000360973	3.12135	0.000106	0.320374	0.703877	568	9	265.391	0.998522	0.0848425	408.503	all targets	GPCR
ENSP00000362353	3.25168	5.69e-05	0.307533	0.912884	244	9	220.344	0.998431	0.0995681	141.994	all targets	GPCR
ENSP00000362403	3.22044	1.18e-05	0.310516	0.982907	316	9	255.266	0.998453	0.100065	55.9518	all targets	GPCR
ENSP00000362795	3.14273	0.00017	0.318195	0.746669	526	9	259.16	0.998507	0.0849147	677.937	all targets	GPCR
ENSP00000362965	2.91874	0.00151289	0.342613	0.376602	598	9	197.572	0.998663	0.0414451	2805.26	all targets	GPCR
ENSP00000363431	3.13228	0.000157	0.319256	0.907717	472	9	280.123	0.998514	0.0948604	455.967	all targets	GPCR
ENSP00000363553	3.02096	0.000383	0.33102	0.562366	730	9	247.712	0.998592	0.0640739	1468.51	all targets	GPCR
ENSP00000363596	3.2234	0.000279	0.310232	0.939582	462	9	277.922	0.998451	0.113251	765.229	all targets	GPCR
ENSP00000363643	3.20881	0.000147	0.311642	0.931706	464	9	277.216	0.998461	0.110929	344.179	all targets	GPCR
ENSP00000365596	3.2322	2.14e-06	0.309387	0.989643	450	9	284.698	0.998444	0.118624	10.2364	all targets	GPCR
ENSP00000366416	3.1448	0.00021	0.317986	0.813624	354	9	243.904	0.998505	0.0826793	418.399	all targets	GPCR
ENSP00000367384	5.09738	7.38e-08	0.196179	0	4	11	3.5	0.997145	0.5	0.0268	all targets	GPCR
ENSP00000367930	3.23249	7.69e-08	0.309359	0.998318	448	9	285.884	0.998444	0.119168	2.7136	all targets	GPCR
ENSP00000368766	3.21324	5.16e-05	0.311212	0.944023	324	9	250.722	0.998458	0.097707	65.7264	all targets	GPCR
ENSP00000369643	3.22056	2.23e-07	0.310505	0.989357	316	9	257.025	0.998453	0.100755	3.7548	all targets	GPCR
ENSP00000370950	2.91349	0.00474329	0.343231	0.355326	760	9	236.966	0.998667	0.0500244	19139.8	all targets	GPCR
ENSP00000372750	3.22068	1.8e-07	0.310493	0.995182	314	9	256.86	0.998452	0.100729	3.5294	all targets	GPCR
ENSP00000373169	3.20296	0.000125	0.312211	0.933721	464	9	278.422	0.998465	0.108082	293.713	all targets	GPCR
ENSP00000373193	3.72281	6.63e-08	0.268615	0.43956	28	10	468	0.998103	0.451302	2.277	all targets	GPCR
ENSP00000375066	3.22505	7.07e-06	0.310073	0.989524	450	9	284.818	0.998449	0.116824	31.229	all targets	GPCR
ENSP00000375894	3.22328	0.000114	0.310243	0.947712	460	9	279.135	0.998451	0.113701	308.689	all targets	GPCR
ENSP00000377353	3.24023	0.000312	0.30862	0.747603	272	9	206.985	0.998439	0.0915394	695.73	all targets	GPCR
ENSP00000377948	3.22062	0.000118	0.310499	0.982585	316	9	255.234	0.998453	0.100129	277.421	all targets	GPCR
ENSP00000378492	3.22127	0.000205	0.310436	0.945567	462	9	280.805	0.998452	0.114006	485.062	all targets	GPCR
ENSP00000380008	3.21348	5.13e-05	0.31119	0.958491	320	9	252.594	0.998458	0.0973362	92.5562	all targets	GPCR
ENSP00000381333	3.29219	0.000113	0.303749	0.813153	262	9	212.069	0.998403	0.106778	485.809	all targets	GPCR
ENSP00000383558	3.1481	6.08e-05	0.317651	0.604526	502	9	218.032	0.998503	0.0774247	310.557	all targets	GPCR
ENSP00000384387	3.21844	0.000134	0.31071	0.958255	320	9	252.119	0.998454	0.0986742	382.826	all targets	GPCR
ENSP00000384708	3.30076	0.000145	0.302961	0.877655	248	9	211.677	0.998397	0.106796	232.763	all targets	GPCR
ENSP00000386069	3.19281	6.12e-05	0.313204	0.917294	470	9	278.017	0.998472	0.105952	217.632	all targets	GPCR
ENSP00000386884	2.87504	0.00120453	0.347821	0.514714	652	9	251.439	0.998693	0.0484748	3250.12	all targets	GPCR
ENSP00000386972	3.32644	1.52e-05	0.300621	0.947899	240	9	222.45	0.998379	0.118199	55.7674	all targets	GPCR
ENSP00000389255	3.22505	7.07e-06	0.310073	0.989524	450	9	284.818	0.998449	0.116824	31.229	all targets	GPCR
ENSP00000393333	3.08143	0.000154	0.324524	0.767045	364	9	241.654	0.99855	0.0686306	393.952	all targets	GPCR
ENSP00000395389	3.00177	0.00052	0.333137	0.568969	724	9	249.108	0.998605	0.0617514	1798.78	all targets	GPCR
ENSP00000405841	3.32674	0.000287	0.300595	0.851132	256	9	217.742	0.998379	0.116063	888.852	all targets	GPCR
ENSP00000406986	4.2254	5.22e-06	0.236664	0.333333	6	10	20.3333	0.997752	0.344828	4.0188	all targets	GPCR
ENSP00000409378	3.23249	7.69e-08	0.309359	0.998318	448	9	285.884	0.998444	0.119168	2.7136	all targets	GPCR
ENSP00000411788	4.58303	3.59e-06	0.218196	0	6	10	7.66667	0.997503	0.333333	1.956	all targets	GPCR
ENSP00000420194	3.09183	0.000228	0.323433	0.613005	696	9	251.158	0.998542	0.076363	732.553	all targets	GPCR
ENSP00000423917	3.23113	3.95e-07	0.309489	0.986313	452	9	286.066	0.998445	0.118947	4.7716	all targets	GPCR
ENSP00000430711	3.22056	2.23e-07	0.310505	0.989357	316	9	257.025	0.998453	0.100755	3.7548	all targets	GPCR
ENSP00000430886	3.32999	0.000446	0.300301	0.908007	244	9	215.123	0.998376	0.116032	1269.1	all targets	GPCR
ENSP00000436714	3.22505	7.07e-06	0.310073	0.989524	450	9	284.818	0.998449	0.116824	31.229	all targets	GPCR
ENSP00000440556	3.22629	0.000306	0.309954	0.960431	458	9	282.179	0.998449	0.116119	686.669	all targets	GPCR
ENSP00000441235	3.29532	0.00025	0.30346	0.852317	252	9	209.873	0.9984	0.1061	450.722	all targets	GPCR
ENSP00000441600	3.17863	7.79e-05	0.3146	0.783639	516	9	263.322	0.998482	0.0974183	417.475	all targets	GPCR
ENSP00000441949	3.22086	1.19e-05	0.310476	0.989484	450	9	284.849	0.998452	0.11655	41.8754	all targets	GPCR
ENSP00000442982	3.11078	9.61e-05	0.321462	0.622986	690	9	251.881	0.998529	0.0798346	440.765	all targets	GPCR
ENSP00000443256	3.01435	0.000373	0.331746	0.563527	728	9	248.212	0.998596	0.0624896	1457.48	all targets	GPCR
ENSP00000450310	2.97892	0.00105412	0.335692	0.451299	464	8	185.297	0.998621	0.0437848	1435.34	all targets	GPCR
ENSP00000450482	3.10429	8.69e-05	0.322135	0.612607	696	9	250.204	0.998534	0.0782866	457.095	all targets	GPCR
ENSP00000451605	3.26668	0.000542	0.306121	0.812137	258	9	204.488	0.99842	0.0965898	1013.43	all targets	GPCR
ENSP00000466933	3.1135	0.000106	0.321182	0.879945	482	9	280.158	0.998527	0.0885734	388.917	all targets	GPCR
ENSP00000467494	3.3428	0	0.29915	1	232	9	223.509	0.998367	0.124795	0	all targets	GPCR
ENSP00000468897	2.9054	0.00164886	0.344187	0.40635	914	8	224.455	0.998672	0.045089	2636.05	all targets	GPCR
ENSP00000471493	3.02037	0.00100313	0.331085	0.594868	606	8	246.264	0.998592	0.0610009	1852.66	all targets	GPCR
ENSP00000473159	3.21785	2.85e-05	0.310767	0.9335	326	9	252.27	0.998454	0.098236	123.339	all targets	GPCR
ENSP00000475344	3.21974	1.35e-05	0.310585	0.975323	454	9	284.291	0.998453	0.115049	28.636	all targets	GPCR
ENSP00000477548	3.22068	1.8e-07	0.310493	0.995182	314	9	256.86	0.998452	0.100729	3.5294	all targets	GPCR
ENSP00000478492	3.20497	9.8e-05	0.312015	0.923957	326	9	248.939	0.998463	0.0934805	237.716	all targets	GPCR
ENSP00000480573	3.19487	4.62e-05	0.313001	0.925058	468	9	279.038	0.99847	0.106992	132.114	all targets	GPCR
ENSP00000480966	3.2185	6.42e-05	0.310704	0.914784	328	9	246.988	0.998454	0.0966684	227.491	all targets	GPCR
ENSP00000480971	3.21661	0.000193	0.310887	0.889622	476	9	271.966	0.998455	0.109928	528.002	all targets	GPCR
ENSP00000483721	3.31481	1.82e-05	0.301676	0.911936	244	9	217.934	0.998387	0.114397	48.1356	all targets	GPCR
ENSP00000009105	3.62862	3.11e-06	0.275587	0.422222	20	10	75.3	0.998168	0.185926	4.433	all targets	kinase
ENSP00000013125	3.57429	6.31e-06	0.279776	0.466667	20	9	115.8	0.998206	0.184984	7.7586	all targets	kinase
ENSP00000158166	3.8115	4.64e-07	0.262364	0.690909	22	10	67.6364	0.998041	0.231631	1.3772	all targets	kinase
ENSP00000166244	3.54394	5.47e-05	0.282172	0.669951	58	9	70.5517	0.998227	0.0982615	83.611	all targets	kinase
ENSP00000176763	3.19476	0.000125	0.313013	0.955805	180	8	148.833	0.998471	0.0555265	190.892	all targets	kinase
ENSP00000178640	3.65053	4.3e-05	0.273933	0.141026	26	9	56.6923	0.998153	0.130273	93.0998	all targets	kinase
ENSP00000181839	3.29887	0.000101	0.303134	0.533333	60	9	177.833	0.998398	0.0887336	173.684	all targets	kinase
ENSP00000199389	3.46439	5.38e-06	0.288651	0.155556	20	9	154.2	0.998283	0.160815	9.91	all targets	kinase
ENSP00000211287	3.00165	0.000295	0.33315	0.143391	208	9	136.24	0.998605	0.0328822	797.447	all targets	kinase
ENSP00000215530	3.11498	0.000131	0.32103	0.565339	108	9	243.574	0.998526	0.078617	481.611	all targets	kinase
ENSP00000215659	2.97526	0.000519	0.336105	0.136702	244	9	131.107	0.998624	0.0299224	1279.04	all targets	kinase
ENSP00000215832	2.56998	0.00913048	0.389108	0.0915916	1042	9	140.119	0.998906	0.016126	16824.9	all targets	kinase
ENSP00000216274	3.28587	7.68e-05	0.304333	0.283996	94	9	103.298	0.998407	0.0642799	128.397	all targets	kinase
ENSP00000216639	3.25345	0.000126	0.307366	0.163399	36	10	185	0.99843	0.08454	162.68	all targets	kinase
ENSP00000216911	2.81646	0.00166267	0.355055	0.246001	630	9	202.016	0.998734	0.035248	4779.51	all targets	kinase
ENSP00000217188	4.0962	0	0.244129	0	2	10	52	0.997842	0	0	all targets	kinase
ENSP00000217244	3.0476	0.000532	0.328127	0.202574	202	9	122.198	0.998573	0.0349395	1061.12	all targets	kinase
ENSP00000220003	2.9889	0.000337	0.334571	0.288388	286	9	158.608	0.998614	0.0388331	829.569	all targets	kinase
ENSP00000220751	3.28906	5.67e-05	0.304038	0.320339	120	8	111.283	0.998405	0.0604291	134.473	all targets	kinase
ENSP00000222330	3.32083	2.71e-05	0.301129	0.390313	54	10	142.63	0.998383	0.0857665	103.849	all targets	kinase
ENSP00000223366	3.23645	0.000484	0.308981	0.246667	152	9	107.461	0.998441	0.0513485	1311.47	all targets	kinase
ENSP00000225577	2.87132	0.000665	0.348271	0.161872	274	9	170.628	0.998696	0.0330546	1680.96	all targets	kinase
ENSP00000229328	3.14179	0.000215	0.31829	0.255477	144	9	86	0.998507	0.0334891	516.465	all targets	kinase
ENSP00000229795	2.75103	0.00393695	0.3635	0.109543	600	9	176.643	0.99878	0.0263642	13510.1	all targets	kinase
ENSP00000229812	3.98087	4.09e-05	0.251202	0.0357143	16	10	15.5	0.997923	0.162088	95.019	all targets	kinase
ENSP00000233027	4.12501	4.84e-08	0.242423	0.333333	6	11	82.3333	0.997822	0.561644	0.0668	all targets	kinase
ENSP00000233057	3.08197	0.000291	0.324468	0.203789	126	9	133.317	0.998549	0.0420245	490.535	all targets	kinase
ENSP00000238561	5.06939	0	0.197263	1	6	11	16.3333	0.997164	0.742424	0	all targets	kinase
ENSP00000238616	3.48022	7.93e-05	0.287338	0.521212	90	10	166.333	0.998272	0.140666	348.477	all targets	kinase
ENSP00000241416	3.49528	0.000228	0.2861	0.328014	96	9	61.0417	0.998261	0.0593385	652.834	all targets	kinase
ENSP00000245222	3.26208	0.000173	0.306553	0.245455	90	9	112.711	0.998424	0.0578302	458.144	all targets	kinase
ENSP00000250896	3.48116	1.49e-06	0.28726	0.666667	14	10	192.571	0.998271	0.231178	3.8992	all targets	kinase
ENSP00000251472	3.71413	3.21e-07	0.269242	0.333333	6	10	113	0.998109	0.342452	0.2852	all targets	kinase
ENSP00000251849	2.8826	0.000666	0.346909	0.218174	346	9	188.399	0.998688	0.0356884	1949.42	all targets	kinase
ENSP00000253055	3.97289	6.4e-08	0.251706	0.333333	8	10	53	0.997928	0.430894	0.0836	all targets	kinase
ENSP00000255448	3.85993	8.35e-05	0.259072	0.1	10	10	46.8	0.998007	0.20625	96.7686	all targets	kinase
ENSP00000255641	3.28493	3.48e-05	0.304421	0.347291	58	10	137.897	0.998408	0.0798737	75.3892	all targets	kinase
ENSP00000255882	3.22163	0.000875	0.310402	0.279746	124	9	112.5	0.998452	0.0493425	1453.41	all targets	kinase
ENSP00000256442	2.79479	0.002197	0.357808	0.202259	770	9	193.164	0.998749	0.0324754	8614.33	all targets	kinase
ENSP00000256443	3.0209	0.000583	0.331027	0.279792	508	9	176.756	0.998592	0.0427453	2612.01	all targets	kinase
ENSP00000256460	3.44549	5.77e-05	0.290234	0.191176	34	9	82.3529	0.998296	0.0920974	86.6928	all targets	kinase
ENSP00000256797	3.92654	0	0.254677	0	2	10	162	0.997961	0	0	all targets	kinase
ENSP00000257290	3.01081	0.000269	0.332137	0.276875	184	9	173.413	0.998599	0.0456413	551.274	all targets	kinase
ENSP00000257904	3.00325	0.000353	0.332973	0.219076	338	9	181.604	0.998604	0.0449151	1203.48	all targets	kinase
ENSP00000259089	3.20237	0.000348	0.312268	0.292645	144	9	127.806	0.998465	0.0518271	703.965	all targets	kinase
ENSP00000259808	3.05657	0.000556	0.327164	0.241679	232	8	145.647	0.998567	0.0414923	1247.44	all targets	kinase
ENSP00000260599	3.6262	2.11e-05	0.275771	0.323529	34	9	58.2941	0.99817	0.106638	24.2986	all targets	kinase
ENSP00000261211	3.93504	0.00015	0.254127	0.142857	14	10	49.2857	0.997955	0.157556	415.932	all targets	kinase
ENSP00000261233	3.54518	7.12e-07	0.282073	0.647059	36	9	95.0556	0.998226	0.126572	1.5528	all targets	kinase
ENSP00000261402	3.41231	1.99e-06	0.293057	0.190476	14	10	236.286	0.998319	0.169073	4.9746	all targets	kinase
ENSP00000261716	3.11946	6.56e-05	0.320568	0.894078	220	10	215.073	0.998523	0.0703742	134.888	all targets	kinase
ENSP00000261799	2.93994	0.000414	0.340143	0.210632	290	8	163.428	0.998648	0.0363061	967.898	all targets	kinase
ENSP00000261845	3.10381	0.000149	0.322184	0.509513	146	9	258.301	0.998534	0.077174	388.706	all targets	kinase
ENSP00000261891	3.44673	2.89e-06	0.29013	0.555556	20	10	162.4	0.998295	0.177875	9.6822	all targets	kinase
ENSP00000261900	3.13446	0.000267	0.319034	0.437881	302	10	168.232	0.998513	0.0565653	1122.24	all targets	kinase
ENSP00000261937	3.18572	0.000238	0.313901	0.203239	176	9	125.193	0.998477	0.0501128	597.64	all targets	kinase
ENSP00000262039	3.15212	0.000762	0.317247	0.166484	210	9	91.5905	0.9985	0.0322468	1511.54	all targets	kinase
ENSP00000262300	3.43298	2.76e-05	0.291293	0.319512	82	10	165.22	0.998305	0.102959	48.0828	all targets	kinase
ENSP00000262506	3.17917	0.000258	0.314548	0.16957	84	9	126.024	0.998481	0.050868	487.888	all targets	kinase
ENSP00000262752	3.30666	0.000481	0.30242	0.366935	64	9	146.781	0.998393	0.0909408	860.312	all targets	kinase
ENSP00000262848	3.62702	3.76e-05	0.275708	0.155556	20	10	76.6	0.998169	0.15679	57.0134	all targets	kinase
ENSP00000262891	3.15436	8.92e-05	0.317021	0.82035	220	10	159.391	0.998499	0.0581016	199.368	all targets	kinase
ENSP00000262948	3.00035	8.77e-05	0.333294	0.392535	224	9	185.804	0.998606	0.0455066	340.564	all targets	kinase
ENSP00000263025	2.6396	0.00537698	0.378845	0.093039	822	9	142.382	0.998857	0.0180107	11605.5	all targets	kinase
ENSP00000263026	3.36938	3.02e-05	0.296791	0.126812	48	10	132.5	0.998349	0.0897458	87.1688	all targets	kinase
ENSP00000263056	3.20981	2.75e-05	0.311544	0.401478	58	9	329.034	0.99846	0.13242	89.6394	all targets	kinase
ENSP00000263125	3.07092	0.000326	0.325635	0.240981	198	9	227.444	0.998557	0.0628793	870.768	all targets	kinase
ENSP00000263431	3.01323	0.000571	0.33187	0.178887	226	9	193.274	0.998597	0.0472879	1545.09	all targets	kinase
ENSP00000263640	3.50035	0.000202	0.285685	0.411606	78	9	64.1538	0.998258	0.0660851	422.073	all targets	kinase
ENSP00000263791	3.28493	9.32e-05	0.304421	0.139785	62	9	117.29	0.998408	0.0672552	133.96	all targets	kinase
ENSP00000263798	4.04866	9.41e-08	0.246995	0.333333	6	9	105.333	0.997875	0.435685	0.1638	all targets	kinase
ENSP00000263800	5.31233	0	0.188241	0	2	11	3	0.996995	0	0	all targets	kinase
ENSP00000263826	2.95045	0.000398	0.338931	0.170921	252	9	203.286	0.998641	0.0442792	1549.65	all targets	kinase
ENSP00000263881	3.62944	1.87e-06	0.275524	0.355556	20	9	103.4	0.998168	0.178238	2.3424	all targets	kinase
ENSP00000263923	2.8519	0.000975	0.350644	0.151865	366	9	158.678	0.998709	0.0290236	2361.55	all targets	kinase
ENSP00000263967	2.70379	0.00431724	0.369851	0.152575	1030	8	161.944	0.998813	0.0230194	12020.5	all targets	kinase
ENSP00000264316	3.54494	1.21e-07	0.282092	0.897059	34	9	159.882	0.998227	0.162152	0.5232	all targets	kinase
ENSP00000264399	3.27672	0.000707	0.305183	0.0751412	120	8	70.3333	0.998413	0.0377575	1340.39	all targets	kinase
ENSP00000264498	2.77212	0.00246288	0.360735	0.154728	422	8	185.469	0.998765	0.0293434	7380.14	all targets	kinase
ENSP00000264952	3.73036	1.7e-05	0.26807	0.5	16	10	88.875	0.998097	0.213642	38.3124	all targets	kinase
ENSP00000264972	3.17108	0.000164	0.31535	0.27346	190	9	148.421	0.998487	0.0544465	503.019	all targets	kinase
ENSP00000265026	3.92471	0	0.254796	1	6	10	42.3333	0.997962	0.419142	0	all targets	kinase
ENSP00000265371	3.2557	0.000258	0.307154	0.200814	134	9	75.7612	0.998428	0.037595	729.286	all targets	kinase
ENSP00000265689	3.95671	3.47e-05	0.252735	0.362637	28	10	23.5	0.99794	0.125286	37.187	all targets	kinase
ENSP00000265734	3.07086	8.98e-05	0.325641	0.303363	188	9	165.266	0.998557	0.0477509	267.956	all targets	kinase
ENSP00000265944	3.81127	0.000594	0.26238	0.8	20	10	51.5	0.998041	0.124757	1030.72	all targets	kinase
ENSP00000265970	2.92618	0.000849	0.341742	0.424738	384	9	172.698	0.998658	0.0359018	1803.38	all targets	kinase
ENSP00000266970	2.85975	0.00139944	0.349681	0.207252	582	9	202.316	0.998704	0.0376326	4404.07	all targets	kinase
ENSP00000267101	3.03053	0.0002	0.329975	0.363459	144	9	208.542	0.998585	0.0548794	436.866	all targets	kinase
ENSP00000268035	2.90587	0.000254	0.344131	0.228186	232	9	189.147	0.998672	0.0388533	773.23	all targets	kinase
ENSP00000270162	3.36253	0.000115	0.297396	0.3	40	10	117	0.998354	0.0897928	171.948	all targets	kinase
ENSP00000270861	3.08078	0.000122	0.324593	0.498839	358	10	171.788	0.99855	0.0511882	457.932	all targets	kinase
ENSP00000274289	3.32054	3.68e-06	0.301156	0.485714	42	10	274.81	0.998383	0.149871	14.7952	all targets	kinase
ENSP00000274643	3.76444	0.000154	0.265644	0.209524	30	10	57.4667	0.998074	0.153351	341.926	all targets	kinase
ENSP00000275815	3.29296	7.68e-05	0.303678	0.53194	84	9	114.357	0.998402	0.0667584	177.073	all targets	kinase
ENSP00000276052	4.00756	2.5e-06	0.249528	0.166667	8	10	80	0.997904	0.266779	15.6522	all targets	kinase
ENSP00000277120	3.08385	0.000184	0.324269	0.240943	154	9	160.182	0.998548	0.0482068	471.695	all targets	kinase
ENSP00000278568	2.99238	0.00038	0.334182	0.177833	312	9	133.032	0.998612	0.0314199	1042.84	all targets	kinase
ENSP00000278616	2.85733	0.00264911	0.349977	0.193647	624	9	176.74	0.998706	0.032185	7000.13	all targets	kinase
ENSP00000281092	3.34587	3e-06	0.298876	0.411765	36	9	167.667	0.998365	0.112002	7.6612	all targets	kinase
ENSP00000281821	3.34694	3.67e-05	0.298781	0.574913	84	9	117.595	0.998365	0.0711405	110.563	all targets	kinase
ENSP00000282356	3.30389	0.00016	0.302674	0.195238	72	10	145	0.998395	0.0762063	307.006	all targets	kinase
ENSP00000282397	3.15578	9.81e-05	0.316879	0.263924	160	9	139.338	0.998498	0.0500404	253.133	all targets	kinase
ENSP00000282908	4.71194	0.000826	0.212227	0	6	11	5.66667	0.997413	0.333333	2717.08	all targets	kinase
ENSP00000283109	3.16322	0.000464	0.316133	0.671678	300	9	224.76	0.998493	0.0760307	1059.18	all targets	kinase
ENSP00000286621	3.35178	0.000527	0.298349	0.18349	144	9	54.8611	0.998361	0.0376575	647.928	all targets	kinase
ENSP00000286648	3.49982	0.000311	0.285729	0.250481	130	9	52.1692	0.998258	0.0538462	625.854	all targets	kinase
ENSP00000287878	3.10824	0.000213	0.321725	0.273642	142	9	92.2535	0.998531	0.0329091	514.858	all targets	kinase
ENSP00000288602	3.00655	0.000288	0.332607	0.313101	244	9	152.025	0.998602	0.0382026	706.287	all targets	kinase
ENSP00000289153	2.95435	0.000888	0.338484	0.182893	422	9	143.63	0.998638	0.0306862	2287.92	all targets	kinase
ENSP00000290277	3.02285	0.000648	0.330813	0.433772	192	9	162.479	0.99859	0.0450215	1203.12	all targets	kinase
ENSP00000291565	3.18484	0.0004	0.313988	0.74004	142	8	115.662	0.998477	0.0460876	402.578	all targets	kinase
ENSP00000291823	3.50774	1.89e-05	0.285084	0	10	10	168.8	0.998252	0.202657	19.637	all targets	kinase
ENSP00000291906	3.52214	4.33e-07	0.283918	0.782051	26	10	171.308	0.998242	0.194226	1.3126	all targets	kinase
ENSP00000292408	3.05486	7.55e-05	0.327347	0.445469	126	9	245.524	0.998568	0.0678993	369.398	all targets	kinase
ENSP00000294066	3.45353	5.95e-06	0.289559	0.560606	24	9	179	0.99829	0.157914	12.2518	all targets	kinase
ENSP00000295408	4.03862	1.94e-06	0.247609	0.333333	8	9	69.75	0.997882	0.352273	1.9994	all targets	kinase
ENSP00000295709	3.68082	8.96e-07	0.271679	0.672727	22	10	89.4545	0.998132	0.191551	2.275	all targets	kinase
ENSP00000295797	3.07151	0.000299	0.325572	0.196737	132	9	153.439	0.998556	0.0448696	510.912	all targets	kinase
ENSP00000296088	4.23344	7.15e-08	0.236215	0	6	11	17.6667	0.997747	0.406504	0.0534	all targets	kinase
ENSP00000296474	3.39134	1.46e-05	0.294868	0.472527	28	9	161.286	0.998334	0.138558	23.14	all targets	kinase
ENSP00000297954	3.42772	3.48e-06	0.291739	0.745455	22	9	515.455	0.998308	0.322505	14.2532	all targets	kinase
ENSP00000298048	3.3092	4.43e-05	0.302188	0.593853	232	10	166.31	0.998391	0.0807332	323.485	all targets	kinase
ENSP00000298910	3.05663	0.000219	0.327158	0.112135	126	9	140.46	0.998567	0.0390884	388.908	all targets	kinase
ENSP00000299697	3.71607	2.7e-06	0.269101	0.656126	46	9	58.6087	0.998107	0.124607	5.1308	all targets	kinase
ENSP00000300093	2.78328	0.00263499	0.359289	0.20974	910	9	194.651	0.998757	0.0320465	10656	all targets	kinase
ENSP00000301178	3.26562	2.65e-05	0.306221	0.381773	58	9	203.069	0.998421	0.100197	62.8638	all targets	kinase
ENSP00000301634	3.28404	0.000382	0.304503	0.35589	114	9	154.193	0.998408	0.0792813	797.158	all targets	kinase
ENSP00000302486	2.87227	0.000447	0.348157	0.255261	316	9	205.848	0.998695	0.037963	1435.42	all targets	kinase
ENSP00000302530	2.95577	0.000561	0.338321	0.318073	536	9	173.545	0.998637	0.0396583	2044.42	all targets	kinase
ENSP00000302898	3.58132	9.55e-06	0.279227	0.701754	38	10	223.632	0.998201	0.233381	25.1854	all targets	kinase
ENSP00000303507	3.14297	9.52e-05	0.318171	0.27563	170	9	154.541	0.998507	0.0533637	275.482	all targets	kinase
ENSP00000303830	3.07949	0.000269	0.32473	0.213596	192	9	148.271	0.998551	0.0454229	690.316	all targets	kinase
ENSP00000304226	3.44608	4.11e-06	0.290184	0.357143	16	10	253.625	0.998295	0.216638	9.6064	all targets	kinase
ENSP00000304802	3.53838	0.000125	0.282615	0.415873	72	9	72.5556	0.998231	0.0869971	260.803	all targets	kinase
ENSP00000305355	2.92488	0.00123938	0.341894	0.132298	322	9	175.652	0.998659	0.0353341	2994.19	all targets	kinase
ENSP00000305777	3.31398	4.18e-06	0.301752	0.452381	42	10	161.952	0.998387	0.102114	19.3532	all targets	kinase
ENSP00000305976	3.60866	1.49e-06	0.277111	0.311111	20	10	115.3	0.998182	0.199308	3.716	all targets	kinase
ENSP00000306124	3.00372	0.000904	0.33292	0.194417	238	9	222.765	0.998604	0.0518422	2203.97	all targets	kinase
ENSP00000306678	4.05155	2.24e-05	0.246819	0.3	10	10	112.2	0.997873	0.354921	39.3968	all targets	kinase
ENSP00000307235	3.24135	0.000119	0.308514	0.213333	50	9	153.96	0.998438	0.0751196	161.222	all targets	kinase
ENSP00000308413	3.09832	3.69e-05	0.322755	0.346109	84	9	205.143	0.998538	0.0683582	119.838	all targets	kinase
ENSP00000309591	2.74973	0.00553948	0.363672	0.129176	718	9	134.173	0.998781	0.0204372	12707.2	all targets	kinase
ENSP00000309597	3.16086	0.000194	0.31637	0.197965	94	9	135.298	0.998494	0.0475172	256.488	all targets	kinase
ENSP00000310094	3.6471	1.7e-07	0.27419	0.8	10	10	120.4	0.998155	0.237945	0.7726	all targets	kinase
ENSP00000310547	4.78741	0.000119	0.208881	0.333333	8	11	4	0.997361	0.375	344.658	all targets	kinase
ENSP00000310649	3.71932	6.33e-06	0.268866	0.127273	22	10	40.7273	0.998105	0.129494	14.544	all targets	kinase
ENSP00000311005	3.14568	8.73e-05	0.317896	0.139456	98	9	136.918	0.998505	0.0507518	202.331	all targets	kinase
ENSP00000311713	3.53094	0.000544	0.28321	0.0879121	28	10	75.7857	0.998236	0.0799698	558.564	all targets	kinase
ENSP00000312262	3.05657	0.000595	0.327164	0.635009	388	9	237.541	0.998567	0.0665927	1301.01	all targets	kinase
ENSP00000312741	3.72381	4.96e-06	0.268542	0.431373	36	10	68.1111	0.998102	0.192404	11.681	all targets	kinase
ENSP00000313420	2.9586	0.000421	0.337997	0.28229	260	9	211.031	0.998635	0.0474316	1278.17	all targets	kinase
ENSP00000313681	3.11876	0.000756	0.320641	0.173499	140	9	147.943	0.998524	0.0525824	1852.16	all targets	kinase
ENSP00000313950	2.85774	0.00120262	0.349927	0.261118	682	9	198.375	0.998705	0.0372589	4497.55	all targets	kinase
ENSP00000314067	2.86276	0.000712	0.349313	0.195074	356	9	184.831	0.998702	0.0345415	2731.02	all targets	kinase
ENSP00000314499	2.93888	0.000644	0.340266	0.515182	348	9	177.092	0.998649	0.038138	1425.25	all targets	kinase
ENSP00000315118	4.09572	6.55e-05	0.244157	0.787879	24	10	20.75	0.997843	0.178161	70.1766	all targets	kinase
ENSP00000316512	3.68655	2.67e-05	0.271256	0.181818	22	10	81.1818	0.998128	0.140957	55.4386	all targets	kinase
ENSP00000316948	4.40859	1.14e-08	0.22683	0.333333	6	11	29	0.997625	0.403756	0.0144	all targets	kinase
ENSP00000317272	2.84475	0.000759	0.351525	0.193376	288	8	196.493	0.998714	0.0354093	2199.62	all targets	kinase
ENSP00000317578	3.43374	8.11e-05	0.291227	0.405797	48	9	209.333	0.998304	0.1624	158.313	all targets	kinase
ENSP00000317985	3.0424	0.000235	0.328688	0.205882	138	9	144.884	0.998577	0.0420441	528.131	all targets	kinase
ENSP00000319060	3.19735	8.83e-05	0.312759	0.280702	114	10	109.561	0.998469	0.0463702	223.078	all targets	kinase
ENSP00000320171	2.90912	0.00151892	0.343747	0.157109	268	9	131.493	0.99867	0.0273399	2867.34	all targets	kinase
ENSP00000322251	4.14864	0.000164	0.241043	0.2	10	9	26.2	0.997806	0.2064	203.906	all targets	kinase
ENSP00000323867	3.03384	0.000509	0.329616	0.226611	170	9	114.647	0.998583	0.0319318	1033.45	all targets	kinase
ENSP00000324464	2.83554	0.00256509	0.352667	0.269549	590	9	182.492	0.998721	0.0334105	7378.06	all targets	kinase
ENSP00000324560	3.24318	0.000212	0.308339	0.328006	146	9	94.137	0.998437	0.043997	459.528	all targets	kinase
ENSP00000324806	2.80459	0.00182371	0.356558	0.170799	460	9	190.683	0.998742	0.0321751	4802.95	all targets	kinase
ENSP00000324856	3.08775	0.000241	0.32386	0.213636	112	9	135.589	0.998545	0.0449122	432.271	all targets	kinase
ENSP00000325290	3.60015	1.32e-07	0.277766	0.813187	28	10	245.857	0.998188	0.251903	0.5626	all targets	kinase
ENSP00000325748	3.49043	2.78e-05	0.286497	0.557971	48	9	84.125	0.998265	0.0934259	105.494	all targets	kinase
ENSP00000329127	3.21111	1.86e-05	0.311418	0.617949	80	9	358.625	0.998459	0.137764	89.5752	all targets	kinase
ENSP00000329967	3.09797	0.000441	0.322792	0.220901	150	8	163.627	0.998538	0.0510688	981.124	all targets	kinase
ENSP00000331504	3.27365	2.35e-05	0.305469	0.363363	74	9	139.297	0.998416	0.0703522	55.5956	all targets	kinase
ENSP00000332118	3.30436	2.43e-05	0.302631	0.384512	110	9	119.6	0.998394	0.0681093	85.6872	all targets	kinase
ENSP00000332454	4.07134	0.000119	0.24562	0	6	10	42.3333	0.99786	0.333333	178.636	all targets	kinase
ENSP00000333568	3.14929	0.000152	0.317532	0.152941	70	9	153.486	0.998502	0.0610183	224.609	all targets	kinase
ENSP00000333685	2.87357	0.00148638	0.347999	0.130294	414	9	159.454	0.998694	0.0294849	5626.07	all targets	kinase
ENSP00000333896	3.24288	1.59e-05	0.308367	0.507692	52	9	176.346	0.998437	0.098243	39.084	all targets	kinase
ENSP00000334836	3.70332	9.29e-07	0.270028	0.511111	20	10	128	0.998116	0.296984	4.6182	all targets	kinase
ENSP00000334876	3.68743	5.11e-05	0.271191	0.161905	30	10	54.3333	0.998127	0.113924	85.75	all targets	kinase
ENSP00000335153	2.6246	0.0103436	0.38101	0.107039	876	9	154.429	0.998868	0.0195295	19964.3	all targets	kinase
ENSP00000336740	3.26143	0.000499	0.306614	0.219512	84	9	119.024	0.998424	0.0591979	778.13	all targets	kinase
ENSP00000337194	3.76893	0.000151	0.265328	0.375	34	10	140.059	0.99807	0.227273	376.576	all targets	kinase
ENSP00000337451	3.22092	0.000278	0.310471	0.554007	84	9	126.238	0.998452	0.0588686	413.226	all targets	kinase
ENSP00000337691	4.58385	0.000119	0.218157	0	6	11	6.66667	0.997503	0.333333	129.377	all targets	kinase
ENSP00000337825	2.90841	0.00130298	0.343831	0.170977	462	9	160.32	0.99867	0.0308716	3388.64	all targets	kinase
ENSP00000338673	4.12998	1.24e-05	0.242132	0	6	10	15.6667	0.997819	0.333333	13.7614	all targets	kinase
ENSP00000339740	3.05191	0.000332	0.327664	0.173679	186	9	121.441	0.99857	0.0343636	923.761	all targets	kinase
ENSP00000339824	3.08244	6.09e-05	0.324419	0.321599	154	9	179.688	0.998549	0.0567213	200.586	all targets	kinase
ENSP00000339916	3.54264	8.37e-06	0.282276	0.450549	28	10	136.929	0.998228	0.161008	10.1898	all targets	kinase
ENSP00000339933	3.19901	0.000395	0.312597	0.239371	204	9	106.627	0.998468	0.044835	1020.3	all targets	kinase
ENSP00000340361	3.49858	0.000112	0.28583	0.363285	92	9	63.4348	0.998259	0.062353	396.66	all targets	kinase
ENSP00000340507	2.98146	0.000175	0.335406	0.399365	208	9	160.413	0.998619	0.0399038	608.946	all targets	kinase
ENSP00000340608	3.31215	8.73e-06	0.301918	0.561404	38	9	366.105	0.998389	0.188423	23.7452	all targets	kinase
ENSP00000341189	2.84499	0.00171819	0.351496	0.14639	522	9	145.038	0.998714	0.0260065	3992.16	all targets	kinase
ENSP00000341208	2.89867	0.000739	0.344986	0.163913	334	9	141.635	0.998677	0.028361	1710.1	all targets	kinase
ENSP00000341292	3.38839	0.000281	0.295125	0.300395	46	9	290.043	0.998336	0.168874	837.837	all targets	kinase
ENSP00000341874	3.25233	0.000136	0.307472	0.929451	190	9	252.653	0.99843	0.100726	292.446	all targets	kinase
ENSP00000342105	3.26692	0.000231	0.306099	0.373626	28	9	493	0.99842	0.218659	368.36	all targets	kinase
ENSP00000342235	3.01104	0.000195	0.332111	0.290043	156	9	193.795	0.998599	0.0511602	397.822	all targets	kinase
ENSP00000343325	3.16015	0.000158	0.316441	0.305844	112	9	249.321	0.998495	0.0928159	790.117	all targets	kinase
ENSP00000343658	3.38378	2.8e-05	0.295527	0.368771	86	9	100.093	0.998339	0.07511	51.3744	all targets	kinase
ENSP00000343741	3.0277	0.000416	0.330284	0.282479	420	9	195.8	0.998587	0.0506979	1987.89	all targets	kinase
ENSP00000344220	2.96776	0.000542	0.336955	0.19496	234	9	206.59	0.998629	0.0469163	1391.22	all targets	kinase
ENSP00000345083	3.10665	0.000256	0.32189	0.199279	150	9	163.04	0.998532	0.0476168	573.767	all targets	kinase
ENSP00000345133	4.55994	3.32e-06	0.219301	0.333333	6	10	11.3333	0.997519	0.354839	1.919	all targets	kinase
ENSP00000345629	4.3304	0	0.230926	0	2	10	119	0.997679	0	0	all targets	kinase
ENSP00000345997	3.76893	4.67e-05	0.265328	0.222222	18	10	33.4444	0.99807	0.123549	67.9402	all targets	kinase
ENSP00000346148	3.1148	0.000204	0.321048	0.264144	150	9	95.2267	0.998526	0.0343903	565.218	all targets	kinase
ENSP00000346484	4.64433	0	0.215317	0	2	11	59	0.99746	0	0	all targets	kinase
ENSP00000346643	3.6047	4.21e-05	0.277416	0.413068	86	9	48.1163	0.998185	0.0784931	81.881	all targets	kinase
ENSP00000346667	3.41402	0.000335	0.29291	0.231579	40	9	301.55	0.998318	0.184559	999.066	all targets	kinase
ENSP00000346671	2.86182	0.00310575	0.349428	0.119139	630	9	130.295	0.998703	0.023804	6884.01	all targets	kinase
ENSP00000346921	3.43309	0.000194	0.291283	0.257959	100	9	78.74	0.998304	0.0653278	413.755	all targets	kinase
ENSP00000347032	3.37575	3.26e-05	0.29623	0.480797	76	9	121.763	0.998344	0.0860939	75.4526	all targets	kinase
ENSP00000347427	3.67019	8.13e-06	0.272465	0.244444	20	10	66.7	0.998139	0.158195	12.2034	all targets	kinase
ENSP00000348278	3.64214	9.63e-05	0.274564	0.1	32	9	58	0.998159	0.0853365	153.612	all targets	kinase
ENSP00000348461	2.76763	0.00674791	0.36132	0.0738913	1006	9	107.193	0.998768	0.0164725	14604.4	all targets	kinase
ENSP00000349458	4.62956	0	0.216003	0	2	10	51	0.997471	0	0	all targets	kinase
ENSP00000350224	3.42719	8.56e-06	0.291784	0.363636	24	9	190.417	0.998309	0.171242	11.655	all targets	kinase
ENSP00000350896	3.27489	2.39e-05	0.305354	0.385859	110	9	131.091	0.998415	0.0657097	91.5942	all targets	kinase
ENSP00000351209	3.04724	0.000183	0.328166	0.34108	154	9	165.338	0.998573	0.0475071	383.579	all targets	kinase
ENSP00000351475	3.71666	8.59e-05	0.269058	0.109091	22	10	55.4545	0.998107	0.141492	170.58	all targets	kinase
ENSP00000351905	3.00354	0.000165	0.33294	0.237025	160	9	206.45	0.998604	0.0491314	643.974	all targets	kinase
ENSP00000351908	3.13736	0.000292	0.31874	0.174339	138	9	127.58	0.998511	0.0433796	551.664	all targets	kinase
ENSP00000352121	3.11427	0.000222	0.321103	0.293737	206	9	226.126	0.998527	0.0653866	732.266	all targets	kinase
ENSP00000352157	2.95666	0.000293	0.33822	0.147521	230	9	137.278	0.998636	0.0316873	735.36	all targets	kinase
ENSP00000353452	3.227	0.000177	0.309885	0.412121	110	9	130.836	0.998448	0.0595711	339.84	all targets	kinase
ENSP00000353864	3.09443	0.000119	0.323162	0.261891	204	9	136.088	0.99854	0.0410028	392.673	all targets	kinase
ENSP00000353874	3.22074	5.29e-05	0.310488	0.257164	104	9	130.404	0.998452	0.0586348	118.515	all targets	kinase
ENSP00000353904	3.37953	9.21e-07	0.295899	0.654545	22	10	193.455	0.998342	0.157793	2.9254	all targets	kinase
ENSP00000354006	3.652	9.93e-05	0.273822	0.190476	14	9	71.5714	0.998152	0.150392	116.194	all targets	kinase
ENSP00000354207	3.28198	8.71e-05	0.304694	0.271045	94	9	138.681	0.99841	0.0745883	249.824	all targets	kinase
ENSP00000354558	2.8082	0.00253535	0.3561	0.137414	386	9	145.891	0.99874	0.0249138	4358.33	all targets	kinase
ENSP00000354829	3.4018	0.000215	0.293962	0.458586	90	9	98.3111	0.998326	0.073957	566.651	all targets	kinase
ENSP00000354927	3.26379	1.98e-05	0.306392	0.431818	66	9	142.455	0.998422	0.0708226	51.1812	all targets	kinase
ENSP00000355237	3.43664	5.51e-07	0.290982	0	4	10	564.5	0.998302	0.516972	5.2652	all targets	kinase
ENSP00000355731	3.65501	1.88e-05	0.273597	0.3	10	10	137	0.99815	0.225743	26.3562	all targets	kinase
ENSP00000355741	4.20781	2.37e-05	0.237653	0.653846	26	10	18.4615	0.997765	0.17094	21.7818	all targets	kinase
ENSP00000355966	2.98476	0.000619	0.335035	0.401598	436	9	198.362	0.998617	0.048629	2001.06	all targets	kinase
ENSP00000356070	3.13553	0.000188	0.318926	0.290543	142	10	211.437	0.998512	0.0752343	745.968	all targets	kinase
ENSP00000356076	3.76851	5.84e-05	0.265357	0	8	10	77	0.998071	0.253333	95.9848	all targets	kinase
ENSP00000356125	4.23869	0	0.235922	0	2	10	74	0.997743	0	0	all targets	kinase
ENSP00000356130	4.79113	0.000118	0.208719	0	4	10	2	0.997358	0.5	168.344	all targets	kinase
ENSP00000356155	3.37239	0.000138	0.296526	0.375907	106	9	109.642	0.998347	0.0790358	285.667	all targets	kinase
ENSP00000356355	3.73698	0.000209	0.267596	0.727273	66	9	142.758	0.998093	0.294221	2600.2	all targets	kinase
ENSP00000356530	3.43162	1.97e-05	0.291408	0.862802	92	9	107	0.998305	0.0934118	38.1158	all targets	kinase
ENSP00000356832	3.05858	0.000158	0.326949	0.238647	92	9	239.891	0.998565	0.0699201	377.246	all targets	kinase
ENSP00000356899	4.1311	8.54e-09	0.242066	0.333333	6	10	74.3333	0.997818	0.552239	0.0196	all targets	kinase
ENSP00000357178	3.41703	2.91e-05	0.292652	0.264615	52	9	144.846	0.998316	0.115785	58.4452	all targets	kinase
ENSP00000357345	3.74572	5.71e-05	0.266971	0.0769231	26	10	85.7692	0.998087	0.112053	87.9088	all targets	kinase
ENSP00000357494	3.4987	2.82e-05	0.28582	0.266667	20	9	171.4	0.998259	0.158905	38.5388	all targets	kinase
ENSP00000357669	3.64379	8.88e-05	0.274439	0.119048	56	9	36.7143	0.998158	0.0779497	227.936	all targets	kinase
ENSP00000357869	3.29645	0.000379	0.303357	0.29435	120	9	108	0.9984	0.057433	697.661	all targets	kinase
ENSP00000357883	3.18608	8.53e-05	0.313866	0.348112	136	9	154.853	0.998477	0.0609657	234.314	all targets	kinase
ENSP00000357907	3.29869	1.6e-05	0.303151	0.855607	126	9	120.429	0.998398	0.0660157	53.2722	all targets	kinase
ENSP00000358309	3.38573	3.32e-06	0.295357	0.742857	70	9	116.171	0.998337	0.0813525	14.0648	all targets	kinase
ENSP00000358335	2.91331	0.00139502	0.343252	0.151937	334	9	150.844	0.998667	0.0291419	3160.31	all targets	kinase
ENSP00000358571	3.47343	8.84e-05	0.2879	0.142857	16	10	140	0.998276	0.140609	89.9572	all targets	kinase
ENSP00000358770	3.45754	1.55e-05	0.289223	0.115385	26	10	169.231	0.998287	0.145491	25.9946	all targets	kinase
ENSP00000358813	3.22458	0.000291	0.310118	0.439352	304	9	162.704	0.99845	0.0663773	1022.12	all targets	kinase
ENSP00000358997	3.01896	0.000464	0.33124	0.261833	172	9	165.407	0.998593	0.0432007	894.181	all targets	kinase
ENSP00000359119	3.91756	2.04e-05	0.255261	0.5	10	10	181.2	0.997967	0.461735	26.9242	all targets	kinase
ENSP00000359424	2.95441	0.000297	0.338477	0.215211	280	8	163.3	0.998638	0.0376528	950.223	all targets	kinase
ENSP00000359552	3.33518	3.71e-05	0.299834	0.463235	34	10	223.647	0.998373	0.149998	138.91	all targets	kinase
ENSP00000359665	3.40557	3.7e-05	0.293636	0.429435	64	9	100	0.998324	0.0900056	45.8248	all targets	kinase
ENSP00000359719	2.8457	0.00258519	0.351408	0.0867124	474	9	135.861	0.998714	0.0235013	7501.89	all targets	kinase
ENSP00000360290	3.05941	0.000312	0.326861	0.265946	150	9	106.56	0.998565	0.0305067	696.782	all targets	kinase
ENSP00000360939	3.62874	7.4e-06	0.275578	0.55	32	10	76.8125	0.998168	0.133587	14.747	all targets	kinase
ENSP00000361014	3.34747	0.000127	0.298733	0.339869	36	10	204	0.998364	0.139116	295.203	all targets	kinase
ENSP00000361107	3.34097	0.00017	0.299314	0.333117	112	9	77.6071	0.998369	0.0483422	554	all targets	kinase
ENSP00000361158	4.07464	4.63e-06	0.24542	0	8	10	19.25	0.997857	0.25	5.3912	all targets	kinase
ENSP00000361186	3.45636	0.00021	0.289322	0.4	20	10	111.5	0.998288	0.10682	206.759	all targets	kinase
ENSP00000361275	3.23639	5.43e-05	0.308986	0.301994	54	10	227.704	0.998442	0.0965507	76.8002	all targets	kinase
ENSP00000361423	2.90693	0.00148175	0.344005	0.127752	320	9	138.875	0.998671	0.028642	2672.44	all targets	kinase
ENSP00000361554	3.68696	5.99e-06	0.271226	0.285714	14	10	67.7143	0.998128	0.177444	11.6074	all targets	kinase
ENSP00000361892	3.55958	9.41e-05	0.280932	0.23	50	10	46.88	0.998216	0.0673381	183.776	all targets	kinase
ENSP00000362361	3.01937	0.000644	0.331195	0.373494	332	10	172.476	0.998593	0.0439831	1945.79	all targets	kinase
ENSP00000362413	3.34121	0.000122	0.299293	0.368116	92	9	86.413	0.998368	0.0562443	198.147	all targets	kinase
ENSP00000362608	3.33648	2.2e-05	0.299717	0.235294	34	10	163.059	0.998372	0.114547	42.498	all targets	kinase
ENSP00000362680	2.61651	0.00910779	0.382188	0.094115	950	8	145.537	0.998874	0.0178911	19094.3	all targets	kinase
ENSP00000362702	3.70869	3.16e-05	0.269637	0.727273	66	10	150.424	0.998112	0.226111	125.714	all targets	kinase
ENSP00000362931	3.65767	5.38e-05	0.273398	0.376344	62	10	149.548	0.998148	0.170145	139.706	all targets	kinase
ENSP00000363092	3.22009	0.0010954	0.31055	0.0764569	132	8	78.6061	0.998453	0.0348404	2041.98	all targets	kinase
ENSP00000363117	3.11681	9.32e-05	0.320841	0.254091	186	9	153.914	0.998525	0.0497138	281.166	all targets	kinase
ENSP00000363571	3.37516	0.000152	0.296282	0.316923	52	9	126.923	0.998345	0.0892297	256.004	all targets	kinase
ENSP00000363708	3.30613	0.000303	0.302468	0.265734	132	9	69.4545	0.998393	0.0413732	766.831	all targets	kinase
ENSP00000363763	3.07736	0.0002	0.324954	0.237324	196	9	163.327	0.998552	0.046426	664.241	all targets	kinase
ENSP00000364133	3.01713	0.000282	0.331441	0.221457	168	9	175.012	0.998594	0.042771	838.703	all targets	kinase
ENSP00000364361	3.77129	1.71e-05	0.265161	0.1	10	10	49.6	0.998069	0.248731	18.4388	all targets	kinase
ENSP00000364449	3.64929	1.32e-05	0.274026	0.395604	28	10	88.7857	0.998154	0.172261	26.4418	all targets	kinase
ENSP00000364907	3.00756	0.000843	0.332496	0.16393	402	8	135.279	0.998601	0.0337593	2143.64	all targets	kinase
ENSP00000365042	3.13866	0.000293	0.318608	0.133766	112	9	127.125	0.99851	0.0452211	561.889	all targets	kinase
ENSP00000365162	3.80454	3.94e-06	0.262844	0.3	40	10	67.4	0.998046	0.185027	10.081	all targets	kinase
ENSP00000365692	3.63346	5.55e-08	0.27522	0.333333	8	10	135.25	0.998165	0.280083	0.1022	all targets	kinase
ENSP00000365730	3.35432	0.000311	0.298123	0.334282	76	9	99.2632	0.998359	0.0803549	864.245	all targets	kinase
ENSP00000365757	3.34682	0.000104	0.298791	0.394203	92	9	111.609	0.998365	0.0709389	248.081	all targets	kinase
ENSP00000366488	2.86418	0.00216966	0.34914	0.088179	458	9	132.175	0.998701	0.0237297	6566.52	all targets	kinase
ENSP00000366563	3.08202	0.000149	0.324462	0.240628	282	9	142.794	0.998549	0.0416918	512.959	all targets	kinase
ENSP00000367408	3.39825	0.000485	0.294269	0.27305	96	9	60.4792	0.998329	0.0437666	524.905	all targets	kinase
ENSP00000367686	3.25269	1.52e-05	0.307438	0.574694	100	9	149.26	0.99843	0.064783	54.7722	all targets	kinase
ENSP00000367830	2.87245	0.000621	0.348135	0.210224	254	9	208.551	0.998695	0.0395628	1506.17	all targets	kinase
ENSP00000367890	3.74164	6.64e-07	0.267262	0.939394	24	9	55.0833	0.998089	0.132094	1.3476	all targets	kinase
ENSP00000368356	3.60624	6.03e-08	0.277297	0.714286	14	9	141.857	0.998184	0.26565	0.3626	all targets	kinase
ENSP00000368884	3.15649	3.6e-05	0.316808	0.295006	84	9	163.405	0.998497	0.0606913	103.098	all targets	kinase
ENSP00000369126	3.55616	2.81e-07	0.281202	0.785714	16	10	156.875	0.998219	0.248613	0.8206	all targets	kinase
ENSP00000369162	3.20798	1.48e-05	0.311722	0.842333	216	10	245.898	0.998461	0.0931432	78.8092	all targets	kinase
ENSP00000369325	3.94697	7.39e-05	0.253359	0.111111	18	9	18.5556	0.997946	0.119941	67.1812	all targets	kinase
ENSP00000369375	3.12998	0.000217	0.319491	0.216007	168	9	148.488	0.998516	0.0509836	566.09	all targets	kinase
ENSP00000369390	3.47921	5.98e-05	0.287421	0.752137	54	10	169.407	0.998272	0.133392	324.175	all targets	kinase
ENSP00000370517	3.25375	9.61e-05	0.307338	0.457317	82	9	81.0488	0.998429	0.04942	181.892	all targets	kinase
ENSP00000370891	4.72098	2.88e-07	0.211821	0	4	11	5.5	0.997407	0.5	0.2312	all targets	kinase
ENSP00000370912	3.52711	6e-07	0.283519	0.675889	46	9	131.739	0.998239	0.139259	2.0024	all targets	kinase
ENSP00000370938	3.12395	9.05e-05	0.320107	0.47382	186	9	153.763	0.99852	0.0494894	281.44	all targets	kinase
ENSP00000371341	3.27046	3.2e-05	0.305767	0.274725	28	9	254.786	0.998418	0.134131	50.1248	all targets	kinase
ENSP00000371614	3.7919	8e-07	0.26372	0.25	16	10	46.375	0.998054	0.192992	1.7086	all targets	kinase
ENSP00000372023	3.00313	0.000408	0.332986	0.283368	306	9	193.765	0.998604	0.0484985	1285.44	all targets	kinase
ENSP00000372035	3.41496	0.000287	0.292829	0.221034	68	10	67.4118	0.998317	0.0556879	586.934	all targets	kinase
ENSP00000372857	3.99717	0	0.250177	0	2	10	146	0.997911	0	0	all targets	kinase
ENSP00000373574	3.44077	1.72e-05	0.290633	0.533597	46	9	84.4348	0.998299	0.0894463	36.6512	all targets	kinase
ENSP00000373684	3.81741	0.00024	0.261958	0.021978	28	10	22.2143	0.998037	0.0805243	409.324	all targets	kinase
ENSP00000373700	3.32426	4.39e-05	0.300819	0.25641	54	9	160.148	0.99838	0.0963275	86.1782	all targets	kinase
ENSP00000374323	3.38184	1.04e-05	0.295697	0.704762	72	9	113.194	0.99834	0.0789362	21.617	all targets	kinase
ENSP00000375081	3.9928	1.9e-07	0.250451	0	4	10	67	0.997914	0.503817	0.1242	all targets	kinase
ENSP00000375892	2.86589	0.000913	0.348932	0.136257	316	9	185.665	0.9987	0.0340958	2642.01	all targets	kinase
ENSP00000375986	3.50998	1.1e-05	0.284902	0.266667	32	10	116.625	0.998251	0.120976	15.9578	all targets	kinase
ENSP00000376306	3.42908	3.11e-05	0.291624	0.462451	46	10	157.043	0.998307	0.119847	53.0998	all targets	kinase
ENSP00000376317	3.63092	5.07e-06	0.275412	0.533333	12	10	105	0.998167	0.196685	8.291	all targets	kinase
ENSP00000376345	2.86111	0.00164708	0.349515	0.148522	486	9	142.432	0.998703	0.02547	3998.66	all targets	kinase
ENSP00000376352	3.34924	0.000122	0.298575	0.28046	60	9	134.467	0.998363	0.0937703	262.612	all targets	kinase
ENSP00000376609	3.19942	0.000426	0.312557	0.790996	334	9	240.102	0.998467	0.0905658	1144.92	all targets	kinase
ENSP00000376886	3.06224	0.000393	0.326558	0.23231	138	9	160.957	0.998563	0.0463051	1037.8	all targets	kinase
ENSP00000377262	3.78074	2.12e-06	0.264499	0.514286	42	10	169.429	0.998062	0.251378	9.019	all targets	kinase
ENSP00000377867	3.43699	7.61e-05	0.290952	0.333333	60	9	66.5333	0.998302	0.0662014	144.424	all targets	kinase
ENSP00000378176	3.81989	2.2e-06	0.261788	0.835979	56	9	41.0714	0.998035	0.118021	6.4388	all targets	kinase
ENSP00000378217	2.81091	0.00137834	0.355756	0.266714	410	9	207.561	0.998738	0.0349715	3443.7	all targets	kinase
ENSP00000378288	3.56614	8.78e-06	0.280415	0.280952	42	10	85.2381	0.998212	0.109018	22.3096	all targets	kinase
ENSP00000378485	3.25617	5e-05	0.307109	0.23545	56	9	143.571	0.998428	0.0744094	88.5276	all targets	kinase
ENSP00000378505	3.90032	3.62e-05	0.256389	0.153846	26	10	74.6923	0.997979	0.178138	44.8428	all targets	kinase
ENSP00000378699	2.72186	0.00616912	0.367396	0.144475	1214	9	169.928	0.9988	0.0258359	19058.9	all targets	kinase
ENSP00000378914	3.34924	3.96e-05	0.298575	0.527665	78	9	99.8718	0.998363	0.0640614	130.709	all targets	kinase
ENSP00000378974	2.71005	0.00318969	0.368997	0.0962915	638	9	152.602	0.998808	0.0218092	8566.31	all targets	kinase
ENSP00000379098	3.00354	0.000726	0.33294	0.147914	226	9	133.929	0.998604	0.0337416	1745.27	all targets	kinase
ENSP00000379176	1	1	1	0	6	1	1	1	0	0.0006	all targets	kinase
ENSP00000379842	3.57529	6.59e-07	0.279697	0.133333	12	9	166.833	0.998205	0.244493	1.0622	all targets	kinase
ENSP00000379975	3.05084	0.000668	0.327778	0.143038	160	9	153.65	0.998571	0.0424592	1197.33	all targets	kinase
ENSP00000380044	2.88851	0.0014463	0.346199	0.336248	498	10	191.735	0.998684	0.0384376	4682.75	all targets	kinase
ENSP00000380638	2.97567	0.000447	0.336059	0.193057	190	9	182.663	0.998623	0.0405848	885.491	all targets	kinase
ENSP00000380675	3.6761	0	0.272028	1	10	10	188.2	0.998135	0.277991	0	all targets	kinase
ENSP00000381070	2.98311	0.000508	0.335221	0.195608	178	9	151.573	0.998618	0.036527	887.176	all targets	kinase
ENSP00000381097	3.21731	9.64e-05	0.310818	0.32807	152	9	137.25	0.998455	0.0582747	265.939	all targets	kinase
ENSP00000381129	3.51329	3.18e-06	0.284634	0.555556	18	10	347.778	0.998249	0.247626	12.0112	all targets	kinase
ENSP00000381412	3.04582	0.000623	0.328318	0.151881	202	9	131.099	0.998574	0.036632	1451.74	all targets	kinase
ENSP00000381535	6.711	0.000236	0.149009	0	6	13	2	0.99602	0.333333	776.31	all targets	kinase
ENSP00000381932	3.27961	0.000215	0.304914	0.09	50	9	113	0.998411	0.0568294	239.893	all targets	kinase
ENSP00000382423	2.99728	0.000365	0.333635	0.193088	214	8	148.271	0.998608	0.0373643	784.08	all targets	kinase
ENSP00000382544	4.74353	0	0.210813	0	2	11	7	0.997391	0	0	all targets	kinase
ENSP00000382697	3.12053	0.000243	0.320459	0.172252	150	9	119.8	0.998522	0.0408595	549.39	all targets	kinase
ENSP00000383118	2.68259	0.00991912	0.372774	0.0896314	1054	9	132.08	0.998827	0.018172	23712.7	all targets	kinase
ENSP00000383234	3.42884	2.4e-06	0.291644	0.346154	26	10	170.692	0.998307	0.146075	6.4312	all targets	kinase
ENSP00000384442	3.12962	0.000318	0.319528	0.688949	164	9	178.646	0.998516	0.0625123	663.062	all targets	kinase
ENSP00000384625	3.34617	1.56e-05	0.298849	0.260081	64	10	121.344	0.998365	0.0828637	41.5492	all targets	kinase
ENSP00000385571	3.25706	4.48e-05	0.307026	0.16129	64	9	156.438	0.998427	0.074749	82.8046	all targets	kinase
ENSP00000385751	3.42057	8.6e-05	0.292349	0.284585	46	10	62.4348	0.998313	0.0535146	97.2012	all targets	kinase
ENSP00000386135	3.27046	8.49e-05	0.305767	0.205263	40	10	138.65	0.998418	0.0808523	132.445	all targets	kinase
ENSP00000386213	4.45725	0.000115	0.224354	0	12	11	12.6667	0.997591	0.299145	179.643	all targets	kinase
ENSP00000386456	2.99173	4.58e-05	0.334254	0.933747	242	9	221.95	0.998612	0.0526323	254.826	all targets	kinase
ENSP00000386928	4.1311	2.68e-06	0.242066	0.333333	6	10	54.3333	0.997818	0.3375	5.2678	all targets	kinase
ENSP00000387246	3.39843	1.67e-05	0.294254	0.25	34	9	125.941	0.998329	0.0989179	25.5232	all targets	kinase
ENSP00000388648	2.93292	0.000745	0.340958	0.263355	494	9	200.915	0.998653	0.0431779	2842.32	all targets	kinase
ENSP00000390651	3.35597	1.06e-05	0.297976	0.437431	86	9	93.0233	0.998358	0.0686518	30.132	all targets	kinase
ENSP00000391676	3.04157	0.000172	0.328777	0.25188	266	9	151.977	0.998577	0.0407337	666.295	all targets	kinase
ENSP00000393139	3.39376	4.43e-05	0.294658	0.42955	150	9	145.293	0.998332	0.0883242	117.35	all targets	kinase
ENSP00000393312	3.07795	0.000279	0.324892	0.201616	200	9	130.88	0.998552	0.0394929	658.434	all targets	kinase
ENSP00000393978	3.60624	6.03e-08	0.277297	0.714286	14	9	141.857	0.998184	0.26565	0.3626	all targets	kinase
ENSP00000394484	4.30613	9.29e-05	0.232227	0	4	11	23	0.997696	0.5	203.254	all targets	kinase
ENSP00000394560	2.94077	0.000338	0.340047	0.151484	250	9	139.92	0.998648	0.0306959	862.218	all targets	kinase
ENSP00000394734	3.85101	1.57e-05	0.259672	0.25	32	10	104.125	0.998013	0.232282	52.1248	all targets	kinase
ENSP00000396467	3.2443	3.3e-05	0.308233	0.53902	116	10	240.966	0.998436	0.112759	276.427	all targets	kinase
ENSP00000398655	3.34516	5.87e-05	0.298939	0.476768	110	9	152.982	0.998366	0.0908119	174.389	all targets	kinase
ENSP00000398880	3.22783	2.1e-05	0.309806	0.631455	144	10	238.222	0.998448	0.0920132	112.821	all targets	kinase
ENSP00000399511	3.42878	9.26e-06	0.291649	0.358333	32	9	128.688	0.998307	0.116023	18.4656	all targets	kinase
ENSP00000400088	3.42748	1.56e-06	0.291759	0.57672	56	10	203.107	0.998308	0.128549	6.1388	all targets	kinase
ENSP00000400312	3.54547	4.16e-06	0.28205	0.348485	24	9	113.917	0.998226	0.143548	8.3668	all targets	kinase
ENSP00000401445	3.33105	7.18e-05	0.300206	0.394872	80	9	95.175	0.998376	0.0616256	120.529	all targets	kinase
ENSP00000401907	3.3813	0.000182	0.295744	0.314478	110	9	72.8545	0.998341	0.0543691	576.277	all targets	kinase
ENSP00000402084	3.27902	0.000124	0.304969	0.515873	56	10	242.857	0.998412	0.111951	246.126	all targets	kinase
ENSP00000402103	3.1161	0.000995	0.320914	0.220416	164	9	80.6585	0.998525	0.0288641	1496.55	all targets	kinase
ENSP00000402515	3.18525	0.000204	0.313947	0.783152	254	10	274.614	0.998477	0.0926106	798.613	all targets	kinase
ENSP00000406472	3.56714	2.81e-06	0.280336	0.3	10	10	180	0.998211	0.254237	5.0324	all targets	kinase
ENSP00000406549	3.1745	8.97e-05	0.31501	0.419822	186	9	190.247	0.998485	0.0685823	300.188	all targets	kinase
ENSP00000406873	3.60789	3.78e-09	0.27717	0.933333	12	10	216.5	0.998183	0.323617	0.0168	all targets	kinase
ENSP00000408002	3.83932	0.000126	0.260463	0	10	10	100.2	0.998021	0.204115	222.801	all targets	kinase
ENSP00000408695	2.7952	0.00235316	0.357756	0.106921	436	9	167.353	0.998749	0.0263957	5647.7	all targets	kinase
ENSP00000410294	3.01907	0.000621	0.331227	0.239217	196	9	215.949	0.998593	0.057972	2424.13	all targets	kinase
ENSP00000410402	3.04051	0.000203	0.328892	0.216562	176	9	180.795	0.998578	0.0478675	569.46	all targets	kinase
ENSP00000411099	3.92406	4.3e-08	0.254838	0.5	10	10	89	0.997962	0.287379	0.0868	all targets	kinase
ENSP00000411152	3.38987	4.35e-05	0.294997	0.477419	62	10	110.484	0.998335	0.0845324	110.569	all targets	kinase
ENSP00000411397	3.09431	1.39e-05	0.323174	0.696401	144	9	175.083	0.998541	0.0553886	71.7528	all targets	kinase
ENSP00000416750	4.21678	0.000282	0.237148	0.166667	8	10	16.25	0.997758	0.258197	405.986	all targets	kinase
ENSP00000418379	3.35367	1.16e-05	0.298181	0.730188	116	10	218.328	0.99836	0.128807	65.8888	all targets	kinase
ENSP00000419591	3.93829	0	0.253917	1	6	10	81	0.997952	0.5625	0	all targets	kinase
ENSP00000419782	2.97331	0.00103948	0.336326	0.0974568	204	9	117.353	0.998625	0.0276162	1595.07	all targets	kinase
ENSP00000420849	4.27897	0	0.233701	0	2	11	28	0.997715	0	0	all targets	kinase
ENSP00000420927	3.4364	7.49e-05	0.291002	0.516667	32	10	103.062	0.998302	0.108601	152.938	all targets	kinase
ENSP00000421689	3.00077	0.000362	0.333248	0.50177	224	9	240.161	0.998606	0.0598308	1313.51	all targets	kinase
ENSP00000423665	3.73178	2.48e-05	0.267968	0.238095	14	10	104.286	0.998096	0.19466	59.8254	all targets	kinase
ENSP00000424757	3.77837	1.2e-06	0.264664	0	8	10	84	0.998064	0.258567	1.9786	all targets	kinase
ENSP00000427015	3.15779	2.46e-05	0.316677	0.326923	80	9	173.2	0.998496	0.0648689	87.9632	all targets	kinase
ENSP00000427562	3.33631	1.23e-05	0.299733	0.324111	46	9	134.783	0.998372	0.0859035	30.9914	all targets	kinase
ENSP00000428056	2.73822	0.00392661	0.365201	0.154496	1004	8	160.878	0.998789	0.0235927	11064.8	all targets	kinase
ENSP00000428489	3.21052	0.00016	0.311476	0.539808	254	10	169.614	0.99846	0.0649833	546.545	all targets	kinase
ENSP00000428924	2.94585	0.000618	0.339461	0.182365	392	9	155.837	0.998644	0.0334485	1903.83	all targets	kinase
ENSP00000429744	3.34168	0.00031	0.299251	0.245411	92	9	87.7391	0.998368	0.0655259	906.862	all targets	kinase
ENSP00000430684	2.90622	0.000395	0.344089	0.202887	296	8	166.351	0.998672	0.0343772	1159.89	all targets	kinase
ENSP00000431418	2.98476	0.000325	0.335035	0.166667	210	9	163.638	0.998617	0.0386121	791.222	all targets	kinase
ENSP00000431885	3.14917	0.000207	0.317544	0.224126	216	8	112.324	0.998502	0.0412804	612.78	all targets	kinase
ENSP00000433511	3.53827	7.85e-06	0.282624	0.526316	40	10	201	0.998231	0.207379	16.3578	all targets	kinase
ENSP00000435412	3.12897	9.57e-05	0.319594	0.211039	112	9	145.161	0.998516	0.0508016	220.316	all targets	kinase
ENSP00000437550	3.38502	0.000329	0.295419	0.16144	84	9	69.0238	0.998338	0.0506433	704.941	all targets	kinase
ENSP00000441755	4.24466	1.51e-06	0.23559	0	6	11	29.3333	0.997739	0.337302	2.674	all targets	kinase
ENSP00000442460	3.09626	0.000254	0.322971	0.205128	104	9	231.538	0.998539	0.07003	486.913	all targets	kinase
ENSP00000442656	3.50945	4.94e-05	0.284945	0.361742	66	9	66.6061	0.998251	0.0688876	177.513	all targets	kinase
ENSP00000442973	3.42961	6.96e-06	0.291578	0.307692	28	10	131.786	0.998307	0.131846	16.7392	all targets	kinase
ENSP00000443319	3.81457	3.43e-06	0.262152	0.761905	30	10	45.4667	0.998039	0.151556	4.4316	all targets	kinase
ENSP00000444986	3.09443	0.000156	0.323162	0.259887	236	9	161.28	0.99854	0.0493184	428.015	all targets	kinase
ENSP00000445381	3.24749	0.000152	0.30793	0.356313	106	9	173.792	0.998434	0.0686655	248.383	all targets	kinase
ENSP00000445440	3.82325	1.18e-06	0.261557	0.681319	28	10	50.7857	0.998033	0.166511	2.0936	all targets	kinase
ENSP00000448689	3.55941	1.74e-05	0.280946	0.348485	24	10	103.833	0.998216	0.161856	27.3726	all targets	kinase
ENSP00000449381	3.23237	6.03e-05	0.30937	0.286667	50	10	163.16	0.998444	0.0821551	92.8334	all targets	kinase
ENSP00000451263	3.59313	2.85e-06	0.278309	0.5	10	10	245.2	0.998193	0.323646	6.623	all targets	kinase
ENSP00000451828	2.56614	0.0120342	0.38969	0.068289	1052	9	150.082	0.998909	0.0171481	24960.7	all targets	kinase
ENSP00000455607	3.73096	5.28e-06	0.268028	0.485294	34	10	58.2353	0.998097	0.153251	11.6928	all targets	kinase
ENSP00000462468	3.00295	0.000363	0.333006	0.219603	312	9	160.096	0.998604	0.0387454	1104.69	all targets	kinase
ENSP00000464030	3.20621	6.46e-05	0.311895	0.477477	74	8	235.108	0.998463	0.0943451	200.52	all targets	kinase
ENSP00000464036	3.16074	0.000206	0.316381	0.783664	154	9	181.312	0.998494	0.0706441	467.048	all targets	kinase
ENSP00000465039	3.44036	6.26e-06	0.290668	0.413333	50	9	116.36	0.998299	0.104604	13.0178	all targets	kinase
ENSP00000465930	4.03366	3.52e-05	0.247914	0.25	18	10	24.6667	0.997886	0.134438	41.5348	all targets	kinase
ENSP00000466363	3.1585	0.0002	0.316606	0.282051	156	9	138.756	0.998496	0.0521104	434.859	all targets	kinase
ENSP00000468348	3.02823	0.000499	0.330226	0.151103	198	9	145.091	0.998587	0.0360474	975.831	all targets	kinase
ENSP00000469413	3.10565	0.000368	0.321994	0.336463	144	9	139.792	0.998533	0.045889	583.511	all targets	kinase
ENSP00000469863	4.05616	6.09e-06	0.246539	0.333333	12	10	24.3333	0.99787	0.191601	4.6584	all targets	kinase
ENSP00000469880	3.53354	8.72e-07	0.283002	0.6	12	10	174.5	0.998234	0.283009	2.4248	all targets	kinase
ENSP00000476145	2.99049	0.000195	0.334393	0.536886	286	9	137.909	0.998613	0.035029	351.561	all targets	kinase
ENSP00000478874	3.62685	4.57e-05	0.275722	0.342857	30	10	60.5333	0.998169	0.135119	46.8722	all targets	kinase
ENSP00000479667	3.2619	1.42e-05	0.30657	0.4	62	9	166.968	0.998424	0.0899263	45.9022	all targets	kinase
ENSP00000480763	3.38467	0.000429	0.29545	0.663664	74	9	110.081	0.998338	0.0767809	771.185	all targets	kinase
ENSP00000480791	2.9886	0.0005	0.334605	0.31107	198	9	238.051	0.998614	0.0570406	1996.63	all targets	kinase
ENSP00000481045	3.72842	0.000123	0.26821	0.0357143	16	10	50.75	0.998099	0.138504	209.113	all targets	kinase
ENSP00000481994	3.32509	3.2e-05	0.300744	0.402758	106	9	111.849	0.99838	0.0684092	86.4486	all targets	kinase
ENSP00000482548	3.33524	6.97e-05	0.299828	0.493939	90	9	132.578	0.998373	0.0829509	208.274	all targets	kinase
ENSP00000482657	3.07323	0.000173	0.325391	0.489332	214	9	227.785	0.998555	0.0679117	625.434	all targets	kinase
ENSP00000483570	3.11468	0.000156	0.32106	0.269635	198	9	146.222	0.998526	0.0448335	399.859	all targets	kinase
ENSP00000484443	6.42034	0	0.155755	0	2	13	2	0.996223	0	0	all targets	kinase
ENSP00000242057	3.27566	7.4e-05	0.305282	0.227513	56	9	129.964	0.998414	0.0744354	127.74	all targets	nuclear receptor
ENSP00000246672	3.44874	4.46e-05	0.289961	0.381538	52	10	88.6538	0.998294	0.0807096	91.262	all targets	nuclear receptor
ENSP00000253727	3.39506	2.49e-05	0.294545	0.334975	58	9	116.034	0.998331	0.0929487	53.9236	all targets	nuclear receptor
ENSP00000254066	3.03797	0.000176	0.329167	0.478899	220	9	252.773	0.99858	0.0704298	885.608	all targets	nuclear receptor
ENSP00000261523	3.26391	2.65e-05	0.306381	0.347126	60	9	132.933	0.998422	0.0699649	66.0172	all targets	nuclear receptor
ENSP00000264637	3.32951	0.000155	0.300344	0.422989	60	9	197.767	0.998377	0.122913	364.428	all targets	nuclear receptor
ENSP00000264657	2.71649	0.00491386	0.368122	0.0971526	720	9	141.033	0.998804	0.0203458	10085.8	all targets	nuclear receptor
ENSP00000310928	3.3966	2.65e-05	0.294412	0.298246	38	10	128.526	0.99833	0.0981464	43.2784	all targets	nuclear receptor
ENSP00000312987	3.14958	0.00023	0.317503	0.255128	80	9	172.475	0.998502	0.0676009	407.703	all targets	nuclear receptor
ENSP00000327025	3.4801	6.98e-05	0.287348	0.320197	58	9	83.7931	0.998272	0.0779471	125.458	all targets	nuclear receptor
ENSP00000332296	3.14527	6.7e-05	0.317938	0.659177	160	10	287.1	0.998505	0.106803	392.608	all targets	nuclear receptor
ENSP00000336528	3.26633	0.000241	0.306154	0.227957	62	9	113.516	0.998421	0.0570932	334.808	all targets	nuclear receptor
ENSP00000352900	3.2469	2.59e-05	0.307986	0.482353	70	10	170.714	0.998434	0.0915358	82.8616	all targets	nuclear receptor
ENSP00000355904	3.61816	2.6e-05	0.276383	0.393939	24	10	102.75	0.998175	0.177624	56.2412	all targets	nuclear receptor
ENSP00000356331	3.37493	7.35e-05	0.296303	0.617021	96	9	245.833	0.998345	0.171508	311.228	all targets	nuclear receptor
ENSP00000356959	3.65513	7.01e-06	0.273588	0.419118	34	10	94.8824	0.99815	0.169131	30.516	all targets	nuclear receptor
ENSP00000362690	3.24436	0.00023	0.308227	0.157983	70	9	115.114	0.998436	0.0565807	376.866	all targets	nuclear receptor
ENSP00000363817	3.17751	6.33e-05	0.314712	0.381607	88	10	157.114	0.998483	0.0663207	155.977	all targets	nuclear receptor
ENSP00000366093	3.74637	1.63e-05	0.266925	0.67033	28	10	52.5	0.998086	0.162318	22.3744	all targets	nuclear receptor
ENSP00000368253	3.3379	0.00013	0.29959	0.394949	90	9	174.4	0.998371	0.116812	331.902	all targets	nuclear receptor
ENSP00000377721	3.31829	0.000139	0.30136	0.125	34	9	149.824	0.998384	0.0950831	179.838	all targets	nuclear receptor
ENSP00000379904	3.21554	0.00017	0.310989	0.298799	74	9	202.649	0.998456	0.0927206	350.7	all targets	nuclear receptor
ENSP00000384851	3.28446	0.000192	0.304464	0.280423	56	10	126.964	0.998408	0.0728637	316.154	all targets	nuclear receptor
ENSP00000385523	2.94904	0.000634	0.339094	0.218182	220	9	137.036	0.998642	0.0310508	1419.37	all targets	nuclear receptor
ENSP00000388510	3.11568	7.85e-05	0.320957	0.635686	168	10	286.274	0.998526	0.0979049	483.813	all targets	nuclear receptor
ENSP00000405330	2.70852	0.00532092	0.369206	0.128702	576	9	196.344	0.998809	0.0273998	14845.6	all targets	nuclear receptor
ENSP00000419692	2.88998	0.00167793	0.346023	0.208737	476	9	157.29	0.998683	0.0316479	5394.01	all targets	nuclear receptor
ENSP00000422488	3.58923	1.95e-05	0.278611	0.280702	38	9	81.4737	0.998196	0.133916	35.3956	all targets	nuclear receptor
ENSP00000440864	3.19151	7.67e-06	0.313331	0.402174	48	10	229.125	0.998473	0.098506	29.4172	all targets	nuclear receptor
ENSP00000447149	3.24914	0.000542	0.307773	0.149823	96	9	93.5208	0.998433	0.0494861	841.435	all targets	nuclear receptor
ENSP00000477707	3.28965	3.13e-05	0.303983	0.442968	86	9	134.674	0.998404	0.0744058	73.882	all targets	nuclear receptor
ENSP00000482504	4.20769	0	0.23766	1	6	10	33.6667	0.997765	0.374074	0	all targets	nuclear receptor
ENSP00000216037	3.22972	8.18e-05	0.309625	0.22521	70	9	121.6	0.998446	0.0566898	140.46	all targets	other
ENSP00000267163	2.91372	0.00140366	0.343203	0.167501	354	9	177.028	0.998666	0.0367496	3189.24	all targets	other
ENSP00000293328	2.92937	0.000373	0.34137	0.182207	288	9	147.181	0.998655	0.0316381	1049.34	all targets	other
ENSP00000332973	2.81469	0.00256577	0.355279	0.106766	440	9	161.023	0.998735	0.0273608	5886.82	all targets	other
ENSP00000344456	2.65371	0.00912721	0.37683	0.0927236	888	9	160.7	0.998848	0.021097	20718.3	all targets	other
ENSP00000346634	3.25777	9.47e-05	0.306959	0.672435	142	9	124.042	0.998427	0.0617433	163.387	all targets	other
ENSP00000354394	2.84522	0.00178672	0.351466	0.117794	498	9	136.072	0.998714	0.0248519	3950.78	all targets	other
ENSP00000437955	2.8356	0.00146452	0.352659	0.251912	326	9	224.92	0.998721	0.040398	3428.73	all targets	other
ENSP00000441875	3.32881	0.000446	0.300408	0.216807	70	9	82.1429	0.998377	0.0532678	603.892	all targets	other
ENSP00000446880	3.48293	0.000146	0.287114	0.724743	116	10	216.414	0.99827	0.17707	651.931	all targets	other
ENSP00000358022	3.03366	0.000168	0.329635	0.253068	118	9	162.678	0.998583	0.0448797	341.742	all targets	other
ENSP00000381185	3.03171	0.00038	0.329847	0.172894	182	9	178.978	0.998584	0.0486456	1075.76	all targets	other
ENSP00000366915	3.36743	3.44e-05	0.296963	0.304762	30	9	181.867	0.99835	0.124521	49.7794	all targets	other
ENSP00000335620	3.62962	0.000136	0.275511	0.476078	102	9	51.1765	0.998168	0.0908648	181.101	all targets	other
ENSP00000385269	2.92813	0.00108765	0.341515	0.568053	478	9	218.544	0.998656	0.0485105	2525.92	all targets	other
ENSP00000397181	3.75481	1.92e-06	0.266325	0.583333	18	10	205.333	0.99808	0.339772	5.8292	all targets	other
ENSP00000382976	4.5372	6.72e-05	0.2204	0.3	10	10	17.8	0.997535	0.214815	67.526	all targets	other
ENSP00000258302	3.71259	1.56e-05	0.269354	0.392857	16	10	231.875	0.99811	0.380542	66.4584	all targets	other
ENSP00000217971	3.12992	0.000314	0.319497	0.731011	206	8	138.01	0.998516	0.0460234	313.774	all targets	other
ENSP00000222139	3.19641	5.18e-05	0.312851	0.418605	88	9	174.727	0.998469	0.0714246	104.83	all targets	other
ENSP00000369816	3.39152	1.34e-05	0.294853	0.304762	30	9	138.533	0.998333	0.110069	23.209	all targets	other
ENSP00000275034	3.59206	0.000117	0.278392	0.0955882	34	10	42.4706	0.998194	0.0681214	147.26	all targets	other
ENSP00000306512	2.787	0.00322517	0.358809	0.377713	772	9	242.749	0.998755	0.0387159	9351.62	all targets	other
ENSP00000264717	3.61374	0.000315	0.276722	0.754839	62	9	155.645	0.998179	0.237429	2065.53	all targets	other
ENSP00000261313	3.04606	8.91e-05	0.328293	0.60312	146	9	162.055	0.998574	0.0448122	177.768	all targets	other
ENSP00000315477	3.39394	0.000147	0.294643	0.232804	56	9	119.214	0.998332	0.0892456	326.28	all targets	other
ENSP00000416561	3.56413	6.17e-05	0.280573	0.321637	38	9	76.6842	0.998213	0.0931125	94.181	all targets	other
ENSP00000451040	3.30767	3.98e-05	0.302328	0.379832	70	9	166.029	0.998392	0.0919158	93.7738	all targets	other
ENSP00000300055	3.26922	0.000214	0.305883	0.598054	126	9	117.841	0.998419	0.0659068	433.382	all targets	other
ENSP00000401303	2.88036	0.000691	0.347179	0.189597	444	9	150.081	0.99869	0.0276988	2151.8	all targets	other
ENSP00000269385	3.12519	5.53e-05	0.31998	0.44204	248	9	213.282	0.998519	0.0695864	416.588	all targets	other
ENSP00000323421	2.99776	0.000398	0.333583	0.418964	398	9	202.367	0.998608	0.0507936	2295.96	all targets	other
ENSP00000322579	4.03632	3.83e-08	0.247751	0.666667	8	10	103.5	0.997884	0.490521	0.0532	all targets	other
ENSP00000387784	2.84144	0.00151931	0.351934	0.153807	564	9	139.72	0.998717	0.0241431	4126.17	all targets	other
ENSP00000367220	2.78528	0.00210866	0.35903	0.30435	548	9	165.434	0.998756	0.0269218	3893.31	all targets	other
ENSP00000339381	3.8666	1.48e-06	0.258625	0.666667	14	10	246.714	0.998002	0.624231	3.6038	all targets	other
ENSP00000292782	3.09135	0.000261	0.323483	0.729298	366	9	280.896	0.998543	0.084274	725.532	all targets	other
ENSP00000433560	3.55474	0.000752	0.281314	0.268421	40	9	41.4	0.99822	0.0702381	941.607	all targets	other
ENSP00000360181	3.46439	0.000208	0.288651	0.175	32	9	110.875	0.998283	0.114465	339.362	all targets	other
ENSP00000380460	3.35331	4.28e-05	0.298213	0.415584	44	9	245.682	0.99836	0.135961	75.1582	all targets	other
ENSP00000396045	3.66151	1.42e-05	0.273111	0.161905	30	9	74.4667	0.998145	0.106533	30.2276	all targets	other
ENSP00000369127	3.23403	2.08e-05	0.309212	0.531034	60	10	141.767	0.998443	0.0735304	47.7258	all targets	other
ENSP00000282486	3.54092	0.000107	0.282412	0.464368	60	9	146.8	0.998229	0.174683	291.375	all targets	other
ENSP00000484631	3.85001	1.07e-05	0.25974	0.392857	16	9	70.875	0.998014	0.237416	17.1142	all targets	other
ENSP00000364270	3.09933	0.00022	0.322651	0.47797	248	9	224.984	0.998537	0.0669746	775.176	all targets	other
ENSP00000351490	3.08114	0.000262	0.324555	0.190077	194	10	146.588	0.99855	0.0431872	596.117	all targets	other
ENSP00000209875	3.38963	5.93e-05	0.295017	0.349758	92	9	141.565	0.998335	0.086097	105.387	all targets	other
ENSP00000405965	3.0124	0.000611	0.331961	0.217468	352	9	196.693	0.998598	0.0461586	1987.13	all targets	other
ENSP00000323856	3.06023	0.000557	0.326772	0.676729	306	9	241.732	0.998564	0.0695194	1289.08	all targets	other
ENSP00000265023	2.90717	0.00235445	0.343977	0.325589	1054	8	210.154	0.998671	0.0428623	4697.29	all targets	other
ENSP00000265563	3.04547	0.00138801	0.328356	0.174282	216	9	155.528	0.998575	0.0401857	2809.57	all targets	other
ENSP00000377060	3.62059	4.3e-05	0.276198	0.515873	56	10	119.036	0.998174	0.121232	64.5368	all targets	other
ENSP00000226230	4.73025	1.5e-06	0.211405	0	4	10	5.5	0.997401	0.5	1.382	all targets	other
ENSP00000371475	2.96256	0.00146389	0.337546	0.213009	474	9	170.105	0.998632	0.0374113	3317.2	all targets	other
ENSP00000313571	4.03148	1.9e-05	0.248048	0.428571	16	9	41	0.997887	0.169421	38.3824	all targets	other
ENSP00000351284	3.29869	0.000165	0.303151	0.372409	218	9	123.835	0.998398	0.0611183	587.075	all targets	other
ENSP00000085219	3.44242	8.18e-05	0.290493	0.23871	62	9	102.774	0.998298	0.0806325	150.541	all targets	other
ENSP00000366843	3.52445	3.71e-05	0.283732	0.0818713	38	10	62.5263	0.998241	0.0729314	55.392	all targets	other
ENSP00000482232	3.25334	0.00071	0.307377	0.660451	288	9	187.09	0.99843	0.087864	1516.7	all targets	other
ENSP00000257430	2.97821	0.000333	0.335772	0.377631	264	9	218.341	0.998621	0.0533953	1156.4	all targets	other
ENSP00000313007	3.08261	0.000675	0.3244	0.459125	414	9	228.971	0.998549	0.0653629	2483.05	all targets	other
ENSP00000204615	3.3376	4.1e-06	0.299616	0.477718	68	9	157.706	0.998371	0.0925504	15.7472	all targets	other
ENSP00000250405	3.31499	1.61e-05	0.30166	0.450216	44	10	108.045	0.998387	0.0731212	40.546	all targets	other
ENSP00000342850	3.73338	1.12e-07	0.267854	0.333333	8	9	221.25	0.998095	0.352309	0.3068	all targets	other
ENSP00000448165	3.19505	0.00071	0.312984	0.21098	102	9	92.5882	0.99847	0.0406729	868.049	all targets	other
ENSP00000254719	2.92418	0.000822	0.341977	0.259162	516	9	185.752	0.998659	0.0393367	3200.06	all targets	other
ENSP00000264072	3.56077	2.74e-06	0.280839	0.454545	24	10	128.833	0.998215	0.185786	5.6356	all targets	other
ENSP00000263238	2.90428	0.00058	0.34432	0.478512	356	9	184.146	0.998673	0.0360212	1457.85	all targets	other
ENSP00000286398	3.15283	0.000137	0.317176	0.338835	310	9	192.026	0.9985	0.0651598	804.043	all targets	other
ENSP00000357097	3.24377	7.3e-05	0.308283	0.372093	88	9	147.795	0.998436	0.0677235	147.742	all targets	other
ENSP00000297258	3.0385	0.000399	0.329109	0.662271	210	9	128.086	0.998579	0.0376667	424.557	all targets	other
ENSP00000252674	3.40546	5.06e-05	0.293646	0.529538	174	10	188.333	0.998324	0.101527	236.986	all targets	other
ENSP00000298223	3.67663	1.54e-05	0.271988	0.941203	134	9	74.2239	0.998135	0.122887	8.0184	all targets	other
ENSP00000306330	2.91083	0.000605	0.343545	0.36013	388	9	154.134	0.998668	0.0328703	1434.65	all targets	other
ENSP00000363041	3.71932	0.000103	0.268866	0.177778	20	9	66.1	0.998105	0.132929	143.204	all targets	other
ENSP00000429900	3.29107	5.93e-05	0.303852	0.357625	78	9	139.667	0.998403	0.0746481	156.869	all targets	other
ENSP00000478516	3.59177	3.58e-06	0.278414	0.516667	32	9	59.25	0.998194	0.0999157	7.6196	all targets	other
ENSP00000378235	3.89796	4.67e-06	0.256545	0.333333	6	10	156.667	0.997981	0.592172	8.7812	all targets	other
ENSP00000379873	3.08421	0.000393	0.324232	0.269653	338	9	103.515	0.998548	0.0326648	1509.43	all targets	other
ENSP00000221466	3.62679	2.73e-07	0.275726	0.333333	6	9	201.667	0.998169	0.348328	0.436	all targets	other
ENSP00000331746	3.19405	0.00025	0.313082	0.69802	286	8	207.615	0.998471	0.0816098	453.956	all targets	other
ENSP00000284981	2.70143	0.00848626	0.370174	0.228119	1278	8	192.221	0.998814	0.0277046	14038.1	all targets	other
ENSP00000236147	3.26249	0.000585	0.306514	0.248077	130	9	121	0.998423	0.0570195	970.379	all targets	other
ENSP00000263686	3.21897	5.71e-05	0.310659	0.22381	72	9	163.944	0.998454	0.069651	111.007	all targets	other
ENSP00000335074	3.2883	6e-05	0.304109	0.325253	90	9	191.689	0.998405	0.103114	125.458	all targets	other
ENSP00000354335	3.85113	1.18e-05	0.259664	0.380952	14	10	53.8571	0.998013	0.171065	36.179	all targets	other
ENSP00000277541	2.79255	0.00313593	0.358096	0.123574	418	9	161.66	0.998751	0.0262548	6051.43	all targets	other
ENSP00000302564	2.94266	0.000713	0.339829	0.166108	214	9	153.879	0.998646	0.0340247	1359.59	all targets	other
ENSP00000322788	3.10624	0.000261	0.321933	0.270677	114	9	156.737	0.998532	0.0513776	489.596	all targets	other
ENSP00000305918	3.69251	3.2e-05	0.270818	0.25	18	10	99.5556	0.998124	0.125561	45.594	all targets	other
ENSP00000379140	2.84262	0.00104693	0.351788	0.498624	668	9	255.772	0.998716	0.0460602	3264.15	all targets	other
ENSP00000347184	2.9811	0.000731	0.335446	0.122642	106	9	164.623	0.998619	0.0404684	803.402	all targets	other
ENSP00000368752	3.27176	0.0002	0.305646	0.172906	68	8	112.441	0.998417	0.0551146	241.738	all targets	other
ENSP00000435460	4.56714	3.57e-07	0.218955	0	4	10	15	0.997514	0.5	0.1842	all targets	other
ENSP00000285407	4.00083	1.43e-07	0.249948	0	4	10	63	0.997909	0.504065	0.1708	all targets	other
ENSP00000378856	4.01636	1.9e-07	0.248982	0.333333	6	10	46.3333	0.997898	0.370968	0.1384	all targets	other
ENSP00000384273	2.72381	0.0025249	0.367133	0.154804	604	8	206.023	0.998799	0.0300491	7941.03	all targets	other
ENSP00000320318	3.97555	1.8e-05	0.251537	0.52381	14	10	50.2857	0.997926	0.247713	19.767	all targets	other
ENSP00000376048	3.52492	0.000272	0.283694	0.177866	46	8	44.7391	0.99824	0.0551943	281.39	all targets	other
ENSP00000395708	3.25109	5.48e-05	0.307589	0.292549	102	9	185.49	0.998431	0.0904735	170.736	all targets	other
ENSP00000228682	3.00378	0.000691	0.332914	0.305397	252	9	217.508	0.998604	0.0543362	3251.23	all targets	other
ENSP00000419765	3.92979	4.58e-07	0.254467	0.8	20	10	58.6	0.997958	0.289604	0.5954	all targets	other
ENSP00000431512	3.08663	0.000335	0.323978	0.196735	100	9	167.02	0.998546	0.054671	546.01	all targets	other
ENSP00000215909	3.10387	0.000199	0.322178	0.898488	224	8	169.152	0.998534	0.0538157	230.645	all targets	other
ENSP00000378040	3.21206	0.000104	0.311327	0.255686	102	9	150.471	0.998458	0.0656704	221.292	all targets	other
ENSP00000359464	4.58527	0	0.21809	0	2	10	7	0.997502	0	0	all targets	other
ENSP00000263388	2.9987	0.000642	0.333478	0.199626	186	9	165.387	0.998607	0.0389513	1541.67	all targets	other
ENSP00000334145	3.25517	0.000147	0.307204	0.341935	62	9	142.129	0.998428	0.0702059	223.966	all targets	other
ENSP00000223095	2.97667	0.000461	0.335945	0.370448	240	8	157.892	0.998623	0.0379893	811.246	all targets	other
ENSP00000339328	3.03153	0.00178272	0.329866	0.412193	286	8	136.958	0.998584	0.0366338	2368.36	all targets	other
ENSP00000363089	2.83164	0.00163154	0.353152	0.15832	354	9	179.271	0.998724	0.0317601	3704	all targets	other
ENSP00000248553	2.95376	0.000457	0.338551	0.17517	98	9	277.061	0.998638	0.063615	850.26	all targets	other
ENSP00000216267	3.23922	1.71e-05	0.308716	0.571429	58	10	190.862	0.99844	0.0874396	53.3118	all targets	other
ENSP00000269305	2.53183	0.0324707	0.394971	0.0517867	1546	9	129.573	0.998933	0.0144557	51700.6	all targets	other
ENSP00000171111	2.9824	0.00102275	0.3353	0.716642	648	9	279.269	0.998619	0.0680788	1871.64	all targets	other
ENSP00000299767	2.90699	0.00159937	0.343998	0.378585	360	8	139.339	0.998671	0.0300948	2379.35	all targets	other
ENSP00000364210	3.24489	5.01e-05	0.308177	0.293651	56	9	181.286	0.998436	0.0861285	75.7146	all targets	other
ENSP00000440643	3.37924	5.56e-05	0.295925	0.416256	58	9	132.552	0.998342	0.0888185	95.4818	all targets	other
ENSP00000222823	3.20332	8.01e-05	0.312176	0.334118	102	9	174.529	0.998465	0.0711044	198.421	all targets	other
ENSP00000284523	3.05067	0.000694	0.327797	0.260618	218	9	146.303	0.998571	0.0405307	2016.37	all targets	other
ENSP00000297512	3.68761	7.38e-06	0.271178	0.190476	14	9	67	0.998127	0.163165	9.3814	all targets	other
ENSP00000478570	2.7084	0.00431138	0.369222	0.136245	630	9	151.857	0.998809	0.0217098	7730.7	all targets	other
ENSP00000296795	3.01777	0.00016	0.33137	0.285994	170	8	207.518	0.998594	0.053761	507.898	all targets	other
ENSP00000360266	2.68165	0.00471268	0.372905	0.126339	720	9	177.328	0.998828	0.0240184	13838.6	all targets	other
ENSP00000387662	2.98612	0.00143844	0.334882	0.437324	600	9	201.223	0.998616	0.0495868	2956.14	all targets	other
ENSP00000384192	3.51943	1.61e-06	0.284137	0.487179	26	9	175.231	0.998244	0.211376	5.4138	all targets	other
ENSP00000385057	3.39495	5.34e-05	0.294556	0.235294	34	9	164.235	0.998331	0.112106	85.8476	all targets	other
ENSP00000468304	3.7818	8.9e-06	0.264424	0.5	24	10	64.5	0.998061	0.157884	21.309	all targets	other
ENSP00000370473	2.96628	0.000339	0.337122	0.654472	268	8	173.321	0.99863	0.0411786	686.901	all targets	other
ENSP00000260010	2.99758	0.00094	0.333603	0.187741	224	9	145.714	0.998608	0.0371697	1948.72	all targets	other
ENSP00000409382	3.20875	0.000389	0.311648	0.806848	136	9	117.632	0.998461	0.0509104	411.104	all targets	other
ENSP00000340820	3.00425	0.000433	0.332862	0.103825	122	9	161.541	0.998603	0.0399471	683.937	all targets	other
ENSP00000256637	2.99587	0.000729	0.333793	0.273748	206	9	128.019	0.998609	0.0327642	996.366	all targets	other
ENSP00000240185	3.15938	0.000222	0.316517	0.439117	146	9	160.849	0.998495	0.062974	315.012	all targets	other
ENSP00000349428	3.08002	0.000496	0.324674	0.635258	454	9	214.238	0.998551	0.0662236	1161.94	all targets	other
ENSP00000357283	2.94703	0.000792	0.339325	0.449078	174	9	153.977	0.998643	0.0350988	1094.84	all targets	other
ENSP00000244537	3.18017	0.000107	0.314449	0.461604	258	9	177.209	0.998481	0.0601525	1228.9	all targets	other
ENSP00000425561	2.91774	0.00159925	0.342731	0.258268	510	9	191.918	0.998664	0.040258	4774.39	all targets	other
ENSP00000331736	3.34906	2.23e-05	0.298591	0.412698	56	9	142.643	0.998363	0.0854317	42.3224	all targets	other
ENSP00000300134	2.8943	0.000904	0.345507	0.135839	272	9	141.647	0.99868	0.0282881	1499.45	all targets	other
ENSP00000339958	4.04807	9.37e-08	0.247031	0	4	9	67	0.997876	0.503817	0.159	all targets	other
ENSP00000337383	3.25682	0.000186	0.307048	0.207843	102	8	94.2941	0.998427	0.0471844	341.728	all targets	other
ENSP00000228463	3.77093	2.29e-05	0.265186	0.222222	18	9	94.2222	0.998069	0.179864	29.6936	all targets	other
ENSP00000216797	2.86028	0.000736	0.349616	0.237924	348	8	220.902	0.998704	0.040974	2408.57	all targets	other
ENSP00000479870	3.73019	9.53e-06	0.268083	0.236364	22	9	71.3636	0.998097	0.115289	11.2696	all targets	other
ENSP00000340292	3.66369	8.37e-05	0.272949	0.0666667	12	9	83.1667	0.998144	0.184152	92.0846	all targets	other
ENSP00000378704	3.31871	0.000183	0.301322	0.194805	44	10	158.909	0.998384	0.0827846	250.738	all targets	other
ENSP00000225512	3.41998	1.8e-05	0.292399	0.61991	104	9	84.4615	0.998314	0.0759546	93.6658	all targets	other
ENSP00000398698	2.76727	0.00397878	0.361367	0.118404	696	9	148.767	0.998768	0.023659	9608.9	all targets	other
ENSP00000398516	3.41426	3.01e-05	0.29289	0.442029	48	10	136.958	0.998318	0.103756	78.0878	all targets	other
ENSP00000233156	3.52852	4.34e-05	0.283405	0.252747	28	9	101.786	0.998238	0.109135	52.53	all targets	other
ENSP00000370034	3.23432	7.98e-05	0.309184	0.255738	122	8	115.049	0.998443	0.0521765	172.794	all targets	other
ENSP00000378181	3.32137	2.48e-05	0.301081	0.439646	86	10	131.442	0.998382	0.0705918	71.5574	all targets	other
ENSP00000263734	3.05722	0.000475	0.327094	0.368253	246	9	261.659	0.998566	0.073312	1959.23	all targets	other
ENSP00000263377	3.21684	0.000347	0.310864	0.232558	88	9	166.705	0.998455	0.0706183	599.324	all targets	other
ENSP00000260950	3.28587	0.000161	0.304333	0.222222	56	9	125.857	0.998407	0.0709449	264.747	all targets	other
ENSP00000384371	3.01364	0.000263	0.331825	0.195618	144	9	160.333	0.998597	0.0415407	497.895	all targets	other
ENSP00000454071	2.93859	0.000573	0.3403	0.598421	308	8	196.753	0.998649	0.0422762	1264.08	all targets	other
ENSP00000237014	3.03378	0.000293	0.329622	0.630525	220	9	148.155	0.998583	0.0421372	422.443	all targets	other
ENSP00000364586	3.58893	0.00015	0.278634	0.383275	84	9	59.4524	0.998196	0.0896359	411.789	all targets	other
ENSP00000337088	2.88691	0.00135008	0.346391	0.411776	358	8	187.721	0.998685	0.0372281	3817.16	all targets	other
ENSP00000357429	3.39069	9.85e-05	0.294925	0.28	50	9	134.36	0.998334	0.0954655	160.511	all targets	other
ENSP00000323872	3.12602	0.000187	0.319896	0.578824	514	9	215.245	0.998518	0.0730883	605.838	all targets	other
ENSP00000362525	3.74294	1.31e-05	0.267169	0.540107	68	10	53.3824	0.998089	0.129255	42.6012	all targets	other
ENSP00000353508	3.39353	5.05e-05	0.294679	0.201581	46	9	91.5217	0.998332	0.0619307	55.745	all targets	other
ENSP00000011653	2.90138	0.000764	0.344663	0.459283	370	9	199.314	0.998675	0.0377467	1891.01	all targets	other
ENSP00000264832	2.9511	0.000586	0.338856	0.267825	312	9	153.827	0.99864	0.034801	1245.36	all targets	other
ENSP00000431962	5.4514	0	0.183439	0	2	12	2	0.996898	0	0	all targets	other
ENSP00000251968	3.03407	0.000534	0.32959	0.279199	138	9	180.449	0.998583	0.0497454	913.349	all targets	other
ENSP00000254657	3.17149	6.39e-05	0.315309	0.368067	70	9	289.029	0.998487	0.100943	197.958	all targets	other
ENSP00000380227	3.13854	0.000275	0.31862	0.256883	174	9	131.805	0.99851	0.0432572	648.091	all targets	other
ENSP00000336655	3.58758	4.42e-05	0.27874	0.38961	44	10	61.4545	0.998197	0.0935421	66.8698	all targets	other
ENSP00000353099	2.91927	0.00139917	0.342551	0.224573	444	9	145.099	0.998663	0.0300714	4479.31	all targets	other
ENSP00000362508	3.72924	1.48e-05	0.268151	0.536508	72	10	53.9444	0.998098	0.119346	46.8248	all targets	other
ENSP00000380271	3.2482	0.000139	0.307863	0.297143	100	9	187.96	0.998433	0.0910659	315.74	all targets	other
ENSP00000304845	3.66157	4.76e-05	0.273107	0.386525	96	10	46.8958	0.998145	0.0883161	89.9748	all targets	other
ENSP00000230056	3.17285	0.000402	0.315174	0.467486	222	9	229.27	0.998486	0.0768241	1445.64	all targets	other
ENSP00000365006	3.0936	6.71e-05	0.323248	0.881535	482	9	284.004	0.998541	0.0840995	339.153	all targets	other
ENSP00000216133	3.48211	5.91e-06	0.287182	0.6727	104	10	193.885	0.99827	0.137215	64.1114	all targets	other
ENSP00000254301	3.31853	0.000246	0.301338	0.0643275	38	9	129.842	0.998384	0.0849644	292.578	all targets	other
ENSP00000371985	3.57447	4.82e-05	0.279762	0.163399	36	9	59.8889	0.998206	0.0792494	91.6652	all targets	other
ENSP00000387822	3.76391	2.64e-06	0.265681	0	10	10	141	0.998074	0.207715	5.598	all targets	other
ENSP00000404190	2.98329	0.000536	0.335201	0.35865	428	9	178.056	0.998618	0.0440079	2437.63	all targets	other
ENSP00000341219	3.62661	1.36e-05	0.27574	0.339869	36	10	69.0556	0.99817	0.102609	15.3166	all targets	other
ENSP00000349252	3.08675	0.000312	0.323965	0.464826	276	8	127.435	0.998546	0.0381884	591.421	all targets	other
ENSP00000305651	3.05634	0.00048	0.327189	0.633106	576	9	250.361	0.998567	0.0721294	1387.76	all targets	other
ENSP00000479618	2.68974	0.0046323	0.371784	0.113113	656	9	169.845	0.998822	0.0232702	9594.95	all targets	other
ENSP00000414150	4.33684	6.84e-07	0.230583	0	4	10	45	0.997675	0.5	1.0036	all targets	other
ENSP00000333994	3.24389	0.000702	0.308272	0.449016	166	9	92.9277	0.998436	0.0448693	915.859	all targets	other
ENSP00000162749	3.02953	0.000215	0.330085	0.252475	202	9	160.129	0.998586	0.0419269	706.672	all targets	other
ENSP00000373340	3.22322	1.5e-05	0.310249	0.39852	88	10	170.227	0.998451	0.0751224	80.5518	all targets	other
ENSP00000350267	3.27932	7.42e-06	0.304941	0.608466	56	10	182.679	0.998412	0.0940672	29.8974	all targets	other
ENSP00000313171	3.58681	3.95e-05	0.278799	0.493994	74	9	134.432	0.998197	0.128767	84.0764	all targets	other
ENSP00000318912	4.56407	8e-07	0.219103	0	4	10	15	0.997516	0.538462	0.4424	all targets	other
ENSP00000370083	3.54712	6.3e-05	0.281919	0.529101	56	10	143.464	0.998225	0.156885	113.125	all targets	other
ENSP00000300589	3.31209	0.000128	0.301924	0.261905	114	8	106.877	0.998389	0.0589671	223.891	all targets	other
ENSP00000343838	3.74259	1.13e-05	0.267195	0.55615	68	10	53.3824	0.998089	0.128943	38.0844	all targets	other
ENSP00000377284	3.17444	0.000218	0.315016	0.562804	264	8	147.886	0.998485	0.0615649	501.359	all targets	other
ENSP00000295897	2.86784	0.00308207	0.348695	0.242539	544	8	138.864	0.998698	0.0256863	4374.47	all targets	other
ENSP00000295600	3.15165	0.000372	0.317294	0.14305	78	9	152.667	0.998501	0.0577773	567.402	all targets	other
ENSP00000310661	3.62472	2.54e-05	0.275883	0.309942	38	9	204.895	0.998171	0.269529	92.6944	all targets	other
ENSP00000378307	3.4227	3.4e-05	0.292167	0.360276	114	10	99.9474	0.998312	0.0726234	110.931	all targets	other
ENSP00000380252	3.1334	0.000363	0.319142	0.151691	92	9	122.783	0.998513	0.045704	473.154	all targets	other
ENSP00000246957	3.37457	0.000299	0.296334	0.149425	60	10	80.6	0.998345	0.0594921	378.201	all targets	other
ENSP00000226574	2.72741	0.003023	0.366648	0.16941	606	8	198.215	0.998796	0.0289698	7597.35	all targets	other
ENSP00000289547	3.78493	7.33e-07	0.264206	0.472222	18	9	51.3333	0.998059	0.162447	1.372	all targets	other
ENSP00000354896	3.15708	0.000632	0.316748	0.614372	418	9	220.574	0.998497	0.0754083	1425.77	all targets	other
ENSP00000312082	3.21844	0.00013	0.31071	0.243265	100	9	141.74	0.998454	0.0612976	258.945	all targets	other
ENSP00000346768	3.46221	0.000205	0.288833	0.373878	100	10	82.42	0.998284	0.0768127	539.652	all targets	other
ENSP00000320025	3.21554	0.000325509	0.310989	0.390255	136	9	204.676	0.998456	0.0784201	1106.67
ENSP00000318197	3.3519	0.000215124	0.298339	0.372391	110	10	92.9455	0.998361	0.0714545	636.053
ENSP00000264318	3.60754	6.26202e-05	0.277198	0.586667	50	9	48.32	0.998183	0.0627828	145.481
ENSP00000292079	3.49504	0.000200741	0.28612	0.3	50	9	60.84	0.998261	0.07078	276.551
ENSP00000000233	3.11793	0.000283779	0.320726	0.605624	246	9	157.26	0.998524	0.0600887	648.966
ENSP00000432568	3.09407	0.000728936	0.323199	0.440917	324	9	152.012	0.998541	0.0489198	2024.54
ENSP00000427900	3.41242	5.64848e-05	0.293047	0.889557	160	9	145.938	0.998319	0.107862	99.8888
ENSP00000350199	3.08391	0.000307379	0.324263	0.390403	208	9	138.817	0.998548	0.0455736	605.505
ENSP00000354878	3.31127	0.000152301	0.301999	0.828387	166	9	144.41	0.998389	0.0872202	312.154
ENSP00000405926	3.181	6.76995e-05	0.314367	0.549948	316	9	152.658	0.99848	0.0649609	461.14
ENSP00000314615	3.12708	0.000139904	0.319787	0.535213	270	9	170.519	0.998518	0.0597028	578.376
ENSP00000349588	3.1973	0.000334589	0.312764	0.486113	238	9	135.462	0.998469	0.0585366	959.667
ENSP00000414982	3.16493	0.000334118	0.315962	0.577377	264	9	161.621	0.998491	0.0578845	858.651
ENSP00000480707	3.18295	5.68341e-05	0.314174	0.556753	314	9	153.471	0.998479	0.0658393	425.398
ENSP00000324020	3.10996	0.000239321	0.321548	0.399758	416	9	163.755	0.99853	0.0544036	1379.91
ENSP00000300087	3.11061	0.000198981	0.321481	0.500044	302	9	156.47	0.998529	0.0540111	1019.34
ENSP00000268919	3.0538	0.000139905	0.327461	0.50067	410	9	185.039	0.998569	0.0533561	1063.93
ENSP00000384164	3.46953	2.36547e-07	0.288224	0.983158	152	9	148.737	0.998279	0.131626	2.3876
ENSP00000388878	3.46746	3.29082e-05	0.288395	0.937729	156	9	146.474	0.998281	0.129041	61.4916
ENSP00000258739	3.16617	0.000244688	0.315839	0.545138	304	8	148.52	0.99849	0.0587035	660.67
ENSP00000310226	3.07305	0.000903243	0.32541	0.315722	514	9	133.922	0.998555	0.0422855	2653.58
ENSP00000303145	3.11297	0.000849939	0.321237	0.383754	408	9	134.995	0.998528	0.0470005	2158.77
ENSP00000364864	3.30188	0.000137073	0.302858	0.50434	300	9	136.393	0.998396	0.0743657	516.258
ENSP00000263373	3.16523	0.000172755	0.315933	0.565274	222	9	154.838	0.998491	0.0608639	815.541
ENSP00000359000	3.09874	0.000654965	0.322712	0.633747	242	9	178.083	0.998537	0.0528435	1372.06
ENSP00000380308	2.89187	0.000927894	0.345796	0.29081	692	9	162.171	0.998682	0.0339838	4739.49
ENSP00000380432	2.66098	0.0145792	0.375802	0.073808	952	9	129.983	0.998843	0.0174299	25219.7
ENSP00000297044	3.38638	0.000315236	0.2953	0.242857	42	9	165.048	0.998337	0.0905573	431.782
ENSP00000401010	3.09242	0.000737517	0.323372	0.379442	350	9	144.063	0.998542	0.0473542	2058.78
ENSP00000262305	3.62915	0.000108951	0.275547	0.423387	64	10	61	0.998168	0.0870185	183.459
ENSP00000324287	3.89441	7.21534e-08	0.256778	0.333333	6	10	91.6667	0.997983	0.363878	0.13
ENSP00000264712	3.31298	0.000117899	0.301843	0.523996	294	9	137.646	0.998388	0.0778102	513.407
ENSP00000273130	2.954	0.000676314	0.338524	0.347185	522	9	167	0.998638	0.0397619	4208.44
ENSP00000354560	3.29373	0.000264884	0.303607	0.49766	302	9	135.636	0.998402	0.0730725	892.678
ENSP00000357048	3.061	0.00032606	0.32669	0.420468	368	8	147.321	0.998564	0.0472636	1170.62
ENSP00000223369	3.13346	0.00053663	0.319136	0.361059	364	9	130.071	0.998513	0.0480637	1635.29
ENSP00000249923	2.90847	0.00105319	0.343824	0.325105	480	9	151.021	0.99867	0.0322676	2264.7
ENSP00000480301	3.42164	1.74687e-05	0.292258	0.19697	24	9	160.833	0.998312	0.15178	28.7048
ENSP00000361057	3.09041	0.000948984	0.323582	0.366847	316	8	132.285	0.998543	0.0400378	1518.16
ENSP00000341344	3.1898	0.000302568	0.3135	0.203209	68	9	178.324	0.998474	0.0673635	462.35
ENSP00000360532	2.66629	0.0241288	0.375053	0.111039	1204	9	147.824	0.998839	0.0203071	35152.6
ENSP00000320130	2.95146	0.000578129	0.338816	0.347966	520	9	168.269	0.99864	0.0397875	3407.62
ENSP00000387286	3.04724	0.00133916	0.328166	0.302673	526	9	132.7	0.998573	0.0391087	3401.66
ENSP00000358921	2.93971	0.000731554	0.34017	0.352577	516	9	154.717	0.998648	0.036132	2813.22
ENSP00000354947	3.07541	0.000354859	0.32516	0.466584	312	9	158.417	0.998554	0.0488187	1229.84
ENSP00000263168	2.99593	0.000901587	0.333787	0.398608	340	9	152.135	0.998609	0.0401518	2193.8
ENSP00000379191	2.96864	0.00142087	0.336854	0.322456	504	8	142.722	0.998628	0.032839	2284.14
ENSP00000317790	3.16558	0.000478363	0.315897	0.564947	222	9	154.766	0.998491	0.0608835	1206.36
ENSP00000444850	3.11161	0.000153408	0.321377	0.544999	266	9	159.143	0.998528	0.0580178	544.466
ENSP00000393963	3.15389	0.000315854	0.317069	0.469013	266	9	169.571	0.998499	0.0584905	807.734
ENSP00000333942	3.35804	0.000163549	0.297793	0.746604	176	9	135.83	0.998357	0.091031	491.494
ENSP00000297814	3.40475	1.77378e-05	0.293708	0.893671	160	9	147.562	0.998324	0.112988	50.5652
ENSP00000440005	3.01535	0.00162845	0.331636	0.256666	456	8	141.351	0.998596	0.0369499	3507.78
ENSP00000256682	3.17391	0.000175997	0.315069	0.57854	252	9	153.683	0.998485	0.0623459	592.604
ENSP00000399403	3.1846	0.00033465	0.314011	0.601986	258	9	163.45	0.998478	0.0647551	978.5
ENSP00000411831	3.45624	0.000110092	0.289332	0.933067	156	9	145.654	0.998288	0.124044	375.545
ENSP00000414906	3.13818	0.00014338	0.318656	0.552152	286	9	159.196	0.99851	0.0605972	744.699
ENSP00000287152	3.3989	1.51108e-05	0.294213	0.957621	154	9	149.039	0.998328	0.116154	50.2094
ENSP00000465992	3.27802	3.79594e-05	0.305062	0.628764	216	9	170.324	0.998413	0.0837385	237.851
ENSP00000438388	3.38697	4.82227e-05	0.295249	0.769313	174	9	140.805	0.998337	0.099916	91.9194
ENSP00000388241	3.33672	9.14077e-06	0.299696	0.771176	226	9	164.177	0.998372	0.0987828	122.654
ENSP00000299705	3.18259	9.07793e-05	0.314209	0.543269	318	9	151.642	0.998479	0.0650264	579.33
ENSP00000254286	2.94455	0.000850059	0.339611	0.368413	450	9	152.982	0.998645	0.0358514	2003.03
ENSP00000360793	3.29255	7.79534e-05	0.303716	0.624798	212	9	166.481	0.998402	0.0859874	323.646
ENSP00000258198	2.91526	0.000905993	0.343023	0.34657	520	9	169.654	0.998665	0.0366565	4573.04
ENSP00000484121	3.4853	0.000630032	0.28692	0.241758	28	9	177.429	0.998268	0.158163	1201.41
ENSP00000330945	3.20615	0.000319157	0.3119	0.638932	278	9	154.453	0.998463	0.0705911	791.587
ENSP00000265709	3.19428	0.000458669	0.313059	0.483977	238	9	135.387	0.998471	0.058421	1148.89
ENSP00000306010	3.06549	0.000274168	0.326212	0.583619	252	9	164.056	0.998561	0.0538214	682.353
ENSP00000281419	3.36436	3.66164e-05	0.297234	0.280952	42	9	166.143	0.998352	0.11073	83.7966
ENSP00000356030	3.20255	0.000776238	0.312251	0.694737	190	9	161.589	0.998465	0.0689989	1547.81
ENSP00000361824	2.87445	0.00227413	0.347892	0.275397	438	9	144.872	0.998694	0.0285453	4039.39
ENSP00000261890	2.97502	0.0017341	0.336132	0.270678	452	9	124.814	0.998624	0.0294331	3204.6
ENSP00000387875	3.18525	6.05372e-05	0.313947	0.562918	282	9	178.858	0.998477	0.0702507	514.756
ENSP00000263181	3.03236	0.000257227	0.329776	0.439363	458	9	181.066	0.998584	0.049404	1674.1
ENSP00000375810	3.21903	0.00013094	0.310653	0.660003	246	9	165.894	0.998454	0.0715882	417.321
ENSP00000259632	3.00142	0.000498721	0.333176	0.363574	508	9	153.102	0.998605	0.0400058	2233.81
ENSP00000374566	3.46953	2.36547e-07	0.288224	0.983158	152	9	148.737	0.998279	0.131626	2.3876
ENSP00000222547	3.18023	8.00234e-05	0.314443	0.49864	288	9	147.986	0.998481	0.062706	374.305
ENSP00000329471	3.09756	0.000517712	0.322835	0.475952	326	8	146.018	0.998538	0.046821	1160.86
ENSP00000280772	3.21082	0.000546149	0.311447	0.545045	224	9	141.42	0.998459	0.0639497	1413.75
ENSP00000348965	2.74897	0.00386147	0.363773	0.207114	918	9	152.146	0.998781	0.0240236	10108.6
ENSP00000349259	3.03585	0.00054015	0.329398	0.456727	248	9	150.742	0.998581	0.045215	1459.86
ENSP00000307078	3.08397	0.000453171	0.324257	0.478613	294	9	157.095	0.998548	0.0492153	1133.97
ENSP00000329419	3.05533	0.000269833	0.327297	0.509091	330	9	154.855	0.998568	0.0489388	857.552
ENSP00000221114	3.11592	0.000367027	0.320932	0.473118	312	9	151.237	0.998525	0.0531358	1368.47
ENSP00000408910	2.91868	0.0014487	0.34262	0.285953	584	9	143.938	0.998663	0.0320632	4678.45
ENSP00000262225	3.1021	0.000521181	0.322362	0.45489	374	9	142.706	0.998535	0.0487698	1372.42
ENSP00000354398	3.44248	6.91909e-05	0.290488	0.416667	32	9	210.938	0.998298	0.127996	94.7626
ENSP00000361298	2.95837	0.000708529	0.338024	0.328214	590	9	166.512	0.998635	0.0388758	3264.4
ENSP00000264028	3.08734	0.000127951	0.323904	0.534161	322	9	156.553	0.998545	0.0546241	697.417
ENSP00000320821	3.46238	2.64823e-05	0.288818	0.909445	158	9	143.304	0.998284	0.125562	61.1452
ENSP00000477310	2.91544	0.00180281	0.343002	0.258265	624	9	148.006	0.998665	0.0323575	7096.46
ENSP00000263934	3.44089	1.92118e-05	0.290623	0.933067	156	9	145.833	0.998299	0.122941	25.979
ENSP00000451752	3.16157	0.000234263	0.316299	0.555663	224	9	153.812	0.998494	0.0599192	953.438
ENSP00000402346	3.09236	0.0002133	0.323378	0.52329	326	9	153.957	0.998542	0.0546507	753.259
ENSP00000301332	3.46941	4.71817e-07	0.288233	0.962406	154	9	148.312	0.998279	0.131133	4.0182
ENSP00000325002	3.08374	0.000264728	0.324282	0.505367	332	9	155.494	0.998548	0.053635	1001.44
ENSP00000395083	3.6957	0.000291669	0.270585	0.114286	30	9	82.6667	0.998121	0.127649	513.677
ENSP00000385545	3.44981	3.91511e-05	0.289871	0.910094	158	9	144.861	0.998293	0.118447	69.3416
ENSP00000326238	3.13411	0.00020633	0.31907	0.573381	280	9	162.379	0.998513	0.0609247	754.327
ENSP00000158762	3.38337	0.000181863	0.295563	0.186813	28	9	107.214	0.998339	0.0892857	164.552
ENSP00000482620	3.67054	7.24296e-05	0.272439	0.32967	28	10	67.7857	0.998139	0.106078	106.646
ENSP00000376297	2.77607	0.00533176	0.360221	0.182432	962	9	144.543	0.998762	0.0239778	14035.7
ENSP00000434442	3.16588	0.000180615	0.315868	0.707174	226	9	163.602	0.998491	0.0697327	384.926
ENSP00000385000	3.03697	0.000479574	0.329276	0.442671	438	9	177.237	0.998581	0.0487427	1797.95
ENSP00000160827	3.18732	0.000676793	0.313744	0.492651	314	9	170.841	0.998476	0.0671519	1960.71
ENSP00000363232	3.46953	2.36547e-07	0.288224	0.983158	152	9	148.737	0.998279	0.131626	2.3876
ENSP00000463393	3.14657	0.00052961	0.317806	0.362438	358	9	123.123	0.998504	0.0450814	1194.98
ENSP00000259708	3.22422	4.83745e-05	0.310152	0.693557	240	9	169.592	0.99845	0.0740252	294.106
ENSP00000263245	3.14521	5.85775e-05	0.317944	0.703617	228	9	175.123	0.998505	0.0643125	285.882
ENSP00000452762	3.42152	0.000288693	0.292268	0.16934	68	9	74.5882	0.998313	0.0605916	339.098
ENSP00000386918	3.19328	0.000126298	0.313158	0.579536	294	8	150.238	0.998472	0.0653464	430.554
ENSP00000357129	3.13612	0.000333419	0.318866	0.536252	228	8	153.702	0.998511	0.0557635	1076.42
ENSP00000377148	3.1709	0.000236713	0.315368	0.360843	224	9	122.67	0.998487	0.0496401	636.14
ENSP00000385808	3.22989	0.000212932	0.309608	0.459002	316	9	137.247	0.998446	0.0626383	779.216
ENSP00000449270	3.13452	8.5671e-05	0.319028	0.537972	320	9	154.875	0.998513	0.0573824	562.445
ENSP00000262812	3.11303	0.000319001	0.321231	0.499963	332	9	151.982	0.998528	0.0524939	985.231
ENSP00000354791	3.06112	0.00134853	0.326678	0.301759	404	9	128.569	0.998564	0.0396528	3008.62
ENSP00000000412	2.97284	0.000194825	0.336379	0.646887	302	9	195.874	0.998625	0.0447917	730.083
ENSP00000363458	3.00065	8.99339e-05	0.333261	0.933196	242	9	222.769	0.998606	0.0540287	139.952
ENSP00000369981	2.91538	0.000317644	0.343009	0.471911	374	9	182.797	0.998665	0.0366316	1136.72
ENSP00000466298	3.484	2.19714e-05	0.287027	0.58926	106	9	104.811	0.998269	0.0959638	70.8466
ENSP00000307939	3.42477	6.97875e-05	0.291991	0.546939	100	9	102.28	0.99831	0.0816933	177.366
ENSP00000347792	2.9641	0.000632207	0.337371	0.528234	330	9	184.491	0.998631	0.0414852	1403.3
ENSP00000253083	2.89949	0.000480852	0.344888	0.595546	326	9	188.025	0.998676	0.0383254	1029.24
ENSP00000271234	2.97083	6.53882e-05	0.336607	0.895642	246	9	222.455	0.998627	0.0500989	135.011
ENSP00000223023	2.89819	0.000692449	0.345043	0.404142	398	9	182.593	0.998677	0.0355724	1845.42
ENSP00000351926	2.9015	0.00112213	0.344649	0.321529	472	9	165.415	0.998675	0.0324018	3575.21
ENSP00000381293	3.05291	0.00117259	0.327556	0.265649	352	9	114.722	0.998569	0.0365454	2311.13
ENSP00000353444	2.94827	0.000625293	0.339182	0.464054	386	9	173.295	0.998642	0.037632	1965.43
ENSP00000391826	2.9765	0.00103132	0.335965	0.286067	274	9	139.401	0.998623	0.0339152	1696.84
ENSP00000371394	2.99935	5.49491e-06	0.333406	0.975373	236	9	226.847	0.998607	0.0549534	28.2452
ENSP00000217131	3.02037	0.000542136	0.331085	0.366135	294	9	134.803	0.998592	0.0345453	821.282
ENSP00000431445	2.86016	0.000791396	0.34963	0.350104	456	9	187.561	0.998704	0.0329163	2623.79
ENSP00000482835	2.93882	0.000490131	0.340272	0.431992	384	9	177.474	0.998649	0.0373944	1576.51
ENSP00000441543	2.51116	0.0168221	0.398222	0.0998641	2376	8	173.837	0.998947	0.0198037	63407.2
ENSP00000356236	2.98246	0.000359969	0.335294	0.718069	278	9	201.101	0.998618	0.0469735	1160.37
ENSP00000347244	2.96882	0.000257712	0.336834	0.766611	270	9	209.83	0.998628	0.0469733	726.943
ENSP00000393313	2.99799	0.000101692	0.333557	0.851519	254	9	211.315	0.998608	0.0510423	411.874
ENSP00000484060	2.99906	0.000620886	0.333438	0.872279	248	9	213.839	0.998607	0.0516815	1017.29
ENSP00000250244	3.23509	0.000139433	0.30911	0.597061	154	9	143.818	0.998442	0.0701147	412.597
ENSP00000409667	2.9589	0.00042175	0.337964	0.509196	336	9	179.083	0.998635	0.039857	1188.84
ENSP00000243298	3.41815	8.27755e-05	0.292556	0.580439	178	9	98.764	0.998315	0.0770992	251.244
ENSP00000348602	2.98163	0.000481587	0.335387	0.822589	256	9	210	0.998619	0.0493073	717.913
ENSP00000279281	3.59307	1.368e-05	0.278314	0.657724	94	9	91.617	0.998193	0.122647	60.1598
ENSP00000345195	2.98494	0.000554786	0.335015	0.524588	232	9	200.379	0.998617	0.0473578	1006.38
ENSP00000263904	2.96858	0.000260265	0.336861	0.543089	330	9	180.533	0.998628	0.0409558	837.998
ENSP00000294742	2.93049	0.000177693	0.341239	0.59792	316	9	194.595	0.998655	0.0400813	801.631
ENSP00000306157	2.93929	0.000344087	0.340218	0.54272	330	9	202.267	0.998649	0.0428531	826.771
ENSP00000313391	2.96669	5.25516e-05	0.337076	0.811688	260	9	216.231	0.998629	0.0490191	182.023
ENSP00000349824	3.00171	2.05832e-06	0.333143	0.974504	236	9	225.195	0.998605	0.0547786	9.5314
ENSP00000366746	2.9625	0.000486121	0.337553	0.517611	338	9	178.296	0.998632	0.0400036	1104.97
ENSP00000384615	2.97992	0.000129532	0.335579	0.79158	264	9	221.409	0.99862	0.0512758	379.769
ENSP00000447053	2.87369	0.00177678	0.347985	0.297206	554	8	151.123	0.998694	0.0285407	4156.65
ENSP00000317332	3.0023	2.00653e-06	0.333078	0.981138	234	9	226.316	0.998605	0.0551184	12.123
ENSP00000324419	2.98217	0.000142951	0.335327	0.873032	250	9	218.896	0.998619	0.0508942	463.443
ENSP00000413625	2.9791	0.000188333	0.335672	0.906246	244	9	222.025	0.998621	0.0510364	401.804
ENSP00000259711	3.56992	7.28944e-05	0.280118	0.560606	24	10	165.333	0.998209	0.288899	301.768
ENSP00000336666	3.15844	0.000408944	0.316612	0.358603	252	9	125.849	0.998496	0.048252	1086.34
ENSP00000369647	2.82692	0.00277699	0.353742	0.356914	764	9	211.474	0.998727	0.0376878	6825.6
ENSP00000005340	2.85963	0.00160372	0.349695	0.302888	522	9	186.226	0.998704	0.0339946	4492.1
ENSP00000316779	2.95748	0.000341166	0.338125	0.71755	276	9	206.319	0.998636	0.0457977	799.461
ENSP00000324628	3.22842	0.000226142	0.309749	0.401174	262	9	116.748	0.998447	0.0577351	660.825
ENSP00000320117	2.93398	0.000187725	0.340834	0.572088	318	9	206.604	0.998652	0.0431593	694.799
ENSP00000263816	2.93823	0.000904996	0.340341	0.54736	322	9	191.646	0.998649	0.0410729	1952.37
ENSP00000264033	2.79934	0.0012526	0.357227	0.253521	570	9	182.979	0.998746	0.0291414	3736.9
ENSP00000380921	2.92967	0.00047569	0.341336	0.520816	336	9	190.905	0.998655	0.0393768	1009.22
ENSP00000444957	3.23007	4.91503e-05	0.309591	0.532654	176	9	135.716	0.998446	0.0655316	259.135
ENSP00000357307	2.99274	0.000119422	0.334142	0.836983	256	9	214.406	0.998611	0.051316	394.617
ENSP00000272322	3.54506	3.30532e-05	0.282083	0.500337	110	9	88.4727	0.998226	0.095337	126.393
ENSP00000392065	2.98789	0.000135568	0.334684	0.878194	250	9	215.688	0.998615	0.0507942	259.69
ENSP00000258145	3.03165	0.000213026	0.329853	0.648488	218	9	146.853	0.998584	0.0418385	409.412
ENSP00000341737	2.96687	0.000170285	0.337055	0.689613	304	9	195	0.998629	0.0441062	575.868
ENSP00000360183	3.45961	5.6976e-05	0.28905	0.457537	166	9	98.0602	0.998286	0.0828008	174.047
ENSP00000349437	2.91195	0.00129286	0.343412	0.456976	380	8	172.153	0.998668	0.0353671	2416.05
ENSP00000473001	3.02835	4.47447e-06	0.330213	0.966757	212	9	227.094	0.998587	0.0588938	33.2842
ENSP00000353224	2.908	0.000846805	0.343879	0.434014	392	9	166.255	0.99867	0.0334047	1776.41
ENSP00000263270	2.91739	0.00074493	0.342773	0.38411	424	9	169.392	0.998664	0.0342394	2939.07
ENSP00000479606	2.88874	0.001131	0.346171	0.350532	430	9	162.409	0.998684	0.0309189	2765.95
ENSP00000360798	2.96085	0.000254952	0.337741	0.661355	294	9	197.075	0.998634	0.0438109	634.058
ENSP00000376024	2.96864	0.000162929	0.336854	0.663271	308	9	190.968	0.998628	0.0434017	690.886
ENSP00000376792	3.47047	0.000103205	0.288145	0.420728	170	9	97.0353	0.998278	0.0853433	242.324
ENSP00000311962	3.44053	1.72623e-05	0.290653	0.397661	38	9	140.632	0.998299	0.110559	28.159
ENSP00000401435	3.49238	0.000174538	0.286338	0.425424	120	9	85.8167	0.998263	0.0818543	518.979
ENSP00000377015	2.89471	0.000929045	0.345458	0.520844	352	9	182.625	0.99868	0.0371631	1878.8
ENSP00000262640	2.9354	0.000651162	0.34067	0.422212	412	9	166.796	0.998651	0.0354358	2267.14
ENSP00000264634	2.85674	0.00121916	0.35005	0.349656	448	9	207.723	0.998706	0.0364355	4151.04
ENSP00000482826	3.13641	0.000307264	0.318836	0.371264	290	9	121.821	0.998511	0.0468721	918.327
ENSP00000273047	2.89424	0.00202934	0.345514	0.31546	478	9	156.059	0.99868	0.0306109	4694.7
ENSP00000292807	2.90687	0.000869089	0.344012	0.332447	460	9	165.743	0.998671	0.0328569	3223.37
ENSP00000362639	3.72405	2.09164e-05	0.268525	0.77619	42	9	89.4762	0.998102	0.185823	32.1664
ENSP00000356705	2.97165	5.88076e-05	0.336513	0.720259	278	9	212.353	0.998626	0.0481416	320.984
ENSP00000369318	3.76072	3.9193e-06	0.265907	0.786765	34	9	77.7059	0.998076	0.170653	11.1556
ENSP00000261205	2.95813	0.00095144	0.338051	0.512327	338	9	174.828	0.998635	0.0391904	2418.62
ENSP00000360154	2.90498	0.00128355	0.344236	0.359532	436	9	168.945	0.998672	0.0336267	2956.77
ENSP00000263864	2.81369	0.00214683	0.355405	0.26356	688	8	156.34	0.998736	0.0260958	5144.33
ENSP00000370719	2.93221	0.000568043	0.34104	0.543337	332	9	199.801	0.998654	0.0414353	1658.93
ENSP00000304697	2.51423	0.0164118	0.397736	0.100324	2372	8	174.97	0.998945	0.0200286	62813.4
ENSP00000262942	2.92772	0.000278031	0.341563	0.561691	326	9	190.337	0.998657	0.0389557	964.144
ENSP00000242285	2.91396	0.000500363	0.343176	0.385414	410	8	170.117	0.998666	0.0343186	1943.93
[truncated: 15,162 more rows]

## Sheet: String0.7 GO enrichment
#term ID	term description	observed gene count	background gene count	false discovery rate	matching proteins in your network (IDs)	matching proteins in your network (labels)
GO:0003824	catalytic activity	1228	5592	9.28e-233	ENSP00000001008,ENSP00000003084,ENSP00000003100,ENSP00000009105,ENSP00000011292,ENSP00000012049,ENSP00000012443,ENSP00000013125,ENSP00000013222,ENSP00000080059,ENSP00000157812,ENSP00000158166,ENSP00000159111,ENSP00000164139,ENSP00000166244,ENSP00000168216,ENSP00000176763,ENSP00000178638,ENSP00000178640,ENSP00000181383,ENSP00000181839,ENSP00000188790,ENSP00000192314,ENSP00000198801,ENSP00000199389…	AADAT,AAK1,ABAT,ABCB1,ABCB11,ABCB8,ABCC1,ABCC2,ABCC3,ABCC4,ABCC9,ABCG2,ABHD12,ABHD6,ABL1,ABL2,ACACA,ACACB,ACAD10,ACAD11,ACADVL,ACE,ACE2,ACHE,ACLY,ACOX1,ACOX3,ACP1,ACPP,ACR,ACSL5,ACVR1,ACVR1B,ACVR2A,ACVR2B,ACVRL1,ADA,ADAM10,ADAM17,ADAM9,ADAMTS4,ADAMTS5,ADCK1,ADCK3,ADCK4,ADCK5,ADCY1,ADCY5,ADH5,ADK,ADORA1,ADRBK1,ADRBK2,AGPAT1,AGPAT2,AHCY,AK2,AKR1A1,AKR1B1,AKR1B10,AKR1C1,AKR1C2,AKR1C3,AKR1C4,AKT1,AKT…
GO:0008144	drug binding	679	1710	2.25e-210	ENSP00000001008,ENSP00000003084,ENSP00000009105,ENSP00000012443,ENSP00000013125,ENSP00000157812,ENSP00000158166,ENSP00000164139,ENSP00000166244,ENSP00000176183,ENSP00000176763,ENSP00000178640,ENSP00000181839,ENSP00000199389,ENSP00000211287,ENSP00000215659,ENSP00000215832,ENSP00000216139,ENSP00000216274,ENSP00000216392,ENSP00000216639,ENSP00000216911,ENSP00000216962,ENSP00000217188,ENSP00000217244…	AADAT,AAK1,ABAT,ABCB1,ABCB11,ABCB8,ABCC1,ABCC2,ABCC3,ABCC4,ABCC9,ABCG2,ABL1,ABL2,ACACA,ACACB,ACE,ACHE,ACLY,ACR,ACSL5,ACTR2,ACTR3,ACVR1,ACVR1B,ACVR2A,ACVR2B,ACVRL1,ADCK1,ADCK3,ADCK4,ADCY1,ADCY5,ADK,ADRBK1,ADRBK2,AK2,AKT1,AKT2,AKT3,ALB,ALK,ANKK1,AOC1,APAF1,APRT,ARAF,ATAD2,ATAD5,ATM,ATP12A,ATP2A1,ATR,AURKA,AURKB,AURKC,AXL,BCR,BLK,BLM,BMP2K,BMPR1A,BMPR1B,BMPR2,BMX,BRAF,BRSK1,BRSK2,BTK,BUB1,CACNA1B,CA…
GO:0016773	phosphotransferase activity, alcohol group as acceptor	475	767	1.78e-199	ENSP00000009105,ENSP00000013125,ENSP00000158166,ENSP00000166244,ENSP00000176763,ENSP00000178640,ENSP00000181839,ENSP00000199389,ENSP00000211287,ENSP00000215530,ENSP00000215659,ENSP00000215832,ENSP00000216274,ENSP00000216639,ENSP00000216911,ENSP00000217188,ENSP00000217244,ENSP00000220003,ENSP00000220751,ENSP00000222330,ENSP00000223366,ENSP00000225577,ENSP00000229328,ENSP00000229795,ENSP00000229812…	AAK1,ABL1,ABL2,ACVR1,ACVR1B,ACVR2A,ACVR2B,ACVRL1,ADCK1,ADCK5,ADK,ADRBK1,ADRBK2,AKT1,AKT2,AKT3,ALK,ANKK1,ARAF,ATM,ATR,AURKA,AURKB,AURKC,AXL,BCR,BLK,BMP2K,BMPR1A,BMPR1B,BMPR2,BMX,BRAF,BRSK1,BRSK2,BTK,BUB1,CALM3,CAMK1,CAMK1D,CAMK1G,CAMK2A,CAMK2B,CAMK2D,CAMK2G,CAMK4,CAMKK1,CAMKK2,CASK,CCNB1,CCNT1,CDC42,CDC42BPA,CDC42BPB,CDC42BPG,CDC7,CDK1,CDK10,CDK11A,CDK11B,CDK12,CDK13,CDK14,CDK15,CDK16,CDK17,CDK18,…
GO:0004672	protein kinase activity	440	635	1.78e-197	ENSP00000009105,ENSP00000013125,ENSP00000158166,ENSP00000166244,ENSP00000176763,ENSP00000178640,ENSP00000181839,ENSP00000199389,ENSP00000211287,ENSP00000215530,ENSP00000215659,ENSP00000215832,ENSP00000216274,ENSP00000216639,ENSP00000216911,ENSP00000217188,ENSP00000217244,ENSP00000220003,ENSP00000220751,ENSP00000222330,ENSP00000225577,ENSP00000229328,ENSP00000229795,ENSP00000229812,ENSP00000233027…	AAK1,ABL1,ABL2,ACVR1,ACVR1B,ACVR2A,ACVR2B,ACVRL1,ADCK1,ADCK5,ADRBK1,ADRBK2,AKT1,AKT2,AKT3,ALK,ANKK1,ARAF,ATM,ATR,AURKA,AURKB,AURKC,AXL,BCR,BLK,BMP2K,BMPR1A,BMPR1B,BMPR2,BMX,BRAF,BRSK1,BRSK2,BTK,BUB1,CAMK1,CAMK1D,CAMK1G,CAMK2A,CAMK2B,CAMK2D,CAMK2G,CAMK4,CAMKK1,CAMKK2,CASK,CCNB1,CCNT1,CDC42,CDC42BPA,CDC42BPB,CDC42BPG,CDC7,CDK1,CDK10,CDK11A,CDK11B,CDK12,CDK13,CDK14,CDK15,CDK16,CDK17,CDK18,CDK19,CDK2…
GO:0016301	kinase activity	486	835	4e-196	ENSP00000009105,ENSP00000013125,ENSP00000158166,ENSP00000166244,ENSP00000176763,ENSP00000178640,ENSP00000181839,ENSP00000199389,ENSP00000211287,ENSP00000215530,ENSP00000215659,ENSP00000215832,ENSP00000216274,ENSP00000216639,ENSP00000216911,ENSP00000217188,ENSP00000217244,ENSP00000220003,ENSP00000220751,ENSP00000222330,ENSP00000223366,ENSP00000225577,ENSP00000229328,ENSP00000229795,ENSP00000229812…	AAK1,ABL1,ABL2,ACVR1,ACVR1B,ACVR2A,ACVR2B,ACVRL1,ADCK1,ADCK3,ADCK4,ADCK5,ADK,ADRBK1,ADRBK2,AK2,AKT1,AKT2,AKT3,ALK,ANKK1,ARAF,ATM,ATR,AURKA,AURKB,AURKC,AXL,BCR,BLK,BMP2K,BMPR1A,BMPR1B,BMPR2,BMX,BRAF,BRSK1,BRSK2,BTK,BUB1,CALM3,CAMK1,CAMK1D,CAMK1G,CAMK2A,CAMK2B,CAMK2D,CAMK2G,CAMK4,CAMKK1,CAMKK2,CASK,CCNB1,CCNT1,CDC42,CDC42BPA,CDC42BPB,CDC42BPG,CDC7,CDK1,CDK10,CDK11A,CDK11B,CDK12,CDK13,CDK14,CDK15,CD…
GO:0036094	small molecule binding	776	2460	3.07e-195	ENSP00000001008,ENSP00000003084,ENSP00000009105,ENSP00000012443,ENSP00000013125,ENSP00000075120,ENSP00000157812,ENSP00000158166,ENSP00000164139,ENSP00000166244,ENSP00000176763,ENSP00000178640,ENSP00000181839,ENSP00000199389,ENSP00000200676,ENSP00000211287,ENSP00000212015,ENSP00000215659,ENSP00000215832,ENSP00000216139,ENSP00000216274,ENSP00000216392,ENSP00000216639,ENSP00000216911,ENSP00000216962…	AADAT,AAK1,ABAT,ABCB1,ABCB11,ABCB8,ABCC1,ABCC2,ABCC3,ABCC4,ABCC9,ABCG2,ABL1,ABL2,ACACA,ACACB,ACAD10,ACAD11,ACADVL,ACLY,ACOX1,ACOX3,ACR,ACSL5,ACTR2,ACTR3,ACVR1,ACVR1B,ACVR2A,ACVR2B,ACVRL1,ADA,ADCK1,ADCK3,ADCK4,ADCY1,ADCY5,ADH5,ADK,ADORA1,ADRBK1,ADRBK2,AHCY,AK2,AKR1C1,AKR1C2,AKT1,AKT2,AKT3,ALB,ALDH1A1,ALDH1A2,ALDH1A3,ALDH1B1,ALDH2,ALK,ALKBH3,ALOX5AP,ANKK1,AOX1,APAF1,APRT,ARAF,ATAD2,ATAD5,ATM,ATP12A…
GO:0043168	anion binding	795	2696	1.1e-185	ENSP00000001008,ENSP00000003084,ENSP00000009105,ENSP00000012443,ENSP00000013125,ENSP00000155840,ENSP00000157812,ENSP00000158166,ENSP00000164139,ENSP00000166244,ENSP00000176763,ENSP00000178640,ENSP00000181839,ENSP00000199389,ENSP00000200676,ENSP00000211287,ENSP00000212015,ENSP00000215659,ENSP00000215832,ENSP00000216274,ENSP00000216336,ENSP00000216392,ENSP00000216639,ENSP00000216911,ENSP00000216962…	AADAT,AAK1,ABAT,ABCB1,ABCB11,ABCB8,ABCC1,ABCC2,ABCC3,ABCC4,ABCC9,ABCG2,ABL1,ABL2,ACACA,ACACB,ACAD10,ACAD11,ACADVL,ACE,ACLY,ACOX1,ACOX3,ACSL5,ACTR2,ACTR3,ACVR1,ACVR1B,ACVR2A,ACVR2B,ACVRL1,ADAMTS5,ADCK1,ADCK3,ADCK4,ADCY1,ADCY5,ADH5,ADK,ADRBK1,ADRBK2,AGER,AK2,AKR1C1,AKR1C2,AKT1,AKT2,AKT3,ALB,ALDH1A3,ALK,ALKBH3,ALOX15,ALOX5AP,AMY2A,ANKK1,AOC1,AOX1,APAF1,APOB,APP,APRT,ARAF,ASAP1,ATAD2,ATAD5,ATM,ATP12A…
GO:0016772	transferase activity, transferring phosphorus-containing groups	500	982	3.7e-183	ENSP00000009105,ENSP00000013125,ENSP00000158166,ENSP00000166244,ENSP00000176763,ENSP00000178640,ENSP00000181839,ENSP00000199389,ENSP00000211287,ENSP00000215530,ENSP00000215659,ENSP00000215832,ENSP00000216274,ENSP00000216639,ENSP00000216911,ENSP00000217188,ENSP00000217244,ENSP00000220003,ENSP00000220751,ENSP00000222330,ENSP00000223366,ENSP00000225577,ENSP00000229328,ENSP00000229795,ENSP00000229812…	AAK1,ABL1,ABL2,ACVR1,ACVR1B,ACVR2A,ACVR2B,ACVRL1,ADCK1,ADCK3,ADCK4,ADCK5,ADK,ADRBK1,ADRBK2,AK2,AKT1,AKT2,AKT3,ALK,ANKK1,ARAF,ATM,ATR,AURKA,AURKB,AURKC,AXL,BCR,BLK,BMP2K,BMPR1A,BMPR1B,BMPR2,BMX,BRAF,BRSK1,BRSK2,BTK,BUB1,CALM3,CAMK1,CAMK1D,CAMK1G,CAMK2A,CAMK2B,CAMK2D,CAMK2G,CAMK4,CAMKK1,CAMKK2,CASK,CCNB1,CCNT1,CDC42,CDC42BPA,CDC42BPB,CDC42BPG,CDC7,CDK1,CDK10,CDK11A,CDK11B,CDK12,CDK13,CDK14,CDK15,CD…
GO:0000166	nucleotide binding	696	2097	1.86e-180	ENSP00000001008,ENSP00000003084,ENSP00000009105,ENSP00000012443,ENSP00000013125,ENSP00000157812,ENSP00000158166,ENSP00000164139,ENSP00000166244,ENSP00000176763,ENSP00000178640,ENSP00000181839,ENSP00000199389,ENSP00000211287,ENSP00000212015,ENSP00000215659,ENSP00000215832,ENSP00000216274,ENSP00000216392,ENSP00000216639,ENSP00000216911,ENSP00000217133,ENSP00000217188,ENSP00000217244,ENSP00000217426…	AAK1,ABCB1,ABCB11,ABCB8,ABCC1,ABCC2,ABCC3,ABCC4,ABCC9,ABCG2,ABL1,ABL2,ACACA,ACACB,ACAD10,ACAD11,ACADVL,ACLY,ACOX1,ACOX3,ACSL5,ACTR2,ACTR3,ACVR1,ACVR1B,ACVR2A,ACVR2B,ACVRL1,ADCK1,ADCK3,ADCK4,ADCY1,ADCY5,ADK,ADRBK1,ADRBK2,AHCY,AK2,AKT1,AKT2,AKT3,ALDH1A1,ALDH1A3,ALDH1B1,ALDH2,ALK,ANKK1,AOX1,APAF1,APRT,ARAF,ATAD2,ATAD5,ATM,ATP12A,ATP2A1,ATR,AURKA,AURKB,AURKC,AXL,BCR,BLK,BLM,BMP2K,BMPR1A,BMPR1B,BMPR2,…
GO:0032559	adenyl ribonucleotide binding	594	1514	1.18e-177	ENSP00000001008,ENSP00000003084,ENSP00000009105,ENSP00000012443,ENSP00000013125,ENSP00000157812,ENSP00000158166,ENSP00000166244,ENSP00000176763,ENSP00000178640,ENSP00000181839,ENSP00000199389,ENSP00000211287,ENSP00000215659,ENSP00000215832,ENSP00000216274,ENSP00000216392,ENSP00000216639,ENSP00000216911,ENSP00000217188,ENSP00000217244,ENSP00000218548,ENSP00000220003,ENSP00000220751,ENSP00000222330…	AAK1,ABCB1,ABCB11,ABCB8,ABCC1,ABCC2,ABCC3,ABCC4,ABCC9,ABCG2,ABL1,ABL2,ACACA,ACACB,ACLY,ACSL5,ACTR2,ACTR3,ACVR1,ACVR1B,ACVR2A,ACVR2B,ACVRL1,ADCK1,ADCK3,ADCK4,ADCY1,ADCY5,ADK,ADRBK1,ADRBK2,AK2,AKT1,AKT2,AKT3,ALK,ANKK1,APAF1,APRT,ARAF,ATAD2,ATAD5,ATM,ATP12A,ATP2A1,ATR,AURKA,AURKB,AURKC,AXL,BCR,BLK,BLM,BMP2K,BMPR1A,BMPR1B,BMPR2,BMX,BRAF,BRSK1,BRSK2,BTK,BUB1,CACNA1B,CAMK1,CAMK1D,CAMK1G,CAMK2A,CAMK2B,C…
GO:0030554	adenyl nucleotide binding	595	1524	3.44e-177	ENSP00000001008,ENSP00000003084,ENSP00000009105,ENSP00000012443,ENSP00000013125,ENSP00000157812,ENSP00000158166,ENSP00000166244,ENSP00000176763,ENSP00000178640,ENSP00000181839,ENSP00000199389,ENSP00000211287,ENSP00000215659,ENSP00000215832,ENSP00000216274,ENSP00000216392,ENSP00000216639,ENSP00000216911,ENSP00000217188,ENSP00000217244,ENSP00000217426,ENSP00000218548,ENSP00000220003,ENSP00000220751…	AAK1,ABCB1,ABCB11,ABCB8,ABCC1,ABCC2,ABCC3,ABCC4,ABCC9,ABCG2,ABL1,ABL2,ACACA,ACACB,ACLY,ACSL5,ACTR2,ACTR3,ACVR1,ACVR1B,ACVR2A,ACVR2B,ACVRL1,ADCK1,ADCK3,ADCK4,ADCY1,ADCY5,ADK,ADRBK1,ADRBK2,AHCY,AK2,AKT1,AKT2,AKT3,ALK,ANKK1,APAF1,APRT,ARAF,ATAD2,ATAD5,ATM,ATP12A,ATP2A1,ATR,AURKA,AURKB,AURKC,AXL,BCR,BLK,BLM,BMP2K,BMPR1A,BMPR1B,BMPR2,BMX,BRAF,BRSK1,BRSK2,BTK,BUB1,CACNA1B,CAMK1,CAMK1D,CAMK1G,CAMK2A,CAM…
GO:0140096	catalytic activity, acting on a protein	702	2176	1.04e-176	ENSP00000001008,ENSP00000009105,ENSP00000011292,ENSP00000012049,ENSP00000012443,ENSP00000013125,ENSP00000080059,ENSP00000158166,ENSP00000159111,ENSP00000166244,ENSP00000176763,ENSP00000178640,ENSP00000181383,ENSP00000181839,ENSP00000188790,ENSP00000199389,ENSP00000206765,ENSP00000211287,ENSP00000212015,ENSP00000215530,ENSP00000215659,ENSP00000215832,ENSP00000216139,ENSP00000216160,ENSP00000216271…	AAK1,ABHD12,ABL1,ABL2,ACE,ACE2,ACP1,ACR,ACVR1,ACVR1B,ACVR2A,ACVR2B,ACVRL1,ADAM10,ADAM17,ADAM9,ADAMTS4,ADAMTS5,ADCK1,ADCK5,ADRBK1,ADRBK2,AKT1,AKT2,AKT3,ALK,ANKK1,ANPEP,ARAF,ATG4B,ATM,ATR,AURKA,AURKB,AURKC,AXL,BACE1,BACE2,BAP1,BCR,BIRC2,BIRC3,BIRC5,BLK,BMP1,BMP2K,BMPR1A,BMPR1B,BMPR2,BMX,BRAF,BRCA1,BRSK1,BRSK2,BTK,BUB1,C1R,C1S,C2,C3,CAMK1,CAMK1D,CAMK1G,CAMK2A,CAMK2B,CAMK2D,CAMK2G,CAMK4,CAMKK1,CAMKK2…
GO:0005524	ATP binding	581	1462	2.38e-175	ENSP00000001008,ENSP00000003084,ENSP00000009105,ENSP00000012443,ENSP00000013125,ENSP00000157812,ENSP00000158166,ENSP00000166244,ENSP00000176763,ENSP00000178640,ENSP00000181839,ENSP00000199389,ENSP00000211287,ENSP00000215659,ENSP00000215832,ENSP00000216274,ENSP00000216392,ENSP00000216639,ENSP00000216911,ENSP00000217188,ENSP00000217244,ENSP00000218548,ENSP00000220003,ENSP00000220751,ENSP00000222330…	AAK1,ABCB1,ABCB11,ABCB8,ABCC1,ABCC2,ABCC3,ABCC4,ABCC9,ABCG2,ABL1,ABL2,ACACA,ACACB,ACLY,ACSL5,ACTR2,ACTR3,ACVR1,ACVR1B,ACVR2A,ACVR2B,ACVRL1,ADCK1,ADCK3,ADCK4,ADCY1,ADCY5,ADK,ADRBK1,ADRBK2,AK2,AKT1,AKT2,AKT3,ALK,ANKK1,APAF1,ARAF,ATAD2,ATAD5,ATM,ATP12A,ATP2A1,ATR,AURKA,AURKB,AURKC,AXL,BCR,BLK,BLM,BMP2K,BMPR1A,BMPR1B,BMPR2,BMX,BRAF,BRSK1,BRSK2,BTK,BUB1,CACNA1B,CAMK1,CAMK1D,CAMK1G,CAMK2A,CAMK2B,CAMK2D…
GO:0097367	carbohydrate derivative binding	683	2163	1.54e-166	ENSP00000001008,ENSP00000003084,ENSP00000009105,ENSP00000012443,ENSP00000013125,ENSP00000157812,ENSP00000158166,ENSP00000166244,ENSP00000176763,ENSP00000178640,ENSP00000181839,ENSP00000199389,ENSP00000211287,ENSP00000215659,ENSP00000215832,ENSP00000216274,ENSP00000216336,ENSP00000216392,ENSP00000216639,ENSP00000216911,ENSP00000217133,ENSP00000217188,ENSP00000217244,ENSP00000218516,ENSP00000218548…	AAK1,ABCB1,ABCB11,ABCB8,ABCC1,ABCC2,ABCC3,ABCC4,ABCC9,ABCG2,ABL1,ABL2,ACACA,ACACB,ACLY,ACSL5,ACTR2,ACTR3,ACVR1,ACVR1B,ACVR2A,ACVR2B,ACVRL1,ADA,ADAMTS5,ADCK1,ADCK3,ADCK4,ADCY1,ADCY5,ADK,ADORA1,ADRBK1,ADRBK2,AGER,AK2,AKT1,AKT2,AKT3,ALK,ANKK1,AOC1,APAF1,APOB,APP,APRT,ARAF,ATAD2,ATAD5,ATM,ATP12A,ATP2A1,ATR,AURKA,AURKB,AURKC,AXL,BCR,BLK,BLM,BMP2K,BMPR1A,BMPR1B,BMPR2,BMX,BRAF,BRSK1,BRSK2,BTK,BUB1,CACNA…
GO:0004674	protein serine/threonine kinase activity	345	444	4.24e-163	ENSP00000009105,ENSP00000013125,ENSP00000158166,ENSP00000176763,ENSP00000178640,ENSP00000181839,ENSP00000199389,ENSP00000211287,ENSP00000215659,ENSP00000215832,ENSP00000216274,ENSP00000216639,ENSP00000216911,ENSP00000217244,ENSP00000220751,ENSP00000222330,ENSP00000225577,ENSP00000229328,ENSP00000229795,ENSP00000229812,ENSP00000233027,ENSP00000233057,ENSP00000238561,ENSP00000238616,ENSP00000241416…	AAK1,ACVR1,ACVR1B,ACVR2A,ACVR2B,ACVRL1,ADCK1,ADCK5,ADRBK1,ADRBK2,AKT1,AKT2,AKT3,ANKK1,ARAF,ATM,ATR,AURKA,AURKB,AURKC,BCR,BMP2K,BMPR1A,BMPR1B,BMPR2,BRAF,BRSK1,BRSK2,BUB1,CAMK1,CAMK1D,CAMK1G,CAMK2A,CAMK2B,CAMK2D,CAMK2G,CAMK4,CAMKK1,CAMKK2,CASK,CCNB1,CCNT1,CDC42,CDC42BPA,CDC42BPB,CDC42BPG,CDC7,CDK1,CDK10,CDK11A,CDK11B,CDK12,CDK13,CDK14,CDK15,CDK16,CDK17,CDK18,CDK19,CDK2,CDK4,CDK5,CDK6,CDK7,CDK8,CDK9…
GO:0032553	ribonucleotide binding	630	1868	8.71e-163	ENSP00000001008,ENSP00000003084,ENSP00000009105,ENSP00000012443,ENSP00000013125,ENSP00000157812,ENSP00000158166,ENSP00000166244,ENSP00000176763,ENSP00000178640,ENSP00000181839,ENSP00000199389,ENSP00000211287,ENSP00000215659,ENSP00000215832,ENSP00000216274,ENSP00000216392,ENSP00000216639,ENSP00000216911,ENSP00000217133,ENSP00000217188,ENSP00000217244,ENSP00000218548,ENSP00000219240,ENSP00000220003…	AAK1,ABCB1,ABCB11,ABCB8,ABCC1,ABCC2,ABCC3,ABCC4,ABCC9,ABCG2,ABL1,ABL2,ACACA,ACACB,ACLY,ACSL5,ACTR2,ACTR3,ACVR1,ACVR1B,ACVR2A,ACVR2B,ACVRL1,ADCK1,ADCK3,ADCK4,ADCY1,ADCY5,ADK,ADRBK1,ADRBK2,AK2,AKT1,AKT2,AKT3,ALK,ANKK1,APAF1,APRT,ARAF,ATAD2,ATAD5,ATM,ATP12A,ATP2A1,ATR,AURKA,AURKB,AURKC,AXL,BCR,BLK,BLM,BMP2K,BMPR1A,BMPR1B,BMPR2,BMX,BRAF,BRSK1,BRSK2,BTK,BUB1,CACNA1B,CAMK1,CAMK1D,CAMK1G,CAMK2A,CAMK2B,C…
GO:0032555	purine ribonucleotide binding	624	1853	1.17e-160	ENSP00000001008,ENSP00000003084,ENSP00000009105,ENSP00000012443,ENSP00000013125,ENSP00000157812,ENSP00000158166,ENSP00000166244,ENSP00000176763,ENSP00000178640,ENSP00000181839,ENSP00000199389,ENSP00000211287,ENSP00000215659,ENSP00000215832,ENSP00000216274,ENSP00000216392,ENSP00000216639,ENSP00000216911,ENSP00000217133,ENSP00000217188,ENSP00000217244,ENSP00000218548,ENSP00000220003,ENSP00000220751…	AAK1,ABCB1,ABCB11,ABCB8,ABCC1,ABCC2,ABCC3,ABCC4,ABCC9,ABCG2,ABL1,ABL2,ACACA,ACACB,ACLY,ACSL5,ACTR2,ACTR3,ACVR1,ACVR1B,ACVR2A,ACVR2B,ACVRL1,ADCK1,ADCK3,ADCK4,ADCY1,ADCY5,ADK,ADRBK1,ADRBK2,AK2,AKT1,AKT2,AKT3,ALK,ANKK1,APAF1,APRT,ARAF,ATAD2,ATAD5,ATM,ATP12A,ATP2A1,ATR,AURKA,AURKB,AURKC,AXL,BCR,BLK,BLM,BMP2K,BMPR1A,BMPR1B,BMPR2,BMX,BRAF,BRSK1,BRSK2,BTK,BUB1,CACNA1B,CAMK1,CAMK1D,CAMK1G,CAMK2A,CAMK2B,C…
GO:0017076	purine nucleotide binding	625	1865	4.12e-160	ENSP00000001008,ENSP00000003084,ENSP00000009105,ENSP00000012443,ENSP00000013125,ENSP00000157812,ENSP00000158166,ENSP00000166244,ENSP00000176763,ENSP00000178640,ENSP00000181839,ENSP00000199389,ENSP00000211287,ENSP00000215659,ENSP00000215832,ENSP00000216274,ENSP00000216392,ENSP00000216639,ENSP00000216911,ENSP00000217133,ENSP00000217188,ENSP00000217244,ENSP00000217426,ENSP00000218548,ENSP00000220003…	AAK1,ABCB1,ABCB11,ABCB8,ABCC1,ABCC2,ABCC3,ABCC4,ABCC9,ABCG2,ABL1,ABL2,ACACA,ACACB,ACLY,ACSL5,ACTR2,ACTR3,ACVR1,ACVR1B,ACVR2A,ACVR2B,ACVRL1,ADCK1,ADCK3,ADCK4,ADCY1,ADCY5,ADK,ADRBK1,ADRBK2,AHCY,AK2,AKT1,AKT2,AKT3,ALK,ANKK1,APAF1,APRT,ARAF,ATAD2,ATAD5,ATM,ATP12A,ATP2A1,ATR,AURKA,AURKB,AURKC,AXL,BCR,BLK,BLM,BMP2K,BMPR1A,BMPR1B,BMPR2,BMX,BRAF,BRSK1,BRSK2,BTK,BUB1,CACNA1B,CAMK1,CAMK1D,CAMK1G,CAMK2A,CAM…
GO:0035639	purine ribonucleoside triphosphate binding	608	1794	7.37e-157	ENSP00000001008,ENSP00000003084,ENSP00000009105,ENSP00000012443,ENSP00000013125,ENSP00000157812,ENSP00000158166,ENSP00000166244,ENSP00000176763,ENSP00000178640,ENSP00000181839,ENSP00000199389,ENSP00000211287,ENSP00000215659,ENSP00000215832,ENSP00000216274,ENSP00000216392,ENSP00000216639,ENSP00000216911,ENSP00000217133,ENSP00000217188,ENSP00000217244,ENSP00000218548,ENSP00000220003,ENSP00000220751…	AAK1,ABCB1,ABCB11,ABCB8,ABCC1,ABCC2,ABCC3,ABCC4,ABCC9,ABCG2,ABL1,ABL2,ACACA,ACACB,ACLY,ACSL5,ACTR2,ACTR3,ACVR1,ACVR1B,ACVR2A,ACVR2B,ACVRL1,ADCK1,ADCK3,ADCK4,ADCY1,ADCY5,ADK,ADRBK1,ADRBK2,AK2,AKT1,AKT2,AKT3,ALK,ANKK1,APAF1,ARAF,ATAD2,ATAD5,ATM,ATP12A,ATP2A1,ATR,AURKA,AURKB,AURKC,AXL,BCR,BLK,BLM,BMP2K,BMPR1A,BMPR1B,BMPR2,BMX,BRAF,BRSK1,BRSK2,BTK,BUB1,CACNA1B,CAMK1,CAMK1D,CAMK1G,CAMK2A,CAMK2B,CAMK2D…
GO:0043167	ion binding	1146	6066	9.94e-157	ENSP00000001008,ENSP00000003084,ENSP00000003100,ENSP00000009105,ENSP00000011292,ENSP00000011653,ENSP00000012049,ENSP00000012443,ENSP00000013125,ENSP00000080059,ENSP00000155840,ENSP00000157812,ENSP00000158166,ENSP00000159111,ENSP00000164139,ENSP00000166244,ENSP00000176183,ENSP00000176763,ENSP00000178638,ENSP00000178640,ENSP00000181383,ENSP00000181839,ENSP00000199389,ENSP00000200676,ENSP00000206765…	AADAT,AAK1,ABAT,ABCB1,ABCB11,ABCB8,ABCC1,ABCC2,ABCC3,ABCC4,ABCC9,ABCG2,ABL1,ABL2,ACACA,ACACB,ACAD10,ACAD11,ACADVL,ACE,ACE2,ACHE,ACLY,ACOX1,ACOX3,ACR,ACSL5,ACTR2,ACTR3,ACVR1,ACVR1B,ACVR2A,ACVR2B,ACVRL1,ADA,ADAM10,ADAM17,ADAM9,ADAMTS4,ADAMTS5,ADCK1,ADCK3,ADCK4,ADCY1,ADCY5,ADH5,ADK,ADRBK1,ADRBK2,AGER,AK2,AKR1C1,AKR1C2,AKT1,AKT2,AKT3,ALAD,ALB,ALDH1A3,ALK,ALKBH3,ALOX12,ALOX15,ALOX15B,ALOX5,ALOX5AP,ALP…
GO:0016740	transferase activity	637	2250	4.15e-133	ENSP00000009105,ENSP00000012049,ENSP00000013125,ENSP00000013222,ENSP00000080059,ENSP00000158166,ENSP00000164139,ENSP00000166244,ENSP00000176763,ENSP00000178640,ENSP00000181839,ENSP00000192314,ENSP00000198801,ENSP00000199389,ENSP00000206765,ENSP00000211122,ENSP00000211287,ENSP00000215530,ENSP00000215659,ENSP00000215832,ENSP00000216274,ENSP00000216392,ENSP00000216639,ENSP00000216911,ENSP00000216962…	AADAT,AAK1,ABAT,ABL1,ABL2,ACLY,ACVR1,ACVR1B,ACVR2A,ACVR2B,ACVRL1,ADCK1,ADCK3,ADCK4,ADCK5,ADK,ADRBK1,ADRBK2,AGPAT1,AGPAT2,AK2,AKT1,AKT2,AKT3,ALK,ANKK1,APRT,ARAF,ATIC,ATM,ATR,AURKA,AURKB,AURKC,AXL,BCAT2,BCR,BHMT,BIRC2,BIRC3,BIRC5,BLK,BMP2K,BMPR1A,BMPR1B,BMPR2,BMX,BRAF,BRCA1,BRSK1,BRSK2,BTK,BUB1,CALM3,CAMK1,CAMK1D,CAMK1G,CAMK2A,CAMK2B,CAMK2D,CAMK2G,CAMK4,CAMKK1,CAMKK2,CARM1,CASK,CBX4,CCBL1,CCNB1,CCN…
GO:0005488	binding	1547	11878	1.42e-106	ENSP00000001008,ENSP00000003084,ENSP00000003100,ENSP00000009105,ENSP00000011292,ENSP00000011653,ENSP00000012049,ENSP00000012443,ENSP00000013125,ENSP00000075120,ENSP00000080059,ENSP00000085219,ENSP00000155840,ENSP00000157812,ENSP00000158166,ENSP00000159111,ENSP00000162749,ENSP00000164139,ENSP00000166244,ENSP00000168216,ENSP00000171111,ENSP00000176183,ENSP00000176763,ENSP00000178638,ENSP00000178640…	AADAT,AAK1,ABAT,ABCB1,ABCB11,ABCB8,ABCC1,ABCC2,ABCC3,ABCC4,ABCC9,ABCG2,ABL1,ABL2,ACACA,ACACB,ACAD10,ACAD11,ACADVL,ACE,ACE2,ACHE,ACKR3,ACLY,ACOX1,ACOX3,ACPP,ACR,ACSL5,ACTR2,ACTR3,ACVR1,ACVR1B,ACVR2A,ACVR2B,ACVRL1,ADA,ADAM10,ADAM17,ADAM9,ADAMTS4,ADAMTS5,ADCK1,ADCK3,ADCK4,ADCY1,ADCY5,ADCYAP1R1,ADH5,ADK,ADORA1,ADORA2A,ADRA1A,ADRA1B,ADRA2A,ADRA2B,ADRA2C,ADRB1,ADRB2,ADRB3,ADRBK1,ADRBK2,AGER,AGTR1,AGTR2…
GO:0097159	organic cyclic compound binding	934	5382	9.82e-92	ENSP00000001008,ENSP00000003084,ENSP00000003100,ENSP00000009105,ENSP00000012443,ENSP00000013125,ENSP00000157812,ENSP00000158166,ENSP00000164139,ENSP00000166244,ENSP00000168216,ENSP00000176183,ENSP00000176763,ENSP00000178640,ENSP00000181839,ENSP00000199389,ENSP00000200676,ENSP00000211287,ENSP00000212015,ENSP00000215659,ENSP00000215832,ENSP00000216037,ENSP00000216139,ENSP00000216274,ENSP00000216392…	AADAT,AAK1,ABAT,ABCB1,ABCB11,ABCB8,ABCC1,ABCC2,ABCC3,ABCC4,ABCC9,ABCG2,ABL1,ABL2,ACACA,ACACB,ACAD10,ACAD11,ACADVL,ACLY,ACOX1,ACOX3,ACR,ACSL5,ACTR2,ACTR3,ACVR1,ACVR1B,ACVR2A,ACVR2B,ACVRL1,ADA,ADCK1,ADCK3,ADCK4,ADCY1,ADCY5,ADK,ADORA1,ADRA2A,ADRA2B,ADRA2C,ADRB1,ADRB2,ADRB3,ADRBK1,ADRBK2,AHCY,AHR,AK2,AKT1,AKT2,AKT3,ALB,ALDH1A1,ALDH1A3,ALDH1B1,ALDH2,ALK,ANKK1,AOX1,APAF1,APEX1,APOBEC3F,APP,APRT,AR,ARAF…
GO:1901363	heterocyclic compound binding	913	5305	1.12e-86	ENSP00000001008,ENSP00000003084,ENSP00000003100,ENSP00000009105,ENSP00000012443,ENSP00000013125,ENSP00000157812,ENSP00000158166,ENSP00000164139,ENSP00000166244,ENSP00000168216,ENSP00000176763,ENSP00000178640,ENSP00000181839,ENSP00000199389,ENSP00000211287,ENSP00000212015,ENSP00000215659,ENSP00000215832,ENSP00000216037,ENSP00000216139,ENSP00000216274,ENSP00000216392,ENSP00000216639,ENSP00000216714…	AADAT,AAK1,ABAT,ABCB1,ABCB11,ABCB8,ABCC1,ABCC2,ABCC3,ABCC4,ABCC9,ABCG2,ABL1,ABL2,ACACA,ACACB,ACAD10,ACAD11,ACADVL,ACLY,ACOX1,ACOX3,ACR,ACSL5,ACTR2,ACTR3,ACVR1,ACVR1B,ACVR2A,ACVR2B,ACVRL1,ADA,ADCK1,ADCK3,ADCK4,ADCY1,ADCY5,ADK,ADORA1,ADRBK1,ADRBK2,AHCY,AHR,AK2,AKT1,AKT2,AKT3,ALB,ALDH1A1,ALDH1A3,ALDH1B1,ALDH2,ALK,ANKK1,AOX1,APAF1,APEX1,APOBEC3F,APP,APRT,AR,ARAF,ATAD2,ATAD5,ATM,ATP12A,ATP2A1,ATR,AURK…
GO:0060089	molecular transducer activity	430	1483	2.82e-86	ENSP00000011653,ENSP00000162749,ENSP00000166244,ENSP00000171757,ENSP00000176183,ENSP00000181839,ENSP00000216629,ENSP00000218721,ENSP00000220166,ENSP00000220772,ENSP00000221466,ENSP00000222139,ENSP00000225538,ENSP00000226413,ENSP00000229328,ENSP00000231188,ENSP00000231509,ENSP00000234371,ENSP00000234389,ENSP00000234961,ENSP00000239032,ENSP00000240615,ENSP00000241256,ENSP00000241416,ENSP00000241453…	ABCC9,ACKR3,ACVR1,ACVR1B,ACVR2A,ACVR2B,ACVRL1,ADCYAP1R1,ADORA1,ADORA2A,ADORA2B,ADORA3,ADRA1A,ADRA1B,ADRA1D,ADRA2A,ADRA2B,ADRA2C,ADRB1,ADRB2,ADRB3,AGER,AGTR1,AGTR2,AHR,ALK,ANPEP,ANTXR1,APLNR,AR,AVPR1A,AVPR1B,AVPR2,AXL,BDKRB1,BDKRB2,BMPR1A,BMPR1B,BMPR2,BRS3,C3AR1,C5AR1,CALCR,CALCRL,CASR,CCKAR,CCKBR,CCNB1,CCR1,CCR10,CCR2,CCR3,CCR4,CCR5,CCR8,CCR9,CCRL2,CD247,CD4,CDK1,CDK10,CDK11A,CDK11B,CDK12,CDK13,C…
GO:0038023	signaling receptor activity	397	1429	2.97e-74	ENSP00000011653,ENSP00000162749,ENSP00000166244,ENSP00000171757,ENSP00000176183,ENSP00000216629,ENSP00000218721,ENSP00000220166,ENSP00000220772,ENSP00000221466,ENSP00000222139,ENSP00000225538,ENSP00000226413,ENSP00000231188,ENSP00000231509,ENSP00000234371,ENSP00000234389,ENSP00000234961,ENSP00000239032,ENSP00000240615,ENSP00000241256,ENSP00000241416,ENSP00000241453,ENSP00000242057,ENSP00000243911…	ABCC9,ACKR3,ACVR1,ACVR1B,ACVR2A,ACVR2B,ACVRL1,ADCYAP1R1,ADORA1,ADORA2A,ADORA2B,ADORA3,ADRA1A,ADRA1B,ADRA1D,ADRA2A,ADRA2B,ADRA2C,ADRB1,ADRB2,ADRB3,AGER,AGTR1,AGTR2,AHR,ALK,ANPEP,ANTXR1,APLNR,AR,AVPR1A,AVPR1B,AVPR2,AXL,BDKRB1,BDKRB2,BMPR1A,BMPR1B,BMPR2,BRS3,C3AR1,C5AR1,CALCR,CALCRL,CASR,CCKAR,CCKBR,CCR1,CCR10,CCR2,CCR3,CCR4,CCR5,CCR8,CCR9,CCRL2,CD247,CD4,CHRM1,CHRM2,CHRM3,CHRM4,CHRM5,CHRNA1,CHRNA3,…
GO:0004888	transmembrane signaling receptor activity	344	1226	4.03e-64	ENSP00000011653,ENSP00000162749,ENSP00000166244,ENSP00000171757,ENSP00000176183,ENSP00000216629,ENSP00000218721,ENSP00000220166,ENSP00000220772,ENSP00000221466,ENSP00000222139,ENSP00000225538,ENSP00000226413,ENSP00000231188,ENSP00000234371,ENSP00000234389,ENSP00000234961,ENSP00000239032,ENSP00000240615,ENSP00000241256,ENSP00000241416,ENSP00000241453,ENSP00000243911,ENSP00000245222,ENSP00000245457…	ABCC9,ACKR3,ACVR1,ACVR1B,ACVR2A,ACVR2B,ACVRL1,ADCYAP1R1,ADORA1,ADORA2A,ADORA2B,ADORA3,ADRA1A,ADRA1B,ADRA1D,ADRA2A,ADRA2B,ADRA2C,ADRB1,ADRB2,ADRB3,AGER,AGTR1,AGTR2,ALK,ANTXR1,APLNR,AVPR1A,AVPR1B,AVPR2,AXL,BDKRB1,BDKRB2,BMPR1A,BMPR1B,BMPR2,BRS3,C3AR1,C5AR1,CALCR,CALCRL,CASR,CCKAR,CCKBR,CCR1,CCR10,CCR2,CCR3,CCR4,CCR5,CCR8,CCR9,CCRL2,CD247,CD4,CHRM1,CHRM2,CHRM3,CHRM4,CHRM5,CHRNA1,CHRNA3,CHRNA4,CHRNA7…
GO:0005515	protein binding	957	6605	7.52e-55	ENSP00000001008,ENSP00000003084,ENSP00000009105,ENSP00000011653,ENSP00000012443,ENSP00000080059,ENSP00000155840,ENSP00000157812,ENSP00000158166,ENSP00000162749,ENSP00000171111,ENSP00000176183,ENSP00000176763,ENSP00000181839,ENSP00000188790,ENSP00000199389,ENSP00000204615,ENSP00000209875,ENSP00000212015,ENSP00000215530,ENSP00000215754,ENSP00000215832,ENSP00000215909,ENSP00000216037,ENSP00000216139…	AADAT,AAK1,ABAT,ABCC2,ABCC9,ABCG2,ABL1,ABL2,ACACA,ACACB,ACE,ACHE,ACKR3,ACOX1,ACOX3,ACPP,ACR,ACTR2,ACTR3,ACVR1,ACVR1B,ACVR2A,ACVR2B,ACVRL1,ADAM10,ADAM17,ADAM9,ADAMTS4,ADAMTS5,ADCY1,ADCY5,ADCYAP1R1,ADH5,ADORA1,ADORA2A,ADRA1A,ADRA1B,ADRA2A,ADRA2C,ADRB1,ADRB2,ADRB3,ADRBK1,AGER,AGTR1,AGTR2,AHCY,AHR,AKT1,ALAD,ALB,ALDH1A3,ALK,ALOX5AP,ALPI,ANO1,ANTXR1,AOC1,AOC3,AOX1,APAF1,APC,APEX1,APOB,APOBEC3F,APP,AR,A…
GO:0004713	protein tyrosine kinase activity	119	180	1.79e-48	ENSP00000166244,ENSP00000178640,ENSP00000215530,ENSP00000217188,ENSP00000220003,ENSP00000220751,ENSP00000233057,ENSP00000241453,ENSP00000257290,ENSP00000259089,ENSP00000261799,ENSP00000261937,ENSP00000262948,ENSP00000263798,ENSP00000263800,ENSP00000263923,ENSP00000264316,ENSP00000264498,ENSP00000264972,ENSP00000265371,ENSP00000267101,ENSP00000268035,ENSP00000269571,ENSP00000275493,ENSP00000275815…	ABL1,ABL2,ALK,AXL,BCR,BLK,BMX,BTK,CAMKK2,CLK1,CLK2,CLK3,CLK4,CSK,DDR1,DDR2,DSTYK,DYRK1A,DYRK1B,DYRK2,DYRK3,DYRK4,EGFR,EIF2AK2,EPHA1,EPHA2,EPHA3,EPHA4,EPHA5,EPHA6,EPHA7,EPHA8,EPHB1,EPHB2,EPHB3,EPHB4,EPHB6,ERBB2,ERBB3,ERBB4,FER,FES,FGF1,FGF2,FGF22,FGFR1,FGFR2,FGFR3,FGFR4,FGR,FLT1,FLT3,FLT4,FRK,FYN,GRB2,HCK,HSP90AA1,IGF1R,INSR,INSRR,ITK,JAK1,JAK2,JAK3,KDR,KIT,LCK,LTK,LYN,MAP2K1,MAP2K2,MAP2K3,MAP2K4,…
GO:0008528	G protein-coupled peptide receptor activity	97	132	3.67e-42	ENSP00000216629,ENSP00000218721,ENSP00000234371,ENSP00000234961,ENSP00000239032,ENSP00000243911,ENSP00000248076,ENSP00000249016,ENSP00000249041,ENSP00000255008,ENSP00000255262,ENSP00000258042,ENSP00000262441,ENSP00000265074,ENSP00000265572,ENSP00000267377,ENSP00000272928,ENSP00000277010,ENSP00000277942,ENSP00000281806,ENSP00000282018,ENSP00000292174,ENSP00000292301,ENSP00000292303,ENSP00000293897…	ACKR3,AGTR1,AGTR2,AVPR1A,AVPR1B,AVPR2,BDKRB1,BDKRB2,BRS3,CALCR,CALCRL,CCKAR,CCKBR,CCR1,CCR10,CCR2,CCR3,CCR4,CCR5,CCR8,CCR9,CCRL2,CMKLR1,CX3CR1,CXCR1,CXCR2,CXCR3,CXCR4,CXCR5,CYSLTR1,CYSLTR2,EDNRA,EDNRB,F2R,F2RL1,F2RL3,FPR1,FPR2,FPR3,FSHR,GALR1,GALR2,GALR3,GCGR,GLP1R,GLP2R,GPR17,GPR29,GPR35,GPR84,GRPR,HCRTR1,HCRTR2,KISS1R,LHCGR,LTB4R,MC1R,MC3R,MC4R,MC5R,MCHR1,MCHR2,MLNR,NMBR,NMUR1,NMUR2,NPBWR1,NPFF…
GO:0043169	cation binding	647	4170	5.95e-39	ENSP00000003100,ENSP00000011292,ENSP00000011653,ENSP00000012049,ENSP00000012443,ENSP00000080059,ENSP00000159111,ENSP00000176183,ENSP00000178638,ENSP00000178640,ENSP00000181383,ENSP00000200676,ENSP00000206765,ENSP00000212015,ENSP00000215659,ENSP00000216124,ENSP00000216139,ENSP00000216267,ENSP00000216392,ENSP00000216714,ENSP00000216862,ENSP00000217961,ENSP00000218099,ENSP00000218548,ENSP00000219070…	ABAT,ABL1,ABL2,ACACA,ACACB,ACE,ACE2,ACHE,ACLY,ACR,ACVR1,ACVR1B,ACVR2A,ACVR2B,ACVRL1,ADA,ADAM10,ADAM17,ADAM9,ADAMTS4,ADAMTS5,ADCY1,ADCY5,ADH5,ADK,AKT2,ALAD,ALB,ALKBH3,ALOX12,ALOX15,ALOX15B,ALOX5,ALPI,ALPL,ALPP,ALPPL2,AMD1,AMPD2,AMPD3,AMY1B,AMY2A,ANPEP,ANTXR1,AOC1,AOC3,AOX1,APEX1,APOBEC3A,APOBEC3F,APP,APRT,AR,ARAF,ARG1,ARG2,ARSA,ASAP1,ATP12A,ATP2A1,AURKB,BAZ2A,BAZ2B,BBOX1,BCHE,BCL6,BHMT,BIRC2,BIRC3…
GO:0004930	G protein-coupled receptor activity	224	824	1.97e-38	ENSP00000171757,ENSP00000176183,ENSP00000216629,ENSP00000218721,ENSP00000220772,ENSP00000226413,ENSP00000231188,ENSP00000234371,ENSP00000234961,ENSP00000239032,ENSP00000240615,ENSP00000241256,ENSP00000243911,ENSP00000245222,ENSP00000245457,ENSP00000246115,ENSP00000246553,ENSP00000248076,ENSP00000249016,ENSP00000249041,ENSP00000249373,ENSP00000255008,ENSP00000255262,ENSP00000255380,ENSP00000256906…	ACKR3,ADCYAP1R1,ADORA1,ADORA2A,ADORA2B,ADORA3,ADRA1A,ADRA1B,ADRA1D,ADRA2A,ADRA2B,ADRA2C,ADRB1,ADRB2,ADRB3,AGTR1,AGTR2,APLNR,AVPR1A,AVPR1B,AVPR2,BDKRB1,BDKRB2,BRS3,C3AR1,C5AR1,CALCR,CALCRL,CASR,CCKAR,CCKBR,CCR1,CCR10,CCR2,CCR3,CCR4,CCR5,CCR8,CCR9,CCRL2,CHRM1,CHRM2,CHRM3,CHRM4,CHRM5,CMKLR1,CNR1,CNR2,CRHR1,CRHR2,CX3CR1,CXCR1,CXCR2,CXCR3,CXCR4,CXCR5,CYSLTR1,CYSLTR2,DRD1,DRD2,DRD3,DRD4,DRD5,EDNRA,EDNR…
GO:0042802	identical protein binding	354	1754	2.01e-37	ENSP00000011653,ENSP00000012443,ENSP00000162749,ENSP00000171111,ENSP00000176183,ENSP00000176763,ENSP00000188790,ENSP00000199389,ENSP00000209875,ENSP00000212015,ENSP00000215754,ENSP00000215832,ENSP00000215909,ENSP00000216037,ENSP00000216274,ENSP00000216392,ENSP00000216797,ENSP00000217244,ENSP00000217426,ENSP00000218516,ENSP00000220003,ENSP00000220751,ENSP00000220772,ENSP00000222139,ENSP00000222381…	AADAT,ABAT,ABCG2,ACACA,ACACB,ACHE,ACPP,ACVR1,ADAM10,ADH5,ADORA2A,ADRA2A,ADRA2C,ADRB2,ADRB3,AGER,AHCY,AHR,AKT1,ALAD,ALB,ALDH1A3,ALK,AOC1,AOC3,AOX1,APAF1,APC,APOBEC3F,APP,ATIC,ATP2A1,BBOX1,BCHE,BCL2,BCL2A1,BCL2L1,BCL2L2,BCL6,BIRC2,BIRC5,BLM,BMP1,BMPR1A,BRAF,BTK,C1S,CALCA,CAMK2A,CAMK2B,CAMK2D,CAMK2G,CARM1,CARS,CASP1,CASP2,CASP6,CASP8,CASP9,CASR,CBX1,CBX5,CCBL1,CCR2,CD247,CD38,CD4,CDA,CDC42,CDC42BPA,…
GO:0019899	enzyme binding	403	2197	7.1e-35	ENSP00000003084,ENSP00000011653,ENSP00000080059,ENSP00000155840,ENSP00000181839,ENSP00000188790,ENSP00000209875,ENSP00000212015,ENSP00000215530,ENSP00000215754,ENSP00000215832,ENSP00000216037,ENSP00000216139,ENSP00000216160,ENSP00000216271,ENSP00000216639,ENSP00000216797,ENSP00000216911,ENSP00000220003,ENSP00000220751,ENSP00000222330,ENSP00000223095,ENSP00000225577,ENSP00000225916,ENSP00000225983…	ABAT,ABL1,ACE,ACR,ACVR1B,ACVRL1,ADAM10,ADAM9,ADAMTS4,ADCY5,ADCYAP1R1,ADORA2A,ADRA2A,ADRB1,ADRB2,AKT1,ALPI,APC,APOB,APP,AR,ARAF,AURKA,AURKB,AVPR1A,AVPR1B,BACE1,BAD,BCHE,BCL2,BCL2L1,BCR,BDKRB2,BIRC5,BRAF,BRCA1,BRD4,BRSK1,BRSK2,CALM3,CAMK2A,CAMK2B,CAMK2D,CAMK2G,CASP1,CASP2,CASP3,CASP8,CASP9,CASR,CBX1,CBX4,CBX5,CCNB1,CCNT1,CD247,CD4,CDC25A,CDC25B,CDC25C,CDC42,CDC42BPB,CDK12,CDK13,CDK19,CDK5,CDK9,CDKL…
GO:0016787	hydrolase activity	426	2448	1.72e-32	ENSP00000003084,ENSP00000011292,ENSP00000012443,ENSP00000080059,ENSP00000157812,ENSP00000181383,ENSP00000188790,ENSP00000212015,ENSP00000216124,ENSP00000216139,ENSP00000216160,ENSP00000216271,ENSP00000216336,ENSP00000216341,ENSP00000216714,ENSP00000217133,ENSP00000217426,ENSP00000217961,ENSP00000218099,ENSP00000218516,ENSP00000218548,ENSP00000219070,ENSP00000219271,ENSP00000220166,ENSP00000220772…	ABCB1,ABCB11,ABCB8,ABCC1,ABCC2,ABCC3,ABCC4,ABCC9,ABCG2,ABHD12,ABHD6,ACAD10,ACE,ACE2,ACHE,ACP1,ACPP,ACR,ADA,ADAM10,ADAM17,ADAM9,ADAMTS4,ADAMTS5,ADORA1,AHCY,ALOX12,ALOX15,ALPI,ALPL,ALPP,ALPPL2,AMPD2,AMPD3,AMY1B,AMY2A,ANPEP,APEX1,APOBEC3A,APOBEC3F,ARG1,ARG2,ARSA,ASAH1,ATAD2,ATG4B,ATIC,ATP12A,ATP2A1,BACE1,BACE2,BAP1,BCHE,BDKRB2,BLM,BMP1,C1R,C1S,C2,C3,CA1,CA2,CA3,CAMK2G,CAPN1,CAPN2,CASP1,CASP2,CASP3,C…
GO:0046872	metal ion binding	613	4087	2.81e-32	ENSP00000003100,ENSP00000011292,ENSP00000011653,ENSP00000012049,ENSP00000012443,ENSP00000080059,ENSP00000159111,ENSP00000176183,ENSP00000178638,ENSP00000178640,ENSP00000181383,ENSP00000206765,ENSP00000212015,ENSP00000215659,ENSP00000216124,ENSP00000216139,ENSP00000216267,ENSP00000216714,ENSP00000216862,ENSP00000217961,ENSP00000218099,ENSP00000218548,ENSP00000219070,ENSP00000219271,ENSP00000219833…	ABAT,ABL1,ABL2,ACACA,ACACB,ACE,ACE2,ACLY,ACR,ACVR1,ACVR1B,ACVR2A,ACVR2B,ACVRL1,ADA,ADAM10,ADAM17,ADAM9,ADAMTS4,ADAMTS5,ADCY1,ADCY5,ADH5,ADK,AKT2,ALAD,ALB,ALKBH3,ALOX12,ALOX15,ALOX15B,ALOX5,ALPI,ALPL,ALPP,ALPPL2,AMPD2,AMPD3,AMY1B,AMY2A,ANPEP,ANTXR1,AOC1,AOC3,AOX1,APEX1,APOBEC3A,APOBEC3F,APP,AR,ARAF,ARG1,ARG2,ARSA,ASAP1,ATP12A,ATP2A1,AURKB,BAZ2A,BAZ2B,BBOX1,BCL6,BHMT,BIRC2,BIRC3,BIRC5,BLM,BMP1,BMPR…
GO:0019900	kinase binding	182	678	2.69e-30	ENSP00000011653,ENSP00000080059,ENSP00000155840,ENSP00000181839,ENSP00000212015,ENSP00000215832,ENSP00000216037,ENSP00000216160,ENSP00000216639,ENSP00000216911,ENSP00000220003,ENSP00000222330,ENSP00000225983,ENSP00000226004,ENSP00000229328,ENSP00000229795,ENSP00000229812,ENSP00000231509,ENSP00000238616,ENSP00000244007,ENSP00000244289,ENSP00000245960,ENSP00000246957,ENSP00000247970,ENSP00000248553…	ABL1,ACE,ACVRL1,ADAM10,ADAM9,ADRA2A,AKT1,APC,ARAF,AURKA,AURKB,AVPR1A,AVPR1B,BAD,BCL2L1,BRAF,BRSK1,BRSK2,CALM3,CASP1,CASP9,CASR,CCNB1,CCNT1,CD247,CD4,CDC25A,CDC25B,CDC25C,CDC42,CDK12,CDK13,CDK5,CDK9,CHEK2,CHIA,CSK,CTNNB1,DLG4,DNM1,DUSP3,EGFR,ELAVL1,EPHA1,EPHA4,ESR1,FGR,GRB2,GRK5,GRM5,GSK3A,GSK3B,GSTP1,GYS1,HDAC4,HDAC5,HDAC7,HDAC9,HIF1A,HSF1,HSP90AA1,HSP90AB1,HSPB1,HTT,IKBKB,ILK,ITGAV,JAK2,KAT2B,KC…
GO:0033218	amide binding	119	321	1.77e-29	ENSP00000216629,ENSP00000216797,ENSP00000225577,ENSP00000226413,ENSP00000228740,ENSP00000231368,ENSP00000234961,ENSP00000241256,ENSP00000241337,ENSP00000243911,ENSP00000246166,ENSP00000249041,ENSP00000250378,ENSP00000255008,ENSP00000255262,ENSP00000255641,ENSP00000256999,ENSP00000260010,ENSP00000261023,ENSP00000261024,ENSP00000261622,ENSP00000261693,ENSP00000263640,ENSP00000264381,ENSP00000265074…	ACACB,ACHE,ACVR1,ADCYAP1R1,ADRB2,AGER,AGTR2,ANPEP,APP,AVPR1A,AVPR1B,AVPR2,BACE1,BACE2,BCHE,BDKRB1,CALCR,CALCRL,CCKAR,CCKBR,CD209,CHRNA7,CMA1,CRYAB,CSNK1D,CSNK1G2,CTSV,DHCR24,DHFR,ECE1,EDNRB,ENPEP,EPHB2,ERAP1,ERAP2,FASN,FNTB,FOLH1,FOLR1,FOLR2,FURIN,GALR1,GALR2,GALR3,GCGR,GHSR,GIPR,GNRHR,GRIA1,GRIA2,GRIA3,GRPR,GSTM1,GSTM2,GSTP1,HCRTR1,HCRTR2,HLA-A,HLA-DRB1,HSP90AB1,IDE,IGF1R,INSR,ITGAV,LDLR,LNPEP,L…
GO:0019901	protein kinase binding	165	599	2.03e-28	ENSP00000011653,ENSP00000080059,ENSP00000155840,ENSP00000181839,ENSP00000212015,ENSP00000215832,ENSP00000216037,ENSP00000216160,ENSP00000216639,ENSP00000216911,ENSP00000220003,ENSP00000222330,ENSP00000225983,ENSP00000226004,ENSP00000229328,ENSP00000229795,ENSP00000229812,ENSP00000231509,ENSP00000238616,ENSP00000244007,ENSP00000244289,ENSP00000245960,ENSP00000246957,ENSP00000247970,ENSP00000248553…	ABL1,ACE,ACVRL1,ADAM10,ADAM9,ADRA2A,AKT1,APC,ARAF,AURKA,AVPR1A,AVPR1B,BAD,BCL2L1,BRAF,BRSK1,BRSK2,CALM3,CASP9,CASR,CCNB1,CCNT1,CD247,CD4,CDC25A,CDC25B,CDC25C,CDC42,CDK12,CDK13,CDK5,CDK9,CHEK2,CSK,CTNNB1,DNM1,DUSP3,EGFR,ELAVL1,EPHA1,EPHA4,ESR1,FGR,GRB2,GRK5,GRM5,GSK3A,GSK3B,GSTP1,GYS1,HDAC4,HDAC5,HDAC7,HDAC9,HIF1A,HSF1,HSP90AA1,HSP90AB1,HSPB1,IKBKB,ILK,ITGAV,JAK2,KAT2B,KCNA5,KCNQ1,KIF11,KIF20A,LAT…
GO:0042277	peptide binding	105	270	2.65e-27	ENSP00000216629,ENSP00000216797,ENSP00000225577,ENSP00000226413,ENSP00000228740,ENSP00000231368,ENSP00000234961,ENSP00000241256,ENSP00000241337,ENSP00000243911,ENSP00000246166,ENSP00000249041,ENSP00000250378,ENSP00000255008,ENSP00000255262,ENSP00000255641,ENSP00000256999,ENSP00000260010,ENSP00000261023,ENSP00000261024,ENSP00000261622,ENSP00000261693,ENSP00000263640,ENSP00000264381,ENSP00000265074…	ACHE,ACVR1,ADCYAP1R1,ADRB2,AGER,AGTR2,ANPEP,APP,AVPR1A,AVPR1B,AVPR2,BACE1,BACE2,BCHE,BDKRB1,CALCR,CALCRL,CCKAR,CCKBR,CD209,CHRNA7,CMA1,CRYAB,CSNK1D,CSNK1G2,CTSV,DHCR24,ECE1,EDNRB,ENPEP,EPHB2,ERAP1,ERAP2,FNTB,FOLH1,FURIN,GALR1,GALR2,GALR3,GCGR,GHSR,GIPR,GNRHR,GRIA1,GRIA2,GRIA3,GRPR,GSTM1,GSTM2,GSTP1,HCRTR1,HCRTR2,HLA-A,HLA-DRB1,HSP90AB1,IDE,IGF1R,INSR,ITGAV,LDLR,LNPEP,LTA4H,MC3R,MC4R,MME,NFKBIA,NM…
GO:0019199	transmembrane receptor protein kinase activity	58	78	2.82e-25	ENSP00000166244,ENSP00000241416,ENSP00000241453,ENSP00000257290,ENSP00000261799,ENSP00000261937,ENSP00000263640,ENSP00000263798,ENSP00000263800,ENSP00000263923,ENSP00000265371,ENSP00000268035,ENSP00000269571,ENSP00000275493,ENSP00000275815,ENSP00000277120,ENSP00000281821,ENSP00000282397,ENSP00000288135,ENSP00000292408,ENSP00000295408,ENSP00000296474,ENSP00000301178,ENSP00000303830,ENSP00000317272…	ACVR1,ACVR1B,ACVR2A,ACVR2B,ACVRL1,ALK,AXL,BMPR1A,BMPR1B,BMPR2,DDR1,DDR2,EGFR,EPHA1,EPHA2,EPHA3,EPHA4,EPHA5,EPHA6,EPHA7,EPHA8,EPHB1,EPHB2,EPHB3,EPHB4,EPHB6,ERBB2,ERBB4,FGFR1,FGFR2,FGFR3,FGFR4,FLT1,FLT3,FLT4,IGF1R,INSR,INSRR,KDR,KIT,LTK,MERTK,MET,MST1R,MUSK,NRP1,NTRK1,NTRK2,NTRK3,PDGFRA,PDGFRB,RET,ROS1,TEK,TGFBR1,TGFBR2,TIE1,TYRO3
[truncated: 506 more rows]

## Sheet: String0.5 analysis
name	AverageShortestPathLength	BetweennessCentrality	ClosenessCentrality	ClusteringCoefficient	Degree	Eccentricity	NeighborhoodConnectivity	PartnerOfMultiEdgedNodePairs	Radiality	Stress	TopologicalCoefficient	stage	class
ENSP00000234389	2.93768	4.82509e-05	0.340405	0.415847	122	6	169.377	61	0.998691	1146854	0.0498755	phase4	channel-transporter
[truncated: 19,146 more rows]

## Sheet: String0.9 analysis
name	AverageShortestPathLength	BetweennessCentrality	ClosenessCentrality	ClusteringCoefficient	Degree	Eccentricity	NeighborhoodConnectivity	Radiality	TopologicalCoefficient	Stress	stage	class
[truncated: 12,272 more rows]

[truncated: 13 more sheets: BioGRID analysis, HumanNet XN analysis, Reactome analysis, InBioMap analysis, Pfam class enrichment, Predictive models table, String_GOterms_full_prediction, Reactome_GOterms_full_predictio, String07_DAs_GO_no_class_prdict, Reactome_DAs_GO_no_class_prdict, Predictive models DAs GO table, Santos2016 prdict graph models, Santos2016 prdict match ALL]
