# Supplementary material for: Centrality of drug targets in protein networks
Source: BMC Bioinformatics. 2021 Oct 29;22:527. doi: 10.1186/s12859-021-04342-x (PMC8555226; doi:10.1186/s12859-021-04342-x)
Supplement: Supplementary file 3 — Additional file 3. Knime workflows utilized to generate predictive models of drug target proteins from network centrality metrics, GO terms and annontated disease associations. [file 12859_2021_4342_MOESM3_ESM.zip]

Archive with 1,832 entries (1,068 files):
- predictive model disease assoc GO/.artifacts/
- predictive model disease assoc GO/.project
- predictive model disease assoc GO/.savedWithData
- predictive model disease assoc GO/Backward Fea (#533)/
- predictive model disease assoc GO/Backward Fea (#533)/.savedWithData
- predictive model disease assoc GO/Backward Fea (#533)/Feature Selection Filter (#3)/
- predictive model disease assoc GO/Backward Fea (#533)/Feature Selection Filter (#3)/settings.xml
- predictive model disease assoc GO/Backward Fea (#533)/Feature Selection Loop End (#2)/
- predictive model disease assoc GO/Backward Fea (#533)/Feature Selection Loop End (#2)/settings.xml
- predictive model disease assoc GO/Backward Fea (#533)/Feature Selection Loop Start _1_1_ (#8)/
- predictive model disease assoc GO/Backward Fea (#533)/Feature Selection Loop Start _1_1_ (#8)/settings.xml
- predictive model disease assoc GO/Backward Fea (#533)/Naive Bayes Learner (#11)/
- predictive model disease assoc GO/Backward Fea (#533)/Naive Bayes Learner (#11)/settings.xml
- predictive model disease assoc GO/Backward Fea (#533)/Naive Bayes Predictor (#10)/
- predictive model disease assoc GO/Backward Fea (#533)/Naive Bayes Predictor (#10)/settings.xml
- predictive model disease assoc GO/Backward Fea (#533)/Partitioning (#6)/
- predictive model disease assoc GO/Backward Fea (#533)/Partitioning (#6)/settings.xml
- predictive model disease assoc GO/Backward Fea (#533)/Scorer (#7)/
- predictive model disease assoc GO/Backward Fea (#533)/Scorer (#7)/settings.xml
- predictive model disease assoc GO/Backward Fea (#533)/workflow.knime
- predictive model disease assoc GO/Backward Fea (#539)/
- predictive model disease assoc GO/Backward Fea (#539)/.savedWithData
- predictive model disease assoc GO/Backward Fea (#539)/Feature Selection Filter (#3)/
- predictive model disease assoc GO/Backward Fea (#539)/Feature Selection Filter (#3)/internal/
- predictive model disease assoc GO/Backward Fea (#539)/Feature Selection Filter (#3)/port_1/
- predictive model disease assoc GO/Backward Fea (#539)/Feature Selection Filter (#3)/port_1/data.xml
- predictive model disease assoc GO/Backward Fea (#539)/Feature Selection Filter (#3)/port_1/spec.xml
- predictive model disease assoc GO/Backward Fea (#539)/Feature Selection Filter (#3)/settings.xml
- predictive model disease assoc GO/Backward Fea (#539)/Feature Selection Loop End (#2)/
- predictive model disease assoc GO/Backward Fea (#539)/Feature Selection Loop End (#2)/internal/
- predictive model disease assoc GO/Backward Fea (#539)/Feature Selection Loop End (#2)/port_1/
- predictive model disease assoc GO/Backward Fea (#539)/Feature Selection Loop End (#2)/port_1/data.xml
- predictive model disease assoc GO/Backward Fea (#539)/Feature Selection Loop End (#2)/port_1/data.zip
- predictive model disease assoc GO/Backward Fea (#539)/Feature Selection Loop End (#2)/port_1/spec.xml
- predictive model disease assoc GO/Backward Fea (#539)/Feature Selection Loop End (#2)/port_2/
- predictive model disease assoc GO/Backward Fea (#539)/Feature Selection Loop End (#2)/port_2/object/
- predictive model disease assoc GO/Backward Fea (#539)/Feature Selection Loop End (#2)/port_2/object/portobject.zip
- predictive model disease assoc GO/Backward Fea (#539)/Feature Selection Loop End (#2)/port_2/spec/
- predictive model disease assoc GO/Backward Fea (#539)/Feature Selection Loop End (#2)/port_2/spec/spec.zip
- predictive model disease assoc GO/Backward Fea (#539)/Feature Selection Loop End (#2)/settings.xml
- predictive model disease assoc GO/Backward Fea (#539)/Feature Selection Loop Start _1_1_ (#8)/
- predictive model disease assoc GO/Backward Fea (#539)/Feature Selection Loop Start _1_1_ (#8)/internal/
- predictive model disease assoc GO/Backward Fea (#539)/Feature Selection Loop Start _1_1_ (#8)/port_1/
- predictive model disease assoc GO/Backward Fea (#539)/Feature Selection Loop Start _1_1_ (#8)/port_1/data.xml
- predictive model disease assoc GO/Backward Fea (#539)/Feature Selection Loop Start _1_1_ (#8)/port_1/spec.xml
- predictive model disease assoc GO/Backward Fea (#539)/Feature Selection Loop Start _1_1_ (#8)/settings.xml
- predictive model disease assoc GO/Backward Fea (#539)/Naive Bayes Learner (#11)/
- predictive model disease assoc GO/Backward Fea (#539)/Naive Bayes Learner (#11)/internal/
- predictive model disease assoc GO/Backward Fea (#539)/Naive Bayes Learner (#11)/internal/naivebayesData
- predictive model disease assoc GO/Backward Fea (#539)/Naive Bayes Learner (#11)/port_1/
- predictive model disease assoc GO/Backward Fea (#539)/Naive Bayes Learner (#11)/port_1/object/
- predictive model disease assoc GO/Backward Fea (#539)/Naive Bayes Learner (#11)/port_1/object/portobject.zip
- predictive model disease assoc GO/Backward Fea (#539)/Naive Bayes Learner (#11)/port_1/spec/
- predictive model disease assoc GO/Backward Fea (#539)/Naive Bayes Learner (#11)/port_1/spec/spec.zip
- predictive model disease assoc GO/Backward Fea (#539)/Naive Bayes Learner (#11)/port_2/
- predictive model disease assoc GO/Backward Fea (#539)/Naive Bayes Learner (#11)/port_2/data.xml
- predictive model disease assoc GO/Backward Fea (#539)/Naive Bayes Learner (#11)/port_2/data.zip
- predictive model disease assoc GO/Backward Fea (#539)/Naive Bayes Learner (#11)/port_2/spec.xml
- predictive model disease assoc GO/Backward Fea (#539)/Naive Bayes Learner (#11)/settings.xml
- predictive model disease assoc GO/Backward Fea (#539)/Naive Bayes Predictor (#10)/
- predictive model disease assoc GO/Backward Fea (#539)/Naive Bayes Predictor (#10)/internal/
- predictive model disease assoc GO/Backward Fea (#539)/Naive Bayes Predictor (#10)/port_1/
- predictive model disease assoc GO/Backward Fea (#539)/Naive Bayes Predictor (#10)/port_1/data.xml
- predictive model disease assoc GO/Backward Fea (#539)/Naive Bayes Predictor (#10)/port_1/data.zip
- predictive model disease assoc GO/Backward Fea (#539)/Naive Bayes Predictor (#10)/port_1/spec.xml
- predictive model disease assoc GO/Backward Fea (#539)/Naive Bayes Predictor (#10)/settings.xml
- predictive model disease assoc GO/Backward Fea (#539)/Partitioning (#6)/
- predictive model disease assoc GO/Backward Fea (#539)/Partitioning (#6)/internal/
- predictive model disease assoc GO/Backward Fea (#539)/Partitioning (#6)/port_1/
- predictive model disease assoc GO/Backward Fea (#539)/Partitioning (#6)/port_1/data.xml
- predictive model disease assoc GO/Backward Fea (#539)/Partitioning (#6)/port_1/data.zip
- predictive model disease assoc GO/Backward Fea (#539)/Partitioning (#6)/port_1/spec.xml
- predictive model disease assoc GO/Backward Fea (#539)/Partitioning (#6)/port_2/
- predictive model disease assoc GO/Backward Fea (#539)/Partitioning (#6)/port_2/data.xml
- predictive model disease assoc GO/Backward Fea (#539)/Partitioning (#6)/port_2/data.zip
- predictive model disease assoc GO/Backward Fea (#539)/Partitioning (#6)/port_2/spec.xml
- predictive model disease assoc GO/Backward Fea (#539)/Partitioning (#6)/settings.xml
- predictive model disease assoc GO/Backward Fea (#539)/Scorer (#7)/
- predictive model disease assoc GO/Backward Fea (#539)/Scorer (#7)/internal/
- predictive model disease assoc GO/Backward Fea (#539)/Scorer (#7)/internal/internals.xml.gz
- predictive model disease assoc GO/Backward Fea (#539)/Scorer (#7)/port_1/
- predictive model disease assoc GO/Backward Fea (#539)/Scorer (#7)/port_1/data.xml
- predictive model disease assoc GO/Backward Fea (#539)/Scorer (#7)/port_1/data.zip
- predictive model disease assoc GO/Backward Fea (#539)/Scorer (#7)/port_1/spec.xml
- predictive model disease assoc GO/Backward Fea (#539)/Scorer (#7)/port_2/
- predictive model disease assoc GO/Backward Fea (#539)/Scorer (#7)/port_2/data.xml
- predictive model disease assoc GO/Backward Fea (#539)/Scorer (#7)/port_2/data.zip
- predictive model disease assoc GO/Backward Fea (#539)/Scorer (#7)/port_2/spec.xml
- predictive model disease assoc GO/Backward Fea (#539)/Scorer (#7)/settings.xml
- predictive model disease assoc GO/Backward Fea (#539)/workflow.knime
- predictive model disease assoc GO/Backward Fea (#554)/
- predictive model disease assoc GO/Backward Fea (#554)/.savedWithData
- predictive model disease assoc GO/Backward Fea (#554)/Feature Selection Filter (#3)/
- predictive model disease assoc GO/Backward Fea (#554)/Feature Selection Filter (#3)/internal/
- predictive model disease assoc GO/Backward Fea (#554)/Feature Selection Filter (#3)/port_1/
- predictive model disease assoc GO/Backward Fea (#554)/Feature Selection Filter (#3)/port_1/data.xml
- predictive model disease assoc GO/Backward Fea (#554)/Feature Selection Filter (#3)/port_1/spec.xml
- predictive model disease assoc GO/Backward Fea (#554)/Feature Selection Filter (#3)/settings.xml
- predictive model disease assoc GO/Backward Fea (#554)/Feature Selection Loop End (#2)/
- predictive model disease assoc GO/Backward Fea (#554)/Feature Selection Loop End (#2)/internal/
- predictive model disease assoc GO/Backward Fea (#554)/Feature Selection Loop End (#2)/port_1/
- predictive model disease assoc GO/Backward Fea (#554)/Feature Selection Loop End (#2)/port_1/data.xml
- predictive model disease assoc GO/Backward Fea (#554)/Feature Selection Loop End (#2)/port_1/data.zip
- predictive model disease assoc GO/Backward Fea (#554)/Feature Selection Loop End (#2)/port_1/spec.xml
- predictive model disease assoc GO/Backward Fea (#554)/Feature Selection Loop End (#2)/port_2/
- predictive model disease assoc GO/Backward Fea (#554)/Feature Selection Loop End (#2)/port_2/object/
- predictive model disease assoc GO/Backward Fea (#554)/Feature Selection Loop End (#2)/port_2/object/portobject.zip
- predictive model disease assoc GO/Backward Fea (#554)/Feature Selection Loop End (#2)/port_2/spec/
- predictive model disease assoc GO/Backward Fea (#554)/Feature Selection Loop End (#2)/port_2/spec/spec.zip
- predictive model disease assoc GO/Backward Fea (#554)/Feature Selection Loop End (#2)/settings.xml
- predictive model disease assoc GO/Backward Fea (#554)/Feature Selection Loop Start _1_1_ (#8)/
- predictive model disease assoc GO/Backward Fea (#554)/Feature Selection Loop Start _1_1_ (#8)/internal/
- predictive model disease assoc GO/Backward Fea (#554)/Feature Selection Loop Start _1_1_ (#8)/port_1/
- predictive model disease assoc GO/Backward Fea (#554)/Feature Selection Loop Start _1_1_ (#8)/port_1/data.xml
- predictive model disease assoc GO/Backward Fea (#554)/Feature Selection Loop Start _1_1_ (#8)/port_1/spec.xml
- predictive model disease assoc GO/Backward Fea (#554)/Feature Selection Loop Start _1_1_ (#8)/settings.xml
- predictive model disease assoc GO/Backward Fea (#554)/Naive Bayes Learner (#11)/
- predictive model disease assoc GO/Backward Fea (#554)/Naive Bayes Learner (#11)/internal/
- predictive model disease assoc GO/Backward Fea (#554)/Naive Bayes Learner (#11)/internal/naivebayesData
- predictive model disease assoc GO/Backward Fea (#554)/Naive Bayes Learner (#11)/port_1/
- predictive model disease assoc GO/Backward Fea (#554)/Naive Bayes Learner (#11)/port_1/object/
- predictive model disease assoc GO/Backward Fea (#554)/Naive Bayes Learner (#11)/port_1/object/portobject.zip
- predictive model disease assoc GO/Backward Fea (#554)/Naive Bayes Learner (#11)/port_1/spec/
- predictive model disease assoc GO/Backward Fea (#554)/Naive Bayes Learner (#11)/port_1/spec/spec.zip
- predictive model disease assoc GO/Backward Fea (#554)/Naive Bayes Learner (#11)/port_2/
- predictive model disease assoc GO/Backward Fea (#554)/Naive Bayes Learner (#11)/port_2/data.xml
- predictive model disease assoc GO/Backward Fea (#554)/Naive Bayes Learner (#11)/port_2/data.zip
- predictive model disease assoc GO/Backward Fea (#554)/Naive Bayes Learner (#11)/port_2/spec.xml
- predictive model disease assoc GO/Backward Fea (#554)/Naive Bayes Learner (#11)/settings.xml
- predictive model disease assoc GO/Backward Fea (#554)/Naive Bayes Predictor (#10)/
- predictive model disease assoc GO/Backward Fea (#554)/Naive Bayes Predictor (#10)/internal/
- predictive model disease assoc GO/Backward Fea (#554)/Naive Bayes Predictor (#10)/port_1/
- predictive model disease assoc GO/Backward Fea (#554)/Naive Bayes Predictor (#10)/port_1/data.xml
- predictive model disease assoc GO/Backward Fea (#554)/Naive Bayes Predictor (#10)/port_1/data.zip
- predictive model disease assoc GO/Backward Fea (#554)/Naive Bayes Predictor (#10)/port_1/spec.xml
- predictive model disease assoc GO/Backward Fea (#554)/Naive Bayes Predictor (#10)/settings.xml
- predictive model disease assoc GO/Backward Fea (#554)/Partitioning (#6)/
- predictive model disease assoc GO/Backward Fea (#554)/Partitioning (#6)/internal/
- predictive model disease assoc GO/Backward Fea (#554)/Partitioning (#6)/port_1/
- predictive model disease assoc GO/Backward Fea (#554)/Partitioning (#6)/port_1/data.xml
- predictive model disease assoc GO/Backward Fea (#554)/Partitioning (#6)/port_1/data.zip
- predictive model disease assoc GO/Backward Fea (#554)/Partitioning (#6)/port_1/spec.xml
- predictive model disease assoc GO/Backward Fea (#554)/Partitioning (#6)/port_2/
- predictive model disease assoc GO/Backward Fea (#554)/Partitioning (#6)/port_2/data.xml
- predictive model disease assoc GO/Backward Fea (#554)/Partitioning (#6)/port_2/data.zip
- predictive model disease assoc GO/Backward Fea (#554)/Partitioning (#6)/port_2/spec.xml
- predictive model disease assoc GO/Backward Fea (#554)/Partitioning (#6)/settings.xml
- predictive model disease assoc GO/Backward Fea (#554)/Scorer (#7)/
- predictive model disease assoc GO/Backward Fea (#554)/Scorer (#7)/internal/
- predictive model disease assoc GO/Backward Fea (#554)/Scorer (#7)/internal/internals.xml.gz
- predictive model disease assoc GO/Backward Fea (#554)/Scorer (#7)/port_1/
- predictive model disease assoc GO/Backward Fea (#554)/Scorer (#7)/port_1/data.xml
- predictive model disease assoc GO/Backward Fea (#554)/Scorer (#7)/port_1/data.zip
- predictive model disease assoc GO/Backward Fea (#554)/Scorer (#7)/port_1/spec.xml
- predictive model disease assoc GO/Backward Fea (#554)/Scorer (#7)/port_2/
- predictive model disease assoc GO/Backward Fea (#554)/Scorer (#7)/port_2/data.xml
- predictive model disease assoc GO/Backward Fea (#554)/Scorer (#7)/port_2/data.zip
- predictive model disease assoc GO/Backward Fea (#554)/Scorer (#7)/port_2/spec.xml
- predictive model disease assoc GO/Backward Fea (#554)/Scorer (#7)/settings.xml
- predictive model disease assoc GO/Backward Fea (#554)/workflow.knime
- predictive model disease assoc GO/Backward Fea (#560)/
- predictive model disease assoc GO/Backward Fea (#560)/.savedWithData
- predictive model disease assoc GO/Backward Fea (#560)/Feature Selection Filter (#3)/
- predictive model disease assoc GO/Backward Fea (#560)/Feature Selection Filter (#3)/internal/
- predictive model disease assoc GO/Backward Fea (#560)/Feature Selection Filter (#3)/port_1/
- predictive model disease assoc GO/Backward Fea (#560)/Feature Selection Filter (#3)/port_1/data.xml
- predictive model disease assoc GO/Backward Fea (#560)/Feature Selection Filter (#3)/port_1/spec.xml
- predictive model disease assoc GO/Backward Fea (#560)/Feature Selection Filter (#3)/settings.xml
- predictive model disease assoc GO/Backward Fea (#560)/Feature Selection Loop End (#2)/
- predictive model disease assoc GO/Backward Fea (#560)/Feature Selection Loop End (#2)/internal/
- predictive model disease assoc GO/Backward Fea (#560)/Feature Selection Loop End (#2)/port_1/
- predictive model disease assoc GO/Backward Fea (#560)/Feature Selection Loop End (#2)/port_1/data.xml
- predictive model disease assoc GO/Backward Fea (#560)/Feature Selection Loop End (#2)/port_1/data.zip
- predictive model disease assoc GO/Backward Fea (#560)/Feature Selection Loop End (#2)/port_1/spec.xml
- predictive model disease assoc GO/Backward Fea (#560)/Feature Selection Loop End (#2)/port_2/
- predictive model disease assoc GO/Backward Fea (#560)/Feature Selection Loop End (#2)/port_2/object/
- predictive model disease assoc GO/Backward Fea (#560)/Feature Selection Loop End (#2)/port_2/object/portobject.zip
- predictive model disease assoc GO/Backward Fea (#560)/Feature Selection Loop End (#2)/port_2/spec/
- predictive model disease assoc GO/Backward Fea (#560)/Feature Selection Loop End (#2)/port_2/spec/spec.zip
- predictive model disease assoc GO/Backward Fea (#560)/Feature Selection Loop End (#2)/settings.xml
- predictive model disease assoc GO/Backward Fea (#560)/Feature Selection Loop Start _1_1_ (#8)/
- predictive model disease assoc GO/Backward Fea (#560)/Feature Selection Loop Start _1_1_ (#8)/internal/
- predictive model disease assoc GO/Backward Fea (#560)/Feature Selection Loop Start _1_1_ (#8)/port_1/
- predictive model disease assoc GO/Backward Fea (#560)/Feature Selection Loop Start _1_1_ (#8)/port_1/data.xml
- predictive model disease assoc GO/Backward Fea (#560)/Feature Selection Loop Start _1_1_ (#8)/port_1/spec.xml
- predictive model disease assoc GO/Backward Fea (#560)/Feature Selection Loop Start _1_1_ (#8)/settings.xml
- predictive model disease assoc GO/Backward Fea (#560)/Naive Bayes Learner (#11)/
- predictive model disease assoc GO/Backward Fea (#560)/Naive Bayes Learner (#11)/internal/
- predictive model disease assoc GO/Backward Fea (#560)/Naive Bayes Learner (#11)/internal/naivebayesData
- predictive model disease assoc GO/Backward Fea (#560)/Naive Bayes Learner (#11)/port_1/
- predictive model disease assoc GO/Backward Fea (#560)/Naive Bayes Learner (#11)/port_1/object/
- predictive model disease assoc GO/Backward Fea (#560)/Naive Bayes Learner (#11)/port_1/object/portobject.zip
- predictive model disease assoc GO/Backward Fea (#560)/Naive Bayes Learner (#11)/port_1/spec/
- predictive model disease assoc GO/Backward Fea (#560)/Naive Bayes Learner (#11)/port_1/spec/spec.zip
- predictive model disease assoc GO/Backward Fea (#560)/Naive Bayes Learner (#11)/port_2/
- predictive model disease assoc GO/Backward Fea (#560)/Naive Bayes Learner (#11)/port_2/data.xml
- predictive model disease assoc GO/Backward Fea (#560)/Naive Bayes Learner (#11)/port_2/data.zip
- predictive model disease assoc GO/Backward Fea (#560)/Naive Bayes Learner (#11)/port_2/spec.xml
- predictive model disease assoc GO/Backward Fea (#560)/Naive Bayes Learner (#11)/settings.xml
- predictive model disease assoc GO/Backward Fea (#560)/Naive Bayes Predictor (#10)/
- predictive model disease assoc GO/Backward Fea (#560)/Naive Bayes Predictor (#10)/internal/
- predictive model disease assoc GO/Backward Fea (#560)/Naive Bayes Predictor (#10)/port_1/
- predictive model disease assoc GO/Backward Fea (#560)/Naive Bayes Predictor (#10)/port_1/data.xml
- predictive model disease assoc GO/Backward Fea (#560)/Naive Bayes Predictor (#10)/port_1/data.zip
- predictive model disease assoc GO/Backward Fea (#560)/Naive Bayes Predictor (#10)/port_1/spec.xml
- predictive model disease assoc GO/Backward Fea (#560)/Naive Bayes Predictor (#10)/settings.xml
- predictive model disease assoc GO/Backward Fea (#560)/Partitioning (#6)/
- predictive model disease assoc GO/Backward Fea (#560)/Partitioning (#6)/internal/
- predictive model disease assoc GO/Backward Fea (#560)/Partitioning (#6)/port_1/
- predictive model disease assoc GO/Backward Fea (#560)/Partitioning (#6)/port_1/data.xml
- predictive model disease assoc GO/Backward Fea (#560)/Partitioning (#6)/port_1/data.zip
- predictive model disease assoc GO/Backward Fea (#560)/Partitioning (#6)/port_1/spec.xml
- predictive model disease assoc GO/Backward Fea (#560)/Partitioning (#6)/port_2/
- predictive model disease assoc GO/Backward Fea (#560)/Partitioning (#6)/port_2/data.xml
- predictive model disease assoc GO/Backward Fea (#560)/Partitioning (#6)/port_2/data.zip
- predictive model disease assoc GO/Backward Fea (#560)/Partitioning (#6)/port_2/spec.xml
- predictive model disease assoc GO/Backward Fea (#560)/Partitioning (#6)/settings.xml
- predictive model disease assoc GO/Backward Fea (#560)/Scorer (#7)/
- predictive model disease assoc GO/Backward Fea (#560)/Scorer (#7)/internal/
- predictive model disease assoc GO/Backward Fea (#560)/Scorer (#7)/internal/internals.xml.gz
- predictive model disease assoc GO/Backward Fea (#560)/Scorer (#7)/port_1/
- predictive model disease assoc GO/Backward Fea (#560)/Scorer (#7)/port_1/data.xml
- predictive model disease assoc GO/Backward Fea (#560)/Scorer (#7)/port_1/data.zip
- predictive model disease assoc GO/Backward Fea (#560)/Scorer (#7)/port_1/spec.xml
- predictive model disease assoc GO/Backward Fea (#560)/Scorer (#7)/port_2/
- predictive model disease assoc GO/Backward Fea (#560)/Scorer (#7)/port_2/data.xml
- predictive model disease assoc GO/Backward Fea (#560)/Scorer (#7)/port_2/data.zip
- predictive model disease assoc GO/Backward Fea (#560)/Scorer (#7)/port_2/spec.xml
- predictive model disease assoc GO/Backward Fea (#560)/Scorer (#7)/settings.xml
- predictive model disease assoc GO/Backward Fea (#560)/workflow.knime
- predictive model disease assoc GO/Backward Fea (#594)/
- predictive model disease assoc GO/Backward Fea (#594)/.savedWithData
- predictive model disease assoc GO/Backward Fea (#594)/Feature Selection Filter (#3)/
- predictive model disease assoc GO/Backward Fea (#594)/Feature Selection Filter (#3)/internal/
- predictive model disease assoc GO/Backward Fea (#594)/Feature Selection Filter (#3)/port_1/
- predictive model disease assoc GO/Backward Fea (#594)/Feature Selection Filter (#3)/port_1/data.xml
- predictive model disease assoc GO/Backward Fea (#594)/Feature Selection Filter (#3)/port_1/spec.xml
- predictive model disease assoc GO/Backward Fea (#594)/Feature Selection Filter (#3)/settings.xml
- predictive model disease assoc GO/Backward Fea (#594)/Feature Selection Loop End (#2)/
- predictive model disease assoc GO/Backward Fea (#594)/Feature Selection Loop End (#2)/internal/
- predictive model disease assoc GO/Backward Fea (#594)/Feature Selection Loop End (#2)/port_1/
- predictive model disease assoc GO/Backward Fea (#594)/Feature Selection Loop End (#2)/port_1/data.xml
- predictive model disease assoc GO/Backward Fea (#594)/Feature Selection Loop End (#2)/port_1/data.zip
- predictive model disease assoc GO/Backward Fea (#594)/Feature Selection Loop End (#2)/port_1/spec.xml
- predictive model disease assoc GO/Backward Fea (#594)/Feature Selection Loop End (#2)/port_2/
- predictive model disease assoc GO/Backward Fea (#594)/Feature Selection Loop End (#2)/port_2/object/
- predictive model disease assoc GO/Backward Fea (#594)/Feature Selection Loop End (#2)/port_2/object/portobject.zip
- predictive model disease assoc GO/Backward Fea (#594)/Feature Selection Loop End (#2)/port_2/spec/
- predictive model disease assoc GO/Backward Fea (#594)/Feature Selection Loop End (#2)/port_2/spec/spec.zip
- predictive model disease assoc GO/Backward Fea (#594)/Feature Selection Loop End (#2)/settings.xml
- predictive model disease assoc GO/Backward Fea (#594)/Feature Selection Loop Start _1_1_ (#8)/
- predictive model disease assoc GO/Backward Fea (#594)/Feature Selection Loop Start _1_1_ (#8)/internal/
- predictive model disease assoc GO/Backward Fea (#594)/Feature Selection Loop Start _1_1_ (#8)/port_1/
- predictive model disease assoc GO/Backward Fea (#594)/Feature Selection Loop Start _1_1_ (#8)/port_1/data.xml
- predictive model disease assoc GO/Backward Fea (#594)/Feature Selection Loop Start _1_1_ (#8)/port_1/spec.xml
- predictive model disease assoc GO/Backward Fea (#594)/Feature Selection Loop Start _1_1_ (#8)/settings.xml
- predictive model disease assoc GO/Backward Fea (#594)/Naive Bayes Learner (#11)/
- predictive model disease assoc GO/Backward Fea (#594)/Naive Bayes Learner (#11)/internal/
- predictive model disease assoc GO/Backward Fea (#594)/Naive Bayes Learner (#11)/internal/naivebayesData
- predictive model disease assoc GO/Backward Fea (#594)/Naive Bayes Learner (#11)/port_1/
- predictive model disease assoc GO/Backward Fea (#594)/Naive Bayes Learner (#11)/port_1/object/
- predictive model disease assoc GO/Backward Fea (#594)/Naive Bayes Learner (#11)/port_1/object/portobject.zip
- predictive model disease assoc GO/Backward Fea (#594)/Naive Bayes Learner (#11)/port_1/spec/
- predictive model disease assoc GO/Backward Fea (#594)/Naive Bayes Learner (#11)/port_1/spec/spec.zip
- predictive model disease assoc GO/Backward Fea (#594)/Naive Bayes Learner (#11)/port_2/
- predictive model disease assoc GO/Backward Fea (#594)/Naive Bayes Learner (#11)/port_2/data.xml
- predictive model disease assoc GO/Backward Fea (#594)/Naive Bayes Learner (#11)/port_2/data.zip
- predictive model disease assoc GO/Backward Fea (#594)/Naive Bayes Learner (#11)/port_2/spec.xml
- predictive model disease assoc GO/Backward Fea (#594)/Naive Bayes Learner (#11)/settings.xml
- predictive model disease assoc GO/Backward Fea (#594)/Naive Bayes Predictor (#10)/
- predictive model disease assoc GO/Backward Fea (#594)/Naive Bayes Predictor (#10)/internal/
- predictive model disease assoc GO/Backward Fea (#594)/Naive Bayes Predictor (#10)/port_1/
- predictive model disease assoc GO/Backward Fea (#594)/Naive Bayes Predictor (#10)/port_1/data.xml
- predictive model disease assoc GO/Backward Fea (#594)/Naive Bayes Predictor (#10)/port_1/data.zip
- predictive model disease assoc GO/Backward Fea (#594)/Naive Bayes Predictor (#10)/port_1/spec.xml
- predictive model disease assoc GO/Backward Fea (#594)/Naive Bayes Predictor (#10)/settings.xml
- predictive model disease assoc GO/Backward Fea (#594)/Partitioning (#6)/
- predictive model disease assoc GO/Backward Fea (#594)/Partitioning (#6)/internal/
- predictive model disease assoc GO/Backward Fea (#594)/Partitioning (#6)/port_1/
- predictive model disease assoc GO/Backward Fea (#594)/Partitioning (#6)/port_1/data.xml
- predictive model disease assoc GO/Backward Fea (#594)/Partitioning (#6)/port_1/data.zip
- predictive model disease assoc GO/Backward Fea (#594)/Partitioning (#6)/port_1/spec.xml
- predictive model disease assoc GO/Backward Fea (#594)/Partitioning (#6)/port_2/
- predictive model disease assoc GO/Backward Fea (#594)/Partitioning (#6)/port_2/data.xml
- predictive model disease assoc GO/Backward Fea (#594)/Partitioning (#6)/port_2/data.zip
- predictive model disease assoc GO/Backward Fea (#594)/Partitioning (#6)/port_2/spec.xml
- predictive model disease assoc GO/Backward Fea (#594)/Partitioning (#6)/settings.xml
- predictive model disease assoc GO/Backward Fea (#594)/Scorer (#7)/
- predictive model disease assoc GO/Backward Fea (#594)/Scorer (#7)/internal/
- predictive model disease assoc GO/Backward Fea (#594)/Scorer (#7)/internal/internals.xml.gz
- predictive model disease assoc GO/Backward Fea (#594)/Scorer (#7)/port_1/
- predictive model disease assoc GO/Backward Fea (#594)/Scorer (#7)/port_1/data.xml
- predictive model disease assoc GO/Backward Fea (#594)/Scorer (#7)/port_1/data.zip
- predictive model disease assoc GO/Backward Fea (#594)/Scorer (#7)/port_1/spec.xml
- predictive model disease assoc GO/Backward Fea (#594)/Scorer (#7)/port_2/
- predictive model disease assoc GO/Backward Fea (#594)/Scorer (#7)/port_2/data.xml
- predictive model disease assoc GO/Backward Fea (#594)/Scorer (#7)/port_2/data.zip
- predictive model disease assoc GO/Backward Fea (#594)/Scorer (#7)/port_2/spec.xml
- predictive model disease assoc GO/Backward Fea (#594)/Scorer (#7)/settings.xml
- predictive model disease assoc GO/Backward Fea (#594)/workflow.knime
[truncated: 1,532 more entries]
