# Supplementary material for: Centrality of drug targets in protein networks
Source: BMC Bioinformatics. 2021 Oct 29;22:527. doi: 10.1186/s12859-021-04342-x (PMC8555226; doi:10.1186/s12859-021-04342-x)
Supplement: Supplementary file 3 — Additional file 3. Knime workflows utilized to generate predictive models of drug target proteins from network centrality metrics, GO terms and annontated disease associations. [file 12859_2021_4342_MOESM3_ESM.zip › predictive model disease assoc GO/Backward Fea (#533)/Feature Selection Loop Start _1_1_ (#8)/settings.xml]

<?xml version="1.0" encoding="UTF-8"?>
<config xmlns="http://www.knime.org/2008/09/XMLConfig" xmlns:xsi="http://www.w3.org/2001/XMLSchema-instance" xsi:schemaLocation="http://www.knime.org/2008/09/XMLConfig http://www.knime.org/XMLConfig_2008_09.xsd" key="settings.xml">
<entry key="node_file" type="xstring" value="settings.xml"/>
<config key="flow_stack">
<config key="Loop_0">
<entry key="type" type="xstring" value="loopcontext"/>
</config>
<config key="Variable_1">
<entry key="type" type="xstring" value="variable"/>
<entry key="name" type="xstring" value="maxIterations"/>
<entry key="class" type="xstring" value="INTEGER"/>
<entry key="value" type="xint" value="105"/>
</config>
<config key="Variable_2">
<entry key="type" type="xstring" value="variable"/>
<entry key="name" type="xstring" value="currentIteration"/>
<entry key="class" type="xstring" value="INTEGER"/>
<entry key="value" type="xint" value="0"/>
</config>
<config key="Variable_3">
<entry key="type" type="xstring" value="variable"/>
<entry key="name" type="xstring" value="currentFeature"/>
<entry key="class" type="xstring" value="STRING"/>
<entry key="value" type="xstring" value=""/>
</config>
</config>
<config key="internal_node_subsettings">
<entry key="memory_policy" type="xstring" value="CacheSmallInMemory"/>
</config>
<config key="model">
<entry key="selectionStrategy" type="xbyte" value="1"/>
<config key="constantColumnsFilterConfig">
<entry key="filter-type" type="xstring" value="STANDARD"/>
<config key="included_names">
<entry key="array-size" type="xint" value="16"/>
<entry key="0" type="xstring" value="average shortest path"/>
<entry key="1" type="xstring" value="betweenness centrality"/>
<entry key="2" type="xstring" value="closeness centrality"/>
<entry key="3" type="xstring" value="clustering coefficient"/>
<entry key="4" type="xstring" value="degree"/>
<entry key="5" type="xstring" value="eccentricity"/>
<entry key="6" type="xstring" value="neighborhood connectivity"/>
<entry key="7" type="xstring" value="radiality"/>
<entry key="8" type="xstring" value="topological coefficient"/>
<entry key="9" type="xstring" value="stress (/10K)"/>
<entry key="10" type="xstring" value="class"/>
<entry key="11" type="xstring" value="disease assoc"/>
<entry key="12" type="xstring" value="weight"/>
<entry key="13" type="xstring" value="pfam"/>
<entry key="14" type="xstring" value="Unique concatenate_Arr[0]"/>
<entry key="15" type="xstring" value="log_topol_degree_string"/>
</config>
<config key="excluded_names">
<entry key="array-size" type="xint" value="1"/>
<entry key="0" type="xstring" value="stage"/>
</config>
<entry key="enforce_option" type="xstring" value="EnforceInclusion"/>
<config key="name_pattern">
<entry key="pattern" type="xstring" value=""/>
<entry key="type" type="xstring" value="Wildcard"/>
<entry key="caseSensitive" type="xboolean" value="true"/>
</config>
<config key="datatype">
<config key="typelist">
<entry key="org.knime.core.data.DoubleValue" type="xboolean" value="false"/>
<entry key="org.knime.core.data.IntValue" type="xboolean" value="false"/>
<entry key="org.knime.core.data.StringValue" type="xboolean" value="false"/>
<entry key="org.knime.core.data.BooleanValue" type="xboolean" value="false"/>
<entry key="org.knime.core.data.LongValue" type="xboolean" value="false"/>
<entry key="org.knime.core.data.date.DateAndTimeValue" type="xboolean" value="false"/>
</config>
</config>
</config>
<entry key="nrFeatureThreshold" type="xint" value="-1"/>
</config>
<config key="nodeAnnotation">
<entry key="text" type="xstring" value="Configure your set%%00013%%00010of columns here"/>
<entry key="bgcolor" type="xint" value="16777215"/>
<entry key="x-coordinate" type="xint" value="87"/>
<entry key="y-coordinate" type="xint" value="259"/>
<entry key="width" type="xint" value="106"/>
<entry key="height" type="xint" value="30"/>
<entry key="alignment" type="xstring" value="CENTER"/>
<entry key="borderSize" type="xint" value="0"/>
<entry key="borderColor" type="xint" value="16777215"/>
<entry key="defFontSize" type="xint" value="9"/>
<entry key="annotation-version" type="xint" value="20151123"/>
<config key="styles"/>
</config>
<entry key="customDescription" type="xstring" isnull="true" value=""/>
<entry key="state" type="xstring" value="CONFIGURED"/>
<entry key="factory" type="xstring" value="org.knime.base.node.meta.feature.selection.FeatureSelectionLoopStartNodeFactory"/>
<entry key="node-name" type="xstring" value="Feature Selection Loop Start (1:1)"/>
<entry key="node-bundle-name" type="xstring" value="KNIME Base Nodes"/>
<entry key="node-bundle-symbolic-name" type="xstring" value="org.knime.base"/>
<entry key="node-bundle-vendor" type="xstring" value="KNIME AG, Zurich, Switzerland"/>
<entry key="node-bundle-version" type="xstring" value="3.7.1.v201901291053"/>
<entry key="node-feature-name" type="xstring" value="Schrödinger Extensions for KNIME"/>
<entry key="node-feature-symbolic-name" type="xstring" value="com.schrodinger.knime.feature.nodes.feature.group"/>
<entry key="node-feature-vendor" type="xstring" value="Schrödinger"/>
<entry key="node-feature-version" type="xstring" value="19.3.13.201908270353"/>
<config key="factory_settings"/>
<entry key="name" type="xstring" value="Feature Selection Loop Start (1:1)"/>
<entry key="hasContent" type="xboolean" value="false"/>
<entry key="isInactive" type="xboolean" value="false"/>
<config key="ports">
<config key="port_1">
<entry key="index" type="xint" value="1"/>
<entry key="port_dir_location" type="xstring" isnull="true" value=""/>
</config>
</config>
<config key="filestores">
<entry key="file_store_location" type="xstring" isnull="true" value=""/>
<entry key="file_store_id" type="xstring" isnull="true" value=""/>
</config>
</config>
