# Supplementary material for: Centrality of drug targets in protein networks
Source: BMC Bioinformatics. 2021 Oct 29;22:527. doi: 10.1186/s12859-021-04342-x (PMC8555226; doi:10.1186/s12859-021-04342-x)
Supplement: Supplementary file 3 — Additional file 3. Knime workflows utilized to generate predictive models of drug target proteins from network centrality metrics, GO terms and annontated disease associations. [file 12859_2021_4342_MOESM3_ESM.zip › predictive model disease assoc GO/Backward Fea (#539)/Naive Bayes Learner (#11)/internal/naivebayesData]

<?xml version="1.0" encoding="UTF-8"?>
<config xmlns="http://www.knime.org/2008/09/XMLConfig" xmlns:xsi="http://www.w3.org/2001/XMLSchema-instance" xsi:schemaLocation="http://www.knime.org/2008/09/XMLConfig http://www.knime.org/XMLConfig_2008_09.xsd" key="naivebayesDataModel">
<entry key="ClassColumnName" type="xstring" value="stage"/>
<config key="ClassColumnType">
<entry key="cell_class" type="xstring" value="org.knime.core.data.def.StringCell"/>
<entry key="is_null" type="xboolean" value="false"/>
</config>
<entry key="skipMissingVals" type="xboolean" value="true"/>
<entry key="Threshold" type="xdouble" value="1.0E-4"/>
<config key="SkippedAttributes">
<entry key="SkippedAttributesCounter" type="xint" value="0"/>
</config>
<config key="AttributeModelSection">
<entry key="AttributeModelCounter" type="xint" value="5"/>
<config key="AttributeModelData_0">
<entry key="attributeName" type="xstring" value="betweenness centrality"/>
<entry key="type" type="xstring" value="NumericalModel"/>
<entry key="skipMissingVals" type="xboolean" value="true"/>
<entry key="numberOfMissingValues" type="xint" value="0"/>
<entry key="invalidCause" type="xstring" isnull="true" value=""/>
<config key="data">
<entry key="noOfClasses" type="xlong" value="2"/>
<config key="classValueData_0">
<entry key="classValue" type="xstring" value="all targets"/>
<entry key="MissingValCounter" type="xlong" value="0"/>
<entry key="noOfRows" type="xlong" value="681"/>
<entry key="mean" type="xdouble" value="0.0030615898183144197"/>
<entry key="sd" type="xdouble" value="0.05414702255365233"/>
</config>
<config key="classValueData_1">
<entry key="classValue" type="xstring" value="phase4"/>
<entry key="MissingValCounter" type="xlong" value="0"/>
<entry key="noOfRows" type="xlong" value="9"/>
<entry key="mean" type="xdouble" value="1.8928453096538463E-4"/>
<entry key="sd" type="xdouble" value="5.0E-4"/>
</config>
</config>
</config>
<config key="AttributeModelData_1">
<entry key="attributeName" type="xstring" value="stage"/>
<entry key="type" type="xstring" value="ClassModel"/>
<entry key="skipMissingVals" type="xboolean" value="true"/>
<entry key="numberOfMissingValues" type="xint" value="0"/>
<entry key="invalidCause" type="xstring" isnull="true" value=""/>
<config key="data">
<entry key="totalNoOfRecords" type="xlong" value="690"/>
<entry key="maxNoOfClassValues" type="xlong" value="20000"/>
<config key="classValues">
<entry key="array-size" type="xint" value="2"/>
<entry key="0" type="xstring" value="phase4"/>
<entry key="1" type="xstring" value="all targets"/>
</config>
<config key="classRecordCounter">
<entry key="array-size" type="xint" value="2"/>
<entry key="0" type="xlong" value="9"/>
<entry key="1" type="xlong" value="681"/>
</config>
</config>
</config>
<config key="AttributeModelData_2">
<entry key="attributeName" type="xstring" value="disease assoc GADB"/>
<entry key="type" type="xstring" value="NumericalModel"/>
<entry key="skipMissingVals" type="xboolean" value="true"/>
<entry key="numberOfMissingValues" type="xint" value="0"/>
<entry key="invalidCause" type="xstring" isnull="true" value=""/>
<config key="data">
<entry key="noOfClasses" type="xlong" value="2"/>
<config key="classValueData_0">
<entry key="classValue" type="xstring" value="all targets"/>
<entry key="MissingValCounter" type="xlong" value="0"/>
<entry key="noOfRows" type="xlong" value="681"/>
<entry key="mean" type="xdouble" value="4.591776798825256"/>
<entry key="sd" type="xdouble" value="10.453996839801444"/>
</config>
<config key="classValueData_1">
<entry key="classValue" type="xstring" value="phase4"/>
<entry key="MissingValCounter" type="xlong" value="0"/>
<entry key="noOfRows" type="xlong" value="9"/>
<entry key="mean" type="xdouble" value="20.555555555555557"/>
<entry key="sd" type="xdouble" value="29.762019047399622"/>
</config>
</config>
</config>
<config key="AttributeModelData_3">
<entry key="attributeName" type="xstring" value="GO terms"/>
<entry key="type" type="xstring" value="NominalModel"/>
<entry key="skipMissingVals" type="xboolean" value="true"/>
<entry key="numberOfMissingValues" type="xint" value="1"/>
<entry key="invalidCause" type="xstring" isnull="true" value=""/>
<config key="data">
<entry key="maxNoOfAttrs" type="xlong" value="20000"/>
<entry key="noOfClasses" type="xlong" value="2"/>
<config key="attributeValues">
<entry key="array-size" type="xint" value="685"/>
<entry key="0" type="xstring" value="GO:0003064, GO:0005242, GO:0005249, GO:0005251, GO:0005515, GO:0005886, GO:0008076, GO:0009986, GO:0031625, GO:0035690, GO:0042391, GO:0042802, GO:0042803, GO:0048471, GO:0055075, GO:0055131, GO:0060048, GO:0060306, GO:0060307, GO:0061337, GO:0071805, GO:0086005, GO:0086008, GO:0086009, GO:0086010, GO:0086011, GO:0086013, GO:0086091, GO:0097110, GO:0097623, GO:0098915, GO:1901379, GO:1901380, GO:1901381, GO:1902282, GO:1902937, GO:1903765, GO:1990573, GO:0005887"/>
<entry key="1" type="xstring" value="GO:0005247, GO:0005886, GO:0032347, GO:0034220, GO:0034707, GO:0034765, GO:0060041, GO:0060689, GO:1902476, GO:0005887, GO:0006821"/>
<entry key="2" type="xstring" value="GO:0005886, GO:0005892, GO:0006936, GO:0007271, GO:0008324, GO:0015464, GO:0022848, GO:0031594, GO:0060079, GO:0098655, GO:0099060, GO:1904315, GO:0007268, GO:0005887, GO:0030594, GO:0007165, GO:0050877, GO:0042391, GO:0034220, GO:0043005, GO:0045202"/>
<entry key="3" type="xstring" value="GO:0004888, GO:0005515, GO:0005737, GO:0005886, GO:0007210, GO:0007268, GO:0022850, GO:0030424, GO:0032154, GO:0032414, GO:0042220, GO:0043025, GO:0045211, GO:0045471, GO:0051378, GO:0071363, GO:0099056, GO:1904602, GO:0005887, GO:0050877, GO:0007165, GO:0034220, GO:0030594, GO:0045202, GO:0042391, GO:0043005"/>
<entry key="4" type="xstring" value="GO:0001518, GO:0005244, GO:0005248, GO:0005515, GO:0005887, GO:0006814, GO:0006936, GO:0034765, GO:0035725, GO:0100001, GO:0086010, GO:0019228, GO:0030424"/>
<entry key="5" type="xstring" value="GO:0003779, GO:0005326, GO:0005328, GO:0005334, GO:0005515, GO:0005886, GO:0005887, GO:0006836, GO:0007268, GO:0008504, GO:0009986, GO:0015844, GO:0016020, GO:0042493, GO:0043014, GO:0045121, GO:0046872, GO:0048265, GO:0048487, GO:0051620, GO:0070050, GO:0015874, GO:0005330, GO:0043005, GO:0035725, GO:0051583, GO:0042734, GO:0032809"/>
<entry key="6" type="xstring" value="GO:0002020, GO:0005102, GO:0005326, GO:0005330, GO:0005515, GO:0005737, GO:0005886, GO:0005887, GO:0006836, GO:0007568, GO:0007595, GO:0007608, GO:0007626, GO:0008144, GO:0008504, GO:0009986, GO:0010039, GO:0015844, GO:0015872, GO:0016021, GO:0016600, GO:0021984, GO:0030424, GO:0035094, GO:0035240, GO:0040018, GO:0042053, GO:0042136, GO:0042220, GO:0042416, GO:0042420, GO:0043005, GO:0043025, GO:0044877, GO:0045121, GO:0045471, GO:0046872, GO:0047485, GO:0051591, GO:0051620, GO:0051721, GO:0060134, GO:0090494, GO:1990384, GO:0032809, GO:0042734, GO:0015874, GO:0035725, GO:0051583, GO:0005334"/>
<entry key="7" type="xstring" value="GO:0005886, GO:0006811, GO:0016020, GO:0016021, GO:0034220, GO:0070062, GO:0055075, GO:1990573, GO:0006884, GO:0055064, GO:0015379, GO:0035725, GO:1902476, GO:0055078, GO:0008511, GO:0016324"/>
<entry key="8" type="xstring" value="GO:0005254, GO:0005260, GO:0005515, GO:0005524, GO:0005634, GO:0005737, GO:0005765, GO:0005769, GO:0005789, GO:0005829, GO:0005886, GO:0005887, GO:0006695, GO:0006904, GO:0009986, GO:0010008, GO:0015106, GO:0015108, GO:0015701, GO:0016021, GO:0016324, GO:0016579, GO:0016853, GO:0016887, GO:0017081, GO:0019869, GO:0019899, GO:0030165, GO:0030301, GO:0030660, GO:0030665, GO:0031901, GO:0032991, GO:0034707, GO:0034976, GO:0035377, GO:0035774, GO:0045921, GO:0048240, GO:0050891, GO:0051087, GO:0051454, GO:0055037, GO:0055038, GO:0055085, GO:0060081, GO:0061024, GO:0071320, GO:0106138, GO:1902161, GO:1902476, GO:1902943, GO:1904322, GO:0042626, GO:0016020"/>
<entry key="9" type="xstring" value="GO:0005249, GO:0005251, GO:0005515, GO:0005516, GO:0005546, GO:0005737, GO:0005764, GO:0005769, GO:0005770, GO:0005783, GO:0005886, GO:0006349, GO:0007605, GO:0008016, GO:0008076, GO:0008157, GO:0010460, GO:0015271, GO:0016323, GO:0016458, GO:0030659, GO:0034236, GO:0034237, GO:0034702, GO:0035690, GO:0044325, GO:0045121, GO:0048839, GO:0050892, GO:0060048, GO:0060306, GO:0060307, GO:0060372, GO:0060452, GO:0060453, GO:0061337, GO:0070293, GO:0071320, GO:0071805, GO:0071872, GO:0086005, GO:0086008, GO:0086011, GO:0086013, GO:0086014, GO:0086089, GO:0086091, GO:0097110, GO:0097623, GO:0098914, GO:0098915, GO:1901381, GO:1902282, GO:0016021"/>
<entry key="10" type="xstring" value="GO:0001666, GO:0005102, GO:0005251, GO:0005515, GO:0005783, GO:0005794, GO:0005886, GO:0005887, GO:0006813, GO:0007219, GO:0008076, GO:0009612, GO:0009986, GO:0010033, GO:0014704, GO:0015271, GO:0019229, GO:0019901, GO:0030018, GO:0034705, GO:0042391, GO:0042542, GO:0043266, GO:0045121, GO:0046691, GO:0048471, GO:0050796, GO:0051260, GO:0051393, GO:0051481, GO:0055075, GO:0055093, GO:0060081, GO:0060372, GO:0071805, GO:0086014, GO:0086050, GO:0086052, GO:0086087, GO:0086089, GO:0086090, GO:0086091, GO:0097110, GO:0097623, GO:0098914, GO:1900087, GO:2000288, GO:0005901, GO:0016021, GO:0005249"/>
<entry key="11" type="xstring" value="GO:0003009, GO:0005216, GO:0005886, GO:0005892, GO:0006812, GO:0007271, GO:0007274, GO:0007528, GO:0009986, GO:0019228, GO:0022848, GO:0031594, GO:0042391, GO:0045211, GO:0046716, GO:0048630, GO:0050881, GO:0050905, GO:0060079, GO:0070050, GO:0099060, GO:1904315, GO:0015464, GO:0042166, GO:0030594, GO:0034220, GO:0043005, GO:0007268, GO:0045202, GO:0005887, GO:0007165, GO:0050877"/>
<entry key="12" type="xstring" value="GO:0001525, GO:0001618, GO:0001968, GO:0002020, GO:0002479, GO:0005178, GO:0005245, GO:0005515, GO:0005829, GO:0005886, GO:0005887, GO:0005925, GO:0007155, GO:0007160, GO:0007229, GO:0008284, GO:0008305, GO:0009897, GO:0009986, GO:0010745, GO:0010888, GO:0015026, GO:0016020, GO:0030198, GO:0030335, GO:0031258, GO:0031527, GO:0031528, GO:0031589, GO:0032369, GO:0032587, GO:0033627, GO:0033690, GO:0034113, GO:0034446, GO:0034683, GO:0034684, GO:0034685, GO:0034686, GO:0035579, GO:0035866, GO:0035867, GO:0035868, GO:0035987, GO:0038027, GO:0043277, GO:0043312, GO:0045335, GO:0045785, GO:0046718, GO:0046872, GO:0048010, GO:0050431, GO:0050748, GO:0050764, GO:0050840, GO:0050900, GO:0050919, GO:0070062, GO:0070371, GO:0070588, GO:0085017, GO:0097192, GO:1901388, GO:1990430, GO:2000536, GO:2001237, GO:0001846, GO:0005080, GO:0017134, GO:0019960, GO:0031994, GO:0038132"/>
<entry key="13" type="xstring" value="GO:0005886, GO:0005887, GO:0006811, GO:0007166, GO:0009409, GO:0010033, GO:0014070, GO:0015267, GO:0015278, GO:0019233, GO:0032421, GO:0042493, GO:0042542, GO:0042802, GO:0048265, GO:0050955, GO:0050966, GO:0050968, GO:0051209, GO:0051289, GO:0070588, GO:0097604"/>
<entry key="14" type="xstring" value="GO:0002376, GO:0005267, GO:0005515, GO:0005886, GO:0006813, GO:0006816, GO:0006884, GO:0006952, GO:0008076, GO:0015269, GO:0016286, GO:0019903, GO:0030322, GO:0031982, GO:0045332, GO:0046541, GO:0050714, GO:0050862, GO:0022894, GO:0005516, GO:0006811, GO:0043005, GO:0043025, GO:0071805"/>
<entry key="15" type="xstring" value="GO:0001540, GO:0004970, GO:0004971, GO:0005886, GO:0007215, GO:0030666, GO:0032281, GO:0034220, GO:0035235, GO:0043025, GO:0043197, GO:0045211, GO:1903561, GO:2000310, GO:0038023, GO:0015276"/>
<entry key="16" type="xstring" value="GO:0005244, GO:0005248, GO:0005737, GO:0006814, GO:0034765, GO:0035725, GO:0086010, GO:0019228, GO:0001518, GO:0030424"/>
<entry key="17" type="xstring" value="GO:0001666, GO:0003779, GO:0005249, GO:0005515, GO:0005886, GO:0005901, GO:0006813, GO:0006970, GO:0008076, GO:0015269, GO:0016021, GO:0016324, GO:0030007, GO:0034465, GO:0034765, GO:0042391, GO:0043065, GO:0045794, GO:0046872, GO:0051592, GO:0060072, GO:0060073, GO:0060083, GO:0071805, GO:0060087, GO:0045211"/>
<entry key="18" type="xstring" value="GO:0000086, GO:0000922, GO:0001975, GO:0002027, GO:0005509, GO:0005513, GO:0005515, GO:0005634, GO:0005737, GO:0005813, GO:0005876, GO:0005886, GO:0007186, GO:0007190, GO:0008076, GO:0008179, GO:0010800, GO:0010801, GO:0010856, GO:0010880, GO:0010881, GO:0019901, GO:0019904, GO:0021762, GO:0030017, GO:0030235, GO:0030426, GO:0030672, GO:0031432, GO:0031800, GO:0031954, GO:0031966, GO:0031982, GO:0031997, GO:0032465, GO:0032516, GO:0032991, GO:0034704, GO:0035307, GO:0043209, GO:0043388, GO:0043539, GO:0043548, GO:0044325, GO:0048306, GO:0050998, GO:0051000, GO:0051343, GO:0051412, GO:0051592, GO:0055117, GO:0060315, GO:0060316, GO:0071902, GO:0072542, GO:0090151, GO:0097718, GO:0098901, GO:1900242, GO:1901842, GO:1901844, GO:1902494, GO:2000300, GO:0030234, GO:0000226, GO:0019722"/>
<entry key="19" type="xstring" value="GO:0001540, GO:0004970, GO:0004971, GO:0005515, GO:0005789, GO:0005886, GO:0005887, GO:0007165, GO:0007268, GO:0009897, GO:0014069, GO:0030425, GO:0030666, GO:0032279, GO:0032281, GO:0034220, GO:0035235, GO:0035249, GO:0043025, GO:0043197, GO:0060076, GO:0098794, GO:0098839, GO:0098843, GO:2000310, GO:0015276, GO:0038023"/>
<entry key="20" type="xstring" value="GO:0005244, GO:0005248, GO:0005654, GO:0005886, GO:0006814, GO:0016604, GO:0030018, GO:0034765, GO:0050966, GO:0086002, GO:0086010, GO:0001518, GO:0030424, GO:0035725, GO:0019228"/>
<entry key="21" type="xstring" value="GO:0005515, GO:0005886, GO:0005892, GO:0006811, GO:0006940, GO:0007165, GO:0007171, GO:0007271, GO:0007399, GO:0007626, GO:0014056, GO:0014069, GO:0015276, GO:0015464, GO:0016021, GO:0022848, GO:0030425, GO:0035095, GO:0042166, GO:0042391, GO:0043025, GO:0044853, GO:0045211, GO:0048814, GO:0060079, GO:0060084, GO:0095500, GO:1905144, GO:0007268, GO:0050877, GO:0030594, GO:0005887, GO:0034220, GO:0045202, GO:0043005"/>
<entry key="22" type="xstring" value="GO:0005515, GO:0005886, GO:0006813, GO:0008076, GO:0034765, GO:0042383, GO:0044325, GO:0046872, GO:0051260, GO:0061337, GO:0086009, GO:0086013, GO:0086091, GO:0097623, GO:0098915, GO:0099625, GO:0005250, GO:0086008, GO:1902282, GO:0043025, GO:0043197, GO:0071805, GO:0005249, GO:0016021, GO:0045211, GO:0014069"/>
<entry key="23" type="xstring" value="GO:0001530, GO:0001614, GO:0002028, GO:0002931, GO:0004931, GO:0005102, GO:0005515, GO:0005524, GO:0005737, GO:0005886, GO:0005887, GO:0007166, GO:0007596, GO:0010524, GO:0010628, GO:0016020, GO:0017121, GO:0019233, GO:0030501, GO:0032059, GO:0032060, GO:0032731, GO:0033198, GO:0034767, GO:0035585, GO:0035590, GO:0042802, GO:0043409, GO:0045779, GO:0045794, GO:0045821, GO:0046931, GO:0051495, GO:0051709, GO:0051899, GO:0060079, GO:0070588, GO:0071318, GO:0097190, GO:0097191, GO:0098793, GO:0098794, GO:1904172, GO:1905114, GO:0005639"/>
<entry key="24" type="xstring" value="GO:0005244, GO:0005515, GO:0005887, GO:0005891, GO:0006936, GO:0007517, GO:0007520, GO:0008016, GO:0008332, GO:0016021, GO:0032342, GO:0032870, GO:0034651, GO:0034765, GO:0035725, GO:0035865, GO:0042391, GO:0046872, GO:0070509, GO:0070588, GO:0097110, GO:0098662, GO:2000344, GO:0019228, GO:0045956, GO:0043005, GO:0001518, GO:0086010, GO:0005248"/>
<entry key="25" type="xstring" value="GO:0001662, GO:0005215, GO:0005654, GO:0005829, GO:0005886, GO:0007420, GO:0007605, GO:0008306, GO:0032809, GO:0034707, GO:0038023, GO:0043524, GO:0050811, GO:0060119, GO:0060384, GO:0090102, GO:0098982, GO:0099056, GO:0099060, GO:0034220, GO:1902476, GO:0050877, GO:0043005, GO:0004890, GO:0045202, GO:0007165, GO:0005887, GO:0060078, GO:0005254, GO:0007268, GO:0042391, GO:0051932, GO:0098794, GO:1904315, GO:0022851, GO:1902711, GO:0007214, GO:0008503, GO:0030594, GO:0032590, GO:0005237"/>
<entry key="26" type="xstring" value="GO:0003779, GO:0005261, GO:0005515, GO:0005737, GO:0005886, GO:0006812, GO:0007204, GO:0007568, GO:0010800, GO:0016020, GO:0030168, GO:0030182, GO:0030276, GO:0032414, GO:0036057, GO:0042803, GO:0042805, GO:0045666, GO:0050774, GO:0051117, GO:0051928, GO:0070301, GO:0070588, GO:0070679, GO:0071456, GO:0007338, GO:0051480, GO:0005887, GO:0034703, GO:0006828, GO:0015279"/>
<entry key="27" type="xstring" value="GO:0001669, GO:0002931, GO:0005249, GO:0005515, GO:0005524, GO:0005635, GO:0005739, GO:0005768, GO:0005783, GO:0005829, GO:0005886, GO:0005887, GO:0006006, GO:0008022, GO:0008282, GO:0014704, GO:0015272, GO:0019829, GO:0030315, GO:0030506, GO:0030673, GO:0030955, GO:0031072, GO:0032355, GO:0033198, GO:0033574, GO:0042391, GO:0042493, GO:0043025, GO:0043209, GO:0044325, GO:0046676, GO:0050796, GO:0050877, GO:0055085, GO:0070852, GO:0071316, GO:0071333, GO:0071356, GO:0071805, GO:0098662, GO:1903078, GO:1903779, GO:1990573, GO:2001259, GO:0034765, GO:0005242"/>
<entry key="28" type="xstring" value="GO:0001518, GO:0005244, GO:0005248, GO:0005515, GO:0005524, GO:0005886, GO:0006814, GO:0007399, GO:0007422, GO:0016021, GO:0030018, GO:0030054, GO:0030424, GO:0031410, GO:0033268, GO:0034765, GO:0042552, GO:0043194, GO:0019228, GO:0086010, GO:0035725"/>
<entry key="29" type="xstring" value="GO:0005737, GO:0005886, GO:0005891, GO:0007268, GO:0008332, GO:0010045, GO:0034765, GO:0035725, GO:0042391, GO:0045202, GO:0060371, GO:0070509, GO:0070588, GO:0086002, GO:0086015, GO:0086016, GO:0086018, GO:0086027, GO:0086045, GO:0086046, GO:0086056, GO:0086059, GO:0086091, GO:0097110, GO:0043005, GO:0045956, GO:0019228, GO:0001518, GO:0086010, GO:0005248"/>
<entry key="30" type="xstring" value="GO:0005262, GO:0005515, GO:0005516, GO:0005886, GO:0005887, GO:0006816, GO:0017158, GO:0046872, GO:0051592, GO:0055074, GO:0070588, GO:0098703, GO:0005216"/>
<entry key="31" type="xstring" value="GO:0001614, GO:0001894, GO:0002028, GO:0002931, GO:0004931, GO:0005102, GO:0005507, GO:0005515, GO:0005524, GO:0005765, GO:0005886, GO:0005887, GO:0007165, GO:0007596, GO:0008144, GO:0008217, GO:0008270, GO:0010524, GO:0010614, GO:0014069, GO:0016020, GO:0019228, GO:0019233, GO:0019722, GO:0030054, GO:0032308, GO:0033198, GO:0034220, GO:0034405, GO:0035590, GO:0042118, GO:0042802, GO:0043025, GO:0043195, GO:0043197, GO:0043536, GO:0044297, GO:0045296, GO:0045429, GO:0048266, GO:0048471, GO:0048678, GO:0050850, GO:0050920, GO:0050975, GO:0051897, GO:0051899, GO:0051928, GO:0055117, GO:0055119, GO:0060079, GO:0070062, GO:0070588, GO:0071294, GO:0071318, GO:0097190, GO:0099604, GO:1904124, GO:1904141, GO:2001028, GO:1900027, GO:0005639"/>
<entry key="32" type="xstring" value="GO:0005245, GO:0005515, GO:0005516, GO:0005737, GO:0005886, GO:0005891, GO:0006816, GO:0006936, GO:0008331, GO:0030315, GO:0031674, GO:0034765, GO:0046872, GO:0061337, GO:0070588, GO:0071313, GO:1990454, GO:0070509"/>
<entry key="33" type="xstring" value="GO:0001666, GO:0002027, GO:0003143, GO:0003220, GO:0003300, GO:0005219, GO:0005262, GO:0005513, GO:0005515, GO:0005516, GO:0005886, GO:0006816, GO:0006874, GO:0010460, GO:0010881, GO:0010882, GO:0014701, GO:0014808, GO:0014850, GO:0015278, GO:0016020, GO:0016529, GO:0019722, GO:0019899, GO:0030018, GO:0031000, GO:0032991, GO:0033017, GO:0034220, GO:0034236, GO:0034237, GO:0034704, GO:0035584, GO:0035994, GO:0042802, GO:0043621, GO:0043924, GO:0044325, GO:0048763, GO:0051209, GO:0051284, GO:0051480, GO:0051775, GO:0055117, GO:0060048, GO:0060402, GO:0070296, GO:0071313, GO:0071872, GO:0072599, GO:0086005, GO:0086029, GO:0086064, GO:0097050, GO:0098735, GO:0098904, GO:0098907, GO:0098910, GO:0098911, GO:1901896, GO:1903779, GO:0030659, GO:0005790, GO:0042383, GO:0005509"/>
<entry key="34" type="xstring" value="GO:0001508, GO:0001666, GO:0005515, GO:0005886, GO:0005892, GO:0006281, GO:0006811, GO:0006816, GO:0006979, GO:0007165, GO:0007268, GO:0007271, GO:0007585, GO:0007626, GO:0009897, GO:0014059, GO:0015276, GO:0015464, GO:0016020, GO:0016021, GO:0019233, GO:0022848, GO:0030425, GO:0035094, GO:0035095, GO:0035640, GO:0042113, GO:0042166, GO:0042391, GO:0043025, GO:0045211, GO:0050877, GO:0050890, GO:0051899, GO:0060079, GO:0060080, GO:0095500, GO:0098691, GO:0099056, GO:0043005, GO:0034220, GO:0005887, GO:0030594, GO:0045202"/>
<entry key="35" type="xstring" value="GO:0005515, GO:0005886, GO:0034707, GO:0098982, GO:0099060, GO:0005887, GO:1902711, GO:0060078, GO:1904315, GO:0043005, GO:1902476, GO:0007268, GO:0034220, GO:0098794, GO:0004890, GO:0050877, GO:0022851, GO:0032590, GO:0008503, GO:0030594, GO:0005254, GO:0042391, GO:0045202, GO:0051932, GO:0005237, GO:0007214, GO:0007165"/>
<entry key="36" type="xstring" value="GO:0000165, GO:0001540, GO:0001661, GO:0001967, GO:0001975, GO:0004972, GO:0005102, GO:0005509, GO:0005515, GO:0005516, GO:0005737, GO:0005783, GO:0005886, GO:0005887, GO:0006812, GO:0007420, GO:0007616, GO:0008021, GO:0008344, GO:0008355, GO:0008542, GO:0009986, GO:0010524, GO:0014069, GO:0016594, GO:0016595, GO:0017146, GO:0018964, GO:0019233, GO:0019722, GO:0021586, GO:0021987, GO:0022849, GO:0030425, GO:0030672, GO:0035176, GO:0035235, GO:0035249, GO:0042165, GO:0042391, GO:0043005, GO:0043065, GO:0043083, GO:0043195, GO:0043197, GO:0043278, GO:0043524, GO:0043576, GO:0044877, GO:0045202, GO:0045211, GO:0045471, GO:0045944, GO:0048013, GO:0048167, GO:0048169, GO:0048814, GO:0050770, GO:0051290, GO:0051963, GO:0055074, GO:0060076, GO:0060079, GO:0060134, GO:0060179, GO:0097060, GO:0097553, GO:0098976, GO:0098978, GO:0099061, GO:1903428, GO:1903539, GO:1904315, GO:1905429, GO:2000310, GO:2000463, GO:2001056, GO:1904646, GO:0005262, GO:0007268, GO:0015276, GO:0038023"/>
<entry key="37" type="xstring" value="GO:0005524, GO:0005546, GO:0005886, GO:0006813, GO:0007588, GO:0008076, GO:0015272, GO:0034765, GO:1990573, GO:0005242"/>
<entry key="38" type="xstring" value="GO:0000165, GO:0002091, GO:0005515, GO:0005737, GO:0005783, GO:0005829, GO:0005886, GO:0007165, GO:0007204, GO:0007399, GO:0007612, GO:0008021, GO:0008022, GO:0014069, GO:0016188, GO:0019900, GO:0019903, GO:0030054, GO:0030165, GO:0030666, GO:0030863, GO:0031234, GO:0031697, GO:0031748, GO:0031812, GO:0032281, GO:0032839, GO:0033130, GO:0035176, GO:0035255, GO:0035418, GO:0035641, GO:0035865, GO:0043197, GO:0044224, GO:0044300, GO:0044306, GO:0044309, GO:0044877, GO:0045184, GO:0045202, GO:0045211, GO:0048169, GO:0050806, GO:0050885, GO:0060076, GO:0060997, GO:0061098, GO:0065003, GO:0071625, GO:0097060, GO:0097109, GO:0097110, GO:0097113, GO:0097120, GO:0098978, GO:0150012, GO:2000310, GO:2000463, GO:2000821, GO:0008076, GO:0008328, GO:0098839, GO:0043113, GO:0098970, GO:0043005, GO:0031594, GO:0098609, GO:0007268"/>
<entry key="39" type="xstring" value="GO:0005886, GO:0005887, GO:0007215, GO:0007268, GO:0007399, GO:0007417, GO:0015277, GO:0034220, GO:0035235, GO:0051966, GO:0060078, GO:1904315, GO:0008066, GO:0038023, GO:0035249, GO:0050804, GO:0015276, GO:0045211"/>
<entry key="40" type="xstring" value="GO:0005244, GO:0005248, GO:0005887, GO:0006814, GO:0006954, GO:0009636, GO:0009791, GO:0019233, GO:0030424, GO:0031402, GO:0034765, GO:0035725, GO:0048266, GO:0001518, GO:0019228, GO:0086010"/>
<entry key="41" type="xstring" value="GO:0003231, GO:0005634, GO:0005789, GO:0005886, GO:0007186, GO:0007613, GO:0008076, GO:0009612, GO:0009986, GO:0010942, GO:0015271, GO:0016324, GO:0022841, GO:0043025, GO:0044305, GO:0048678, GO:0060044, GO:0071456, GO:0071805, GO:0090102, GO:0097449, GO:1900039, GO:2000279, GO:0005887, GO:0030322"/>
<entry key="42" type="xstring" value="GO:0001662, GO:0005234, GO:0005886, GO:0005887, GO:0006874, GO:0007215, GO:0007268, GO:0014069, GO:0015277, GO:0019228, GO:0030165, GO:0031624, GO:0031625, GO:0032839, GO:0034220, GO:0035235, GO:0042802, GO:0043113, GO:0043195, GO:0043204, GO:0043524, GO:0043525, GO:0046328, GO:0048169, GO:0048172, GO:0050804, GO:0050806, GO:0051402, GO:0051967, GO:0060079, GO:0060080, GO:0098686, GO:0098978, GO:0099505, GO:0099507, GO:0120169, GO:0045211, GO:0042734, GO:0032983, GO:0038023, GO:0035249, GO:0015276, GO:1904315, GO:0008066"/>
<entry key="43" type="xstring" value="GO:0003779, GO:0005080, GO:0005261, GO:0005262, GO:0005515, GO:0005516, GO:0005524, GO:0005783, GO:0005886, GO:0005912, GO:0005925, GO:0006816, GO:0006874, GO:0006884, GO:0007015, GO:0007043, GO:0007204, GO:0007231, GO:0008017, GO:0008289, GO:0009612, GO:0010977, GO:0015275, GO:0016021, GO:0016324, GO:0019901, GO:0030027, GO:0030175, GO:0030426, GO:0030864, GO:0031117, GO:0031532, GO:0032587, GO:0034605, GO:0042169, GO:0042802, GO:0043014, GO:0043117, GO:0043622, GO:0046785, GO:0046872, GO:0048487, GO:0050891, GO:0051015, GO:0060351, GO:0070509, GO:0070588, GO:0071470, GO:0071476, GO:0097497, GO:1902656, GO:0005881, GO:0098703, GO:0005929, GO:0005216, GO:0005887"/>
<entry key="44" type="xstring" value="GO:0022848, GO:0045211, GO:0060079, GO:0000187, GO:0001540, GO:0001666, GO:0001933, GO:0001934, GO:0001988, GO:0005216, GO:0005262, GO:0005515, GO:0005886, GO:0005892, GO:0006811, GO:0006816, GO:0006874, GO:0006897, GO:0007165, GO:0007611, GO:0007613, GO:0007614, GO:0008284, GO:0008306, GO:0009409, GO:0009897, GO:0014061, GO:0015464, GO:0015643, GO:0016021, GO:0016324, GO:0017081, GO:0030317, GO:0030673, GO:0032094, GO:0032225, GO:0032691, GO:0032715, GO:0032720, GO:0033138, GO:0034220, GO:0035094, GO:0035095, GO:0042110, GO:0042113, GO:0042166, GO:0042803, GO:0044853, GO:0045766, GO:0048149, GO:0050728, GO:0050808, GO:0050890, GO:0050893, GO:0051247, GO:0060112, GO:0070374, GO:0070588, GO:0095500, GO:0097061, GO:0098794, GO:0098815, GO:0098981, GO:0099060, GO:0140059, GO:1900273, GO:1901214, GO:1902004, GO:1902430, GO:1902991, GO:1904645, GO:1905144, GO:1905906, GO:1905920, GO:2000463, GO:0050877, GO:0043005, GO:0042391, GO:0030594, GO:0005887, GO:0045202, GO:0007268, GO:0007271"/>
<entry key="45" type="xstring" value="GO:0001518, GO:0002027, GO:0003231, GO:0003360, GO:0005244, GO:0005248, GO:0005515, GO:0005516, GO:0005654, GO:0005730, GO:0005783, GO:0005886, GO:0005901, GO:0006814, GO:0009986, GO:0010765, GO:0014704, GO:0014894, GO:0016021, GO:0016328, GO:0017134, GO:0019899, GO:0019901, GO:0019904, GO:0021537, GO:0021549, GO:0030018, GO:0030315, GO:0030506, GO:0031625, GO:0035725, GO:0042383, GO:0042475, GO:0044325, GO:0045760, GO:0048471, GO:0050679, GO:0050998, GO:0051899, GO:0060048, GO:0060307, GO:0060371, GO:0060372, GO:0060373, GO:0061337, GO:0071277, GO:0086002, GO:0086004, GO:0086005, GO:0086006, GO:0086010, GO:0086012, GO:0086014, GO:0086015, GO:0086016, GO:0086043, GO:0086045, GO:0086046, GO:0086047, GO:0086048, GO:0086060, GO:0086061, GO:0086062, GO:0086063, GO:0086067, GO:0086091, GO:0097110, GO:0098912, GO:1902305, GO:0019228"/>
<entry key="46" type="xstring" value="GO:0001508, GO:0001964, GO:0002087, GO:0004888, GO:0005515, GO:0005783, GO:0005886, GO:0005887, GO:0006811, GO:0006821, GO:0006936, GO:0007218, GO:0007268, GO:0007340, GO:0007601, GO:0007628, GO:0008270, GO:0009897, GO:0016021, GO:0016594, GO:0016934, GO:0030425, GO:0030977, GO:0034707, GO:0042391, GO:0042802, GO:0043005, GO:0043025, GO:0043204, GO:0043231, GO:0044305, GO:0044877, GO:0045202, GO:0050884, GO:0051970, GO:0060012, GO:0060013, GO:0060077, GO:0060079, GO:0060080, GO:0071230, GO:0071294, GO:0071361, GO:0097305, GO:0098690, GO:0099056, GO:0099060, GO:1902476, GO:1904315, GO:2000344, GO:0030594, GO:0034220, GO:0043200, GO:0007165, GO:0050877, GO:0005254, GO:0045211"/>
<entry key="47" type="xstring" value="GO:0005886, GO:0007214, GO:0034707, GO:0045211, GO:0060078, GO:0098978, GO:0098982, GO:0099505, GO:0099507, GO:1904315, GO:0005887, GO:0005254, GO:0042391, GO:1902711, GO:0004890, GO:0050877, GO:0034220, GO:0007268, GO:0045202, GO:1902476, GO:0007165, GO:0043005, GO:0030594"/>
<entry key="48" type="xstring" value="GO:0001505, GO:0005886, GO:0006836, GO:0007214, GO:0008503, GO:0022851, GO:0030285, GO:0034707, GO:0045211, GO:1902476, GO:1902711, GO:1904862, GO:0060078, GO:0032590, GO:0005254, GO:0007268, GO:0007165, GO:0050877, GO:0045202, GO:0030594, GO:0005237, GO:1904315, GO:0043005, GO:0004890, GO:0005887, GO:0042391, GO:0034220, GO:0051932, GO:0098794"/>
<entry key="49" type="xstring" value="GO:0005516, GO:0005886, GO:0016021, GO:0016286, GO:0043025, GO:0071805, GO:0043005, GO:0006811"/>
<entry key="50" type="xstring" value="GO:0005355, GO:0005515, GO:0005536, GO:0005886, GO:0005887, GO:0005975, GO:0016021, GO:0019852, GO:0030667, GO:0035579, GO:0042995, GO:0043204, GO:0043312, GO:0070062, GO:0070821, GO:0098708, GO:0101003, GO:0150104, GO:1904659"/>
<entry key="51" type="xstring" value="GO:0005548, GO:0005576, GO:0005615, GO:0006641, GO:0006869, GO:0008203, GO:0008289, GO:0010745, GO:0010874, GO:0015485, GO:0015914, GO:0017129, GO:0030301, GO:0031210, GO:0031982, GO:0032376, GO:0034197, GO:0034364, GO:0034372, GO:0034374, GO:0034375, GO:0042632, GO:0043691, GO:0046470, GO:0055088, GO:0055091, GO:0070062, GO:0070328, GO:0120009, GO:0120020, GO:2001140"/>
<entry key="52" type="xstring" value="GO:0001818, GO:0001819, GO:0002309, GO:0002369, GO:0002606, GO:0002827, GO:0005384, GO:0005764, GO:0005770, GO:0005886, GO:0005887, GO:0006826, GO:0006828, GO:0006876, GO:0006879, GO:0006909, GO:0006954, GO:0007035, GO:0009617, GO:0010628, GO:0015707, GO:0019730, GO:0030670, GO:0031902, GO:0032147, GO:0032496, GO:0032623, GO:0032632, GO:0032729, GO:0034341, GO:0034755, GO:0042060, GO:0042116, GO:0042742, GO:0042803, GO:0042832, GO:0043312, GO:0045342, GO:0045454, GO:0045730, GO:0045944, GO:0046915, GO:0048002, GO:0048255, GO:0050766, GO:0050829, GO:0051139, GO:0055072, GO:0060586, GO:0070574, GO:0070821, GO:0070839, GO:0071421, GO:0101003, GO:1902023, GO:0015086, GO:0005381"/>
<entry key="53" type="xstring" value="GO:0005515, GO:0005524, GO:0005654, GO:0005886, GO:0006879, GO:0008559, GO:0015143, GO:0015225, GO:0015562, GO:0015747, GO:0015878, GO:0016021, GO:0016324, GO:0031526, GO:0031966, GO:0032217, GO:0032218, GO:0042626, GO:0042802, GO:0042803, GO:0042910, GO:0045121, GO:0046415, GO:0055085, GO:0070633, GO:0097744, GO:0098591, GO:0140115, GO:0150104, GO:1990748, GO:1990962"/>
<entry key="54" type="xstring" value="GO:0005515, GO:0005886, GO:0005887, GO:0005902, GO:0006814, GO:0008508, GO:0009617, GO:0015721, GO:0055085, GO:0016324"/>
<entry key="55" type="xstring" value="GO:0001816, GO:0005324, GO:0005504, GO:0005634, GO:0005737, GO:0005811, GO:0005829, GO:0006469, GO:0009617, GO:0015909, GO:0019433, GO:0036041, GO:0042632, GO:0045892, GO:0050729, GO:0050872, GO:0050873, GO:0051427, GO:0070062, GO:0071285, GO:0071356, GO:0120162"/>
<entry key="56" type="xstring" value="GO:0005886, GO:0015125, GO:0015711, GO:0015721, GO:0016020, GO:0016323, GO:0043252, GO:0055085, GO:0015347, GO:0005887"/>
<entry key="57" type="xstring" value="GO:0005886, GO:0008514, GO:0015125, GO:0015711, GO:0015721, GO:0016323, GO:0043252, GO:0055085, GO:0005887, GO:0015347"/>
<entry key="58" type="xstring" value="GO:0001530, GO:0001540, GO:0001618, GO:0001786, GO:0001875, GO:0001935, GO:0005044, GO:0005215, GO:0005515, GO:0005545, GO:0005765, GO:0005886, GO:0005887, GO:0005901, GO:0006702, GO:0006707, GO:0006898, GO:0008035, GO:0009986, GO:0010595, GO:0010867, GO:0010886, GO:0010899, GO:0015914, GO:0015920, GO:0030169, GO:0030666, GO:0031528, GO:0031663, GO:0032497, GO:0033344, GO:0034185, GO:0034186, GO:0034375, GO:0034383, GO:0034384, GO:0035461, GO:0042060, GO:0042632, GO:0042802, GO:0043231, GO:0043534, GO:0043654, GO:0043691, GO:0044406, GO:0046718, GO:0050764, GO:0050892, GO:0051000, GO:0070062, GO:0070328, GO:0070506, GO:0070508, GO:0005737, GO:0008289, GO:0034381"/>
<entry key="59" type="xstring" value="GO:0005215, GO:0005515, GO:0005524, GO:0005768, GO:0005886, GO:0005887, GO:0006631, GO:0006699, GO:0006855, GO:0008206, GO:0008554, GO:0008559, GO:0009986, GO:0015125, GO:0015126, GO:0015432, GO:0015721, GO:0015722, GO:0016020, GO:0016324, GO:0016567, GO:0016887, GO:0017144, GO:0031998, GO:0035725, GO:0042632, GO:0042908, GO:0046581, GO:0046618, GO:0046691, GO:0055037, GO:0055038, GO:0055088, GO:0055091, GO:0070062, GO:0120189, GO:1904251, GO:0016323, GO:0016021, GO:0055085, GO:0042626"/>
<entry key="60" type="xstring" value="GO:0005515, GO:0005516, GO:0005546, GO:0005654, GO:0005737, GO:0005739, GO:0005783, GO:0005789, GO:0005886, GO:0005887, GO:0005925, GO:0006811, GO:0006883, GO:0006885, GO:0009986, GO:0010447, GO:0010613, GO:0010882, GO:0014704, GO:0015299, GO:0015385, GO:0016021, GO:0016323, GO:0016324, GO:0016477, GO:0030011, GO:0030027, GO:0030214, GO:0030307, GO:0030315, GO:0030346, GO:0030674, GO:0032869, GO:0035794, GO:0035994, GO:0036376, GO:0043065, GO:0043066, GO:0045121, GO:0045760, GO:0045944, GO:0048306, GO:0048471, GO:0051259, GO:0051453, GO:0051492, GO:0051893, GO:0051930, GO:0055007, GO:0060090, GO:0070062, GO:0070417, GO:0070886, GO:0070997, GO:0071236, GO:0071257, GO:0071260, GO:0071456, GO:0071468, GO:0071872, GO:0086003, GO:0086036, GO:0086040, GO:0086092, GO:0090533, GO:0098656, GO:0098719, GO:0098735, GO:1902600, GO:1903281, GO:0071805, GO:0015386"/>
<entry key="61" type="xstring" value="GO:0005307, GO:0005886, GO:0006814, GO:0007269, GO:0008292, GO:0015220, GO:0016021, GO:0031594, GO:0033265, GO:0055085, GO:0098793, GO:0015871, GO:0030424, GO:0043204, GO:0030425, GO:0007274, GO:0007271, GO:0045202"/>
<entry key="62" type="xstring" value="GO:0005515, GO:0005886, GO:0005903, GO:0006811, GO:0009986, GO:0015385, GO:0016021, GO:0016324, GO:0030165, GO:0031526, GO:0070062, GO:0098656, GO:0098719, GO:1902600, GO:0051453, GO:0015386, GO:0071805"/>
<entry key="63" type="xstring" value="GO:0001504, GO:0005313, GO:0005314, GO:0005515, GO:0005886, GO:0005887, GO:0006811, GO:0007268, GO:0007605, GO:0009416, GO:0009449, GO:0009611, GO:0009925, GO:0009986, GO:0014047, GO:0015501, GO:0015813, GO:0016020, GO:0016595, GO:0021545, GO:0031223, GO:0031410, GO:0042493, GO:0043005, GO:0043025, GO:0045202, GO:0046677, GO:0046872, GO:0048471, GO:0048667, GO:0050806, GO:0050885, GO:0051938, GO:0070633, GO:0070779, GO:0071805, GO:0098712, GO:0098796, GO:0140009, GO:0150104, GO:1902476"/>
<entry key="64" type="xstring" value="GO:0005515, GO:0005886, GO:0015179, GO:0015297, GO:0016021, GO:0016323, GO:0016324, GO:0031982, GO:0042886, GO:0042887, GO:0042908, GO:0055085, GO:0061459, GO:0089718, GO:0097638, GO:1902475, GO:0016020, GO:0022857, GO:0042910, GO:0015695"/>
<entry key="65" type="xstring" value="GO:0001692, GO:0005326, GO:0005330, GO:0005515, GO:0005886, GO:0005887, GO:0006836, GO:0006855, GO:0008504, GO:0008514, GO:0015101, GO:0015651, GO:0015695, GO:0015697, GO:0015711, GO:0015718, GO:0015844, GO:0016020, GO:0019534, GO:0032098, GO:0042908, GO:0043025, GO:0051610, GO:0051615, GO:0051620, GO:0051625, GO:0090494, GO:0098793, GO:0150104, GO:1901998"/>
<entry key="66" type="xstring" value="GO:0005313, GO:0005314, GO:0005515, GO:0005886, GO:0005887, GO:0006811, GO:0007268, GO:0007632, GO:0009611, GO:0009986, GO:0010259, GO:0014047, GO:0015501, GO:0015813, GO:0016020, GO:0021537, GO:0030534, GO:0030673, GO:0031668, GO:0035264, GO:0042493, GO:0043200, GO:0044297, GO:0045121, GO:0046326, GO:0046872, GO:0070207, GO:0070633, GO:0070778, GO:0070779, GO:0097449, GO:0098712, GO:0098796, GO:0099056, GO:0150104"/>
<entry key="67" type="xstring" value="GO:0005515, GO:0005791, GO:0005856, GO:0005886, GO:0006749, GO:0006865, GO:0008542, GO:0009636, GO:0009986, GO:0014070, GO:0015327, GO:0016021, GO:0021591, GO:0021756, GO:0030534, GO:0031526, GO:0033029, GO:0034599, GO:0034775, GO:0035094, GO:0042127, GO:0045177, GO:0048021, GO:0048286, GO:0050804, GO:0050900, GO:0051223, GO:0051775, GO:0060173, GO:0070306, GO:0070527, GO:0090461, GO:0097449, GO:0098712, GO:0140206, GO:1901494, GO:1903204, GO:1903786, GO:1904717, GO:2000211, GO:0003333, GO:0015179"/>
<entry key="68" type="xstring" value="GO:0005524, GO:0005886, GO:0006855, GO:0008559, GO:0015432, GO:0015721, GO:0015722, GO:0016021, GO:0016887, GO:0042908, GO:0042910, GO:0055085, GO:0150104, GO:0016020, GO:0042626"/>
<entry key="69" type="xstring" value="GO:0005332, GO:0005515, GO:0005886, GO:0007268, GO:0007613, GO:0008306, GO:0009636, GO:0009744, GO:0010035, GO:0010288, GO:0014054, GO:0014074, GO:0015185, GO:0015378, GO:0016020, GO:0016021, GO:0030424, GO:0032229, GO:0032355, GO:0042220, GO:0042802, GO:0043025, GO:0046872, GO:0050808, GO:0051592, GO:0051939, GO:0098658, GO:0098719, GO:0098810, GO:0098982, GO:0099055, GO:0099056, GO:0150104, GO:1902476, GO:0042165, GO:0035725, GO:0043005, GO:0009986"/>
<entry key="70" type="xstring" value="GO:0005355, GO:0005515, GO:0005771, GO:0005802, GO:0005829, GO:0005886, GO:0005887, GO:0005905, GO:0005975, GO:0007611, GO:0007614, GO:0007616, GO:0009897, GO:0010021, GO:0012505, GO:0012506, GO:0016020, GO:0016529, GO:0030136, GO:0030140, GO:0030315, GO:0030659, GO:0031550, GO:0032593, GO:0032869, GO:0042383, GO:0042593, GO:0044381, GO:0045121, GO:0045471, GO:0046323, GO:0048471, GO:0050873, GO:0055056, GO:0070062, GO:0071356, GO:0071456, GO:0071470, GO:0098694, GO:0098793, GO:0150104, GO:1904659"/>
<entry key="71" type="xstring" value="GO:0005353, GO:0005355, GO:0005737, GO:0005886, GO:0005887, GO:0005903, GO:0005911, GO:0005975, GO:0008645, GO:0015755, GO:0016020, GO:0016324, GO:0033300, GO:0050796, GO:0055056, GO:0070837, GO:0106001, GO:1904659"/>
<entry key="72" type="xstring" value="GO:0001504, GO:0005768, GO:0005886, GO:0005887, GO:0009925, GO:0014069, GO:0015187, GO:0015375, GO:0015816, GO:0016020, GO:0016323, GO:0016324, GO:0016328, GO:0031045, GO:0046985, GO:0061537, GO:0070455, GO:0098686, GO:0098688, GO:0099056, GO:0150104, GO:1903804, GO:1904256, GO:1904440, GO:1904782, GO:0035725"/>
<entry key="73" type="xstring" value="GO:0005515, GO:0005524, GO:0005886, GO:0005887, GO:0006855, GO:0006954, GO:0006979, GO:0007565, GO:0008514, GO:0008559, GO:0009408, GO:0009986, GO:0010629, GO:0015127, GO:0015694, GO:0015721, GO:0015722, GO:0015723, GO:0015732, GO:0016324, GO:0016887, GO:0019904, GO:0030644, GO:0031427, GO:0031526, GO:0032355, GO:0033762, GO:0035690, GO:0038183, GO:0042178, GO:0042626, GO:0042910, GO:0043627, GO:0046581, GO:0046618, GO:0046685, GO:0055085, GO:0070327, GO:0070633, GO:0071222, GO:0071347, GO:0071354, GO:0071356, GO:0071549, GO:0071716, GO:0097327, GO:0120188, GO:0150104, GO:1901086, GO:1904486, GO:1990961, GO:1990962, GO:0016020"/>
<entry key="74" type="xstring" value="GO:0001523, GO:0001654, GO:0005515, GO:0005576, GO:0005615, GO:0005829, GO:0006094, GO:0007507, GO:0007601, GO:0016918, GO:0019841, GO:0030277, GO:0030324, GO:0032024, GO:0032526, GO:0032991, GO:0034632, GO:0034633, GO:0042572, GO:0042593, GO:0044877, GO:0045471, GO:0048562, GO:0048706, GO:0048738, GO:0048807, GO:0051024, GO:0060044, GO:0060059, GO:0060065, GO:0060068, GO:0060157, GO:0060347, GO:0070062"/>
<entry key="75" type="xstring" value="GO:0005324, GO:0005515, GO:0005615, GO:0005829, GO:0006631, GO:0008092, GO:0008285, GO:0015909, GO:0016528, GO:0019433, GO:0032365, GO:0032868, GO:0036041, GO:0042493, GO:0042632, GO:0046320, GO:0050543, GO:0055091, GO:0070062, GO:0070538, GO:0070542, GO:0071073, GO:0140214, GO:2001245"/>
<entry key="76" type="xstring" value="GO:0005277, GO:0005515, GO:0005886, GO:0007269, GO:0015695, GO:0016021, GO:0030665, GO:0055085, GO:0060201, GO:0061024, GO:1901374, GO:0022857, GO:0030122, GO:0043195, GO:0030121, GO:0007268"/>
<entry key="77" type="xstring" value="GO:0002576, GO:0005515, GO:0005524, GO:0005886, GO:0010243, GO:0014070, GO:0015562, GO:0015662, GO:0016020, GO:0016021, GO:0016323, GO:0016324, GO:0016404, GO:0016887, GO:0031088, GO:0032310, GO:0034220, GO:0038183, GO:0042493, GO:0042908, GO:0042910, GO:0048661, GO:0055085, GO:0055114, GO:0060271, GO:0098591, GO:0140115, GO:0150104, GO:0042626"/>
<entry key="78" type="xstring" value="GO:0005886, GO:0015143, GO:0015747, GO:0016021, GO:0016324, GO:0019725, GO:0030165, GO:0031526, GO:0042493, GO:0046415, GO:0055085, GO:0070062, GO:0015711"/>
<entry key="79" type="xstring" value="GO:0005452, GO:0005515, GO:0005886, GO:0005887, GO:0005901, GO:0008514, GO:0015301, GO:0015698, GO:0015711, GO:0015742, GO:0016323, GO:0031404, GO:0031427, GO:0032991, GO:0042802, GO:0043252, GO:0070062, GO:0097254, GO:0098656, GO:0015347"/>
<entry key="80" type="xstring" value="GO:0000139, GO:0005789, GO:0005887, GO:0008521, GO:0015876, GO:0016020, GO:0030509, GO:0055085, GO:0060395, GO:1902600, GO:0015295"/>
<entry key="81" type="xstring" value="GO:0001504, GO:0005326, GO:0005886, GO:0005887, GO:0006139, GO:0006836, GO:0007595, GO:0015211, GO:0015213, GO:0015858, GO:0015860, GO:0015862, GO:0016020, GO:0016323, GO:0016324, GO:0030431, GO:0032238, GO:0060079, GO:0071333, GO:0071456, GO:0072531, GO:0098793, GO:0098794, GO:0098810, GO:0150104, GO:1901642, GO:0016021, GO:0005337"/>
<entry key="82" type="xstring" value="GO:0005375, GO:0005381, GO:0005384, GO:0005515, GO:0005634, GO:0005737, GO:0005739, GO:0005741, GO:0005765, GO:0005769, GO:0005773, GO:0005886, GO:0005887, GO:0006783, GO:0006824, GO:0006825, GO:0006826, GO:0006828, GO:0006879, GO:0007611, GO:0010039, GO:0015086, GO:0015093, GO:0015094, GO:0015295, GO:0015692, GO:0016020, GO:0016324, GO:0031410, GO:0031526, GO:0031902, GO:0033212, GO:0034755, GO:0035434, GO:0035444, GO:0045177, GO:0045178, GO:0046870, GO:0046915, GO:0048471, GO:0048813, GO:0048821, GO:0055037, GO:0060586, GO:0070574, GO:0070826, GO:0071421, GO:1902600, GO:1903561, GO:0015087, GO:0009986, GO:0001666, GO:0015099"/>
<entry key="83" type="xstring" value="GO:0001895, GO:0002576, GO:0005515, GO:0005576, GO:0005615, GO:0005769, GO:0005770, GO:0005788, GO:0005905, GO:0006879, GO:0007015, GO:0007257, GO:0008198, GO:0008199, GO:0009925, GO:0009986, GO:0010008, GO:0016324, GO:0030139, GO:0030316, GO:0030665, GO:0031232, GO:0031410, GO:0031647, GO:0031982, GO:0033572, GO:0034756, GO:0034774, GO:0034986, GO:0043687, GO:0044267, GO:0045178, GO:0045780, GO:0045893, GO:0048260, GO:0048471, GO:0055037, GO:0055072, GO:0060395, GO:0061024, GO:0070062, GO:0070371, GO:0071281, GO:0072562, GO:1990459, GO:1990712, GO:2000147, GO:0005886, GO:0006826, GO:0019731"/>
<entry key="84" type="xstring" value="GO:0003333, GO:0005515, GO:0005886, GO:0005887, GO:0006836, GO:0006865, GO:0008028, GO:0015171, GO:0015718, GO:0015812, GO:0016021, GO:0005332, GO:0043005, GO:0042165, GO:0035725"/>
<entry key="85" type="xstring" value="GO:0000139, GO:0001666, GO:0001917, GO:0001939, GO:0005324, GO:0005355, GO:0005515, GO:0005829, GO:0005886, GO:0005887, GO:0005901, GO:0005989, GO:0007417, GO:0007565, GO:0010827, GO:0014704, GO:0015911, GO:0016020, GO:0016021, GO:0016323, GO:0016324, GO:0019852, GO:0019900, GO:0021987, GO:0030018, GO:0030496, GO:0030864, GO:0032868, GO:0033300, GO:0042149, GO:0042383, GO:0042470, GO:0042802, GO:0042908, GO:0042910, GO:0043621, GO:0045494, GO:0050796, GO:0055056, GO:0065003, GO:0070062, GO:0070837, GO:0071260, GO:0071474, GO:0072562, GO:0098708, GO:0098793, GO:0150104, GO:1904016, GO:1904659"/>
<entry key="86" type="xstring" value="GO:0005515, GO:0005813, GO:0005886, GO:0005887, GO:0006090, GO:0006629, GO:0007098, GO:0008028, GO:0009925, GO:0015129, GO:0015130, GO:0015293, GO:0015718, GO:0015728, GO:0016020, GO:0016323, GO:0016324, GO:0016328, GO:0030054, GO:0032094, GO:0035879, GO:0042593, GO:0042802, GO:0043231, GO:0045202, GO:0046943, GO:0050796, GO:0050900, GO:0051780, GO:0070062, GO:0071407, GO:0097159, GO:0150104, GO:1905039, GO:0016021"/>
<entry key="87" type="xstring" value="GO:0005368, GO:0005369, GO:0005886, GO:0005887, GO:0006836, GO:0006865, GO:0010940, GO:0015171, GO:0015185, GO:0015734, GO:0016021, GO:0016323, GO:0016324, GO:0022858, GO:0030425, GO:0031528, GO:0032328, GO:0043025, GO:0045597, GO:0051939, GO:0071705, GO:0089718, GO:0098739, GO:0098797, GO:0150104, GO:0035725"/>
<entry key="88" type="xstring" value="GO:0005886, GO:0007417, GO:0034707, GO:0098982, GO:0099060, GO:0007165, GO:0043005, GO:0034220, GO:0005887, GO:0045202, GO:0008503, GO:0007214, GO:0042391, GO:0007268, GO:0051932, GO:0098794, GO:0005237, GO:0022851, GO:0050877, GO:0030594, GO:0005254, GO:0060078, GO:0004890, GO:0032590, GO:1904315, GO:1902476, GO:1902711"/>
<entry key="89" type="xstring" value="GO:0002027, GO:0003283, GO:0005515, GO:0005739, GO:0005764, GO:0005769, GO:0005829, GO:0005856, GO:0005886, GO:0006874, GO:0006888, GO:0006897, GO:0007010, GO:0010628, GO:0010881, GO:0010882, GO:0014704, GO:0015031, GO:0016323, GO:0016324, GO:0019899, GO:0019901, GO:0030018, GO:0030315, GO:0030507, GO:0030674, GO:0031430, GO:0031647, GO:0031672, GO:0033292, GO:0033365, GO:0034394, GO:0034613, GO:0036309, GO:0036371, GO:0042383, GO:0043034, GO:0043268, GO:0044325, GO:0045211, GO:0050821, GO:0051117, GO:0051279, GO:0051924, GO:0051928, GO:0055037, GO:0055117, GO:0060307, GO:0070296, GO:0070972, GO:0072659, GO:0086004, GO:0086005, GO:0086014, GO:0086015, GO:0086046, GO:0086066, GO:0086070, GO:0086091, GO:0098907, GO:0098910, GO:0140031, GO:1901018, GO:1901019, GO:1901021, GO:2001259, GO:0043005, GO:0008093"/>
<entry key="90" type="xstring" value="GO:0005215, GO:0005515, GO:0005769, GO:0005829, GO:0005886, GO:0005901, GO:0005911, GO:0005925, GO:0016607, GO:0019898, GO:0030036, GO:0030659, GO:0032587, GO:0036010, GO:0042802, GO:0043231, GO:0045296, GO:0045806, GO:0048858, GO:0055038, GO:0061024, GO:0070062, GO:0070300, GO:0070836, GO:0072584, GO:0097320, GO:0005737, GO:0007010, GO:0030100, GO:0005543, GO:0008092, GO:0005768, GO:0005856"/>
<entry key="91" type="xstring" value="GO:0002027, GO:0005509, GO:0005515, GO:0005788, GO:0006936, GO:0010460, GO:0010880, GO:0010881, GO:0030018, GO:0033017, GO:0033018, GO:0033135, GO:0043687, GO:0044267, GO:0044325, GO:0045823, GO:0051117, GO:0051480, GO:0060314, GO:1901844, GO:1901899, GO:1903169"/>
<entry key="92" type="xstring" value="GO:0005515, GO:0005576, GO:0005615, GO:0005764, GO:0005783, GO:0008203, GO:0009615, GO:0015485, GO:0015914, GO:0019747, GO:0019899, GO:0030301, GO:0032366, GO:0032367, GO:0033344, GO:0034383, GO:0035578, GO:0042632, GO:0043202, GO:0043312, GO:0046836, GO:0070062, GO:0120009, GO:0120020, GO:0032934, GO:0015918"/>
<entry key="93" type="xstring" value="GO:0000139, GO:0005254, GO:0005515, GO:0005524, GO:0005765, GO:0005769, GO:0005770, GO:0005794, GO:0005886, GO:0006885, GO:0008021, GO:0009897, GO:0009986, GO:0010008, GO:0012506, GO:0015297, GO:0016020, GO:0016021, GO:0030141, GO:0030165, GO:0031410, GO:0031901, GO:0031902, GO:0032587, GO:0042581, GO:0043231, GO:0045335, GO:0045794, GO:0048388, GO:0055037, GO:0072320, GO:1902476, GO:1902600, GO:0005887, GO:0005247, GO:0015299"/>
<entry key="94" type="xstring" value="GO:0005215, GO:0005515, GO:0005886, GO:0006811, GO:0006820, GO:0007588, GO:0008271, GO:0015106, GO:0015108, GO:0015701, GO:0016020, GO:0016324, GO:0019532, GO:0031526, GO:0048240, GO:0051454, GO:0060081, GO:0071320, GO:0097225, GO:1902358, GO:1902476, GO:0015301, GO:0019531, GO:0015116, GO:0005887"/>
<entry key="95" type="xstring" value="GO:0005254, GO:0005829, GO:0005886, GO:0006821, GO:0007601, GO:0009925, GO:0016020, GO:0016021, GO:0016323, GO:0030321, GO:0034220, GO:0034707, GO:0042802, GO:0050908, GO:0051924, GO:1902476"/>
<entry key="96" type="xstring" value="GO:0005452, GO:0005515, GO:0005886, GO:0008510, GO:0015698, GO:0015701, GO:0016020, GO:0016021, GO:0016323, GO:0031410, GO:0032420, GO:0035725, GO:0045202, GO:0098656, GO:0050801, GO:0022857, GO:0055085, GO:0060117, GO:0016324, GO:0051453"/>
<entry key="97" type="xstring" value="GO:0005254, GO:0005515, GO:0005886, GO:0006820, GO:0006821, GO:0007275, GO:0008271, GO:0008272, GO:0015116, GO:0015701, GO:0019531, GO:0019532, GO:0030317, GO:0048240, GO:0051321, GO:1902358, GO:1902476, GO:0005887, GO:0015301, GO:0015108, GO:0015106"/>
<entry key="98" type="xstring" value="GO:0005216, GO:0005272, GO:0005515, GO:0005654, GO:0005886, GO:0005887, GO:0006814, GO:0007588, GO:0009897, GO:0016324, GO:0034220, GO:0034706, GO:0035725, GO:0050699, GO:0050891, GO:0050896, GO:0050909, GO:0055078, GO:0070062, GO:0098797, GO:0015280"/>
<entry key="99" type="xstring" value="GO:0005515, GO:0005886, GO:0005887, GO:0006814, GO:0007588, GO:0009897, GO:0014824, GO:0016324, GO:0030659, GO:0034220, GO:0034706, GO:0035725, GO:0050699, GO:0050891, GO:0050896, GO:0050909, GO:0055078, GO:0070062, GO:0098797, GO:0015280"/>
<entry key="100" type="xstring" value="GO:0005452, GO:0005515, GO:0005886, GO:0005887, GO:0006814, GO:0008510, GO:0009986, GO:0015293, GO:0015698, GO:0015701, GO:0016020, GO:0016323, GO:0035725, GO:0036376, GO:0042391, GO:0042802, GO:0044214, GO:0045821, GO:0051453, GO:0055085, GO:0070062, GO:0098656, GO:0150104, GO:0050801, GO:0022857"/>
<entry key="101" type="xstring" value="GO:0005515, GO:0005829, GO:0005886, GO:0005887, GO:0006811, GO:0006883, GO:0006884, GO:0006972, GO:0007214, GO:0007568, GO:0008519, GO:0009925, GO:0010818, GO:0015079, GO:0015377, GO:0015696, GO:0016020, GO:0016324, GO:0016328, GO:0019901, GO:0030007, GO:0030321, GO:0030644, GO:0030659, GO:0031253, GO:0035633, GO:0035865, GO:0042995, GO:0043005, GO:0043025, GO:0044297, GO:0044298, GO:0045795, GO:0046873, GO:0051087, GO:0051879, GO:0061044, GO:0070062, GO:0070634, GO:0071944, GO:0072488, GO:0089717, GO:0098658, GO:0098659, GO:0098719, GO:0150003, GO:0150104, GO:1902476, GO:1903561, GO:1904450, GO:1904464, GO:1990573, GO:1990869, GO:0055064, GO:0055078, GO:0008511, GO:0055075, GO:0035725, GO:0015379"/>
<entry key="102" type="xstring" value="GO:0005247, GO:0005515, GO:0005886, GO:0005887, GO:0006936, GO:0019227, GO:0034220, GO:0034707, GO:0034765, GO:0042383, GO:0042803, GO:1902476, GO:0006821"/>
<entry key="103" type="xstring" value="GO:0002407, GO:0002543, GO:0005227, GO:0005229, GO:0005244, GO:0005247, GO:0005515, GO:0005829, GO:0005886, GO:0005887, GO:0006812, GO:0006821, GO:0007596, GO:0009986, GO:0016020, GO:0017121, GO:0017128, GO:0030501, GO:0032060, GO:0034220, GO:0034707, GO:0034767, GO:0035579, GO:0035590, GO:0035630, GO:0035725, GO:0042803, GO:0043065, GO:0043312, GO:0045794, GO:0046872, GO:0046931, GO:0060100, GO:0061591, GO:0070062, GO:0070588, GO:0070821, GO:0090026, GO:0097045, GO:1902476, GO:1903766, GO:2000353, GO:0005254, GO:0061590, GO:0061589, GO:0055085"/>
<entry key="104" type="xstring" value="GO:0005254, GO:0005783, GO:0005886, GO:0006811, GO:0006821, GO:0008271, GO:0008272, GO:0012506, GO:0015106, GO:0015108, GO:0015116, GO:0015301, GO:0015499, GO:0015562, GO:0015660, GO:0015701, GO:0015724, GO:0015797, GO:0016020, GO:0016021, GO:0016323, GO:0016324, GO:0019531, GO:0019532, GO:0030165, GO:0030321, GO:0030659, GO:0031526, GO:0031982, GO:0034707, GO:0042045, GO:0046724, GO:0048240, GO:0050892, GO:0051453, GO:0051454, GO:0070633, GO:0071320, GO:0071332, GO:0071346, GO:0097225, GO:1902358, GO:1902476, GO:2001150, GO:0005887"/>
<entry key="105" type="xstring" value="GO:0000303, GO:0001666, GO:0005215, GO:0005515, GO:0005739, GO:0005743, GO:0006629, GO:0006631, GO:0007568, GO:0007584, GO:0007585, GO:0014823, GO:0016021, GO:0032868, GO:0032870, GO:0051384, GO:1902600, GO:1990542, GO:0017077, GO:1990845, GO:0009409"/>
<entry key="106" type="xstring" value="GO:0000302, GO:0000422, GO:0000790, GO:0001659, GO:0001678, GO:0001933, GO:0002021, GO:0002931, GO:0003677, GO:0003712, GO:0003713, GO:0003723, GO:0005515, GO:0005634, GO:0005654, GO:0005719, GO:0006012, GO:0006094, GO:0006355, GO:0006367, GO:0006397, GO:0007005, GO:0007568, GO:0007586, GO:0007623, GO:0008134, GO:0008209, GO:0008380, GO:0009409, GO:0010628, GO:0010822, GO:0014732, GO:0014850, GO:0014878, GO:0014912, GO:0016605, GO:0016922, GO:0019395, GO:0021549, GO:0022626, GO:0022904, GO:0030331, GO:0030374, GO:0030900, GO:0031490, GO:0031625, GO:0032922, GO:0034599, GO:0035066, GO:0035865, GO:0042493, GO:0042594, GO:0042752, GO:0042975, GO:0043014, GO:0043025, GO:0043201, GO:0043231, GO:0043524, GO:0043565, GO:0045333, GO:0045722, GO:0045820, GO:0045893, GO:0045944, GO:0046321, GO:0048661, GO:0048662, GO:0050821, GO:0050873, GO:0051091, GO:0051552, GO:0060612, GO:0065003, GO:0071222, GO:0071250, GO:0071313, GO:0071332, GO:0071333, GO:0071354, GO:0071356, GO:0071372, GO:0071392, GO:0071456, GO:0071560, GO:0071871, GO:0071873, GO:0090258, GO:0097009, GO:0097067, GO:0097440, GO:0120162, GO:1901215, GO:1901558, GO:1901857, GO:1901860, GO:1901863, GO:1904635, GO:1904637, GO:1904639, GO:1904640, GO:1990841, GO:1990843, GO:1990844, GO:1990845, GO:2000184, GO:2000272, GO:2000310, GO:2001171"/>
<entry key="107" type="xstring" value="GO:0005246, GO:0005515, GO:0005829, GO:0005886, GO:0005891, GO:0006816, GO:0016020, GO:0016324, GO:0019901, GO:0045202, GO:0050852, GO:0050966, GO:0051899, GO:0060402, GO:0061337, GO:0061577, GO:0072659, GO:0090314, GO:0090650, GO:0098903, GO:1901386, GO:1901843, GO:1902630, GO:1905788, GO:1990454, GO:2000463, GO:0005245, GO:0008331, GO:0007528, GO:1901385, GO:0007268"/>
<entry key="108" type="xstring" value="GO:0001540, GO:0005245, GO:0005515, GO:0005634, GO:0005737, GO:0005886, GO:0005891, GO:0007204, GO:0008219, GO:0008331, GO:0016021, GO:0019905, GO:0034765, GO:0042995, GO:0043025, GO:0045202, GO:0046872, GO:0050796, GO:0050804, GO:0051899, GO:0070588, GO:1904645, GO:1904646, GO:0006816, GO:0007268, GO:0070509"/>
<entry key="109" type="xstring" value="GO:0001666, GO:0002020, GO:0003151, GO:0005219, GO:0005245, GO:0005262, GO:0005509, GO:0005515, GO:0005516, GO:0005524, GO:0005737, GO:0005886, GO:0005887, GO:0005938, GO:0006816, GO:0006936, GO:0014701, GO:0014802, GO:0014808, GO:0015278, GO:0016529, GO:0030314, GO:0030315, GO:0031000, GO:0031301, GO:0031674, GO:0033017, GO:0034220, GO:0043588, GO:0043931, GO:0048741, GO:0048763, GO:0051209, GO:0051289, GO:0051480, GO:0070062, GO:0071277, GO:0071313, GO:1903779, GO:1990425, GO:0034704, GO:0030659, GO:0042383, GO:0005790, GO:0030018"/>
<entry key="110" type="xstring" value="GO:0005245, GO:0005886, GO:0005891, GO:0034765, GO:0046872, GO:0050908, GO:0061337, GO:0070588"/>
<entry key="111" type="xstring" value="GO:0000139, GO:0005515, GO:0005789, GO:0006888, GO:0012507, GO:0016247, GO:0032281, GO:0033116, GO:0035249, GO:0042391, GO:0043198, GO:0045211, GO:0048208, GO:2000311, GO:0030425, GO:0045202"/>
<entry key="112" type="xstring" value="GO:0005886, GO:0034765, GO:0046872, GO:0061337, GO:0070588, GO:0005891, GO:0005245"/>
<entry key="113" type="xstring" value="GO:0001964, GO:0004970, GO:0004972, GO:0005515, GO:0005886, GO:0005887, GO:0007420, GO:0008344, GO:0017146, GO:0019722, GO:0022849, GO:0035235, GO:0048167, GO:0051930, GO:0097553, GO:0098976, GO:0060079, GO:0098839, GO:0015276, GO:0038023, GO:0060291"/>
<entry key="114" type="xstring" value="GO:0004972, GO:0005515, GO:0005886, GO:0005887, GO:0007215, GO:0007420, GO:0009611, GO:0017146, GO:0019722, GO:0022849, GO:0033058, GO:0035235, GO:0042177, GO:0048167, GO:0050885, GO:0097553, GO:0098976, GO:0098978, GO:1903539, GO:1904315, GO:0060079, GO:0060291, GO:0015276, GO:0098839, GO:0038023"/>
<entry key="115" type="xstring" value="GO:0002576, GO:0005355, GO:0005515, GO:0005576, GO:0007186, GO:0008083, GO:0031093, GO:0042742, GO:0043312, GO:0051781, GO:1904659, GO:1904724, GO:0061844, GO:0045236, GO:0006954, GO:0008009, GO:0070098, GO:0005615, GO:0071222, GO:0030593"/>
<entry key="116" type="xstring" value="GO:0000977, GO:0001666, GO:0001725, GO:0001882, GO:0002576, GO:0003713, GO:0003723, GO:0003779, GO:0005178, GO:0005509, GO:0005515, GO:0005576, GO:0005615, GO:0005634, GO:0005737, GO:0005829, GO:0005903, GO:0005911, GO:0005925, GO:0015031, GO:0016604, GO:0030018, GO:0030050, GO:0030335, GO:0030374, GO:0030863, GO:0031093, GO:0031143, GO:0031490, GO:0032417, GO:0032991, GO:0033209, GO:0035257, GO:0035357, GO:0042803, GO:0042974, GO:0042981, GO:0043005, GO:0044325, GO:0047485, GO:0048384, GO:0048471, GO:0048549, GO:0051015, GO:0051017, GO:0051271, GO:0051272, GO:0070062, GO:0070830, GO:1900025, GO:1901224, GO:1902396, GO:1903506, GO:1903508, GO:1990904, GO:0015629"/>
<entry key="117" type="xstring" value="GO:0000165, GO:0005515, GO:0005576, GO:0005654, GO:0005813, GO:0005829, GO:0005886, GO:0035580, GO:0043312, GO:2000310, GO:0030054, GO:0010976, GO:0043113, GO:0045197, GO:0043194, GO:0008328, GO:0098609, GO:0016323, GO:0097120, GO:0009790, GO:0014069"/>
<entry key="118" type="xstring" value="GO:0005515, GO:0005654, GO:0005737, GO:0005739, GO:0005765, GO:0005768, GO:0005829, GO:0006629, GO:0006700, GO:0006701, GO:0006839, GO:0008202, GO:0008203, GO:0015485, GO:0016021, GO:0030301, GO:0031902, GO:0042803, GO:0043231, GO:0044232, GO:0099044, GO:0120009, GO:0120020, GO:0140284, GO:0005789"/>
<entry key="119" type="xstring" value="GO:0005515, GO:0005758, GO:0005829, GO:0006699, GO:0006700, GO:0006703, GO:0007420, GO:0007584, GO:0008203, GO:0008211, GO:0008584, GO:0009635, GO:0010212, GO:0010288, GO:0010628, GO:0014823, GO:0015485, GO:0016101, GO:0017143, GO:0018879, GO:0018894, GO:0018958, GO:0018963, GO:0030061, GO:0032869, GO:0035094, GO:0035457, GO:0042493, GO:0042542, GO:0042747, GO:0043005, GO:0043025, GO:0043524, GO:0043627, GO:0044321, GO:0044344, GO:0045471, GO:0048168, GO:0050769, GO:0051412, GO:0060992, GO:0061370, GO:0070859, GO:0071222, GO:0071236, GO:0071276, GO:0071312, GO:0071320, GO:0071333, GO:0071346, GO:0071372, GO:0071373, GO:0071378, GO:0071549, GO:0071560, GO:0071872, GO:0120009, GO:0120020, GO:0006694, GO:0050810, GO:0032367"/>
<entry key="120" type="xstring" value="GO:0005298, GO:0005515, GO:0005886, GO:0005887, GO:0006865, GO:0015171, GO:0015175, GO:0015188, GO:0015193, GO:0015199, GO:0015816, GO:0015824, GO:0015838, GO:0016324, GO:0089718, GO:0150104, GO:1903806, GO:1904271, GO:1905647, GO:0035725"/>
<entry key="121" type="xstring" value="GO:0001504, GO:0001917, GO:0005249, GO:0005515, GO:0005737, GO:0005802, GO:0005829, GO:0005856, GO:0005886, GO:0007268, GO:0007269, GO:0007626, GO:0008021, GO:0008306, GO:0010975, GO:0014047, GO:0016020, GO:0016079, GO:0016081, GO:0017075, GO:0030426, GO:0031201, GO:0031234, GO:0035579, GO:0036477, GO:0042734, GO:0043005, GO:0043312, GO:0048306, GO:0048471, GO:0050796, GO:0060291, GO:0070821, GO:0071805, GO:0098794, GO:0098967, GO:0098978, GO:0099590, GO:0008076, GO:0031083, GO:0031982, GO:0016082, GO:0006887, GO:0070032, GO:0006906, GO:0019905, GO:0005484, GO:0031629"/>
<entry key="122" type="xstring" value="GO:0005515, GO:0005886, GO:0005887, GO:0006865, GO:0015175, GO:0015184, GO:0015804, GO:0015811, GO:0016324, GO:0031526, GO:0042605, GO:0050900, GO:0065003, GO:1902475, GO:0003333, GO:0015179"/>
<entry key="123" type="xstring" value="GO:0003333, GO:0005515, GO:0005886, GO:0005887, GO:0006865, GO:0007584, GO:0015171, GO:0015175, GO:0015293, GO:0015804, GO:0016324, GO:0031526, GO:0070062, GO:0035725"/>
<entry key="124" type="xstring" value="GO:0003333, GO:0005515, GO:0005764, GO:0005765, GO:0005770, GO:0007050, GO:0015171, GO:0015190, GO:0015803, GO:0015804, GO:0016241, GO:0032008, GO:0046872, GO:0061459, GO:0071230, GO:1903400, GO:1905103, GO:0071986"/>
<entry key="125" type="xstring" value="GO:0005654, GO:0005789, GO:0005811, GO:0034045, GO:0120009, GO:0120013, GO:0000407, GO:0000422, GO:0000045, GO:0019898, GO:0061709, GO:0034727, GO:0044805, GO:0032266"/>
<entry key="126" type="xstring" value="GO:0002314, GO:0002315, GO:0005178, GO:0005215, GO:0005427, GO:0005515, GO:0005654, GO:0005886, GO:0006857, GO:0007155, GO:0007156, GO:0007229, GO:0009986, GO:0016021, GO:0016323, GO:0016339, GO:0030054, GO:0033626, GO:0034332, GO:0035672, GO:0048536, GO:0045296, GO:0016342, GO:0005509, GO:0098742"/>
<entry key="127" type="xstring" value="GO:0004890, GO:0005254, GO:0005515, GO:0005886, GO:0005887, GO:0009791, GO:0030534, GO:0030659, GO:0032590, GO:0034707, GO:0045211, GO:0051932, GO:0071420, GO:1902476, GO:1902711, GO:1904862, GO:0022851, GO:0050877, GO:0060078, GO:0043005, GO:0007165, GO:0045202, GO:0030594, GO:0034220, GO:0008503, GO:0042391, GO:1904315, GO:0007214, GO:0007268, GO:0098794, GO:0005237"/>
<entry key="128" type="xstring" value="GO:0005515, GO:0005739, GO:0005741, GO:0005742, GO:0005743, GO:0005829, GO:0006626, GO:0006811, GO:0008320, GO:0015288, GO:0016021, GO:0016236, GO:0031307, GO:0044233, GO:0046930, GO:0030150"/>
<entry key="129" type="xstring" value="GO:0000002, GO:0005471, GO:0005515, GO:0005739, GO:0005743, GO:0005887, GO:0006091, GO:0008637, GO:0015207, GO:0015853, GO:0015866, GO:0016020, GO:0016032, GO:0032592, GO:0050796, GO:0060546, GO:0140021, GO:1990544"/>
<entry key="130" type="xstring" value="GO:0001508, GO:0005515, GO:0005886, GO:0005887, GO:0005892, GO:0006811, GO:0006939, GO:0006940, GO:0007165, GO:0007271, GO:0007626, GO:0008144, GO:0015276, GO:0015464, GO:0016021, GO:0022848, GO:0035095, GO:0035579, GO:0042166, GO:0043312, GO:0044877, GO:0045211, GO:0046928, GO:0051971, GO:0060079, GO:0060084, GO:0070821, GO:0042391, GO:0007268, GO:0030594, GO:0045202, GO:0050877, GO:0034220, GO:0043005"/>
<entry key="131" type="xstring" value="GO:0005326, GO:0005515, GO:0005829, GO:0006887, GO:0007268, GO:0007269, GO:0014047, GO:0017157, GO:0030073, GO:0030425, GO:0043204, GO:0044305, GO:0070032, GO:0070554, GO:0098794, GO:0017075, GO:0031201, GO:0016079, GO:0043195, GO:0046928, GO:0000149"/>
<entry key="132" type="xstring" value="GO:0005198, GO:0005515, GO:0005923, GO:0006875, GO:0007588, GO:0015095, GO:0016021, GO:0016338, GO:0042802, GO:1903830, GO:0007155, GO:0070830, GO:0005886"/>
<entry key="133" type="xstring" value="GO:0001533, GO:0002159, GO:0005080, GO:0005515, GO:0005634, GO:0005654, GO:0005882, GO:0005886, GO:0005911, GO:0007507, GO:0010765, GO:0014704, GO:0016021, GO:0017080, GO:0019215, GO:0030054, GO:0030057, GO:0031424, GO:0044325, GO:0045110, GO:0045294, GO:0045296, GO:0048496, GO:0055010, GO:0060090, GO:0070268, GO:0072659, GO:0086002, GO:0086005, GO:0086019, GO:0086064, GO:0086073, GO:0086083, GO:0086091, GO:0098609, GO:0098911, GO:1990124, GO:0005912, GO:0007043, GO:0002934, GO:0005737"/>
<entry key="134" type="xstring" value="GO:0005290, GO:0005515, GO:0005765, GO:0005886, GO:0006811, GO:0015031, GO:0015333, GO:0015647, GO:0015835, GO:0031303, GO:0031901, GO:0033023, GO:0034157, GO:0034161, GO:0034165, GO:0035579, GO:0036020, GO:0043312, GO:0045087, GO:0045089, GO:0048302, GO:0070424, GO:0070430, GO:0070434, GO:0071916, GO:0089708, GO:0140206, GO:1902600, GO:1905103, GO:0015817"/>
<entry key="135" type="xstring" value="GO:0000122, GO:0001540, GO:0001954, GO:0002224, GO:0002479, GO:0002532, GO:0002576, GO:0002755, GO:0005041, GO:0005044, GO:0005324, GO:0005515, GO:0005615, GO:0005794, GO:0005886, GO:0005887, GO:0006629, GO:0006631, GO:0006898, GO:0006910, GO:0006911, GO:0007155, GO:0007204, GO:0007263, GO:0007596, GO:0008035, GO:0008289, GO:0009897, GO:0009986, GO:0010628, GO:0010744, GO:0010886, GO:0010942, GO:0015636, GO:0015909, GO:0015911, GO:0015912, GO:0016020, GO:0016324, GO:0019216, GO:0019221, GO:0019915, GO:0019934, GO:0030169, GO:0030194, GO:0030299, GO:0030301, GO:0030666, GO:0031092, GO:0031526, GO:0031623, GO:0031664, GO:0032611, GO:0032735, GO:0032755, GO:0032760, GO:0033993, GO:0034121, GO:0034197, GO:0034381, GO:0034383, GO:0035325, GO:0035579, GO:0035634, GO:0038124, GO:0042308, GO:0042953, GO:0043123, GO:0043235, GO:0043254, GO:0043277, GO:0043312, GO:0044539, GO:0044877, GO:0045121, GO:0045335, GO:0045429, GO:0050431, GO:0050731, GO:0050830, GO:0050892, GO:0050909, GO:0051092, GO:0055096, GO:0060100, GO:0060907, GO:0070053, GO:0070374, GO:0070508, GO:0070542, GO:0070543, GO:0070892, GO:0071222, GO:0071223, GO:0071404, GO:0071447, GO:0071726, GO:0071813, GO:0071944, GO:0097009, GO:0098900, GO:0120162, GO:0140052, GO:0150024, GO:0150025, GO:0150094, GO:1900227, GO:1901480, GO:1903428, GO:1904646, GO:1990000, GO:1990379, GO:2000121, GO:2000334, GO:0005737, GO:0005901"/>
<entry key="136" type="xstring" value="GO:0000287, GO:0005515, GO:0005524, GO:0005765, GO:0005769, GO:0005783, GO:0005886, GO:0016020, GO:0016021, GO:0035579, GO:0043231, GO:0043312, GO:0045332, GO:0055037, GO:0070821, GO:0140326, GO:0005802"/>
<entry key="137" type="xstring" value="GO:0005355, GO:0005634, GO:0005886, GO:0007275, GO:0007283, GO:0016021, GO:0030154, GO:0033300, GO:0070837, GO:1904659"/>
<entry key="138" type="xstring" value="GO:0000086, GO:0003677, GO:0005102, GO:0005515, GO:0005794, GO:0005795, GO:0005801, GO:0005813, GO:0005829, GO:0005856, GO:0007020, GO:0007165, GO:0007268, GO:0008076, GO:0010389, GO:0015459, GO:0031116, GO:0033138, GO:0034237, GO:0043231, GO:0044325, GO:0051661, GO:0060090, GO:0060306, GO:0060307, GO:0061337, GO:0071320, GO:0086091, GO:0097711, GO:0098909, GO:0098962, GO:0098978, GO:1901018, GO:1903358, GO:0097060"/>
<entry key="139" type="xstring" value="GO:0005249, GO:0005515, GO:0005516, GO:0005886, GO:0005887, GO:0007268, GO:0008076, GO:0009986, GO:0033268, GO:0034765, GO:0043194, GO:0045202, GO:0060081, GO:0071805, GO:0005251, GO:0016021"/>
<entry key="140" type="xstring" value="GO:0005515, GO:0005886, GO:0006813, GO:0008076, GO:0016323, GO:0030165, GO:0030659, GO:0045211, GO:0061337, GO:1990573, GO:0005242, GO:0034765"/>
<entry key="141" type="xstring" value="GO:0005242, GO:0005515, GO:0005546, GO:0005790, GO:0005791, GO:0005794, GO:0005886, GO:0005887, GO:0006813, GO:0008076, GO:0014704, GO:0014861, GO:0015693, GO:0030007, GO:0030315, GO:0031224, GO:0042802, GO:0043025, GO:0043197, GO:0051289, GO:0055119, GO:0060075, GO:0060306, GO:0061337, GO:0071260, GO:0071805, GO:0086002, GO:0086004, GO:0086008, GO:0086011, GO:0086012, GO:0086013, GO:0086091, GO:0090076, GO:1901381, GO:1990573, GO:0034765"/>
<entry key="142" type="xstring" value="GO:0005515, GO:0005737, GO:0015459, GO:0030425, GO:0031982, GO:0032809, GO:0043204, GO:0045121, GO:0086091, GO:0098915, GO:1901387, GO:1902260, GO:1903765, GO:1903817, GO:1905025, GO:0005886, GO:0008076, GO:0044325, GO:0097623, GO:0060307, GO:1902282, GO:0086011, GO:0005251, GO:0086005"/>
<entry key="143" type="xstring" value="GO:0005251, GO:0005515, GO:0005764, GO:0005886, GO:0007605, GO:0008076, GO:0009986, GO:0015459, GO:0016324, GO:0030018, GO:0031433, GO:0045121, GO:0060307, GO:0061337, GO:0071320, GO:0071805, GO:0086002, GO:0086005, GO:0086009, GO:0086011, GO:0086013, GO:0086091, GO:0090315, GO:0097623, GO:0098915, GO:1901379, GO:1901381, GO:1902259, GO:1902260, GO:0005249, GO:0086008, GO:1902282, GO:0044325"/>
<entry key="144" type="xstring" value="GO:0002020, GO:0005365, GO:0005366, GO:0005515, GO:0005737, GO:0005886, GO:0005887, GO:0015798, GO:0016020, GO:0030426, GO:0031090, GO:0042995, GO:0043231, GO:0044297, GO:0051117, GO:0055085, GO:0071944, GO:0097450, GO:0150104, GO:1902004, GO:0005764, GO:0005769, GO:0008021"/>
<entry key="145" type="xstring" value="GO:0001508, GO:0005249, GO:0005250, GO:0005515, GO:0005886, GO:0005887, GO:0007268, GO:0008076, GO:0031226, GO:0032809, GO:0034765, GO:0043197, GO:0043204, GO:0044853, GO:0045211, GO:0046872, GO:0051260, GO:0060078, GO:0061337, GO:0071456, GO:0071805, GO:0014069, GO:1905030, GO:0016021"/>
<entry key="146" type="xstring" value="GO:0000302, GO:0001525, GO:0005319, GO:0005515, GO:0005576, GO:0005615, GO:0005783, GO:0006006, GO:0006629, GO:0006869, GO:0007420, GO:0007568, GO:0010642, GO:0014012, GO:0015485, GO:0022626, GO:0030425, GO:0042246, GO:0042308, GO:0042493, GO:0043025, GO:0048471, GO:0048662, GO:0048678, GO:0051895, GO:0060588, GO:0070062, GO:0071638, GO:1900016, GO:2000098, GO:2000405, GO:0005737"/>
<entry key="147" type="xstring" value="GO:0001701, GO:0005102, GO:0005515, GO:0005789, GO:0005886, GO:0006812, GO:0016021, GO:0022890, GO:0048701, GO:0060173, GO:0071577, GO:0016020, GO:0005385"/>
<entry key="148" type="xstring" value="GO:0003779, GO:0005576, GO:0005615, GO:0005829, GO:0035461, GO:0042359, GO:0043202, GO:0051180, GO:0070062, GO:0072562, GO:0090482, GO:1902118, GO:0005499, GO:0006810, GO:0005737"/>
<entry key="149" type="xstring" value="GO:0005576, GO:0005615, GO:0005634, GO:0006629, GO:0006869, GO:0008035, GO:0008429, GO:0008526, GO:0010189, GO:0010875, GO:0015914, GO:0015918, GO:0019992, GO:0030169, GO:0030317, GO:0031210, GO:0034189, GO:0034364, GO:0034375, GO:0035627, GO:0046836, GO:0070300, GO:0097001, GO:0120009, GO:0120014, GO:0120019, GO:0120020, GO:0140337, GO:0140338, GO:0140339, GO:0140340, GO:1901611, GO:1904121, GO:1990050, GO:0120017, GO:0008525"/>
<entry key="150" type="xstring" value="GO:0005515, GO:0005737, GO:0005829, GO:0005886, GO:0030007, GO:0043687, GO:0051260, GO:0090461, GO:0060081, GO:0032411"/>
<entry key="151" type="xstring" value="GO:0005507, GO:0005515, GO:0005546, GO:0005547, GO:0005634, GO:0005654, GO:0005737, GO:0005769, GO:0005829, GO:0006289, GO:0006893, GO:0010008, GO:0015031, GO:0016567, GO:0019871, GO:0031398, GO:0031462, GO:0032088, GO:0032434, GO:0042802, GO:0042803, GO:0043325, GO:0043687, GO:0048227, GO:0055037, GO:0055070, GO:0070300, GO:0080025, GO:1902306, GO:2000009, GO:0005768"/>
<entry key="152" type="xstring" value="GO:0000165, GO:0002576, GO:0005178, GO:0005509, GO:0005515, GO:0005546, GO:0005576, GO:0005829, GO:0005856, GO:0005884, GO:0005925, GO:0007155, GO:0008092, GO:0008307, GO:0019904, GO:0030018, GO:0030035, GO:0030049, GO:0030175, GO:0030274, GO:0030375, GO:0030864, GO:0031093, GO:0031143, GO:0031432, GO:0042391, GO:0042802, GO:0042981, GO:0043197, GO:0043267, GO:0043268, GO:0044325, GO:0045214, GO:0048041, GO:0051015, GO:0051373, GO:0051695, GO:0055013, GO:0070062, GO:0070080, GO:0072659, GO:0086097, GO:0098839, GO:0098978, GO:1901017, GO:1901018, GO:1903508, GO:2000009, GO:2000310, GO:2001137, GO:2001259, GO:0005886"/>
<entry key="153" type="xstring" value="GO:0001886, GO:0005244, GO:0005515, GO:0005737, GO:0005739, GO:0005813, GO:0005829, GO:0005886, GO:0005902, GO:0005911, GO:0006821, GO:0007035, GO:0009566, GO:0009986, GO:0015629, GO:0016363, GO:0030154, GO:0030216, GO:0030336, GO:0030496, GO:0030659, GO:0034707, GO:0034765, GO:0035088, GO:0035264, GO:0045177, GO:0048471, GO:0048754, GO:0051493, GO:0061299, GO:0070062, GO:0071277, GO:1902476, GO:0015630, GO:0001525, GO:0005634, GO:0005254"/>
<entry key="154" type="xstring" value="GO:0000220, GO:0001669, GO:0005515, GO:0005765, GO:0006879, GO:0006955, GO:0008286, GO:0010008, GO:0016021, GO:0016241, GO:0030670, GO:0033572, GO:0034220, GO:0036295, GO:0048471, GO:0090383, GO:1902600, GO:0051117, GO:0007035, GO:0005886, GO:0046961, GO:0016471"/>
<entry key="155" type="xstring" value="GO:0000220, GO:0001503, GO:0002158, GO:0002377, GO:0005215, GO:0005515, GO:0005634, GO:0005765, GO:0005770, GO:0005886, GO:0005887, GO:0006874, GO:0006915, GO:0006954, GO:0006968, GO:0007039, GO:0008284, GO:0008286, GO:0010008, GO:0010155, GO:0010272, GO:0010468, GO:0016064, GO:0016236, GO:0016324, GO:0021554, GO:0030183, GO:0030217, GO:0030316, GO:0030670, GO:0032609, GO:0033572, GO:0034220, GO:0035709, GO:0035711, GO:0043029, GO:0043312, GO:0044691, GO:0045453, GO:0045667, GO:0050796, GO:0060041, GO:0061484, GO:0070166, GO:0071345, GO:0090383, GO:0097188, GO:0101003, GO:1902600, GO:0016471, GO:0007035, GO:0051117, GO:0046961"/>
<entry key="156" type="xstring" value="GO:0005247, GO:0005254, GO:0005515, GO:0005524, GO:0005654, GO:0005765, GO:0009268, GO:0015297, GO:0016020, GO:0016021, GO:0031410, GO:0034220, GO:1902476, GO:0015108, GO:0043231"/>
<entry key="157" type="xstring" value="GO:0001503, GO:0005886, GO:0005887, GO:0006811, GO:0008271, GO:0015116, GO:0015701, GO:0016020, GO:0016324, GO:0019532, GO:0031528, GO:0050428, GO:0070062, GO:1902358, GO:1902476, GO:0015108, GO:0015106, GO:0015301, GO:0019531"/>
<entry key="158" type="xstring" value="GO:0003091, GO:0003097, GO:0005372, GO:0005515, GO:0005794, GO:0005886, GO:0005887, GO:0006833, GO:0015168, GO:0015250, GO:0015793, GO:0016020, GO:0016323, GO:0016324, GO:0030658, GO:0042631, GO:0051289, GO:0055037, GO:0055085, GO:0070062, GO:0071280, GO:0071288, GO:0072205, GO:0098576, GO:0016021"/>
<entry key="159" type="xstring" value="GO:0005524, GO:0005886, GO:0016021, GO:0030667, GO:0035577, GO:0043312, GO:0055085, GO:0005319, GO:0043231, GO:0006869, GO:0042626"/>
<entry key="160" type="xstring" value="GO:0002028, GO:0003779, GO:0005159, GO:0005515, GO:0005737, GO:0005739, GO:0005829, GO:0005886, GO:0006713, GO:0006886, GO:0014704, GO:0017080, GO:0019899, GO:0019904, GO:0021762, GO:0035259, GO:0042802, GO:0042921, GO:0044325, GO:0045664, GO:0045893, GO:0046982, GO:0048167, GO:0050774, GO:0061024, GO:0070062, GO:0086010, GO:1900740, GO:2000649"/>
<entry key="161" type="xstring" value="GO:0000166, GO:0005515, GO:0005524, GO:0005739, GO:0005886, GO:0005887, GO:0006814, GO:0007589, GO:0008513, GO:0015171, GO:0015226, GO:0015293, GO:0015491, GO:0015651, GO:0015695, GO:0015697, GO:0015879, GO:0016324, GO:0030165, GO:0042908, GO:0089718, GO:1902603"/>
<entry key="162" type="xstring" value="GO:0005102, GO:0005319, GO:0005615, GO:0006629, GO:0006869, GO:0015485, GO:0034362, GO:0034364, GO:0008203"/>
<entry key="163" type="xstring" value="GO:0005319, GO:0005515, GO:0005576, GO:0006629, GO:0006869, GO:0010890, GO:0034361, GO:0034364, GO:0034379, GO:0034447, GO:0070328"/>
<entry key="164" type="xstring" value="GO:0001701, GO:0005385, GO:0005515, GO:0005737, GO:0005783, GO:0005794, GO:0005886, GO:0006829, GO:0006874, GO:0006882, GO:0016021, GO:0019855, GO:0030315, GO:0031965, GO:0046929, GO:0070509, GO:0070574, GO:0071584, GO:0071585, GO:0090281, GO:0071577"/>
<entry key="165" type="xstring" value="GO:0005887, GO:0009897, GO:0032426, GO:0060117, GO:0070588, GO:1903169, GO:0008381, GO:0050910, GO:0060005, GO:0005245"/>
<entry key="166" type="xstring" value="GO:0002931, GO:0005243, GO:0005509, GO:0005515, GO:0005793, GO:0005829, GO:0005886, GO:0005887, GO:0005921, GO:0005922, GO:0007267, GO:0007568, GO:0007605, GO:0010644, GO:0016264, GO:0016328, GO:0032355, GO:0032496, GO:0032526, GO:0032570, GO:0034599, GO:0042802, GO:0044297, GO:0044752, GO:0046677, GO:0046697, GO:0048471, GO:0048839, GO:0055085, GO:0071377, GO:0071549, GO:0097449, GO:1903763, GO:1905867, GO:1990349"/>
<entry key="167" type="xstring" value="GO:0005886, GO:0006811, GO:0006885, GO:0007605, GO:0008271, GO:0008272, GO:0015111, GO:0015698, GO:0015701, GO:0015705, GO:0016021, GO:0016324, GO:0019532, GO:0031526, GO:0032880, GO:0070062, GO:1902358, GO:1902476, GO:0015301, GO:0015106, GO:0015108, GO:0015116, GO:0005887, GO:0019531"/>
<entry key="168" type="xstring" value="GO:0005515, GO:0015095, GO:0016021, GO:1903830, GO:0016020, GO:0015693"/>
<entry key="169" type="xstring" value="GO:0007611, GO:0008104, GO:0016021, GO:0030545, GO:0030672, GO:0050808, GO:0060291, GO:0098839, GO:2000311, GO:0016020"/>
<entry key="170" type="xstring" value="GO:0002027, GO:0002162, GO:0003779, GO:0005200, GO:0005515, GO:0005829, GO:0005856, GO:0007010, GO:0007517, GO:0008270, GO:0008307, GO:0009986, GO:0010880, GO:0010881, GO:0014809, GO:0014819, GO:0016010, GO:0016013, GO:0017022, GO:0017166, GO:0030018, GO:0030049, GO:0030055, GO:0030175, GO:0031527, GO:0032991, GO:0033137, GO:0034613, GO:0034622, GO:0035633, GO:0035994, GO:0042383, GO:0043034, GO:0043043, GO:0044306, GO:0045121, GO:0045202, GO:0045211, GO:0046716, GO:0048747, GO:0050998, GO:0060048, GO:0060314, GO:0086001, GO:1901385, GO:1902083, GO:2000651, GO:0016328"/>
<entry key="171" type="xstring" value="GO:0000303, GO:0001666, GO:0005515, GO:0005739, GO:0005743, GO:0007565, GO:0007568, GO:0010942, GO:0016021, GO:0032869, GO:0034198, GO:0043066, GO:0051881, GO:0061179, GO:0070542, GO:0071333, GO:0097421, GO:0120162, GO:1902600, GO:0009409, GO:0017077, GO:1990845, GO:1990542"/>
<entry key="172" type="xstring" value="GO:0000045, GO:0000502, GO:0005515, GO:0005654, GO:0005737, GO:0005776, GO:0005783, GO:0005829, GO:0005886, GO:0016235, GO:0016236, GO:0019900, GO:0030433, GO:0031396, GO:0031398, GO:0031410, GO:0031593, GO:0032991, GO:0034140, GO:0034976, GO:0035973, GO:0042802, GO:0048471, GO:0071456, GO:0097352, GO:1901340, GO:1902175, GO:1903071, GO:0016241, GO:0006511"/>
<entry key="173" type="xstring" value="GO:0001662, GO:0005515, GO:0005634, GO:0005739, GO:0005741, GO:0005757, GO:0005886, GO:0006090, GO:0006820, GO:0006915, GO:0007270, GO:0007612, GO:0008308, GO:0015288, GO:0015485, GO:0015698, GO:0016020, GO:0016032, GO:0016236, GO:0019901, GO:0030855, GO:0031210, GO:0031966, GO:0042645, GO:0043066, GO:0044325, GO:0045121, GO:0046930, GO:0070062, GO:0097001, GO:0098656, GO:0110099, GO:1901526, GO:1903146, GO:2000378"/>
<entry key="174" type="xstring" value="GO:0005313, GO:0005347, GO:0005509, GO:0005739, GO:0005743, GO:0006094, GO:0006537, GO:0010907, GO:0015183, GO:0015810, GO:0015813, GO:0015867, GO:0016021, GO:0031643, GO:0042802, GO:0043490, GO:0051592, GO:0070778, GO:1904024, GO:2001171, GO:0006810, GO:0022857"/>
<entry key="175" type="xstring" value="GO:0002027, GO:0003779, GO:0005198, GO:0005515, GO:0005516, GO:0005737, GO:0005856, GO:0006936, GO:0016013, GO:0030165, GO:0032991, GO:0044325, GO:0050998, GO:0051117, GO:0060307, GO:0086005, GO:1902083, GO:1902305, GO:0016328, GO:0017080, GO:0045202, GO:0031594, GO:0016010, GO:0005622, GO:0042383"/>
<entry key="176" type="xstring" value="GO:0002088, GO:0005243, GO:0005515, GO:0005887, GO:0005922, GO:0042802, GO:0055085, GO:1990349, GO:0007267"/>
<entry key="177" type="xstring" value="GO:0001881, GO:0003676, GO:0005509, GO:0005515, GO:0005524, GO:0005525, GO:0005634, GO:0005737, GO:0005829, GO:0005925, GO:0007596, GO:0010008, GO:0015031, GO:0020018, GO:0032456, GO:0034498, GO:0051260, GO:0055038, GO:0055117, GO:0060271, GO:0072659, GO:0086036, GO:0090160, GO:1901387, GO:1903358, GO:1903779, GO:0005769, GO:0016197, GO:0030139, GO:0005886, GO:0043231, GO:0048471, GO:0006897"/>
<entry key="178" type="xstring" value="GO:0006811, GO:0006814, GO:0015293, GO:0015813, GO:0030672, GO:0043005, GO:0098700, GO:1990384, GO:0060076, GO:0006820, GO:0035249, GO:0050803, GO:0030285, GO:0022857, GO:0016021, GO:0005326, GO:0005313"/>
<entry key="179" type="xstring" value="GO:0002027, GO:0005829, GO:0005886, GO:0005975, GO:0006654, GO:0009331, GO:0010765, GO:0017080, GO:0019674, GO:0033137, GO:0042803, GO:0044325, GO:0046168, GO:0051287, GO:0060373, GO:0070062, GO:0086005, GO:0090038, GO:2000010, GO:2000649, GO:0004367, GO:0006116"/>
<entry key="180" type="xstring" value="GO:0000220, GO:0001503, GO:0005515, GO:0005765, GO:0005768, GO:0005886, GO:0006885, GO:0007588, GO:0007605, GO:0008286, GO:0010008, GO:0016021, GO:0016324, GO:0030670, GO:0031526, GO:0033572, GO:0034220, GO:0045177, GO:0051117, GO:0070062, GO:0090383, GO:1902600, GO:0016471, GO:0007035, GO:0046961"/>
<entry key="181" type="xstring" value="GO:0001618, GO:0005515, GO:0005886, GO:0005887, GO:0006814, GO:0008508, GO:0010468, GO:0015721, GO:0016323, GO:0031667, GO:0035690, GO:0038183, GO:0045471, GO:0046718, GO:0055085, GO:0120188, GO:1904486"/>
<entry key="182" type="xstring" value="GO:0005886, GO:0015349, GO:0016323, GO:0043252, GO:0055085, GO:0070327, GO:0150104, GO:2000611, GO:0015125, GO:0015347, GO:0015721, GO:0005887"/>
<entry key="183" type="xstring" value="GO:0005515, GO:0005737, GO:0005886, GO:0005887, GO:0006771, GO:0007605, GO:0016324, GO:0031965, GO:0032217, GO:0032218, GO:0034605"/>
<entry key="184" type="xstring" value="GO:0001518, GO:0005244, GO:0005248, GO:0005515, GO:0006814, GO:0010765, GO:0014704, GO:0017080, GO:0031226, GO:0035725, GO:0044325, GO:0060048, GO:0060307, GO:0086002, GO:0086006, GO:0086012, GO:0086016, GO:0086091, GO:2000649"/>
<entry key="185" type="xstring" value="GO:0005886, GO:0005887, GO:0006811, GO:0006873, GO:0006971, GO:0007612, GO:0015108, GO:0015379, GO:0016021, GO:0030644, GO:0035264, GO:0040040, GO:0042493, GO:0043005, GO:0043025, GO:0045202, GO:0060996, GO:0071944, GO:0055064, GO:0055075, GO:1902476, GO:0007268, GO:0006884, GO:1990573"/>
<entry key="186" type="xstring" value="GO:0000795, GO:0003779, GO:0005215, GO:0005515, GO:0005524, GO:0005794, GO:0005829, GO:0005856, GO:0007268, GO:0008021, GO:0014069, GO:0019901, GO:0030424, GO:0030425, GO:0042802, GO:0046928, GO:0048306, GO:0048666, GO:0048786, GO:0050808, GO:0097091, GO:0098685, GO:0098850, GO:0098993, GO:2000300, GO:0007269, GO:0030672"/>
<entry key="187" type="xstring" value="GO:0005789, GO:0008504, GO:0015844, GO:0016021, GO:0042908, GO:0042910, GO:0051610, GO:0055085, GO:0070083, GO:0043195, GO:0005335, GO:0015842, GO:0022857, GO:0030672"/>
<entry key="188" type="xstring" value="GO:0002087, GO:0005886, GO:0007158, GO:0007416, GO:0009986, GO:0016020, GO:0019233, GO:0032024, GO:0032230, GO:0035418, GO:0035641, GO:0042043, GO:0042734, GO:0042802, GO:0042995, GO:0045202, GO:0045211, GO:0045217, GO:0050804, GO:0050808, GO:0050839, GO:0050885, GO:0051965, GO:0051968, GO:0060077, GO:0072553, GO:0089717, GO:0097104, GO:0097105, GO:0097116, GO:0097119, GO:0097151, GO:0098609, GO:0098690, GO:0098691, GO:0098983, GO:0099054, GO:0099055, GO:0099060, GO:1902474, GO:1904862, GO:2000311, GO:2000463, GO:2000809, GO:0048488, GO:0007268, GO:0005887, GO:0038023"/>
<entry key="189" type="xstring" value="GO:0004890, GO:0005237, GO:0005254, GO:0005829, GO:0005886, GO:0005887, GO:0007214, GO:0007605, GO:0030659, GO:0034707, GO:0043524, GO:0051932, GO:0060078, GO:0060119, GO:0060384, GO:0070062, GO:0071420, GO:0090102, GO:0098982, GO:0099060, GO:1902476, GO:1902711, GO:1904315, GO:1904862, GO:0016917, GO:0022851, GO:0007268, GO:0034220, GO:0007165, GO:0045202, GO:0050877, GO:0043005, GO:0030594, GO:0042391"/>
<entry key="190" type="xstring" value="GO:0001750, GO:0005223, GO:0006812, GO:0007165, GO:0007601, GO:0030553, GO:0098655, GO:1902495, GO:0005222"/>
<entry key="191" type="xstring" value="GO:0003674, GO:0005515, GO:0005886, GO:0008150, GO:0016021, GO:0034220, GO:0099106, GO:1903779, GO:0017080, GO:2000649"/>
<entry key="192" type="xstring" value="GO:0005391, GO:0005515, GO:0005524, GO:0005886, GO:0005887, GO:0005890, GO:0006811, GO:0006813, GO:0006814, GO:0007166, GO:0007283, GO:0009566, GO:0010248, GO:0019829, GO:0019900, GO:0030317, GO:0030641, GO:0034220, GO:0035725, GO:0042391, GO:0045121, GO:0046872, GO:0071805, GO:0097225, GO:0097733, GO:0120200, GO:0150104, GO:1902600, GO:1903779, GO:0006883, GO:0036376, GO:0030007, GO:1990573"/>
<entry key="193" type="xstring" value="GO:0001540, GO:0001917, GO:0005391, GO:0005515, GO:0005524, GO:0005783, GO:0005794, GO:0005886, GO:0005890, GO:0006883, GO:0010248, GO:0016020, GO:0016021, GO:0030007, GO:0030424, GO:0031090, GO:0032809, GO:0034220, GO:0036376, GO:0043025, GO:0045202, GO:0046872, GO:0051087, GO:0060075, GO:0060342, GO:0071383, GO:0086064, GO:0098984, GO:0099520, GO:1903416, GO:1903561, GO:1903779, GO:1904646, GO:1990239, GO:1990535, GO:1990573, GO:1902600"/>
<entry key="194" type="xstring" value="GO:0004888, GO:0005886, GO:0005887, GO:0007218, GO:0007268, GO:0016594, GO:0016934, GO:0022852, GO:0034220, GO:0034707, GO:0045211, GO:0046872, GO:0060079, GO:0071230, GO:0071294, GO:0071361, GO:1902476, GO:0043005, GO:0030594, GO:0045202, GO:0042391, GO:0050877, GO:0043200, GO:0005254, GO:0060012, GO:0007165"/>
<entry key="195" type="xstring" value="GO:0004888, GO:0005886, GO:0005887, GO:0007268, GO:0016934, GO:0016935, GO:0022852, GO:0030425, GO:0043204, GO:0045211, GO:0046872, GO:0051260, GO:0060079, GO:1902476, GO:0050877, GO:0060012, GO:0007218, GO:0007165, GO:0045202, GO:0043200, GO:0042391, GO:0005254, GO:0043005, GO:0016594, GO:0030594, GO:0034220"/>
<entry key="196" type="xstring" value="GO:0001964, GO:0004888, GO:0005515, GO:0005737, GO:0005886, GO:0005887, GO:0006811, GO:0007218, GO:0007268, GO:0007340, GO:0007399, GO:0007601, GO:0007628, GO:0016933, GO:0016935, GO:0030425, GO:0044877, GO:0045211, GO:0060013, GO:0060079, GO:0097112, GO:0098690, GO:0098982, GO:1902476, GO:0016594, GO:0016934, GO:0007165, GO:0045202, GO:0030594, GO:0043005, GO:0043200, GO:0060012, GO:0005254, GO:0042391, GO:0034220, GO:0050877"/>
<entry key="197" type="xstring" value="GO:0004970, GO:0005515, GO:0005886, GO:0005887, GO:0007157, GO:0007215, GO:0008328, GO:0010975, GO:0021707, GO:0030165, GO:0034220, GO:0034613, GO:0035235, GO:0035249, GO:0043197, GO:0043523, GO:0045202, GO:0051965, GO:0060079, GO:0060134, GO:0097110, GO:0098978, GO:0099151, GO:1900454, GO:1904861, GO:0038023, GO:0015276, GO:0045211, GO:0050804, GO:1904315, GO:0008066"/>
<entry key="198" type="xstring" value="GO:0004888, GO:0005246, GO:0005886, GO:0007158, GO:0007165, GO:0007268, GO:0007269, GO:0007416, GO:0016021, GO:0030534, GO:0035176, GO:0042297, GO:0046872, GO:0050839, GO:0071625, GO:0097104, GO:0097109, GO:0097116, GO:0097118, GO:0097119, GO:0098793"/>
<entry key="199" type="xstring" value="GO:0005886, GO:0015232, GO:0016021, GO:0020037, GO:0055085, GO:0097037"/>
<entry key="200" type="xstring" value="GO:0003674, GO:0005515, GO:0007612, GO:0007613, GO:0014701, GO:0016021, GO:0035640, GO:0040011, GO:0048168, GO:0050885, GO:0060314, GO:0060402, GO:0030314, GO:0005789, GO:0048167, GO:0005886"/>
<entry key="201" type="xstring" value="GO:0000122, GO:0000790, GO:0000981, GO:0001503, GO:0001649, GO:0001701, GO:0001764, GO:0001843, GO:0003180, GO:0003183, GO:0003203, GO:0003253, GO:0005515, GO:0005634, GO:0005654, GO:0007517, GO:0008134, GO:0010628, GO:0010718, GO:0014067, GO:0019221, GO:0019904, GO:0030500, GO:0032000, GO:0032720, GO:0032755, GO:0032760, GO:0033128, GO:0035067, GO:0035115, GO:0035116, GO:0035359, GO:0042473, GO:0042476, GO:0042733, GO:0042803, GO:0043066, GO:0043425, GO:0043433, GO:0043518, GO:0045668, GO:0045766, GO:0045892, GO:0045944, GO:0048511, GO:0048642, GO:0048701, GO:0050679, GO:0060021, GO:0060363, GO:0060900, GO:0061029, GO:0070888, GO:0071363, GO:0071456, GO:0071639, GO:2000144, GO:2000147, GO:2000276, GO:2000679, GO:2000773, GO:2000780, GO:2000793, GO:2000802, GO:0006357, GO:0000977, GO:0032502"/>
<entry key="202" type="xstring" value="GO:0005515, GO:0005886, GO:0005887, GO:0006833, GO:0031966, GO:0045177, GO:0055085, GO:0071320, GO:0015250"/>
<entry key="203" type="xstring" value="GO:0005275, GO:0005345, GO:0005350, GO:0005372, GO:0005515, GO:0005886, GO:0005887, GO:0006833, GO:0006863, GO:0006970, GO:0007588, GO:0010033, GO:0015166, GO:0015250, GO:0015254, GO:0015265, GO:0015722, GO:0015791, GO:0015793, GO:0015837, GO:0015855, GO:0016021, GO:0016323, GO:0030104, GO:0043231, GO:0046689, GO:0046942, GO:0046943, GO:0071320, GO:0071918, GO:0072531, GO:1904823, GO:1905039, GO:0015204"/>
<entry key="204" type="xstring" value="GO:0001654, GO:0003674, GO:0005515, GO:0005829, GO:0008089, GO:0008320, GO:0030133, GO:0030168, GO:0031083, GO:0031175, GO:0032402, GO:0032438, GO:0032816, GO:0033299, GO:0035646, GO:0042493, GO:0043473, GO:0048490, GO:0060155, GO:0071806, GO:1904115"/>
<entry key="205" type="xstring" value="GO:0005244, GO:0005254, GO:0005515, GO:0005615, GO:0005634, GO:0005635, GO:0005737, GO:0005886, GO:0005903, GO:0006821, GO:0007165, GO:0016020, GO:0031965, GO:0031982, GO:0034707, GO:0034765, GO:0045296, GO:0048471, GO:0051726, GO:0070062, GO:0070527, GO:0072562, GO:1902476"/>
<entry key="206" type="xstring" value="GO:0005243, GO:0005515, GO:0005789, GO:0007399, GO:0016021, GO:0016264, GO:0055085, GO:0007267, GO:0005922"/>
<entry key="207" type="xstring" value="GO:0003682, GO:0005634, GO:0005783, GO:0005856, GO:0006289, GO:0006829, GO:0006882, GO:0008324, GO:0016021, GO:0016922, GO:0031410, GO:0098655, GO:0030374, GO:0045944"/>
<entry key="208" type="xstring" value="GO:0001666, GO:0005220, GO:0005654, GO:0005783, GO:0005789, GO:0005886, GO:0007165, GO:0015085, GO:0016020, GO:0016021, GO:0030168, GO:0031095, GO:0033017, GO:0043235, GO:0044325, GO:0048016, GO:0050796, GO:0051209, GO:0097110, GO:1903779, GO:0035091, GO:0030659, GO:0016529, GO:0070679, GO:0005509, GO:0030667"/>
<entry key="209" type="xstring" value="GO:0005337, GO:0005515, GO:0005765, GO:0005794, GO:0031902, GO:0043231, GO:1901642, GO:0016021, GO:0005886"/>
<entry key="210" type="xstring" value="GO:0001669, GO:0005515, GO:0005886, GO:0006836, GO:0007268, GO:0008021, GO:0016020, GO:0022857, GO:0030672, GO:0055085, GO:0043005, GO:0016021"/>
<entry key="211" type="xstring" value="GO:0001501, GO:0001525, GO:0003105, GO:0003151, GO:0003158, GO:0003161, GO:0003174, GO:0003193, GO:0003281, GO:0003283, GO:0003284, GO:0003294, GO:0005515, GO:0005887, GO:0005921, GO:0005922, GO:0006813, GO:0010643, GO:0010649, GO:0010652, GO:0014704, GO:0016264, GO:0030326, GO:0035050, GO:0035922, GO:0042995, GO:0045776, GO:0045907, GO:0048844, GO:0055077, GO:0055085, GO:0055117, GO:0060307, GO:0060371, GO:0060373, GO:0060412, GO:0060413, GO:0071253, GO:0086005, GO:0086015, GO:0086020, GO:0086021, GO:0086044, GO:0086053, GO:0086054, GO:0086055, GO:0086064, GO:0086075, GO:0086076, GO:0086077, GO:0086078, GO:0086079, GO:0086091, GO:0097718, GO:0097755, GO:0098904, GO:0098905, GO:0098906, GO:0098910, GO:1900133, GO:1900825, GO:1990029, GO:0007267, GO:0005243"/>
<entry key="212" type="xstring" value="GO:0001508, GO:0005251, GO:0005515, GO:0005886, GO:0006904, GO:0007215, GO:0008076, GO:0010701, GO:0016328, GO:0030424, GO:0030425, GO:0031669, GO:0032809, GO:0033605, GO:0034765, GO:0042383, GO:0042593, GO:0043204, GO:0044325, GO:0045956, GO:0046676, GO:0046982, GO:0050796, GO:0051260, GO:0071333, GO:0071805, GO:0072659, GO:0090314, GO:0098900, GO:1900454, GO:2000671, GO:0016021, GO:0032590, GO:0005249, GO:0045211"/>
<entry key="213" type="xstring" value="GO:0001889, GO:0003723, GO:0005515, GO:0005783, GO:0005789, GO:0005829, GO:0006612, GO:0006614, GO:0006620, GO:0006807, GO:0010259, GO:0016020, GO:0016021, GO:0031204, GO:0038023, GO:0031207, GO:0008320"/>
<entry key="214" type="xstring" value="GO:0002020, GO:0002931, GO:0005102, GO:0005198, GO:0005262, GO:0005515, GO:0005783, GO:0005789, GO:0005886, GO:0005921, GO:0006812, GO:0006816, GO:0016020, GO:0016021, GO:0022840, GO:0032059, GO:0032730, GO:0032731, GO:0032991, GO:0033198, GO:0044325, GO:0048477, GO:0050715, GO:0051015, GO:0070588, GO:0097110, GO:0055077, GO:0022829, GO:0007267"/>
<entry key="215" type="xstring" value="GO:0003026, GO:0005515, GO:0005886, GO:0007268, GO:0007417, GO:0007422, GO:0007602, GO:0007605, GO:0010447, GO:0015672, GO:0019229, GO:0022839, GO:0034220, GO:0034765, GO:0035418, GO:0042391, GO:0043025, GO:0043066, GO:0043197, GO:0050915, GO:0050974, GO:0051965, GO:0005887, GO:0015280, GO:0035725"/>
<entry key="216" type="xstring" value="GO:0001518, GO:0005244, GO:0005248, GO:0005515, GO:0005576, GO:0005886, GO:0005887, GO:0007155, GO:0007411, GO:0010765, GO:0010976, GO:0014704, GO:0017080, GO:0019227, GO:0019871, GO:0021966, GO:0030315, GO:0033268, GO:0035725, GO:0040011, GO:0043204, GO:0046684, GO:0051899, GO:0060048, GO:0060307, GO:0060371, GO:0061337, GO:0086002, GO:0086006, GO:0086012, GO:0086047, GO:0086062, GO:0086091, GO:1905150, GO:2000649, GO:0044325"/>
<entry key="217" type="xstring" value="GO:0005219, GO:0005516, GO:0006816, GO:0015278, GO:0016021, GO:0016529, GO:0033017, GO:0034220, GO:0048471, GO:0051289, GO:0051481, GO:0070588, GO:0071277, GO:0071286, GO:0071313, GO:0071318, GO:1903779, GO:0030659, GO:0030018, GO:0051209, GO:0005790, GO:0042383, GO:0048763, GO:0034704, GO:0005509, GO:0005886"/>
<entry key="218" type="xstring" value="GO:0005515, GO:0032471, GO:0055088, GO:0098554, GO:1901895, GO:1990845, GO:0005829, GO:0030488"/>
<entry key="219" type="xstring" value="GO:0005385, GO:0005515, GO:0005886, GO:0006829, GO:0006882, GO:0008270, GO:0009749, GO:0016021, GO:0030073, GO:0030141, GO:0030658, GO:0030667, GO:0031410, GO:0032024, GO:0032119, GO:0034341, GO:0042803, GO:0060627, GO:0061088, GO:0070555, GO:0005794, GO:0042593, GO:0071577, GO:0010043"/>
<entry key="220" type="xstring" value="GO:0005436, GO:0005886, GO:0006811, GO:0006817, GO:0015114, GO:0015747, GO:0016020, GO:0016324, GO:0035435, GO:0035725, GO:0046415, GO:0015136, GO:0015739, GO:0005887, GO:0006820, GO:0022857, GO:0005764, GO:0016021"/>
<entry key="221" type="xstring" value="GO:0000139, GO:0005262, GO:0005783, GO:0006983, GO:0030176, GO:0032469, GO:0070588, GO:0005737, GO:0006874"/>
<entry key="222" type="xstring" value="GO:0005515, GO:0005794, GO:0005886, GO:0006813, GO:0008076, GO:0015467, GO:0034765, GO:1990573, GO:0005242"/>
<entry key="223" type="xstring" value="GO:0005515, GO:0005524, GO:0005886, GO:0005887, GO:0006813, GO:0007601, GO:0007628, GO:0015272, GO:0016323, GO:0022010, GO:0044297, GO:0048169, GO:0051935, GO:0055075, GO:0060075, GO:0097449, GO:0098793, GO:0034765, GO:0005242, GO:1990573"/>
<entry key="224" type="xstring" value="GO:0005515, GO:0005886, GO:0006813, GO:0008076, GO:0009897, GO:0015467, GO:0030315, GO:0086089, GO:0086091, GO:0098914, GO:0098915, GO:0099625, GO:1902282, GO:1990573, GO:0005242, GO:0034765"/>
<entry key="225" type="xstring" value="GO:0001640, GO:0004970, GO:0005886, GO:0005887, GO:0007196, GO:0007215, GO:0007216, GO:0008066, GO:0015277, GO:0030424, GO:0030425, GO:0032839, GO:0034220, GO:0035235, GO:0042391, GO:0043195, GO:0043204, GO:0051967, GO:0060078, GO:0032983, GO:0045211, GO:0050804, GO:0038023, GO:1904315, GO:0035249, GO:0042734, GO:0015276"/>
<entry key="226" type="xstring" value="GO:0005246, GO:0005509, GO:0005515, GO:0005783, GO:0005789, GO:0005886, GO:0006874, GO:0015279, GO:0016021, GO:0032237, GO:0051928, GO:0070588, GO:0002115"/>
<entry key="227" type="xstring" value="GO:0005886, GO:0006656, GO:0008292, GO:0015220, GO:0015871, GO:0016021, GO:0016324, GO:0030307, GO:0030974, GO:0032475, GO:0035675, GO:0055085, GO:0061526, GO:0070062, GO:0090422, GO:0022857, GO:0016020"/>
<entry key="228" type="xstring" value="GO:0005515, GO:0005886, GO:0005887, GO:0007601, GO:0016056, GO:0022400, GO:0042622, GO:0098655, GO:0030553, GO:0005222, GO:0005223"/>
<entry key="229" type="xstring" value="GO:0007601, GO:0008506, GO:0015770, GO:0016021, GO:0033162, GO:0042438, GO:0048066, GO:0050896, GO:0016020"/>
<entry key="230" type="xstring" value="GO:0000287, GO:0001750, GO:0003011, GO:0005524, GO:0005654, GO:0005768, GO:0005794, GO:0005886, GO:0007409, GO:0007568, GO:0008285, GO:0010842, GO:0010976, GO:0010996, GO:0016021, GO:0040018, GO:0042472, GO:0042755, GO:0043588, GO:0050884, GO:0050908, GO:0060052, GO:0061092, GO:0090555, GO:0140331, GO:0140346, GO:0048666, GO:0140326, GO:0045332"/>
<entry key="231" type="xstring" value="GO:0000287, GO:0005515, GO:0005524, GO:0005654, GO:0005783, GO:0005794, GO:0005829, GO:0005886, GO:0005887, GO:0006855, GO:0007605, GO:0008206, GO:0015721, GO:0016324, GO:0016604, GO:0021650, GO:0031526, GO:0032420, GO:0032534, GO:0034220, GO:0045176, GO:0045332, GO:0045892, GO:0060119, GO:0140326, GO:0140331, GO:0140346, GO:1901612, GO:1990531, GO:2001225, GO:0005802, GO:0007030"/>
<entry key="232" type="xstring" value="GO:0000287, GO:0005515, GO:0005524, GO:0005654, GO:0005783, GO:0005789, GO:0005886, GO:0006812, GO:0016021, GO:0034220, GO:0045332, GO:0140326"/>
<entry key="233" type="xstring" value="GO:0005262, GO:0005886, GO:0007216, GO:0007601, GO:0035841, GO:0046548, GO:0051262, GO:0060402, GO:0070588, GO:0071482, GO:0005261, GO:0005887, GO:0070838, GO:0098655"/>
<entry key="234" type="xstring" value="GO:0005739, GO:0005789, GO:0005886, GO:0005887, GO:0006487, GO:0008250, GO:0015095, GO:0015693, GO:0018279, GO:0050890, GO:0055085, GO:1903830"/>
<entry key="235" type="xstring" value="GO:0004890, GO:0005886, GO:0005887, GO:0007214, GO:0007605, GO:0022851, GO:0030659, GO:0034707, GO:0042802, GO:0043524, GO:0045211, GO:0060021, GO:0060080, GO:0060119, GO:0060384, GO:0071420, GO:0090102, GO:0098982, GO:1902476, GO:1902711, GO:1904315, GO:1904862, GO:0005254, GO:0042391, GO:0045202, GO:0030594, GO:0007268, GO:0043005, GO:0007165, GO:0050877, GO:0034220"/>
<entry key="236" type="xstring" value="GO:0005223, GO:0005515, GO:0005737, GO:0005886, GO:0006812, GO:0007165, GO:0007601, GO:0008022, GO:0015276, GO:0030425, GO:0030553, GO:0031960, GO:0032026, GO:0043194, GO:0043204, GO:0051591, GO:0097386, GO:0098659, GO:1902495, GO:0005222"/>
<entry key="237" type="xstring" value="GO:0001726, GO:0005509, GO:0005515, GO:0005523, GO:0005576, GO:0005634, GO:0005635, GO:0005737, GO:0005829, GO:0005886, GO:0007165, GO:0007409, GO:0008270, GO:0015075, GO:0031234, GO:0034220, GO:0042803, GO:0044548, GO:0048146, GO:0048306, GO:0048471, GO:0062023, GO:0070062"/>
<entry key="238" type="xstring" value="GO:0005385, GO:0005515, GO:0005654, GO:0005783, GO:0005789, GO:0005794, GO:0016020, GO:0016021, GO:0006882, GO:0071577"/>
<entry key="239" type="xstring" value="GO:0005385, GO:0005886, GO:0016324, GO:0031410, GO:0034224, GO:0055038, GO:0005887, GO:0071578, GO:0006882"/>
<entry key="240" type="xstring" value="GO:0007165, GO:0010975, GO:0031113, GO:0036293, GO:0048471, GO:1903561, GO:1903672, GO:0005385, GO:0071578, GO:0006882, GO:0005887"/>
<entry key="241" type="xstring" value="GO:0005254, GO:0005813, GO:0005882, GO:0005886, GO:0005887, GO:0006865, GO:0006868, GO:0009986, GO:0015171, GO:0015180, GO:0015183, GO:0015184, GO:0015186, GO:0015193, GO:0015194, GO:0015195, GO:0015293, GO:0015808, GO:0015811, GO:0015824, GO:0015825, GO:0015826, GO:0016020, GO:0016021, GO:0030425, GO:0034589, GO:0034590, GO:0035249, GO:0035524, GO:0042470, GO:0043025, GO:0045202, GO:0050890, GO:0070062, GO:0140009, GO:0150104, GO:1902476, GO:1903812, GO:1904273"/>
<entry key="242" type="xstring" value="GO:0005886, GO:0005887, GO:0006811, GO:0008519, GO:0019901, GO:0032991, GO:0045202, GO:0140157, GO:1902476, GO:0055064, GO:0006884, GO:0055075, GO:1990573, GO:0015379, GO:0007268"/>
<entry key="243" type="xstring" value="GO:0005267, GO:0005515, GO:0005634, GO:0007029, GO:0008654, GO:0010881, GO:0014808, GO:0016021, GO:0030282, GO:0031965, GO:0033017, GO:0048286, GO:0060348, GO:0060487, GO:0061033, GO:0070278, GO:0071313, GO:0071805"/>
<entry key="244" type="xstring" value="GO:0005515, GO:0005886, GO:0008517, GO:0015234, GO:0015884, GO:0015888, GO:0016021, GO:0042723, GO:0071934, GO:0055085"/>
<entry key="245" type="xstring" value="GO:0005388, GO:0005515, GO:0005516, GO:0005524, GO:0005737, GO:0005886, GO:0006816, GO:0007605, GO:0016021, GO:0030182, GO:0034220, GO:0046872, GO:0051480, GO:0070062, GO:0070588, GO:0098793, GO:0098978, GO:0098982, GO:0099509, GO:0099566, GO:1903779, GO:1905056, GO:1905059, GO:0019829, GO:0005887, GO:0098839, GO:0006874, GO:0043231, GO:0030165"/>
<entry key="246" type="xstring" value="GO:0005515, GO:0005886, GO:0005901, GO:0006816, GO:0008013, GO:0009986, GO:0014051, GO:0015279, GO:0016323, GO:0030863, GO:0034704, GO:0045296, GO:0048709, GO:0070509, GO:0070588, GO:0005911, GO:0070679, GO:0006828, GO:0005887, GO:0034703, GO:0051480"/>
<entry key="247" type="xstring" value="GO:0005261, GO:0005515, GO:0005783, GO:0005789, GO:0005886, GO:0006812, GO:0016021, GO:0031258, GO:0033116, GO:0033625, GO:0033634, GO:0098655, GO:0071260, GO:0016020, GO:0008381, GO:0042391, GO:0050982"/>
<entry key="248" type="xstring" value="GO:0005351, GO:0005355, GO:0005515, GO:0005886, GO:0008645, GO:0015143, GO:0015747, GO:0016021, GO:0016323, GO:0016324, GO:0022857, GO:0046415, GO:1902600, GO:1904659"/>
<entry key="249" type="xstring" value="GO:0016021, GO:0022857, GO:0055085"/>
<entry key="250" type="xstring" value="GO:0005886, GO:0005887, GO:0006768, GO:0009925, GO:0012506, GO:0015225, GO:0015233, GO:0015887, GO:0015939, GO:0016020, GO:0016323, GO:0016324, GO:0031526, GO:0055085, GO:0150104, GO:1905135, GO:0015293, GO:0006814, GO:0008523, GO:0015878"/>
<entry key="251" type="xstring" value="GO:0001822, GO:0005515, GO:0005524, GO:0005739, GO:0005886, GO:0006813, GO:0007507, GO:0008076, GO:0008282, GO:0015272, GO:0017098, GO:0019829, GO:0030016, GO:0031004, GO:0032496, GO:0042383, GO:0043330, GO:0051607, GO:0071805, GO:0098662, GO:0098915, GO:0150104, GO:1902282, GO:1990573, GO:0034765, GO:0005242"/>
<entry key="252" type="xstring" value="GO:0003009, GO:0004888, GO:0005654, GO:0005829, GO:0005886, GO:0005892, GO:0006812, GO:0006936, GO:0022848, GO:0031594, GO:0042166, GO:0045211, GO:0048630, GO:0050881, GO:0050905, GO:0060079, GO:0099060, GO:1904315, GO:0034220, GO:0043005, GO:0007268, GO:0050877, GO:0042391, GO:0007165, GO:0030594, GO:0005887, GO:0045202"/>
<entry key="253" type="xstring" value="GO:0000139, GO:0005375, GO:0005507, GO:0005515, GO:0005524, GO:0005739, GO:0005770, GO:0005794, GO:0005887, GO:0006825, GO:0006878, GO:0006882, GO:0007595, GO:0015677, GO:0015680, GO:0016020, GO:0032588, GO:0034220, GO:0043682, GO:0046688, GO:0051208, GO:0072511, GO:0005802, GO:0016323, GO:0031410, GO:0048471, GO:0060003"/>
<entry key="254" type="xstring" value="GO:0002027, GO:0005509, GO:0005513, GO:0005515, GO:0005737, GO:0006941, GO:0010649, GO:0010880, GO:0010881, GO:0014701, GO:0016529, GO:0030018, GO:0030314, GO:0033017, GO:0033018, GO:0034220, GO:0034704, GO:0042803, GO:0043267, GO:0045214, GO:0048306, GO:0051208, GO:0051258, GO:0060048, GO:0060306, GO:0060315, GO:0071313, GO:0086029, GO:1901017, GO:1903779, GO:0051279"/>
<entry key="255" type="xstring" value="GO:0005262, GO:0005515, GO:0005886, GO:0005887, GO:0006816, GO:0007602, GO:0010524, GO:0030168, GO:0033198, GO:0051592, GO:0070588, GO:0070679, GO:1903244, GO:0015279, GO:0051480, GO:0007338, GO:0006828, GO:0034703"/>
<entry key="256" type="xstring" value="GO:0005262, GO:0005515, GO:0005886, GO:0006816, GO:0007399, GO:0034704, GO:0051402, GO:0070588, GO:0070782, GO:0070679, GO:0051480, GO:0005887, GO:0015279, GO:0006828, GO:0034703"/>
<entry key="257" type="xstring" value="GO:0005515, GO:0005635, GO:0005801, GO:0005886, GO:0030168, GO:0048471, GO:0070588, GO:0015279, GO:0006828, GO:0005887, GO:0007338, GO:0034703, GO:0051480, GO:0070679"/>
<entry key="258" type="xstring" value="GO:0005319, GO:0005576, GO:0006869, GO:0030449"/>
<entry key="259" type="xstring" value="GO:0005886, GO:0006811, GO:0006874, GO:0008273, GO:0010628, GO:0010629, GO:0015293, GO:0030282, GO:0035725, GO:0044214, GO:0070588, GO:0071805, GO:0071944, GO:0098656, GO:0150104, GO:0005262, GO:0005887"/>
<entry key="260" type="xstring" value="GO:0001750, GO:0001917, GO:0005515, GO:0005575, GO:0005829, GO:0005886, GO:0007416, GO:0007612, GO:0008284, GO:0014069, GO:0016324, GO:0017124, GO:0030160, GO:0030426, GO:0030534, GO:0031526, GO:0035176, GO:0035255, GO:0035331, GO:0043005, GO:0043025, GO:0043197, GO:0060170, GO:0060291, GO:0060292, GO:0071625, GO:0005883, GO:0008328, GO:0045211, GO:0060997, GO:0048854, GO:0051968, GO:2000463, GO:0007610, GO:2000311, GO:0051124, GO:0060999, GO:0097107"/>
<entry key="261" type="xstring" value="GO:0000139, GO:0002398, GO:0002474, GO:0002479, GO:0005515, GO:0005783, GO:0005789, GO:0006890, GO:0006955, GO:0010468, GO:0015433, GO:0015833, GO:0016021, GO:0019885, GO:0030670, GO:0033116, GO:0042288, GO:0042605, GO:0042824, GO:0046978, GO:0046979, GO:0050823, GO:0051082, GO:0061635, GO:0062061, GO:0065003, GO:0071556, GO:1990668"/>
<entry key="262" type="xstring" value="GO:0005222, GO:0005248, GO:0005249, GO:0005267, GO:0005515, GO:0005886, GO:0005887, GO:0022843, GO:0030424, GO:0030425, GO:0030552, GO:0034765, GO:0035725, GO:0042391, GO:0042802, GO:0045176, GO:0046549, GO:0051289, GO:0071320, GO:0071805, GO:0098855"/>
<entry key="263" type="xstring" value="GO:0005102, GO:0005515, GO:0005783, GO:0005829, GO:0005886, GO:0006874, GO:0006936, GO:0009617, GO:0010649, GO:0010880, GO:0014701, GO:0014808, GO:0016021, GO:0016529, GO:0030314, GO:0030674, GO:0031122, GO:0033017, GO:0033018, GO:0034220, GO:0044325, GO:0051279, GO:0060047, GO:0060315, GO:0060316, GO:0086036, GO:0090158, GO:1901846, GO:1903779"/>
<entry key="264" type="xstring" value="GO:0005227, GO:0005229, GO:0005886, GO:0006812, GO:0006821, GO:0016020, GO:0016021, GO:0034220, GO:0043231, GO:0098655, GO:1902476, GO:0055085"/>
<entry key="265" type="xstring" value="GO:0005783, GO:0005886, GO:0005911, GO:0006836, GO:0006874, GO:0007268, GO:0008021, GO:0014052, GO:0019901, GO:0022857, GO:0030285, GO:0030425, GO:0030672, GO:0031594, GO:0043025, GO:0048786, GO:0055085, GO:0043005, GO:0016021"/>
<entry key="266" type="xstring" value="GO:0004888, GO:0005230, GO:0005326, GO:0005515, GO:0005886, GO:0006836, GO:0034707, GO:0043235, GO:0045211, GO:0007268, GO:1902476, GO:0042391, GO:0043005, GO:0005254, GO:0050877, GO:0045202, GO:0005887, GO:0007165, GO:1902711, GO:0030594, GO:0004890, GO:0034220"/>
<entry key="267" type="xstring" value="GO:0004890, GO:0005635, GO:0005737, GO:0005886, GO:0005887, GO:0006811, GO:0007214, GO:0009636, GO:0015276, GO:0021954, GO:0022851, GO:0030425, GO:0032570, GO:0034707, GO:0042698, GO:0045211, GO:0050811, GO:0060078, GO:0071420, GO:0098982, GO:1902476, GO:1902711, GO:1904315, GO:0007268, GO:0034220, GO:0045202, GO:0043005, GO:0005254, GO:0007165, GO:0050877, GO:0030594, GO:0042391"/>
<entry key="268" type="xstring" value="GO:0005515, GO:0005743, GO:0016021, GO:0055072, GO:0005381, GO:0048250"/>
<entry key="269" type="xstring" value="GO:0002684, GO:0003091, GO:0005515, GO:0005654, GO:0005737, GO:0005886, GO:0005911, GO:0006833, GO:0015250, GO:0015254, GO:0015793, GO:0016021, GO:0016323, GO:0032526, GO:0033280, GO:0042476, GO:0042802, GO:0045616, GO:0051592, GO:0070295, GO:0071456, GO:0071918, GO:0090650, GO:0015204"/>
<entry key="270" type="xstring" value="GO:0005515, GO:0005783, GO:0005886, GO:0005887, GO:0005902, GO:0006833, GO:0009925, GO:0015250, GO:0015670, GO:0016324, GO:0030157, GO:0030659, GO:0042476, GO:0042802, GO:0046541, GO:0048593, GO:0051289, GO:0055085, GO:0070062, GO:0071476, GO:0016021"/>
<entry key="271" type="xstring" value="GO:0005515, GO:0005887, GO:0006836, GO:0007420, GO:0008021, GO:0015293, GO:0015804, GO:0015816, GO:0015820, GO:0015824, GO:0030672, GO:0032328, GO:0042995, GO:0098794, GO:0150104, GO:0035725"/>
<entry key="272" type="xstring" value="GO:0016021, GO:0005886, GO:0015275, GO:0098703"/>
<entry key="273" type="xstring" value="GO:0005515, GO:0005829, GO:0007165, GO:0030315, GO:0031234, GO:0034605, GO:0035556, GO:0046872, GO:1901387, GO:1903078, GO:2001259, GO:0003009, GO:0044325"/>
<entry key="274" type="xstring" value="GO:0004888, GO:0005262, GO:0005515, GO:0005886, GO:0005887, GO:0005892, GO:0007204, GO:0022848, GO:0042472, GO:0050910, GO:0060079, GO:0070373, GO:0070588, GO:0098981, GO:0099060, GO:0007268, GO:0007165, GO:0034220, GO:0045202, GO:0043005, GO:0030594, GO:0050877, GO:0042391"/>
<entry key="275" type="xstring" value="GO:0005886, GO:0006813, GO:0007268, GO:0007568, GO:0045202, GO:0071361, GO:0071456, GO:0071805, GO:0097755, GO:1901381, GO:1903413, GO:0008076, GO:0005513, GO:0015269, GO:0015459"/>
<entry key="276" type="xstring" value="GO:0005244, GO:0005886, GO:0016021, GO:0034765, GO:0035036, GO:0071805, GO:0022414, GO:0060072"/>
<entry key="277" type="xstring" value="GO:0001508, GO:0001661, GO:0001666, GO:0005515, GO:0005886, GO:0005892, GO:0006811, GO:0006816, GO:0006939, GO:0007165, GO:0007271, GO:0007601, GO:0007605, GO:0007612, GO:0007613, GO:0007626, GO:0008144, GO:0008306, GO:0008542, GO:0009897, GO:0014059, GO:0015276, GO:0015464, GO:0016021, GO:0019233, GO:0021562, GO:0021631, GO:0021771, GO:0021952, GO:0022848, GO:0030890, GO:0032225, GO:0032226, GO:0033603, GO:0035094, GO:0035095, GO:0035176, GO:0042053, GO:0042113, GO:0042166, GO:0042220, GO:0042320, GO:0044853, GO:0044877, GO:0045188, GO:0045471, GO:0045759, GO:0048814, GO:0050877, GO:0050890, GO:0051899, GO:0051963, GO:0060079, GO:0060084, GO:0095500, GO:0098691, GO:0098981, GO:0099060, GO:1905144, GO:2000300, GO:0045202, GO:0007268, GO:0005887, GO:0034220, GO:0030594, GO:0042391, GO:0043005"/>
<entry key="278" type="xstring" value="GO:0005515, GO:0005886, GO:0006936, GO:0007271, GO:0015267, GO:0015464, GO:0022848, GO:0045211, GO:0060079, GO:0043005, GO:0045202, GO:0007268, GO:0007165, GO:0034220, GO:0030594, GO:0005887, GO:0042391, GO:0050877"/>
<entry key="279" type="xstring" value="GO:0001941, GO:0003009, GO:0005515, GO:0005887, GO:0005892, GO:0006812, GO:0006936, GO:0007165, GO:0007271, GO:0007274, GO:0015267, GO:0015276, GO:0031594, GO:0035095, GO:0042166, GO:0042391, GO:0045202, GO:0045211, GO:0048747, GO:0050877, GO:0060079, GO:1904315, GO:0015464, GO:0022848, GO:0030594, GO:0007268, GO:0043005, GO:0034220"/>
<entry key="280" type="xstring" value="GO:0005515, GO:0005802, GO:0006811, GO:0008273, GO:0015293, GO:0016021, GO:0032588, GO:0034220, GO:0035725, GO:0042470, GO:0048022, GO:0050896, GO:0071805, GO:0098656, GO:0005262, GO:0030318, GO:0070588, GO:0006874"/>
<entry key="281" type="xstring" value="GO:0005886, GO:0034707, GO:0045211, GO:0099192, GO:0045202, GO:0005237, GO:0022851, GO:0030594, GO:0051932, GO:0050877, GO:0004890, GO:0043005, GO:0060078, GO:1902476, GO:0007268, GO:0034220, GO:0008503, GO:0005254, GO:0098794, GO:0007214, GO:0007165, GO:0032590, GO:1902711, GO:1904315, GO:0005887, GO:0042391"/>
<entry key="282" type="xstring" value="GO:0005515, GO:0030424, GO:0030425, GO:0034707, GO:0043025, GO:0060078, GO:0098982, GO:0099055, GO:1904315, GO:0005254, GO:0004890, GO:0007268, GO:0005887, GO:0034220, GO:0030594, GO:0043005, GO:0042391, GO:0045202, GO:1902476, GO:0050877, GO:1902711, GO:0007165"/>
<entry key="283" type="xstring" value="GO:0005230, GO:0034707, GO:0045211, GO:1902711, GO:0007165, GO:0005254, GO:0043005, GO:0045202, GO:0050877, GO:1902476, GO:0005887, GO:0030594, GO:0007268, GO:0034220, GO:0042391, GO:0004890"/>
<entry key="284" type="xstring" value="GO:0001324, GO:0001892, GO:0005515, GO:0005546, GO:0005829, GO:0006629, GO:0007584, GO:0008431, GO:0009268, GO:0009636, GO:0042360, GO:0043325, GO:0051180, GO:0051452, GO:0060548, GO:0090212, GO:0120009, GO:1900223, GO:1902936, GO:0005770, GO:0120013"/>
<entry key="285" type="xstring" value="GO:0005886, GO:0043231, GO:0055085, GO:0005887, GO:0043252, GO:0015347"/>
<entry key="286" type="xstring" value="GO:0005886, GO:0005887, GO:0006865, GO:0016323, GO:0050900, GO:1902475, GO:1990822, GO:0000821, GO:0015179, GO:0015174, GO:0003333"/>
<entry key="287" type="xstring" value="GO:0005515, GO:0005737, GO:0005886, GO:0005887, GO:0006865, GO:0009636, GO:0009925, GO:0015101, GO:0015171, GO:0015175, GO:0015180, GO:0015187, GO:0015190, GO:0015349, GO:0015695, GO:0015804, GO:0015816, GO:0015820, GO:0015827, GO:0015829, GO:0016323, GO:0016324, GO:0019534, GO:0031528, GO:0035524, GO:0042605, GO:0050900, GO:0055065, GO:0070327, GO:0089718, GO:0098713, GO:0150104, GO:1901998, GO:1903801, GO:1904273, GO:0015179, GO:0003333"/>
<entry key="288" type="xstring" value="GO:0005515, GO:0005886, GO:0005892, GO:0007271, GO:0014059, GO:0015464, GO:0022848, GO:0051899, GO:0060079, GO:0099055, GO:0099056, GO:0043005, GO:0034220, GO:0030594, GO:0042391, GO:0050877, GO:0007268, GO:0007165, GO:0045202, GO:0005887"/>
<entry key="289" type="xstring" value="GO:0005886, GO:0005892, GO:0006811, GO:0007165, GO:0008144, GO:0015464, GO:0016021, GO:0022848, GO:0042166, GO:0044877, GO:0045211, GO:0060079, GO:0007268, GO:0034220, GO:0005887, GO:0007271, GO:0043005, GO:0045202, GO:0050877, GO:0030594, GO:0042391, GO:0035094"/>
<entry key="290" type="xstring" value="GO:0005351, GO:0005765, GO:0005829, GO:0005886, GO:0006811, GO:0006865, GO:0009617, GO:0015136, GO:0015538, GO:0015739, GO:0016020, GO:0030672, GO:0034219, GO:1902600, GO:0006820, GO:0016021, GO:0005887, GO:0022857, GO:0005764"/>
<entry key="291" type="xstring" value="GO:0001786, GO:0003677, GO:0005515, GO:0005546, GO:0005547, GO:0005634, GO:0007275, GO:0010314, GO:0014701, GO:0016021, GO:0030018, GO:0032266, GO:0055024, GO:0055074, GO:0060314, GO:0060316, GO:0060402, GO:0070273, GO:0070300, GO:0080025, GO:0030314, GO:0005789, GO:0005886, GO:0016529"/>
<entry key="292" type="xstring" value="GO:0001764, GO:0003407, GO:0005262, GO:0005515, GO:0005886, GO:0007416, GO:0009617, GO:0030175, GO:0043005, GO:0043025, GO:0043197, GO:0044295, GO:0048812, GO:0048863, GO:0050807, GO:0051491, GO:0070062, GO:0070588, GO:0098978, GO:0099059, GO:1903561, GO:0031175"/>
<entry key="293" type="xstring" value="GO:0001501, GO:0001650, GO:0003723, GO:0005215, GO:0005515, GO:0005654, GO:0005730, GO:0005829, GO:0006417, GO:0014029, GO:0014032, GO:0030674, GO:0046982, GO:0097110, GO:0042790, GO:0001042"/>
<entry key="294" type="xstring" value="GO:0005515, GO:0005525, GO:0005544, GO:0005739, GO:0005765, GO:0005925, GO:0008289, GO:0015276, GO:0015485, GO:0016020, GO:0031902, GO:0034220, GO:0042470, GO:0042802, GO:0048306, GO:0048471, GO:0062023, GO:0070062, GO:0070588, GO:0001786, GO:0005509, GO:0097190, GO:0005737, GO:0005262, GO:0051560, GO:0006937, GO:0003418, GO:0001755, GO:0051283, GO:0001778, GO:0051015, GO:0035374"/>
<entry key="295" type="xstring" value="GO:0005515, GO:0005737, GO:0005765, GO:0005770, GO:0009636, GO:0016021, GO:0031902, GO:0055069, GO:0061088, GO:0005385, GO:0010043, GO:0005886, GO:0071577"/>
<entry key="296" type="xstring" value="GO:0005385, GO:0005515, GO:0005783, GO:0005794, GO:0006882, GO:0010043, GO:0016021, GO:0030173, GO:0042803, GO:0048471, GO:0061448, GO:0071577"/>
<entry key="297" type="xstring" value="GO:0005515, GO:0016021, GO:0022857, GO:0055085"/>
<entry key="298" type="xstring" value="GO:0005158, GO:0005515, GO:0005765, GO:0005886, GO:0009235, GO:0015420, GO:0015889, GO:0016020, GO:0016021, GO:0016032, GO:0031419, GO:0045334"/>
<entry key="299" type="xstring" value="GO:0005515, GO:0005886, GO:0006873, GO:0008519, GO:0015670, GO:0015672, GO:0015696, GO:0015701, GO:0016020, GO:0022840, GO:0030506, GO:0035378, GO:0035379, GO:0048821, GO:0060586, GO:0072488, GO:0005887"/>
<entry key="300" type="xstring" value="GO:0005227, GO:0005261, GO:0005262, GO:0005886, GO:0006812, GO:0016048, GO:0050951, GO:0051262, GO:0070588, GO:0005887, GO:0098655, GO:0070838"/>
<entry key="301" type="xstring" value="GO:0005452, GO:0005886, GO:0005925, GO:0006820, GO:0007283, GO:0008509, GO:0015698, GO:0015701, GO:0016020, GO:0016021, GO:0019899, GO:0048565, GO:0098656, GO:0055085, GO:0022857, GO:0015301, GO:0050801, GO:0016324, GO:0016323, GO:0051453"/>
<entry key="302" type="xstring" value="GO:0002087, GO:0005515, GO:0005886, GO:0006898, GO:0007158, GO:0007416, GO:0007612, GO:0008542, GO:0009986, GO:0030139, GO:0030534, GO:0035176, GO:0038023, GO:0042043, GO:0045202, GO:0048675, GO:0048709, GO:0050804, GO:0050808, GO:0050839, GO:0051965, GO:0051968, GO:0060024, GO:0060076, GO:0060079, GO:0060080, GO:0060291, GO:0061002, GO:0071625, GO:0089717, GO:0090394, GO:0097104, GO:0097105, GO:0097110, GO:0098793, GO:0098983, GO:0098985, GO:0099054, GO:0099055, GO:1900271, GO:2000310, GO:2000331, GO:2000463, GO:2000809, GO:2000969, GO:0005887, GO:0007268, GO:0048488"/>
<entry key="303" type="xstring" value="GO:0005654, GO:0005783, GO:0005886, GO:0006621, GO:0014069, GO:0015277, GO:0017124, GO:0030165, GO:0030425, GO:0031630, GO:0032983, GO:0034220, GO:0035235, GO:0042802, GO:0043113, GO:0043195, GO:0043204, GO:0043525, GO:0051649, GO:0060079, GO:0071333, GO:0098686, GO:0098978, GO:0099056, GO:0008066, GO:0038023, GO:1904315, GO:0015276, GO:0050804, GO:0035249, GO:0045211"/>
<entry key="304" type="xstring" value="GO:0005244, GO:0006814, GO:0006936, GO:0009617, GO:0034765, GO:0055078, GO:0097386, GO:0005248, GO:0019228, GO:0086010, GO:0030424, GO:0035725, GO:0001518"/>
<entry key="305" type="xstring" value="GO:0000139, GO:0005254, GO:0005515, GO:0005524, GO:0005765, GO:0005794, GO:0005829, GO:0005886, GO:0007588, GO:0010008, GO:0016020, GO:0034220, GO:0042802, GO:0045177, GO:1902476, GO:1902600, GO:0005887, GO:0008021, GO:0005247, GO:0005769, GO:0015299"/>
<entry key="306" type="xstring" value="GO:0001696, GO:0002064, GO:0005886, GO:0006811, GO:0016021, GO:0016323, GO:0016324, GO:0098656, GO:1902600, GO:0098719, GO:0015385, GO:0071805, GO:0051453, GO:0015386"/>
<entry key="307" type="xstring" value="GO:0001891, GO:0002250, GO:0005261, GO:0005381, GO:0005515, GO:0005654, GO:0005764, GO:0005765, GO:0005770, GO:0005794, GO:0005886, GO:0005887, GO:0006812, GO:0008289, GO:0010008, GO:0016021, GO:0019722, GO:0030670, GO:0031902, GO:0033572, GO:0034755, GO:0042995, GO:0043231, GO:0043235, GO:0051209, GO:0051289, GO:0070588, GO:0071277, GO:0071467, GO:0090382, GO:0097352, GO:0097682, GO:0099604, GO:0072345, GO:0016020"/>
<entry key="308" type="xstring" value="GO:0001568, GO:0001701, GO:0005515, GO:0005739, GO:0005886, GO:0006839, GO:0006879, GO:0015232, GO:0015886, GO:0016021, GO:0030218, GO:0031966, GO:0035264, GO:0042733, GO:0043249, GO:0046620, GO:0048536, GO:0048704, GO:0055085, GO:0060323, GO:0097037, GO:0020037"/>
<entry key="309" type="xstring" value="GO:0005886, GO:0007214, GO:0007601, GO:0019904, GO:0034707, GO:0045211, GO:0060078, GO:0098982, GO:1904315, GO:0042391, GO:0004890, GO:1902711, GO:0043005, GO:0005254, GO:0034220, GO:0007165, GO:0050877, GO:1902476, GO:0005887, GO:0045202, GO:0030594, GO:0007268"/>
<entry key="310" type="xstring" value="GO:0005384, GO:0005515, GO:0005769, GO:0005794, GO:0005886, GO:0006828, GO:0007173, GO:0016021, GO:0043524, GO:0055037, GO:0070374, GO:0071421, GO:0071579, GO:1903427, GO:1904385, GO:1905802, GO:2000773, GO:0071577, GO:0006882, GO:0005385"/>
<entry key="311" type="xstring" value="GO:0005737, GO:0005794, GO:0006829, GO:0008324, GO:0016021, GO:0031410, GO:0031982, GO:0032119, GO:0048471, GO:0098655"/>
<entry key="312" type="xstring" value="GO:0005215, GO:0005886, GO:0005887, GO:0006520, GO:0006590, GO:0008028, GO:0015171, GO:0015293, GO:0015349, GO:0015718, GO:0016324, GO:0042403, GO:0043252, GO:0070327, GO:0070460, GO:0089718, GO:0150104, GO:2000178, GO:0016021"/>
<entry key="313" type="xstring" value="GO:0005436, GO:0005737, GO:0005789, GO:0005886, GO:0005887, GO:0006814, GO:0006817, GO:0008308, GO:0008514, GO:0015143, GO:0015562, GO:0015711, GO:0015747, GO:0015760, GO:0016324, GO:0019534, GO:0031526, GO:0034220, GO:0035725, GO:0042910, GO:0046415, GO:0048471, GO:1901998, GO:1990961, GO:0015136, GO:0006820, GO:0022857, GO:0015739, GO:0016021, GO:0005764"/>
<entry key="314" type="xstring" value="GO:0003091, GO:0005515, GO:0005576, GO:0005737, GO:0005886, GO:0005887, GO:0006833, GO:0009897, GO:0009992, GO:0010008, GO:0015250, GO:0016323, GO:0030104, GO:0042383, GO:0050891, GO:0051289, GO:0055085, GO:0071346, GO:0090660, GO:0097450, GO:0016021"/>
<entry key="315" type="xstring" value="GO:0005251, GO:0005794, GO:0005829, GO:0005886, GO:0006813, GO:0015459, GO:0034765, GO:0050796, GO:0051260, GO:0005249, GO:0008076, GO:0071805, GO:0016021"/>
<entry key="316" type="xstring" value="GO:0001508, GO:0002020, GO:0005102, GO:0005246, GO:0005509, GO:0005515, GO:0005654, GO:0005737, GO:0005739, GO:0005789, GO:0005790, GO:0005829, GO:0006816, GO:0006880, GO:0006942, GO:0007165, GO:0007507, GO:0007517, GO:0008016, GO:0010459, GO:0010649, GO:0010880, GO:0016020, GO:0016529, GO:0030018, GO:0030315, GO:0033017, GO:0035774, GO:0042994, GO:0043679, GO:0044325, GO:0044326, GO:0046982, GO:0051281, GO:0051924, GO:0055118, GO:0060315, GO:0070062, GO:0070491, GO:0086004, GO:1901077, GO:1901841, GO:1901844, GO:2000678, GO:0042584"/>
<entry key="317" type="xstring" value="GO:0005515, GO:0005739, GO:0006730, GO:0006826, GO:0015194, GO:0015825, GO:0030218, GO:0031305, GO:0042942, GO:0042945, GO:0140300, GO:0022889, GO:0022857, GO:1990542"/>
<entry key="318" type="xstring" value="GO:0072488, GO:0008519, GO:0005887"/>
<entry key="319" type="xstring" value="GO:0005886, GO:0016021, GO:0016020, GO:0005385, GO:0071577"/>
<entry key="320" type="xstring" value="GO:0005515, GO:0005576, GO:0007165, GO:0007267, GO:0007399, GO:0008083, GO:0048167, GO:0060078, GO:1901843, GO:1903421, GO:0017080, GO:1905150, GO:0005737, GO:0005634"/>
<entry key="321" type="xstring" value="GO:0001618, GO:0005436, GO:0005886, GO:0006811, GO:0016020, GO:0035725, GO:0038023, GO:0046718, GO:0070062, GO:0035435, GO:0005887, GO:0005315"/>
<entry key="322" type="xstring" value="GO:0005516, GO:0005886, GO:0009986, GO:0010389, GO:0034765, GO:0044325, GO:0044877, GO:0071805, GO:0005249, GO:0005887, GO:0042391"/>
<entry key="323" type="xstring" value="GO:0005452, GO:0005515, GO:0005886, GO:0005887, GO:0009897, GO:0015106, GO:0015698, GO:0015701, GO:0016020, GO:0061337, GO:0086001, GO:0098656, GO:0150104, GO:0055085, GO:0022857, GO:0015301, GO:0050801, GO:0051453"/>
<entry key="324" type="xstring" value="GO:0005739, GO:0006865, GO:0015075, GO:0034220, GO:0022857, GO:1990542, GO:0031305"/>
<entry key="325" type="xstring" value="GO:0001963, GO:0002125, GO:0005515, GO:0005576, GO:0005615, GO:0005634, GO:0005767, GO:0005771, GO:0005874, GO:0006954, GO:0007165, GO:0007565, GO:0007611, GO:0009755, GO:0030141, GO:0030425, GO:0031045, GO:0035690, GO:0035865, GO:0042277, GO:0042445, GO:0043196, GO:0043204, GO:0043679, GO:0045055, GO:0048149, GO:0051424, GO:0051459, GO:0051460, GO:0071277, GO:0071314, GO:0071320, GO:0071356, GO:0071391, GO:0071392, GO:0080135, GO:0097211, GO:1900011, GO:2000310, GO:0005783, GO:0005794"/>
<entry key="326" type="xstring" value="GO:0001508, GO:0005515, GO:0005635, GO:0005737, GO:0005901, GO:0006605, GO:0008179, GO:0010738, GO:0010880, GO:0014701, GO:0014704, GO:0016529, GO:0019933, GO:0030307, GO:0030315, GO:0031965, GO:0034237, GO:0034704, GO:0043495, GO:0044325, GO:0048471, GO:0051018, GO:0051281, GO:0060090, GO:0060306, GO:0060316, GO:0061051, GO:0070886, GO:0071320, GO:0071345, GO:1901381, GO:1902261"/>
<entry key="327" type="xstring" value="GO:0005347, GO:0005509, GO:0005739, GO:0005743, GO:0006839, GO:0010941, GO:0015867, GO:0016021, GO:0034599, GO:0055085, GO:0071277"/>
<entry key="328" type="xstring" value="GO:0005886, GO:0005887, GO:0006813, GO:0015269, GO:0015271, GO:0071467, GO:0097623, GO:0071805, GO:0022841, GO:0030322"/>
<entry key="329" type="xstring" value="GO:0000902, GO:0002088, GO:0016021, GO:0035265, GO:0055085, GO:0005243, GO:0007267, GO:0005922"/>
<entry key="330" type="xstring" value="GO:0001501, GO:0005315, GO:0005886, GO:0005887, GO:0007626, GO:0015114, GO:0016021, GO:0019867, GO:0030500, GO:0030504, GO:0030505, GO:0035435, GO:0055085"/>
<entry key="331" type="xstring" value="GO:0005452, GO:0005886, GO:0006821, GO:0007601, GO:0008510, GO:0009416, GO:0009791, GO:0015301, GO:0015701, GO:0016021, GO:0016323, GO:0016324, GO:0021860, GO:0030425, GO:0035264, GO:0035641, GO:0035725, GO:0036477, GO:0043025, GO:0043204, GO:0043679, GO:0045202, GO:0048172, GO:0048854, GO:0097440, GO:0097441, GO:0097442, GO:0098656, GO:0098794, GO:1902600, GO:0051453, GO:0055085, GO:0022857, GO:0050801"/>
<entry key="332" type="xstring" value="GO:0000095, GO:0005739, GO:0005743, GO:0006811, GO:0015805, GO:0016021, GO:1901962"/>
<entry key="333" type="xstring" value="GO:0005886, GO:0007588, GO:0034220, GO:0034707, GO:0034765, GO:0046872, GO:1902476, GO:0006821, GO:0005247, GO:0005887"/>
<entry key="334" type="xstring" value="GO:0005886, GO:0007588, GO:0034220, GO:0034707, GO:0034765, GO:0042802, GO:0046872, GO:1902476, GO:0005247, GO:0005887, GO:0006821"/>
<entry key="335" type="xstring" value="GO:0005886, GO:0006814, GO:0007338, GO:0015299, GO:0016021, GO:0030317, GO:0034220, GO:0051453, GO:0097228, GO:1902600, GO:0015672"/>
<entry key="336" type="xstring" value="GO:0005515, GO:0005886, GO:0005887, GO:0006814, GO:0008272, GO:0015382, GO:1902358, GO:0098656, GO:0016021"/>
<entry key="337" type="xstring" value="GO:0001568, GO:0003158, GO:0005515, GO:0005887, GO:0005921, GO:0006816, GO:0007043, GO:0048265, GO:0055085, GO:0005243, GO:0007267, GO:0005922"/>
<entry key="338" type="xstring" value="GO:0005739, GO:0005743, GO:0008517, GO:0015884, GO:0016021, GO:0046655, GO:1904947, GO:1990548, GO:0015230"/>
<entry key="339" type="xstring" value="GO:0005230, GO:0005515, GO:0043005, GO:0050877, GO:0034220, GO:0007268, GO:0015464, GO:0042166, GO:0007271, GO:0045202, GO:0005892, GO:0005887, GO:0042391, GO:0007165, GO:0030594"/>
<entry key="340" type="xstring" value="GO:0005272, GO:0005452, GO:0005886, GO:0006814, GO:0012506, GO:0015106, GO:0015252, GO:0015293, GO:0015301, GO:0015701, GO:0016021, GO:0016323, GO:0016324, GO:0030003, GO:0035445, GO:0035725, GO:0042044, GO:0046713, GO:0046715, GO:0046983, GO:1902600, GO:0050801, GO:0022857, GO:0055085"/>
<entry key="341" type="xstring" value="GO:0003674, GO:0005515, GO:0005654, GO:0007517, GO:0008307, GO:0014701, GO:0016021, GO:0030018, GO:0030314, GO:0060314, GO:0060402, GO:0005789, GO:0005886, GO:0016529"/>
<entry key="342" type="xstring" value="GO:0003009, GO:0005515, GO:0033017, GO:0016529, GO:0060314"/>
<entry key="343" type="xstring" value="GO:0005308, GO:0005515, GO:0005886, GO:0005887, GO:0015293, GO:0015881, GO:0016323, GO:0150104, GO:0008028, GO:0015718, GO:0016021"/>
<entry key="344" type="xstring" value="GO:0005515, GO:0005737, GO:0005886, GO:0005887, GO:0006814, GO:0007420, GO:0008520, GO:0009636, GO:0015081, GO:0015205, GO:0015229, GO:0015851, GO:0015882, GO:0016324, GO:0019852, GO:0033300, GO:0035725, GO:0043229, GO:0070062, GO:0070837, GO:0070904, GO:0005215"/>
<entry key="345" type="xstring" value="GO:0002931, GO:0005737, GO:0007605, GO:0008134, GO:0008271, GO:0008360, GO:0009751, GO:0010996, GO:0015701, GO:0015755, GO:0016323, GO:0016328, GO:0019532, GO:0030507, GO:0034766, GO:0035864, GO:0042391, GO:0042493, GO:0042802, GO:0045793, GO:0090102, GO:0097066, GO:1902074, GO:1902358, GO:1902476, GO:2000147, GO:0015301, GO:0015106, GO:0019531, GO:0005887, GO:0015116, GO:0015108"/>
<entry key="346" type="xstring" value="GO:0005737, GO:0005886, GO:0006811, GO:0006865, GO:0015171, GO:0015187, GO:0016021, GO:0035524, GO:0070062, GO:0015808, GO:0015193, GO:1902600, GO:0003333, GO:0015180, GO:0015816, GO:0005280"/>
<entry key="347" type="xstring" value="GO:0005242, GO:0005267, GO:0005272, GO:0005515, GO:0005886, GO:0005887, GO:0006813, GO:0008076, GO:0016021, GO:0016324, GO:0022841, GO:0030425, GO:0034705, GO:0035725, GO:0042802, GO:0043204, GO:0043231, GO:0055037, GO:0060075, GO:0061337, GO:0071805, GO:0097060, GO:1902937, GO:0005249, GO:0030322"/>
<entry key="348" type="xstring" value="GO:0003333, GO:0005886, GO:0005887, GO:0006836, GO:0006865, GO:0015171, GO:0015293, GO:0016324, GO:0031526, GO:0035725"/>
<entry key="349" type="xstring" value="GO:0000902, GO:0003323, GO:0003677, GO:0005764, GO:0005765, GO:0005886, GO:0006401, GO:0009749, GO:0016021, GO:0035612, GO:0035650, GO:0042593, GO:0044342, GO:0050658, GO:0051032, GO:0061178, GO:0003725, GO:0051033"/>
<entry key="350" type="xstring" value="GO:0005229, GO:0005886, GO:0006821, GO:0016021, GO:0017128, GO:0034220, GO:0046983, GO:0061589, GO:0061590, GO:0061591, GO:0005254, GO:1902476, GO:0055085"/>
<entry key="351" type="xstring" value="GO:0005770, GO:0005789, GO:0005886, GO:0006811, GO:0016021, GO:0030425, GO:0031547, GO:0031901, GO:0043231, GO:0043679, GO:0044308, GO:0048675, GO:0048812, GO:0050808, GO:0051386, GO:0051453, GO:0055038, GO:0060996, GO:0097484, GO:0098656, GO:1902600, GO:0005739, GO:0015385, GO:0015386, GO:0071805, GO:0055037, GO:0098719"/>
<entry key="352" type="xstring" value="GO:0005515, GO:0005886, GO:0010961, GO:0015095, GO:0015693, GO:0016021, GO:0016323, GO:0022857, GO:0032991, GO:0035725, GO:0061768, GO:0070838, GO:0071286, GO:0072509, GO:1903830"/>
<entry key="353" type="xstring" value="GO:0005886, GO:0006090, GO:0015129, GO:0015293, GO:0015727, GO:0016020, GO:0016323, GO:0016324, GO:0035873, GO:0050900, GO:0008028, GO:0015718, GO:0005887, GO:0016021"/>
<entry key="354" type="xstring" value="GO:0004888, GO:0005515, GO:0005886, GO:0007210, GO:0007268, GO:0022850, GO:0045202, GO:0042391, GO:0050877, GO:0005887, GO:0043005, GO:0007165, GO:0034220, GO:0030594"/>
<entry key="355" type="xstring" value="GO:0005246, GO:0005509, GO:0005576, GO:0005829, GO:0007165, GO:0007601, GO:0007602, GO:0008594, GO:0043195, GO:0044325, GO:0045202, GO:0046549, GO:0060040"/>
<entry key="356" type="xstring" value="GO:0005524, GO:0010960, GO:0016021, GO:0016323, GO:0043231, GO:1903830, GO:0005886, GO:0022857, GO:0006810, GO:0015095"/>
<entry key="357" type="xstring" value="GO:0005215, GO:0005515, GO:0005886, GO:0006865, GO:0006874, GO:0008361, GO:0010961, GO:0016021, GO:0031133, GO:0042552, GO:0048741"/>
<entry key="358" type="xstring" value="GO:0005524, GO:0005886, GO:0016021, GO:0042626, GO:0055085, GO:0006869, GO:0005319, GO:0043231"/>
<entry key="359" type="xstring" value="GO:0008519, GO:0072488, GO:0005887"/>
<entry key="360" type="xstring" value="GO:0005515, GO:0008544, GO:0016021, GO:0055085, GO:0060707, GO:0060713, GO:1905867, GO:0005922, GO:0005243, GO:0007267"/>
<entry key="361" type="xstring" value="GO:0005509, GO:0005515, GO:0005886, GO:0016021, GO:0017121, GO:0017124, GO:0017128, GO:0019899, GO:0042609, GO:0071222"/>
<entry key="362" type="xstring" value="GO:0006869, GO:0016021, GO:0022857, GO:0055085"/>
<entry key="363" type="xstring" value="GO:0004888, GO:0005515, GO:0005886, GO:0007210, GO:0007268, GO:0022850, GO:0043005, GO:0030594, GO:0042391, GO:0005887, GO:0034220, GO:0050877, GO:0045202, GO:0007165"/>
<entry key="364" type="xstring" value="GO:0004888, GO:0005886, GO:0007210, GO:0007268, GO:0022850, GO:0045202, GO:0030594, GO:0050877, GO:0007165, GO:0034220, GO:0042391, GO:0043005, GO:0005887"/>
<entry key="365" type="xstring" value="GO:0005509, GO:0005515, GO:0005739, GO:0005759, GO:0005783, GO:0005790, GO:0005794, GO:0007029, GO:0007519, GO:0009408, GO:0010033, GO:0014804, GO:0014809, GO:0014894, GO:0016529, GO:0030315, GO:0033017, GO:0033018, GO:0034220, GO:0042802, GO:0045214, GO:0051258, GO:0051281, GO:1901341, GO:1903779, GO:2001256, GO:0030018, GO:0051279"/>
<entry key="366" type="xstring" value="GO:0003674, GO:0005515, GO:0005739, GO:0008150, GO:0061732, GO:1990830, GO:0050833, GO:0006850, GO:0031305"/>
<entry key="367" type="xstring" value="GO:0005737, GO:0005886, GO:0005887, GO:0006814, GO:0006979, GO:0008520, GO:0009925, GO:0015229, GO:0015882, GO:0016021, GO:0016323, GO:0016324, GO:0019852, GO:0070904, GO:0005215"/>
<entry key="368" type="xstring" value="GO:0005497, GO:0005515, GO:0005741, GO:0006626, GO:0006700, GO:0006783, GO:0006820, GO:0006821, GO:0006869, GO:0007568, GO:0008202, GO:0008347, GO:0008503, GO:0010042, GO:0010266, GO:0010940, GO:0014012, GO:0015485, GO:0030325, GO:0031397, GO:0032374, GO:0032570, GO:0032720, GO:0033574, GO:0042127, GO:0042493, GO:0043065, GO:0044325, GO:0045019, GO:0048266, GO:0050810, GO:0051901, GO:0051928, GO:0060242, GO:0060252, GO:0060253, GO:0070062, GO:0071222, GO:0071294, GO:0071476, GO:0072656, GO:1903147, GO:1903579, GO:2000379, GO:0016021, GO:0005783"/>
<entry key="369" type="xstring" value="GO:0005249, GO:0005515, GO:0005886, GO:0006813, GO:0016021, GO:0034765, GO:0005887, GO:0071805, GO:0042391"/>
<entry key="370" type="xstring" value="GO:0005244, GO:0005515, GO:0005886, GO:0006813, GO:0015271, GO:0034765, GO:0044305, GO:0045121, GO:0051260, GO:0099056, GO:0005251, GO:0005249, GO:0008076, GO:0071805, GO:0030424, GO:0016021"/>
<entry key="371" type="xstring" value="GO:0005245, GO:0005515, GO:0005891, GO:0007165, GO:0030317, GO:0030431, GO:0034765, GO:0035725, GO:0070588, GO:0008332, GO:0086010, GO:0005248, GO:0019228, GO:0045956, GO:0043005, GO:0001518, GO:0070509"/>
<entry key="372" type="xstring" value="GO:0005298, GO:0005886, GO:0005887, GO:0006836, GO:0015824, GO:0016020, GO:0035524, GO:0015193, GO:0035725"/>
<entry key="373" type="xstring" value="GO:0000166, GO:0001676, GO:0004467, GO:0005324, GO:0005515, GO:0005783, GO:0005886, GO:0005887, GO:0006646, GO:0006654, GO:0006655, GO:0006656, GO:0006659, GO:0006661, GO:0009925, GO:0010867, GO:0015225, GO:0015562, GO:0015878, GO:0015909, GO:0015911, GO:0016020, GO:0019216, GO:0031957, GO:0032049, GO:0044381, GO:0044539, GO:0047676, GO:0071072, GO:0090434, GO:0140115, GO:0150104, GO:1905135, GO:1990379, GO:0071902, GO:0015245, GO:0009409, GO:0005743, GO:0032868, GO:0031652, GO:0033211, GO:0001579"/>
<entry key="374" type="xstring" value="GO:0005452, GO:0005515, GO:0005886, GO:0005887, GO:0008514, GO:0009897, GO:0015347, GO:0015698, GO:0015711, GO:0016324, GO:0046415, GO:0055085, GO:0070062"/>
<entry key="375" type="xstring" value="GO:0005326, GO:0005345, GO:0005415, GO:0005886, GO:0006139, GO:0006836, GO:0012506, GO:0015211, GO:0015213, GO:0015389, GO:0015855, GO:0015860, GO:0015862, GO:0016020, GO:0030135, GO:0031526, GO:0032238, GO:0035340, GO:0045117, GO:0072531, GO:0150104, GO:1901474, GO:1901642, GO:1904823, GO:0005337, GO:0005887, GO:0001895, GO:0015293"/>
<entry key="376" type="xstring" value="GO:0001618, GO:0005515, GO:0005886, GO:0005887, GO:0006865, GO:0006868, GO:0009925, GO:0010585, GO:0015171, GO:0015175, GO:0015183, GO:0015186, GO:0015194, GO:0015293, GO:0015804, GO:0015825, GO:0016020, GO:0016021, GO:0038023, GO:0042470, GO:0046718, GO:0046872, GO:0070062, GO:0070207, GO:0140009, GO:0150104, GO:1903803"/>
<entry key="377" type="xstring" value="GO:0000139, GO:0001822, GO:0005515, GO:0005783, GO:0005789, GO:0005793, GO:0005794, GO:0005801, GO:0005886, GO:0006886, GO:0006888, GO:0006890, GO:0008320, GO:0012507, GO:0016021, GO:0019905, GO:0030133, GO:0030137, GO:0030140, GO:0030667, GO:0032612, GO:0033116, GO:0035459, GO:0035964, GO:0042470, GO:0042589, GO:0043279, GO:0044877, GO:0045055, GO:0048199, GO:0048205, GO:0048208, GO:0050714, GO:0070765, GO:0071806, GO:0106272, GO:0106273, GO:1902003, GO:0030134, GO:0007030"/>
<entry key="378" type="xstring" value="GO:0005245, GO:0005246, GO:0005886, GO:0005891, GO:0006816, GO:0061337, GO:0070588, GO:1990454, GO:1902514"/>
<entry key="379" type="xstring" value="GO:0005227, GO:0005515, GO:0005886, GO:0007275, GO:0032570, GO:0034765, GO:0035036, GO:0036128, GO:0070588, GO:0048240, GO:0030317, GO:0006814, GO:0005245, GO:0097228, GO:0001669"/>
<entry key="380" type="xstring" value="GO:0005246, GO:0005886, GO:0005887, GO:0009986, GO:0030666, GO:0032281, GO:0035255, GO:0036477, GO:0042220, GO:0044297, GO:0051899, GO:0061337, GO:0070588, GO:0098962, GO:0098978, GO:1990454, GO:2000311, GO:2000969, GO:0016247, GO:0051968, GO:0098839, GO:0019226, GO:0005245, GO:0098970, GO:0098943, GO:0099590"/>
<entry key="381" type="xstring" value="GO:0005783, GO:0005886, GO:0007275, GO:0031514, GO:0032570, GO:0034765, GO:0035036, GO:0036128, GO:0070588, GO:0030317, GO:0001669, GO:0006814, GO:0005245, GO:0048240"/>
<entry key="382" type="xstring" value="GO:0005215, GO:0005515, GO:0005789, GO:0006888, GO:0015031, GO:0016021"/>
<entry key="383" type="xstring" value="GO:0005515, GO:0005776, GO:0005789, GO:0005829, GO:0005886, GO:0006699, GO:0010506, GO:0015485, GO:0015918, GO:0071397, GO:0097038, GO:1901800, GO:0032934, GO:0043231, GO:0015248, GO:0016020"/>
<entry key="384" type="xstring" value="GO:0005515, GO:0005737, GO:0010873, GO:0010879, GO:0015485, GO:0031410, GO:0032367, GO:0070508, GO:0070859, GO:0120009, GO:0120020, GO:0005783, GO:0005829"/>
<entry key="385" type="xstring" value="GO:0005515, GO:0005739, GO:0005743, GO:0005744, GO:0005758, GO:0006626, GO:0015450, GO:0031305, GO:0030150, GO:0008320"/>
<entry key="386" type="xstring" value="GO:0000149, GO:0002576, GO:0005515, GO:0005576, GO:0005765, GO:0005794, GO:0005829, GO:0006904, GO:0008021, GO:0016021, GO:0016192, GO:0019869, GO:0031093, GO:0031901, GO:0031902, GO:0031982, GO:0043025, GO:0043231, GO:0048471, GO:0055037, GO:0055038, GO:0061025, GO:1903076, GO:0097352, GO:0006888, GO:0042147, GO:0005789, GO:0006891, GO:0048280, GO:0006623, GO:0006896, GO:0031201, GO:0005484, GO:0012507"/>
<entry key="387" type="xstring" value="GO:0005515, GO:0005615, GO:0005739, GO:0005783, GO:0005856, GO:0005886, GO:0005887, GO:0016020, GO:0031982, GO:0035577, GO:0035579, GO:0042470, GO:0042802, GO:0042803, GO:0043312, GO:0044829, GO:0045121, GO:0048471, GO:0070062, GO:0070063, GO:0070821, GO:0072562, GO:0090314, GO:1901585"/>
<entry key="388" type="xstring" value="GO:0000287, GO:0005524, GO:0005794, GO:0005886, GO:0016021, GO:0035579, GO:0043312, GO:0070821, GO:0005802, GO:0140326, GO:0007030, GO:0045332"/>
<entry key="389" type="xstring" value="GO:0005886, GO:0007275, GO:0007283, GO:0015347, GO:0016323, GO:0030154, GO:0035577, GO:0035579, GO:0043252, GO:0043312, GO:0055085, GO:0070062, GO:0005887"/>
<entry key="390" type="xstring" value="GO:0005242, GO:0005515, GO:0005886, GO:0006813, GO:0006936, GO:0008016, GO:0016021, GO:0031224, GO:0051289, GO:0061337, GO:0034765, GO:1990573"/>
<entry key="391" type="xstring" value="GO:0005886, GO:0008076, GO:0030425, GO:0043025, GO:0061337, GO:0034765, GO:0005242, GO:1990573"/>
<entry key="392" type="xstring" value="GO:0005515, GO:0016324, GO:0044325, GO:0098915, GO:0015459, GO:0005251, GO:0060307, GO:0086091, GO:0008076, GO:0086011, GO:0097623, GO:1902260, GO:1902282, GO:0086005"/>
<entry key="393" type="xstring" value="GO:0005515, GO:0005543, GO:0005768, GO:0005770, GO:0005829, GO:0006699, GO:0008203, GO:0015918, GO:0016192, GO:0019886, GO:0044232, GO:0070062, GO:0015248, GO:0032934, GO:0043231, GO:0015485, GO:0016020"/>
<entry key="394" type="xstring" value="GO:0005515, GO:0005739, GO:0005741, GO:0005742, GO:0006626, GO:0008320, GO:0016021, GO:0016236, GO:0030150, GO:0031647, GO:0098779, GO:1903955"/>
<entry key="395" type="xstring" value="GO:0005222, GO:0005248, GO:0005249, GO:0005515, GO:0005886, GO:0005887, GO:0007267, GO:0008076, GO:0030552, GO:0034765, GO:0035725, GO:0042391, GO:0042802, GO:0071320, GO:0071321, GO:0071805, GO:0086012, GO:0098719, GO:0098855, GO:1990573"/>
<entry key="396" type="xstring" value="GO:0005515, GO:0005886, GO:0015204, GO:0016020, GO:0016021, GO:0016324, GO:0050839, GO:0055085, GO:0071918"/>
<entry key="397" type="xstring" value="GO:0001523, GO:0005319, GO:0005543, GO:0005576, GO:0009749, GO:0016209, GO:0033344, GO:0034361, GO:0034362, GO:0034364, GO:0034365, GO:0034366, GO:0034375, GO:0034380, GO:0034384, GO:0034445, GO:0042632, GO:0043691, GO:0098869"/>
<entry key="398" type="xstring" value="GO:0003674, GO:0005515, GO:0005575, GO:0008150, GO:0016021, GO:0022857, GO:0055085"/>
<entry key="399" type="xstring" value="GO:0002854, GO:0005783, GO:0005794, GO:0005886, GO:0015747, GO:0016021, GO:0016324, GO:0034356, GO:0045922, GO:0055085, GO:0070062, GO:0090416, GO:2001142"/>
<entry key="400" type="xstring" value="GO:0001954, GO:0003779, GO:0005178, GO:0005515, GO:0005654, GO:0005737, GO:0005856, GO:0005886, GO:0006936, GO:0007517, GO:0008270, GO:0016010, GO:0016020, GO:0017166, GO:0019901, GO:0030175, GO:0031527, GO:0031594, GO:0032991, GO:0042383, GO:0045211, GO:0070062, GO:2000649, GO:0070938"/>
<entry key="401" type="xstring" value="GO:0005515, GO:0007286, GO:0015485, GO:0015918, GO:0097440, GO:0043231, GO:0015248, GO:0016020, GO:0005829, GO:0032934, GO:0097038, GO:0005886"/>
<entry key="402" type="xstring" value="GO:0004890, GO:0005230, GO:0005575, GO:0005886, GO:0007214, GO:0007268, GO:0019904, GO:0034707, GO:0045211, GO:0005887, GO:1902476, GO:0050877, GO:0042391, GO:0007165, GO:0005254, GO:0045202, GO:1902711, GO:0030594, GO:0043005, GO:0034220"/>
<entry key="403" type="xstring" value="GO:0005765, GO:0005829, GO:0008286, GO:0016241, GO:0030177, GO:0033572, GO:0034220, GO:0042802, GO:0070062, GO:0090383, GO:1902600, GO:0000221, GO:0046961"/>
<entry key="404" type="xstring" value="GO:0000220, GO:0005515, GO:0005765, GO:0005794, GO:0005829, GO:0005886, GO:0007035, GO:0008286, GO:0010008, GO:0016021, GO:0016241, GO:0016607, GO:0030667, GO:0030670, GO:0033572, GO:0034220, GO:0042470, GO:0043231, GO:0043312, GO:0051117, GO:0070062, GO:0090383, GO:0101003, GO:1902600, GO:0016471, GO:0046961"/>
<entry key="405" type="xstring" value="GO:0005515, GO:0005886, GO:0043252, GO:0055085, GO:0070327, GO:0005887, GO:0015347, GO:0015349"/>
<entry key="406" type="xstring" value="GO:0000287, GO:0002020, GO:0005524, GO:0005769, GO:0005802, GO:0016021, GO:0031901, GO:0045332, GO:0048471, GO:0055037, GO:0005886, GO:0140326, GO:0006897, GO:0006890, GO:0005768"/>
<entry key="407" type="xstring" value="GO:0005251, GO:0005886, GO:0008076, GO:0034765, GO:0044325, GO:0051260, GO:0071805, GO:0016021, GO:0005249"/>
<entry key="408" type="xstring" value="GO:0003723, GO:0005515, GO:0005737, GO:0005789, GO:0006378, GO:0006611, GO:0006730, GO:0006915, GO:0010765, GO:0016324, GO:0031440, GO:0032412, GO:0038166, GO:0042045, GO:0042802, GO:0044070, GO:0044233, GO:0051592, GO:0070062, GO:1903779, GO:1990456, GO:0004013, GO:0005829, GO:0033353"/>
<entry key="409" type="xstring" value="GO:0005347, GO:0005743, GO:0015867, GO:0016021, GO:0055085"/>
<entry key="410" type="xstring" value="GO:0005244, GO:0005267, GO:0005509, GO:0005515, GO:0005737, GO:0005886, GO:0008076, GO:0015459, GO:0030425, GO:0031234, GO:0061337, GO:0071805, GO:1901379"/>
<entry key="411" type="xstring" value="GO:0005244, GO:0005267, GO:0005509, GO:0005515, GO:0005737, GO:0005783, GO:0005829, GO:0005886, GO:0008076, GO:0015459, GO:0061337, GO:0071805, GO:0072659, GO:1901379"/>
<entry key="412" type="xstring" value="GO:0005515, GO:0005811, GO:0005886, GO:0005887, GO:0006833, GO:0009636, GO:0015250, GO:0015254, GO:0015793, GO:0016324, GO:0051289, GO:0071468, GO:0071918, GO:0015204"/>
<entry key="413" type="xstring" value="GO:0005515, GO:1904659, GO:0005886, GO:0016021, GO:0006814, GO:0005412"/>
<entry key="414" type="xstring" value="GO:0005347, GO:0005743, GO:0006554, GO:0015139, GO:0015742, GO:0015867, GO:0016021, GO:0055085"/>
<entry key="415" type="xstring" value="GO:0005326, GO:0005829, GO:0005886, GO:0007601, GO:0019905, GO:0030073, GO:0031630, GO:0050896, GO:0098684, GO:0098993, GO:0046928, GO:0016079, GO:0031201, GO:0043195, GO:0000149"/>
<entry key="416" type="xstring" value="GO:0005515, GO:0005886, GO:0015467, GO:0098688, GO:0099056, GO:0005242, GO:1990573, GO:0034765"/>
<entry key="417" type="xstring" value="GO:0005242, GO:0005886, GO:0006813, GO:0008076, GO:0016323, GO:1990573, GO:0034765"/>
<entry key="418" type="xstring" value="GO:0005515, GO:0005829, GO:0006656, GO:0006869, GO:0008525, GO:0015914, GO:0031210, GO:0120163"/>
<entry key="419" type="xstring" value="GO:0000287, GO:0005515, GO:0005524, GO:0005783, GO:0005789, GO:0016021, GO:0030659, GO:0045332, GO:0140326, GO:0005886"/>
<entry key="420" type="xstring" value="GO:0000287, GO:0005524, GO:0005789, GO:0005794, GO:0005886, GO:0016021, GO:0034220, GO:0140326, GO:0005802, GO:0007030, GO:0045332"/>
<entry key="421" type="xstring" value="GO:0000287, GO:0002080, GO:0005524, GO:0005789, GO:0007339, GO:0016021, GO:0045332, GO:0140326, GO:0005886, GO:0007030, GO:0005802"/>
<entry key="422" type="xstring" value="GO:0005451, GO:0005515, GO:0005743, GO:0005886, GO:0006814, GO:0010008, GO:0010348, GO:0015385, GO:0016021, GO:0016323, GO:0016324, GO:0030317, GO:0030672, GO:0031966, GO:0034220, GO:0035725, GO:0042802, GO:0061178, GO:0072583, GO:0097228, GO:1902600, GO:2001206, GO:0015672"/>
<entry key="423" type="xstring" value="GO:0005385, GO:0005654, GO:0005730, GO:0005794, GO:0005887, GO:0006824, GO:0006829, GO:0006882, GO:0008270, GO:0010043, GO:0010155, GO:0016020, GO:0016324, GO:0030141, GO:0030667, GO:0071577"/>
<entry key="424" type="xstring" value="GO:0005515, GO:0005886, GO:0005887, GO:0006814, GO:0015141, GO:0015361, GO:0016020, GO:0070062, GO:0071422, GO:0098656, GO:0016021"/>
<entry key="425" type="xstring" value="GO:0005654, GO:0005793, GO:0005794, GO:0005801, GO:0010629, GO:0016021, GO:0033116, GO:0036066, GO:0045747, GO:0015786, GO:0015297"/>
<entry key="426" type="xstring" value="GO:0005515, GO:0005730, GO:0005764, GO:0005769, GO:0005776, GO:0005783, GO:0005813, GO:0005814, GO:0005829, GO:0005856, GO:0006887, GO:0006914, GO:0007268, GO:0007420, GO:0008021, GO:0008089, GO:0008090, GO:0008104, GO:0015629, GO:0016234, GO:0017157, GO:0021549, GO:0021979, GO:0030030, GO:0030426, GO:0031587, GO:0032230, GO:0032901, GO:0043197, GO:0044325, GO:0045742, GO:0048011, GO:0048403, GO:0050769, GO:1902430, GO:1902513, GO:1902857, GO:1904115, GO:0048311, GO:0022008, GO:0017022, GO:0005102, GO:0030425, GO:0006605, GO:0031410, GO:0098957, GO:0005739, GO:0047496"/>
<entry key="427" type="xstring" value="GO:0005375, GO:0005515, GO:0005770, GO:0005887, GO:0006825, GO:0035434, GO:0055037, GO:1902311, GO:0006878, GO:0005886"/>
<entry key="428" type="xstring" value="GO:0001782, GO:0002920, GO:0003376, GO:0005886, GO:0006665, GO:0006869, GO:0010008, GO:0016021, GO:0022857, GO:0043029, GO:0046624, GO:0048073, GO:0048535, GO:0055085, GO:0060348, GO:0072676"/>
<entry key="429" type="xstring" value="GO:0004888, GO:0005102, GO:0005262, GO:0007204, GO:0007271, GO:0016020, GO:0030424, GO:0042127, GO:0042472, GO:0043204, GO:0050910, GO:0060079, GO:0070373, GO:0070588, GO:0098981, GO:0099060, GO:0043005, GO:0030594, GO:0007165, GO:0042391, GO:0045202, GO:0005887, GO:0050877, GO:0007268, GO:0034220, GO:0022848"/>
<entry key="430" type="xstring" value="GO:0003674, GO:0005575, GO:0005887, GO:0032426, GO:0050910, GO:0070588, GO:1903169, GO:0060005, GO:0008381, GO:0005245"/>
<entry key="431" type="xstring" value="GO:0000139, GO:0002761, GO:0002829, GO:0005515, GO:0005576, GO:0005938, GO:0006879, GO:0007034, GO:0010008, GO:0010629, GO:0016021, GO:0030425, GO:0031398, GO:0032410, GO:0032713, GO:0042130, GO:0043123, GO:0045202, GO:0045619, GO:0045732, GO:0048294, GO:0048302, GO:0048471, GO:0050728, GO:0051224, GO:0006511, GO:0005783, GO:0050699, GO:0030001, GO:0005794"/>
<entry key="432" type="xstring" value="GO:0005515, GO:0005886, GO:0005887, GO:0015347, GO:0015711, GO:0016020, GO:0016323, GO:0055085"/>
<entry key="433" type="xstring" value="GO:0001508, GO:0005513, GO:0005515, GO:0005886, GO:0005887, GO:0006813, GO:0007268, GO:0008076, GO:0015269, GO:0019228, GO:0019229, GO:0045202, GO:0046928, GO:0071805, GO:0015459"/>
<entry key="434" type="xstring" value="GO:0005249, GO:0005515, GO:0005887, GO:0008076, GO:0022414, GO:0044325, GO:0071805, GO:0099104, GO:1903818"/>
<entry key="435" type="xstring" value="GO:0005225, GO:0005515, GO:0005737, GO:0005789, GO:0005886, GO:0005887, GO:0015698, GO:0015734, GO:0015810, GO:0016020, GO:0034214, GO:0034702, GO:0045444, GO:0055085, GO:0071470, GO:0098656"/>
<entry key="436" type="xstring" value="GO:0005515, GO:0005737, GO:0005789, GO:0005886, GO:0005887, GO:0015698, GO:0034702, GO:0055085, GO:0098656, GO:0005225"/>
<entry key="437" type="xstring" value="GO:0022851, GO:0034707, GO:0045211, GO:1902711, GO:2001226, GO:0007268, GO:0034220, GO:0005254, GO:0008503, GO:0098794, GO:0043005, GO:0030594, GO:1904315, GO:0007165, GO:0005237, GO:0060078, GO:0042391, GO:0004890, GO:0005887, GO:0032590, GO:0045202, GO:1902476, GO:0051932, GO:0007214, GO:0050877"/>
<entry key="438" type="xstring" value="GO:0003333, GO:0005515, GO:0005886, GO:0005887, GO:0006865, GO:0015171, GO:0015174, GO:0015297, GO:0015822, GO:0016323, GO:0043231, GO:0050900, GO:1902475, GO:1990822, GO:0015179"/>
<entry key="439" type="xstring" value="GO:0005515, GO:0005886, GO:0006836, GO:0007268, GO:0008021, GO:0022857, GO:0030672, GO:0055085, GO:0043005, GO:0016021"/>
<entry key="440" type="xstring" value="GO:0003094, GO:0005227, GO:0005886, GO:0006812, GO:0016021, GO:0098655, GO:1990760"/>
<entry key="441" type="xstring" value="GO:0005385, GO:0005515, GO:0005886, GO:0005887, GO:0006829, GO:0031410, GO:0036464, GO:0016020, GO:0071577"/>
<entry key="442" type="xstring" value="GO:0005515, GO:0006829, GO:0016021, GO:0046873, GO:0055085"/>
<entry key="443" type="xstring" value="GO:0003085, GO:0005242, GO:0005886, GO:0006813, GO:0008076, GO:0034765, GO:0060075, GO:0061337, GO:0005887, GO:0071805, GO:0030322, GO:0022841"/>
<entry key="444" type="xstring" value="GO:0003674, GO:0005575, GO:0008150, GO:0016021, GO:0022857, GO:0055085"/>
<entry key="445" type="xstring" value="GO:0005216, GO:0007275, GO:0007283, GO:0016021, GO:0030154, GO:0030317, GO:0031514, GO:0098656, GO:1902600, GO:0051453, GO:0005886, GO:0071805, GO:0015386, GO:0015385, GO:0098719"/>
<entry key="446" type="xstring" value="GO:0005385, GO:0005634, GO:0005737, GO:0005794, GO:0005886, GO:0016021, GO:0016020, GO:0071577"/>
<entry key="447" type="xstring" value="GO:0003333, GO:0005515, GO:0005886, GO:0005887, GO:0006590, GO:0006865, GO:0015171, GO:0015173, GO:0015349, GO:0015801, GO:0016323, GO:0030054, GO:0043231, GO:0070327, GO:0070460, GO:0016021"/>
<entry key="448" type="xstring" value="GO:0005886, GO:0015377, GO:0016021, GO:0070062, GO:0055075, GO:0006884, GO:0015379, GO:1990573, GO:1902476, GO:0055064"/>
<entry key="449" type="xstring" value="GO:0005515, GO:0005886, GO:0005887, GO:0006873, GO:0006885, GO:0008519, GO:0015696, GO:0015837, GO:0016323, GO:0016324, GO:0030506, GO:0030855, GO:0031410, GO:0042592, GO:0042802, GO:0070062, GO:0070634, GO:0072488"/>
<entry key="450" type="xstring" value="GO:0005515, GO:0005739, GO:1990542, GO:0022889, GO:0140300, GO:0031305, GO:0022857"/>
<entry key="451" type="xstring" value="GO:0005654, GO:0005739, GO:0005741, GO:0005829, GO:0005886, GO:0006656, GO:0015220, GO:0015871, GO:0016020, GO:0016021, GO:0042426, GO:0055085, GO:0070062, GO:0150104, GO:0022857"/>
<entry key="452" type="xstring" value="GO:0001692, GO:0005326, GO:0005337, GO:0005342, GO:0005886, GO:0006836, GO:0008324, GO:0008504, GO:0015101, GO:0015562, GO:0015695, GO:0015844, GO:0016323, GO:0016324, GO:0019534, GO:0042908, GO:0042910, GO:0051610, GO:0051615, GO:0051620, GO:0051625, GO:0090494, GO:0098655, GO:0098793, GO:0140115, GO:0150104, GO:1901642, GO:1901998, GO:1903825, GO:0016021"/>
<entry key="453" type="xstring" value="GO:0000002, GO:0005347, GO:0005739, GO:0005743, GO:0006864, GO:0007005, GO:0015218, GO:0015867, GO:0016021, GO:0051881, GO:1990519"/>
<entry key="454" type="xstring" value="GO:0005244, GO:0005886, GO:0034765, GO:0071805, GO:0030322, GO:0005887, GO:0022841"/>
<entry key="455" type="xstring" value="GO:0001504, GO:0005326, GO:0005730, GO:0005886, GO:0005887, GO:0006836, GO:0015211, GO:0015213, GO:0015858, GO:0015860, GO:0015862, GO:0016323, GO:0031965, GO:0032238, GO:0072531, GO:0098793, GO:0098810, GO:0150104, GO:1901642, GO:0005337, GO:0035364, GO:0015854, GO:0015853, GO:0035344, GO:0016021"/>
<entry key="456" type="xstring" value="GO:0002021, GO:0005509, GO:0005743, GO:0014823, GO:0015867, GO:0016021, GO:0032094, GO:0035264, GO:0043010, GO:0045333, GO:0046034, GO:0060612, GO:0070588, GO:0005347"/>
<entry key="457" type="xstring" value="GO:0070588, GO:0005891, GO:0005245"/>
<entry key="458" type="xstring" value="GO:0005515, GO:0006814, GO:0016021, GO:0015171, GO:0003333"/>
<entry key="459" type="xstring" value="GO:0016021, GO:1902475, GO:0015179, GO:0003333"/>
<entry key="460" type="xstring" value="GO:0005515, GO:0005737, GO:0010765, GO:0016324, GO:0033137, GO:0070373, GO:2000651"/>
<entry key="461" type="xstring" value="GO:0005886, GO:0034765, GO:0005249, GO:0071805, GO:0005887, GO:0042391"/>
<entry key="462" type="xstring" value="GO:0005886, GO:0034765, GO:0042391, GO:0005249, GO:0005887, GO:0071805"/>
<entry key="463" type="xstring" value="GO:0005251, GO:0005515, GO:0005783, GO:0005886, GO:0008076, GO:0034765, GO:0051260, GO:0071805, GO:0005249, GO:0016021"/>
<entry key="464" type="xstring" value="GO:0005515, GO:0006811, GO:0016020, GO:0016021, GO:0055085, GO:0043231, GO:0005886, GO:0006810, GO:0022857"/>
<entry key="465" type="xstring" value="GO:0005290, GO:0005886, GO:0005887, GO:0006814, GO:0006865, GO:0006867, GO:0006868, GO:0007420, GO:0007565, GO:0015171, GO:0015180, GO:0015182, GO:0015186, GO:0015293, GO:0015297, GO:0015808, GO:0015817, GO:0016323, GO:0016324, GO:0051365, GO:0061402, GO:0089709, GO:0150104, GO:2000487, GO:0003333"/>
<entry key="466" type="xstring" value="GO:0005886, GO:0008506, GO:0008645, GO:0010907, GO:0015770, GO:0016021, GO:0045723, GO:0048713, GO:0051119, GO:0016020"/>
<entry key="467" type="xstring" value="GO:0005244, GO:0034765, GO:0071805, GO:0022841, GO:0005887, GO:0030322"/>
<entry key="468" type="xstring" value="GO:0005515, GO:0005654, GO:0005737, GO:0005829, GO:0007165, GO:0008526, GO:0015914, GO:0035091, GO:0070300, GO:0120009, GO:1901611, GO:1990050, GO:0008525"/>
<entry key="469" type="xstring" value="GO:0005576, GO:0007613, GO:0008542, GO:0014069, GO:0035255, GO:0048169, GO:0060076, GO:0097120, GO:0098839, GO:0098978, GO:0099061, GO:2000312, GO:2000463"/>
<entry key="470" type="xstring" value="GO:0005515, GO:0008643, GO:0015165, GO:0090481, GO:0030173"/>
<entry key="471" type="xstring" value="GO:0005515, GO:0005789, GO:0005829, GO:0005886, GO:0006699, GO:0015485, GO:0015918, GO:0016020, GO:0031965, GO:0032433, GO:0097038, GO:0015248, GO:0043231, GO:0032934"/>
<entry key="472" type="xstring" value="GO:0005515, GO:0005634, GO:0005739, GO:0035774, GO:0042802, GO:0061732, GO:0006850, GO:0031305, GO:0050833"/>
<entry key="473" type="xstring" value="GO:0002250, GO:0005886, GO:0015031, GO:0016021, GO:0031902, GO:0042802, GO:0045087, GO:0051209, GO:0055038, GO:0070588, GO:0071639, GO:0071642, GO:0071651, GO:1905517, GO:1990266, GO:2000343, GO:0072345, GO:0016020, GO:0005765"/>
<entry key="474" type="xstring" value="GO:0005509, GO:0005829, GO:0006661, GO:0008526, GO:0012505, GO:0015914, GO:0016020, GO:0030971, GO:0044297, GO:0048015, GO:0120009, GO:0008525, GO:0035091, GO:0005737, GO:0031210"/>
<entry key="475" type="xstring" value="GO:0005515, GO:0007605, GO:0016021, GO:0042552, GO:0043209, GO:0055085, GO:0086053, GO:0086077, GO:0005922, GO:0007267, GO:0005243"/>
<entry key="476" type="xstring" value="GO:0005789, GO:0008643, GO:0015760, GO:0016020, GO:0030176, GO:0035435, GO:0061513"/>
<entry key="477" type="xstring" value="GO:0005515, GO:0005794, GO:0005829, GO:0006699, GO:0015918, GO:0031902, GO:0043231, GO:0015248, GO:0032934, GO:0016020"/>
<entry key="478" type="xstring" value="GO:0005515, GO:0005789, GO:0005829, GO:0005886, GO:0006699, GO:0015918, GO:0031901, GO:0031965, GO:0032374, GO:0097038, GO:0016020, GO:0015485, GO:0015248, GO:0043231, GO:0032934"/>
<entry key="479" type="xstring" value="GO:0001786, GO:0005515, GO:0005548, GO:0005829, GO:0005856, GO:0015485, GO:0015914, GO:0015918, GO:0036150, GO:0015248, GO:0032934, GO:0016020, GO:0043231"/>
<entry key="480" type="xstring" value="GO:0005887, GO:0006869, GO:0008643, GO:0015293, GO:0046624, GO:0055085, GO:0005215, GO:0071702"/>
<entry key="481" type="xstring" value="GO:0000139, GO:0005515, GO:0005783, GO:0005789, GO:0016020, GO:0031965, GO:0034707, GO:0043231, GO:0044233, GO:1902476, GO:0005254"/>
<entry key="482" type="xstring" value="GO:0005347, GO:0005739, GO:0005743, GO:0006839, GO:0015291, GO:0015297, GO:0015867, GO:0016021, GO:0055085"/>
<entry key="483" type="xstring" value="GO:0005515, GO:0005886, GO:0006656, GO:0016021, GO:0055085, GO:0022857, GO:0016020"/>
<entry key="484" type="xstring" value="GO:0003707, GO:0005496, GO:0005515, GO:0005635, GO:0005783, GO:0015232, GO:0015886, GO:0016020, GO:0016021, GO:0020037, GO:0043401, GO:0060612, GO:0012505"/>
<entry key="485" type="xstring" value="GO:0005246, GO:0005509, GO:0005515, GO:0007165, GO:0007417, GO:0008022, GO:0019904"/>
<entry key="486" type="xstring" value="GO:0001786, GO:0005789, GO:0005886, GO:0015485, GO:0015918, GO:0016020, GO:0016021, GO:0042632, GO:0070300, GO:0071397, GO:0120009, GO:0120020, GO:0140268"/>
<entry key="487" type="xstring" value="GO:0000017, GO:0005362, GO:0005412, GO:0005886, GO:0005975, GO:0008645, GO:0015151, GO:0055056, GO:0070062, GO:0098708, GO:0098719, GO:0006814, GO:0016021"/>
<entry key="488" type="xstring" value="GO:0005886, GO:0009408, GO:0042636, GO:0043235, GO:0070588, GO:0090280, GO:0005887, GO:0005262, GO:0005216, GO:0098703"/>
<entry key="489" type="xstring" value="GO:0002720, GO:0005515, GO:0005765, GO:0005829, GO:0005886, GO:0009925, GO:0010629, GO:0015171, GO:0015173, GO:0015175, GO:0015190, GO:0015196, GO:0015349, GO:0015804, GO:0015823, GO:0016020, GO:0016021, GO:0016323, GO:0016324, GO:0031528, GO:0032729, GO:0032740, GO:0032753, GO:0042605, GO:0042908, GO:0043231, GO:0050900, GO:0070062, GO:0070327, GO:0089718, GO:0098591, GO:0098713, GO:0150104, GO:1902475, GO:1903801, GO:1904556, GO:1990184, GO:0015179, GO:0003333"/>
<entry key="490" type="xstring" value="GO:0000247, GO:0001501, GO:0004769, GO:0004888, GO:0005515, GO:0005635, GO:0005783, GO:0005789, GO:0005887, GO:0006695, GO:0008203, GO:0031410, GO:0033489, GO:0033490, GO:0042802, GO:0042908, GO:0042910, GO:0047750, GO:0016126"/>
<entry key="491" type="xstring" value="GO:0003723, GO:0005515, GO:0005886, GO:0006090, GO:0015129, GO:0015293, GO:0016020, GO:0016323, GO:0016324, GO:0016328, GO:0031965, GO:0035879, GO:0050900, GO:0098688, GO:0099061, GO:0015718, GO:0005887, GO:0016021, GO:0008028"/>
<entry key="492" type="xstring" value="GO:0000139, GO:0005515, GO:0005737, GO:0005765, GO:0005794, GO:0005886, GO:0006888, GO:0006893, GO:0010360, GO:0014069, GO:0015031, GO:0016020, GO:0030140, GO:0030425, GO:0030660, GO:0032991, GO:0042802, GO:0043004, GO:0044325, GO:0045176, GO:2000009"/>
<entry key="493" type="xstring" value="GO:0005227, GO:0005515, GO:0005886, GO:0007275, GO:0030154, GO:0031514, GO:0032570, GO:0034765, GO:0035036, GO:0036128, GO:0070588, GO:0030317, GO:0007283, GO:0005245, GO:0006816, GO:0060296"/>
<entry key="494" type="xstring" value="GO:0005886, GO:0007528, GO:0034765, GO:0040014, GO:0046622, GO:0046872, GO:0048747, GO:0050796, GO:0060024, GO:0061337, GO:0070588, GO:0005245, GO:0005891"/>
<entry key="495" type="xstring" value="GO:0005245, GO:0005246, GO:0005886, GO:0005891, GO:0006816, GO:0014069, GO:0030666, GO:0032281, GO:0061337, GO:0070588, GO:1990454, GO:2000311, GO:0051968, GO:0098943, GO:0099590, GO:0098970, GO:0016247, GO:0098839, GO:0019226"/>
<entry key="496" type="xstring" value="GO:0005245, GO:0005515, GO:0005886, GO:0042383, GO:0045202, GO:0061337, GO:0070588, GO:1902514, GO:1904646, GO:0008331, GO:0007268, GO:0005891, GO:1901385, GO:0007528"/>
<entry key="497" type="xstring" value="GO:0005262, GO:0005515, GO:0005789, GO:0005829, GO:0006613, GO:0006614, GO:0006620, GO:0007029, GO:0016020, GO:0030176, GO:0031204, GO:0034341, GO:0039019, GO:0043022, GO:0045047, GO:0070588, GO:0008320, GO:0005784, GO:0005048, GO:0006616"/>
<entry key="498" type="xstring" value="GO:0005515, GO:0005737, GO:0005783, GO:0005789, GO:0005794, GO:0005886, GO:0005887, GO:0008150, GO:0031965, GO:0034220, GO:0035579, GO:0043312, GO:0070062, GO:0070821, GO:0008381"/>
<entry key="499" type="xstring" value="GO:0005515, GO:0005765, GO:0005829, GO:0005886, GO:0008286, GO:0016020, GO:0016241, GO:0033176, GO:0033572, GO:0034220, GO:0035579, GO:0043312, GO:0060271, GO:0061512, GO:0070062, GO:0090383, GO:1902600, GO:0005813, GO:0005929, GO:0046961"/>
<entry key="500" type="xstring" value="GO:0005739, GO:0005765, GO:0005886, GO:0006656, GO:0015220, GO:0015871, GO:0016021, GO:0035579, GO:0043123, GO:0043312, GO:0055085, GO:0070062, GO:0022857, GO:0016020"/>
<entry key="501" type="xstring" value="GO:0003676, GO:0005515, GO:0005765, GO:0005886, GO:0008381, GO:0016021, GO:0034451, GO:0035579, GO:0043231, GO:0043312, GO:0070062, GO:0070821, GO:0098655, GO:1990760, GO:0005227"/>
<entry key="502" type="xstring" value="GO:0005242, GO:0006813, GO:0016021, GO:0034765, GO:0005886, GO:1990573"/>
<entry key="503" type="xstring" value="GO:0005515, GO:0005737, GO:0006470, GO:0015629, GO:0030027, GO:0032410, GO:0034763, GO:0051721"/>
<entry key="504" type="xstring" value="GO:0003723, GO:0005515, GO:0005634, GO:0005737, GO:0005765, GO:0005829, GO:0005886, GO:0005925, GO:0015629, GO:0016020, GO:0030315, GO:0031982, GO:0042383, GO:0043034, GO:0043484, GO:0044291, GO:0044548, GO:0045296, GO:0070062, GO:0097493, GO:1901385, GO:0045121"/>
<entry key="505" type="xstring" value="GO:0005515, GO:0005739, GO:0005743, GO:0005744, GO:0005758, GO:0006626, GO:0007605, GO:0008270, GO:0042719, GO:0042803, GO:0045039, GO:0051087, GO:0072321, GO:0140318"/>
<entry key="506" type="xstring" value="GO:0005886, GO:0006811, GO:0006821, GO:0008271, GO:0008272, GO:0015108, GO:0015116, GO:0015301, GO:0015701, GO:0016021, GO:0016323, GO:0019531, GO:0019532, GO:0050428, GO:1902358, GO:1902476, GO:0005887, GO:0015106"/>
<entry key="507" type="xstring" value="GO:0005783, GO:0005886, GO:0005887, GO:0006487, GO:0008250, GO:0015095, GO:0015693, GO:0016020, GO:0018279, GO:0035577, GO:0043312, GO:0050890, GO:0055085, GO:1903830"/>
<entry key="508" type="xstring" value="GO:0005739, GO:0005743, GO:0005887, GO:0015317, GO:0016020, GO:0044877, GO:0070062, GO:1902600, GO:0035435, GO:0031305, GO:0005315"/>
<entry key="509" type="xstring" value="GO:0000278, GO:0005215, GO:0005515, GO:0005643, GO:0005654, GO:0005829, GO:0006110, GO:0006406, GO:0006409, GO:0016032, GO:0016925, GO:0017056, GO:0019083, GO:0043657, GO:0060964, GO:0075733, GO:1900034, GO:0000055, GO:0006606, GO:0000056"/>
<entry key="510" type="xstring" value="GO:0005515, GO:0008286, GO:0010008, GO:0016020, GO:0016241, GO:0016324, GO:0016471, GO:0030670, GO:0033179, GO:0033572, GO:0034220, GO:0070062, GO:0090383, GO:1902600, GO:0007035, GO:0005765, GO:0033181, GO:0007034, GO:0005769, GO:0046961"/>
<entry key="511" type="xstring" value="GO:0005887, GO:0005922, GO:0007601, GO:0055077, GO:0055085, GO:1990349, GO:0005243, GO:0007267"/>
<entry key="512" type="xstring" value="GO:0005347, GO:0005634, GO:0005743, GO:0006094, GO:0015137, GO:0015142, GO:0015867, GO:0016021, GO:0046949, GO:0070062, GO:0071913, GO:0006843"/>
<entry key="513" type="xstring" value="GO:0002088, GO:0005212, GO:0005515, GO:0005516, GO:0005783, GO:0005886, GO:0005887, GO:0005921, GO:0006833, GO:0007601, GO:0015250, GO:0045785, GO:0050896, GO:0051289, GO:0055085, GO:1990349, GO:0016021, GO:0016324"/>
<entry key="514" type="xstring" value="GO:0000139, GO:0005783, GO:0005789, GO:0005794, GO:0005797, GO:0005801, GO:0005802, GO:0006814, GO:0006874, GO:0015125, GO:0015293, GO:0015721, GO:0016021, GO:0030210, GO:0031226, GO:0034436, GO:0048193, GO:0055085, GO:0060348, GO:0005886"/>
<entry key="515" type="xstring" value="GO:0002089, GO:0003779, GO:0005515, GO:0005856, GO:0005874, GO:0005886, GO:0005912, GO:0005923, GO:0007420, GO:0008013, GO:0008057, GO:0015280, GO:0016324, GO:0016477, GO:0032401, GO:0032438, GO:0035725, GO:0043010, GO:0043482, GO:0043583, GO:0045176, GO:0048593, GO:0051015, GO:0070062, GO:0000902, GO:0051017, GO:0030864, GO:0043296, GO:0007015"/>
<entry key="516" type="xstring" value="GO:0003407, GO:0005771, GO:0006811, GO:0006814, GO:0007420, GO:0007605, GO:0015293, GO:0015813, GO:0030672, GO:0043204, GO:0043679, GO:0090102, GO:0097440, GO:0097441, GO:0097451, GO:0098700, GO:1990030, GO:0030285, GO:0016021, GO:0022857, GO:0060076, GO:0005313, GO:0050803, GO:0006820, GO:0035249, GO:0005326"/>
<entry key="517" type="xstring" value="GO:0000002, GO:0005739, GO:0005743, GO:0005777, GO:0005778, GO:0005829, GO:0006625, GO:0015267, GO:0016021, GO:0032836, GO:0034614, GO:0042592, GO:0048839, GO:0055085, GO:1901858, GO:2000377, GO:0005737"/>
<entry key="518" type="xstring" value="GO:0005254, GO:0005886, GO:0005887, GO:0005890, GO:0005901, GO:0006813, GO:0006814, GO:0006821, GO:0006936, GO:0008016, GO:0010734, GO:0014704, GO:0016324, GO:0017080, GO:0030315, GO:0034220, GO:0042383, GO:0044325, GO:0086036, GO:0099106, GO:1902476, GO:1903278, GO:1903779, GO:2000649"/>
<entry key="519" type="xstring" value="GO:0000122, GO:0000978, GO:0001227, GO:0005244, GO:0005267, GO:0005509, GO:0005515, GO:0005634, GO:0005783, GO:0005794, GO:0005829, GO:0005886, GO:0006886, GO:0006915, GO:0007165, GO:0008076, GO:0015459, GO:0030425, GO:0032993, GO:0043679, GO:0044325, GO:0061337, GO:0071805, GO:0072659, GO:1901379"/>
<entry key="520" type="xstring" value="GO:0005515, GO:0005634, GO:0005886, GO:0006590, GO:0006811, GO:0008507, GO:0015111, GO:0015705, GO:0016021, GO:0070062, GO:0071320, GO:0071371, GO:0150104, GO:1903561, GO:1904200, GO:0006814, GO:0015293"/>
<entry key="521" type="xstring" value="GO:0005515, GO:0005739, GO:0005743, GO:0005829, GO:0006853, GO:0015227, GO:0016021, GO:1902603, GO:1902616"/>
<entry key="522" type="xstring" value="GO:0002250, GO:0002407, GO:0002724, GO:0005227, GO:0005509, GO:0005515, GO:0005516, GO:0005524, GO:0005654, GO:0005783, GO:0005794, GO:0005829, GO:0005886, GO:0007204, GO:0008284, GO:0010460, GO:0016925, GO:0019722, GO:0030502, GO:0034706, GO:0035774, GO:0042310, GO:0043025, GO:0044214, GO:0045600, GO:0045668, GO:0045907, GO:0051289, GO:0070588, GO:0071318, GO:0086045, GO:0086047, GO:0086048, GO:0086091, GO:0089717, GO:0090263, GO:0098662, GO:0098719, GO:0098911, GO:1903949, GO:1904179, GO:1904199, GO:0099604, GO:0098655, GO:0005261, GO:0005887, GO:0070838"/>
<entry key="523" type="xstring" value="GO:0003333, GO:0005295, GO:0005515, GO:0005737, GO:0005886, GO:0005903, GO:0006814, GO:0006865, GO:0006868, GO:0007565, GO:0010628, GO:0014047, GO:0015171, GO:0015186, GO:0015194, GO:0015804, GO:0015825, GO:0021987, GO:0030424, GO:0030425, GO:0031460, GO:0032328, GO:0033120, GO:0034198, GO:0042383, GO:0043025, GO:0071260, GO:0080135, GO:0150104, GO:1903841, GO:0005887"/>
<entry key="524" type="xstring" value="GO:0005515, GO:0005886, GO:0034765, GO:0051260, GO:0005249, GO:0071805, GO:0016021, GO:0008076"/>
<entry key="525" type="xstring" value="GO:0003723, GO:0005515, GO:0005634, GO:0005739, GO:0005743, GO:0005887, GO:0006094, GO:0015367, GO:0015742, GO:1902356, GO:1902358, GO:0015116, GO:0015729, GO:0035435, GO:0015141, GO:0015140, GO:0015131, GO:0015709, GO:0071422, GO:0015117, GO:0071423, GO:0008272, GO:0015297"/>
<entry key="526" type="xstring" value="GO:0005515, GO:0005886, GO:0006811, GO:0006816, GO:0006874, GO:0007601, GO:0008273, GO:0009642, GO:0015293, GO:0016020, GO:0019867, GO:0035725, GO:0043025, GO:0044214, GO:0070588, GO:0071805, GO:0098656, GO:0098703, GO:0060292, GO:0060291, GO:0005887, GO:0005262"/>
<entry key="527" type="xstring" value="GO:0005515, GO:0005765, GO:0006811, GO:0010008, GO:0015031, GO:0015293, GO:0015647, GO:0015835, GO:0016021, GO:0043231, GO:0045087, GO:0070434, GO:0071916, GO:0140206"/>
<entry key="528" type="xstring" value="GO:0005436, GO:0005515, GO:0005886, GO:0006814, GO:0006817, GO:0016021, GO:0016324, GO:0030643, GO:0031526, GO:0035725, GO:0031982, GO:0005903, GO:0044341"/>
<entry key="529" type="xstring" value="GO:0005515, GO:0005790, GO:0005815, GO:0005887, GO:0006936, GO:0042383, GO:0072659, GO:1900825, GO:1902305, GO:1905150"/>
<entry key="530" type="xstring" value="GO:0000139, GO:0005459, GO:0005654, GO:0005783, GO:0005794, GO:0006012, GO:0008643, GO:0072334, GO:0030173"/>
<entry key="531" type="xstring" value="GO:0000287, GO:0005524, GO:0005802, GO:0016021, GO:0045332, GO:0048471, GO:0006890, GO:0006897, GO:0005886, GO:0140326, GO:0005768"/>
<entry key="532" type="xstring" value="GO:0002639, GO:0002925, GO:0005515, GO:0005576, GO:0005615, GO:0006879, GO:0006898, GO:0015232, GO:0015886, GO:0016032, GO:0020027, GO:0042531, GO:0046872, GO:0060335, GO:0062023, GO:0070062, GO:0071682, GO:0072562, GO:0042168"/>
<entry key="533" type="xstring" value="GO:0005515, GO:0005737, GO:0005765, GO:0005768, GO:0005770, GO:0005887, GO:0008021, GO:0015633, GO:0016020, GO:0030672, GO:0031902, GO:0043005, GO:0051050, GO:0061088, GO:0098686, GO:0099180, GO:0010043, GO:0005385, GO:0071577, GO:0005886"/>
<entry key="534" type="xstring" value="GO:0000139, GO:0005515, GO:0005654, GO:0005730, GO:0005737, GO:0005789, GO:0005794, GO:0005802, GO:0005829, GO:0006699, GO:0008142, GO:0015248, GO:0015918, GO:0016020, GO:0019904, GO:0030054, GO:0032367, GO:0048471, GO:0070273, GO:0120009, GO:0120015, GO:0097038, GO:0005886, GO:0043231, GO:0032934"/>
<entry key="535" type="xstring" value="GO:0005515, GO:0005886, GO:0015234, GO:0016021, GO:0042723, GO:0071934, GO:0055085"/>
<entry key="536" type="xstring" value="GO:0000139, GO:0005457, GO:0005794, GO:0008643, GO:0016021, GO:0030259, GO:0045746, GO:0015297, GO:0036085, GO:0036066"/>
<entry key="537" type="xstring" value="GO:0005347, GO:0005634, GO:0005743, GO:0015867, GO:0030233, GO:0030302, GO:0042723, GO:0071934, GO:0090422, GO:0015234, GO:0030974, GO:0031305"/>
<entry key="538" type="xstring" value="GO:0001701, GO:0005436, GO:0005886, GO:0005887, GO:0006817, GO:0016021, GO:0016324, GO:0030643, GO:0031402, GO:0031526, GO:0031982, GO:0035725, GO:0042301, GO:0043627, GO:0044267, GO:0044341, GO:0005903"/>
<entry key="539" type="xstring" value="GO:0005515, GO:0005886, GO:0015125, GO:0015721, GO:0016021, GO:0016323, GO:0031647, GO:0032782, GO:0032991, GO:0046982, GO:0055085, GO:0060050, GO:0070863, GO:0090314, GO:0005215"/>
<entry key="540" type="xstring" value="GO:0005743, GO:0006783, GO:0016021, GO:0030218, GO:0005739, GO:0015187, GO:1904983"/>
<entry key="541" type="xstring" value="GO:0005515, GO:0005829, GO:0005886, GO:0007616, GO:0008022, GO:0008306, GO:0014069, GO:0016020, GO:0017124, GO:0030160, GO:0030425, GO:0030534, GO:0031877, GO:0032232, GO:0035176, GO:0035255, GO:0035418, GO:0042048, GO:0042802, GO:0043005, GO:0043197, GO:0044877, GO:0045211, GO:0046959, GO:0050885, GO:0050894, GO:0060013, GO:0060074, GO:0060076, GO:0060997, GO:0060999, GO:0065003, GO:0071532, GO:0071625, GO:0097110, GO:0098978, GO:2000311, GO:2000463, GO:0008328, GO:0017146, GO:0051124, GO:0051968, GO:0060291, GO:0048854, GO:0007610, GO:0097107"/>
<entry key="542" type="xstring" value="GO:0005254, GO:0005886, GO:0005887, GO:0006813, GO:0006814, GO:0006821, GO:0034220, GO:0070062, GO:0099106, GO:1902476, GO:1903779, GO:0017080, GO:2000649"/>
<entry key="543" type="xstring" value="GO:0005886, GO:0034220, GO:0098655, GO:0030424, GO:0005261, GO:0055080, GO:0034703"/>
<entry key="544" type="xstring" value="GO:0003674, GO:0005515, GO:0005739, GO:0005743, GO:0006839, GO:0008150, GO:0016021, GO:1902356, GO:1902358, GO:0071423, GO:0015297, GO:0015729, GO:0015116, GO:0035435, GO:0015141, GO:0015709, GO:0015131, GO:0008272, GO:0071422, GO:0015117, GO:0015140"/>
<entry key="545" type="xstring" value="GO:0005515, GO:0005886, GO:0005887, GO:0006865, GO:0015175, GO:0015194, GO:0015804, GO:0015825, GO:0016020, GO:0050900, GO:1902475, GO:0003333, GO:0042942, GO:0015179, GO:0042941"/>
<entry key="546" type="xstring" value="GO:0005509, GO:0007340, GO:0016021, GO:0070588, GO:0050982, GO:0005262, GO:0016020"/>
<entry key="547" type="xstring" value="GO:0005267, GO:0005515, GO:0005886, GO:0006813, GO:0007268, GO:0031594, GO:0034765, GO:0043679, GO:0046928, GO:0051260, GO:0005251, GO:0008076, GO:0030424, GO:0005249, GO:0032809, GO:0071805, GO:0016021, GO:0032590"/>
<entry key="548" type="xstring" value="GO:0005515, GO:0005886, GO:0006813, GO:0009986, GO:0015269, GO:0016021, GO:0016286, GO:0019904, GO:0030018, GO:0042803, GO:0051393, GO:0071805, GO:0098914, GO:1901379, GO:0043025, GO:0043197, GO:0005516, GO:0043005, GO:0006811"/>
<entry key="549" type="xstring" value="GO:0005244, GO:0005267, GO:0005886, GO:0005887, GO:0006813, GO:0007613, GO:0019233, GO:0034705, GO:0034765, GO:0050951, GO:0050976, GO:0071260, GO:0071398, GO:0071469, GO:0071502, GO:0071805, GO:0097604, GO:0098782, GO:0022841, GO:0030322"/>
<entry key="550" type="xstring" value="GO:0015095, GO:0016021, GO:1903830, GO:0015693, GO:0016020"/>
<entry key="551" type="xstring" value="GO:0005249, GO:0005515, GO:0005886, GO:0005887, GO:0006813, GO:0008076, GO:0016021, GO:0030424, GO:0030955, GO:0034765, GO:0051260, GO:0071805, GO:0043197, GO:0005251"/>
<entry key="552" type="xstring" value="GO:0005886, GO:0006813, GO:0008076, GO:0034765, GO:0005249, GO:0005887, GO:0042391, GO:0071805"/>
<entry key="553" type="xstring" value="GO:0000139, GO:0005515, GO:0005802, GO:0005886, GO:0006811, GO:0006885, GO:0015385, GO:0015386, GO:0016021, GO:0043231, GO:0055038, GO:0098656, GO:1902600, GO:1905526, GO:0071805, GO:0055037, GO:0051453, GO:0098719"/>
<entry key="554" type="xstring" value="GO:0001669, GO:0003729, GO:0005515, GO:0005737, GO:0005886, GO:0005938, GO:0006897, GO:0007010, GO:0007492, GO:0007612, GO:0007616, GO:0009952, GO:0016477, GO:0022604, GO:0031901, GO:0043025, GO:0043197, GO:0045121, GO:0050804, GO:0051028, GO:0051260, GO:0060291, GO:0060997, GO:0061001, GO:0098839, GO:0098845, GO:0098978, GO:0110077, GO:1900271, GO:1900452, GO:1903561, GO:2000969, GO:0015629, GO:0048168"/>
<entry key="555" type="xstring" value="GO:0005515, GO:0005886, GO:0006814, GO:0008508, GO:0016021, GO:0043250, GO:0043251, GO:0055085, GO:0015721"/>
<entry key="556" type="xstring" value="GO:0005515, GO:0015247, GO:0015917, GO:0016021, GO:0070863, GO:0140331, GO:0045332, GO:0005794, GO:0005783, GO:0005886"/>
<entry key="557" type="xstring" value="GO:0005509, GO:0005515, GO:0005739, GO:0005743, GO:0006851, GO:0015369, GO:0016021, GO:0034214, GO:0042407, GO:0043022, GO:0051260, GO:0051560, GO:0051562, GO:0099093, GO:1900069, GO:0006875"/>
<entry key="558" type="xstring" value="GO:0005246, GO:0005509, GO:0005515, GO:0005794, GO:0005886, GO:0007165, GO:0007601, GO:0007605, GO:0048471"/>
<entry key="559" type="xstring" value="GO:0005737, GO:0005811, GO:0005886, GO:0005887, GO:0005911, GO:0005938, GO:0006833, GO:0015250, GO:0015254, GO:0015793, GO:0030659, GO:0071918, GO:0015204"/>
<entry key="560" type="xstring" value="GO:0005229, GO:0005789, GO:0005886, GO:0006821, GO:0016021, GO:0031982, GO:0034220, GO:0046983, GO:0055085, GO:1902476, GO:0005254"/>
<entry key="561" type="xstring" value="GO:0001696, GO:0005254, GO:0005737, GO:0005768, GO:0005886, GO:0006811, GO:0006820, GO:0006821, GO:0008271, GO:0008272, GO:0015106, GO:0015116, GO:0015701, GO:0016323, GO:0019531, GO:0019532, GO:0055038, GO:1902358, GO:1902476, GO:0005887, GO:0015301, GO:0015108"/>
<entry key="562" type="xstring" value="GO:0000139, GO:0005456, GO:0005515, GO:0005887, GO:0005975, GO:0006464, GO:0008643, GO:0015297, GO:0015782, GO:0016021, GO:0072334, GO:0030173, GO:0005459"/>
<entry key="563" type="xstring" value="GO:0014717, GO:0016021, GO:0055085, GO:0005922, GO:0007267, GO:0005243"/>
<entry key="564" type="xstring" value="GO:0014069, GO:0016021, GO:0035255, GO:2000312"/>
<entry key="565" type="xstring" value="GO:0005515, GO:0005886, GO:0015252, GO:0016021, GO:1902600"/>
<entry key="566" type="xstring" value="GO:0005245, GO:0005248, GO:0005515, GO:0005764, GO:0005765, GO:0005768, GO:0010008, GO:0010508, GO:0015280, GO:0016021, GO:0034220, GO:0034765, GO:0035725, GO:0042802, GO:0042803, GO:0051209, GO:0072345, GO:0080025"/>
<entry key="567" type="xstring" value="GO:0001932, GO:0005921, GO:0007420, GO:0009636, GO:0010628, GO:0010644, GO:0016021, GO:0033270, GO:0043204, GO:0043209, GO:0055085, GO:0070447, GO:1903763, GO:1904427, GO:1990769, GO:2000134, GO:0005922, GO:0005243, GO:0007267"/>
<entry key="568" type="xstring" value="GO:0003406, GO:0005324, GO:0005548, GO:0005789, GO:0005886, GO:0005887, GO:0006656, GO:0007420, GO:0008594, GO:0008643, GO:0009267, GO:0010867, GO:0015245, GO:0015293, GO:0015908, GO:0015909, GO:0016021, GO:0021766, GO:0030307, GO:0031999, GO:0034379, GO:0035633, GO:0035845, GO:0040014, GO:0045056, GO:0045872, GO:0050773, GO:0050890, GO:0051977, GO:0051978, GO:0055085, GO:0060042, GO:0060856, GO:0061744, GO:0097009, GO:0140329, GO:0140348, GO:0150011, GO:0150104, GO:0150172, GO:0150175, GO:0150178, GO:1901480, GO:1990379, GO:1990403, GO:1990963, GO:0071702, GO:0005215"/>
<entry key="569" type="xstring" value="GO:0005515, GO:0015095, GO:0016021, GO:1903830, GO:0015693, GO:0016020"/>
<entry key="570" type="xstring" value="GO:0000139, GO:0005515, GO:0006811, GO:0016021, GO:0035725, GO:0098656, GO:1902600, GO:0005794, GO:0015386, GO:0051453, GO:0071805, GO:0015385"/>
<entry key="571" type="xstring" value="GO:0005102, GO:0005227, GO:0005229, GO:0005247, GO:0005254, GO:0005515, GO:0005654, GO:0005737, GO:0005886, GO:0005887, GO:0006812, GO:0006821, GO:0007200, GO:0007275, GO:0015111, GO:0015705, GO:0016324, GO:0034220, GO:0034605, GO:0034707, GO:0035774, GO:0042803, GO:0045121, GO:0046872, GO:0050965, GO:0070062, GO:0098655, GO:1901653, GO:1902476, GO:0055085"/>
<entry key="572" type="xstring" value="GO:0000421, GO:0005886, GO:0007626, GO:0008289, GO:0016021, GO:0031901, GO:0031902, GO:0042491, GO:0051209, GO:0070588, GO:0005765, GO:0072345, GO:0016020"/>
<entry key="573" type="xstring" value="GO:0005368, GO:0005515, GO:0005765, GO:0005783, GO:0005886, GO:0006811, GO:0006865, GO:0015171, GO:0015734, GO:0016021, GO:0022858, GO:0032328, GO:0089718, GO:0015193, GO:0015187, GO:0035524, GO:0003333, GO:0015808, GO:0015816, GO:1902600, GO:0005280, GO:0015180"/>
<entry key="574" type="xstring" value="GO:0005471, GO:0005515, GO:0005634, GO:0005739, GO:0005743, GO:0005744, GO:0006626, GO:0006915, GO:0016020, GO:0016021, GO:0016032, GO:0050796, GO:0140021, GO:1990544"/>
<entry key="575" type="xstring" value="GO:0005515, GO:0005737, GO:0005829, GO:0005886, GO:0006897, GO:0008092, GO:0008289, GO:0019855, GO:0042802, GO:0045806, GO:0051044, GO:0051926, GO:0070062, GO:0097320, GO:0005768, GO:0030100, GO:0005543, GO:0007010, GO:0005856"/>
<entry key="576" type="xstring" value="GO:0001666, GO:0005353, GO:0005355, GO:0005536, GO:0005765, GO:0005886, GO:0005887, GO:0005975, GO:0007141, GO:0008021, GO:0008286, GO:0008645, GO:0015755, GO:0030665, GO:0033300, GO:0061024, GO:0070837, GO:1904659"/>
<entry key="577" type="xstring" value="GO:0005229, GO:0005788, GO:0005886, GO:0006821, GO:0016021, GO:0034220, GO:0043687, GO:0044267, GO:1902476, GO:0055085"/>
<entry key="578" type="xstring" value="GO:0004888, GO:0005254, GO:0005887, GO:0016594, GO:0022824, GO:0034707, GO:0042995, GO:0045211, GO:1902476"/>
<entry key="579" type="xstring" value="GO:0005245, GO:0005886, GO:0005891, GO:0006605, GO:0006816, GO:0008104, GO:0030165, GO:0030425, GO:0030666, GO:0032281, GO:0035255, GO:0036477, GO:0060076, GO:0061337, GO:0070588, GO:0098685, GO:0098978, GO:0099061, GO:2000311, GO:2000969, GO:0098943, GO:0019226, GO:0098970, GO:0016247, GO:0051968, GO:0098839, GO:0099590"/>
<entry key="580" type="xstring" value="GO:0000139, GO:0005515, GO:0005789, GO:0006888, GO:0012507, GO:0014069, GO:0030425, GO:0032281, GO:0033116, GO:0035249, GO:0042391, GO:0043197, GO:0043198, GO:0045211, GO:0048208, GO:0051668, GO:0098962, GO:0098978, GO:0099061, GO:1902684, GO:1903743, GO:2000310, GO:2000311, GO:0045202"/>
<entry key="581" type="xstring" value="GO:0005245, GO:0005246, GO:0005515, GO:0005886, GO:0005887, GO:0030315, GO:0042383, GO:0061337, GO:0070296, GO:0070588, GO:1902514, GO:1990454"/>
<entry key="582" type="xstring" value="GO:0005654, GO:0005739, GO:0005743, GO:0005744, GO:0006626, GO:0010954, GO:0015450, GO:0031305, GO:0008320, GO:0030150"/>
<entry key="583" type="xstring" value="GO:0005515, GO:0005743, GO:0006626, GO:0008320, GO:0016021, GO:0042721, GO:0045039, GO:0071806, GO:0030943"/>
<entry key="584" type="xstring" value="GO:0003674, GO:0005829, GO:0008150, GO:0016021, GO:0043022, GO:0005048, GO:0008320, GO:0006616, GO:0005784, GO:0031204"/>
<entry key="585" type="xstring" value="GO:0000149, GO:0001772, GO:0001916, GO:0005515, GO:0005764, GO:0005765, GO:0005768, GO:0005769, GO:0005770, GO:0005886, GO:0019869, GO:0019905, GO:0030139, GO:0031901, GO:0031982, GO:0042582, GO:0048471, GO:0051640, GO:0055037, GO:0070062, GO:0070820, GO:0070925, GO:1902685, GO:1903076, GO:0031201, GO:0016021, GO:0012505, GO:0048278, GO:0006906, GO:0006886, GO:0008021, GO:0005484"/>
<entry key="586" type="xstring" value="GO:0005886, GO:0005887, GO:0009268, GO:0010043, GO:0016021, GO:0016324, GO:0022843, GO:0030171, GO:0030667, GO:0030670, GO:0032930, GO:0034765, GO:0035036, GO:0035579, GO:0042802, GO:0043312, GO:0045454, GO:0051453, GO:0071294, GO:0071467, GO:1902600"/>
<entry key="587" type="xstring" value="GO:0005515, GO:0005783, GO:0005886, GO:0006855, GO:0010976, GO:0015247, GO:0015917, GO:0016020, GO:0016021, GO:0016324, GO:0030658, GO:0035577, GO:0035579, GO:0036010, GO:0043312, GO:0045332, GO:0070863, GO:0140331, GO:1990531, GO:0005794"/>
<entry key="588" type="xstring" value="GO:0005261, GO:0005886, GO:0007600, GO:0009266, GO:0009408, GO:0009986, GO:0015075, GO:0032584, GO:0042470, GO:0044295, GO:0044297, GO:0045773, GO:0070588, GO:0090280, GO:0120162, GO:0098703, GO:0005216, GO:0005262, GO:0005887"/>
<entry key="589" type="xstring" value="GO:0005347, GO:0005515, GO:0005743, GO:0006811, GO:0015293, GO:0015867, GO:0016021, GO:0070778, GO:0015813, GO:0005313, GO:0022857, GO:0043490, GO:0015183, GO:0006810, GO:0015810"/>
<entry key="590" type="xstring" value="GO:0003674, GO:0005575, GO:0008150, GO:0015450, GO:0005744, GO:0008320, GO:0030150, GO:0031305"/>
<entry key="591" type="xstring" value="GO:0005515, GO:0005739, GO:0005741, GO:0005742, GO:0006626, GO:0008320, GO:0016020, GO:0016021, GO:0016236, GO:0043065, GO:0045040, GO:0071806"/>
<entry key="592" type="xstring" value="GO:0005783, GO:0005789, GO:0005829, GO:0005886, GO:0006612, GO:0006833, GO:0008284, GO:0009986, GO:0009992, GO:0015250, GO:0015254, GO:0015793, GO:0016021, GO:0030104, GO:0030425, GO:0030659, GO:0032364, GO:0033577, GO:0042802, GO:0048388, GO:0048471, GO:0050680, GO:0051260, GO:0072014, GO:0080170, GO:1903573, GO:1904293, GO:0006811, GO:0015840, GO:0005737, GO:0015267"/>
<entry key="593" type="xstring" value="GO:0016021, GO:0055085, GO:0005737, GO:0015267"/>
<entry key="594" type="xstring" value="GO:0005515, GO:0005765, GO:0006879, GO:0007420, GO:0008021, GO:0008286, GO:0010008, GO:0016020, GO:0016241, GO:0016324, GO:0016471, GO:0030670, GO:0033179, GO:0033572, GO:0034220, GO:0036295, GO:0036498, GO:0043679, GO:0044877, GO:0060271, GO:0070062, GO:0090383, GO:1902600, GO:0005813, GO:0033181, GO:0007034, GO:0046961, GO:0007035, GO:0005769"/>
<entry key="595" type="xstring" value="GO:0000166, GO:0001662, GO:0005634, GO:0005739, GO:0007270, GO:0007612, GO:0008308, GO:0015288, GO:0015698, GO:0015853, GO:0016020, GO:0045202, GO:0046930, GO:0070062, GO:0098656, GO:1902017, GO:0005741"/>
<entry key="596" type="xstring" value="GO:0005515, GO:0005739, GO:0005741, GO:0005742, GO:0006626, GO:0014850, GO:0015450, GO:0016236, GO:0016579, GO:0044233, GO:0051082, GO:1905242, GO:0070096, GO:0030150, GO:0031307, GO:0030943, GO:0016031, GO:0008320"/>
<entry key="597" type="xstring" value="GO:0001540, GO:0001662, GO:0005078, GO:0005198, GO:0005515, GO:0005737, GO:0007172, GO:0007254, GO:0007617, GO:0010469, GO:0014069, GO:0019894, GO:0019901, GO:0032874, GO:0032991, GO:0035176, GO:0043025, GO:0044877, GO:0046328, GO:0046958, GO:0048813, GO:0051966, GO:0060079, GO:2000310, GO:2000311, GO:2001234"/>
<entry key="598" type="xstring" value="GO:0000287, GO:0005524, GO:0005615, GO:0005886, GO:0005887, GO:0010248, GO:0034220, GO:0005391, GO:0006883, GO:0030007, GO:1990573, GO:0036376, GO:0008900, GO:1902600"/>
<entry key="599" type="xstring" value="GO:0001669, GO:0005515, GO:0005829, GO:0008286, GO:0016241, GO:0033178, GO:0033572, GO:0034220, GO:0046961, GO:0090383, GO:1902600, GO:0008553"/>
<entry key="600" type="xstring" value="GO:0005290, GO:0005886, GO:0006865, GO:0006868, GO:0015171, GO:0015182, GO:0015186, GO:0015187, GO:0015194, GO:0015816, GO:0015825, GO:0022858, GO:0022889, GO:0032329, GO:0089709, GO:0150104, GO:1903713, GO:1904557, GO:0003333, GO:0005887"/>
<entry key="601" type="xstring" value="GO:0000139, GO:0005338, GO:0005794, GO:0006024, GO:0008150, GO:0008643, GO:0015787, GO:0015789, GO:0016021, GO:0018146, GO:1990569, GO:0005462, GO:0005461, GO:0005463, GO:0015297"/>
<entry key="602" type="xstring" value="GO:0005515, GO:0005635, GO:0005637, GO:0005887, GO:0005890, GO:0006355, GO:0015077, GO:0045944, GO:0015672"/>
<entry key="603" type="xstring" value="GO:0005515, GO:0005654, GO:0005794, GO:0005886, GO:0006355, GO:0010829, GO:0019871, GO:0030054, GO:0032243, GO:0042997, GO:0045920, GO:0051051, GO:1903077"/>
<entry key="604" type="xstring" value="GO:0000139, GO:0005515, GO:0005769, GO:0005794, GO:0006824, GO:0006825, GO:0015087, GO:0015093, GO:0015095, GO:0015693, GO:0016020, GO:0016021, GO:0031901, GO:0034755, GO:0072546, GO:1903830, GO:0005886, GO:0022890"/>
<entry key="605" type="xstring" value="GO:0005739, GO:0006730, GO:0022889, GO:0140300, GO:1990542, GO:0031305, GO:0022857"/>
<entry key="606" type="xstring" value="GO:0005471, GO:0005515, GO:0005634, GO:0005739, GO:0005743, GO:0016020, GO:0016021, GO:0031514, GO:0140021, GO:1990544"/>
<entry key="607" type="xstring" value="GO:0001614, GO:0004888, GO:0004931, GO:0005216, GO:0005524, GO:0005829, GO:0005886, GO:0005887, GO:0007165, GO:0007399, GO:0007596, GO:0010524, GO:0033198, GO:0035590, GO:0050850, GO:0060079, GO:0098655, GO:0098794, GO:0005639"/>
<entry key="608" type="xstring" value="GO:0005515, GO:0015931, GO:0016021, GO:0055085, GO:1901264, GO:0015297, GO:0005794, GO:0005338"/>
<entry key="609" type="xstring" value="GO:0000139, GO:0007608, GO:0016021, GO:0030552, GO:0030660, GO:0050896, GO:0060170, GO:0098655, GO:0005223, GO:0005222, GO:0030553"/>
<entry key="610" type="xstring" value="GO:0005343, GO:0005886, GO:0006811, GO:0016021, GO:0016324, GO:0035873, GO:0070062, GO:0006814, GO:0015129, GO:0015293"/>
<entry key="611" type="xstring" value="GO:0005769, GO:0005886, GO:0015095, GO:0016021, GO:1903830, GO:0015693, GO:0016020"/>
<entry key="612" type="xstring" value="GO:0005886, GO:0005887, GO:0008519, GO:0014731, GO:0015696, GO:0016323, GO:0030506, GO:0030659, GO:0046658, GO:0070634, GO:0072488"/>
<entry key="613" type="xstring" value="GO:0005515, GO:0005829, GO:0006687, GO:0008289, GO:0017089, GO:0042802, GO:0046836, GO:0051861, GO:0120009, GO:0120013, GO:1902389, GO:1902387, GO:0016020, GO:1902388, GO:0035627"/>
<entry key="614" type="xstring" value="GO:0005515, GO:0008643, GO:0015786, GO:0043231, GO:0022857, GO:0030173, GO:0030176, GO:0072334, GO:0005459, GO:0005460"/>
<entry key="615" type="xstring" value="GO:0005362, GO:0005886, GO:0008645, GO:0070062, GO:1904659, GO:0005412, GO:0016021, GO:0006814"/>
<entry key="616" type="xstring" value="GO:0005432, GO:0005743, GO:0005886, GO:0006811, GO:0006851, GO:0015368, GO:0030061, GO:0032592, GO:0035725, GO:0042383, GO:0042593, GO:0042803, GO:0050796, GO:0050896, GO:0051480, GO:0051560, GO:0086036, GO:0086038, GO:0099093, GO:1901623, GO:2001256, GO:0006874, GO:0006812, GO:0016020, GO:0008324"/>
<entry key="617" type="xstring" value="GO:0005765, GO:0005770, GO:0008643, GO:0015293, GO:0048022, GO:0055085, GO:0005215, GO:0071702, GO:0005887"/>
<entry key="618" type="xstring" value="GO:0016021, GO:0055085, GO:0022857"/>
<entry key="619" type="xstring" value="GO:0005887, GO:0034220, GO:0070062, GO:0008381"/>
<entry key="620" type="xstring" value="GO:0005515, GO:0005886, GO:0006814, GO:0015629, GO:0016020, GO:0034220, GO:0050896, GO:0050909, GO:0035725, GO:0015280, GO:0005887, GO:0034706"/>
<entry key="621" type="xstring" value="GO:0001504, GO:0005515, GO:0008021, GO:0016021, GO:0021762, GO:0032411, GO:0042169, GO:0045055, GO:0047485, GO:0030672, GO:0031594"/>
<entry key="622" type="xstring" value="GO:0005251, GO:0005267, GO:0005886, GO:0006813, GO:0051260, GO:0071805, GO:1902259, GO:0008076, GO:0005249, GO:0016021"/>
<entry key="623" type="xstring" value="GO:0005249, GO:0005515, GO:0005737, GO:0005856, GO:0005887, GO:0008076, GO:0015459, GO:0044325, GO:0070062, GO:0071805, GO:0099104, GO:1903818"/>
<entry key="624" type="xstring" value="GO:0015174, GO:0016021, GO:1990822, GO:0006865, GO:0005886, GO:0015171"/>
<entry key="625" type="xstring" value="GO:0005743, GO:0016021, GO:0055072, GO:0005381, GO:0048250"/>
<entry key="626" type="xstring" value="GO:0005267, GO:0005515, GO:0005886, GO:0006813, GO:0034765, GO:0051260, GO:0016021, GO:0005249, GO:0071805, GO:0008076"/>
<entry key="627" type="xstring" value="GO:0005886, GO:0006813, GO:0007268, GO:0008076, GO:0015269, GO:0044877, GO:0045202, GO:0043005, GO:0071805, GO:0006811, GO:0016286, GO:0005516, GO:0043025"/>
<entry key="628" type="xstring" value="GO:0005515, GO:0005886, GO:0015098, GO:0015689, GO:0016020, GO:0016021"/>
<entry key="629" type="xstring" value="GO:0005229, GO:0005254, GO:0005886, GO:0006821, GO:0034220, GO:0034707, GO:0070062, GO:1902476, GO:0072320"/>
<entry key="630" type="xstring" value="GO:0005248, GO:0005249, GO:0005515, GO:0005886, GO:0005887, GO:0030425, GO:0030552, GO:0034765, GO:0035725, GO:0042391, GO:0043025, GO:0044316, GO:0071805, GO:0072718, GO:1903351, GO:0071320"/>
<entry key="631" type="xstring" value="GO:0005225, GO:0005515, GO:0005737, GO:0005789, GO:0005886, GO:0005887, GO:0015698, GO:0015810, GO:0034702, GO:0055085, GO:0071470, GO:0098656"/>
<entry key="632" type="xstring" value="GO:0005225, GO:0005515, GO:0005737, GO:0005789, GO:0005886, GO:0005887, GO:0015698, GO:0015734, GO:0015810, GO:0016020, GO:0034702, GO:0055085, GO:0071470, GO:0098656"/>
<entry key="633" type="xstring" value="GO:0005739, GO:0005743, GO:0005887, GO:0006839, GO:0009060, GO:1902356, GO:1902358, GO:1902600, GO:0071423, GO:0015297, GO:0015116, GO:0015141, GO:0015117, GO:0035435, GO:0071422, GO:0015131, GO:0015729, GO:0015140, GO:0008272, GO:0015709"/>
<entry key="634" type="xstring" value="GO:0005452, GO:0005886, GO:0008021, GO:0008510, GO:0015081, GO:0015106, GO:0015108, GO:0015301, GO:0015701, GO:0016020, GO:0016021, GO:0030425, GO:0032279, GO:0032280, GO:0032809, GO:0035725, GO:0042391, GO:0042734, GO:0043005, GO:0043195, GO:0043679, GO:0050804, GO:0051453, GO:0097386, GO:0097457, GO:0098793, GO:0098978, GO:0150104, GO:1902476, GO:2000302, GO:0055085, GO:0050801, GO:0022857"/>
<entry key="635" type="xstring" value="GO:0005515, GO:0005886, GO:0005887, GO:0006865, GO:0015171, GO:0015175, GO:0015804, GO:0051956, GO:0060358, GO:1902475, GO:0015179"/>
<entry key="636" type="xstring" value="GO:0005246, GO:0016020, GO:1903169, GO:0005887"/>
<entry key="637" type="xstring" value="GO:0005515, GO:0031305, GO:0062156, GO:0062157, GO:0071805"/>
<entry key="638" type="xstring" value="GO:0004888, GO:0005515, GO:0005774, GO:0005886, GO:0005887, GO:0006879, GO:0015891, GO:0022857, GO:0031301, GO:0055085"/>
<entry key="639" type="xstring" value="GO:0005251, GO:0005886, GO:0006813, GO:0008016, GO:0034765, GO:0050796, GO:0051260, GO:0070062, GO:0016021, GO:0008076, GO:0005249, GO:0071805"/>
<entry key="640" type="xstring" value="GO:0005249, GO:0005251, GO:0005886, GO:0005887, GO:0008076, GO:0009642, GO:0014070, GO:0014075, GO:0016020, GO:0016323, GO:0016324, GO:0021759, GO:0030424, GO:0030425, GO:0030673, GO:0031982, GO:0032026, GO:0032809, GO:0038060, GO:0042734, GO:0043195, GO:0043204, GO:0044325, GO:0045202, GO:0045211, GO:0045471, GO:0050796, GO:0051260, GO:0051291, GO:0071242, GO:0071732, GO:0071805, GO:0097237, GO:0099505, GO:0099508, GO:1903818, GO:1990089, GO:0032590, GO:0016021"/>
<entry key="641" type="xstring" value="GO:0005515, GO:0016021, GO:0055085, GO:0015297, GO:0005794"/>
<entry key="642" type="xstring" value="GO:0015299, GO:0016021, GO:1902600"/>
<entry key="643" type="xstring" value="GO:0005515, GO:0005886, GO:0006813, GO:0048471, GO:0051260, GO:1902259, GO:0008076, GO:0005249, GO:0016021, GO:0071805"/>
<entry key="644" type="xstring" value="GO:0005829, GO:0015485, GO:0015721, GO:0032052, GO:0070508, GO:0120009, GO:0120020"/>
<entry key="645" type="xstring" value="GO:0005515, GO:0034707, GO:1902476, GO:0005886, GO:0005229, GO:0072320"/>
<entry key="646" type="xstring" value="GO:0005543, GO:0005640, GO:0005794, GO:0005829, GO:0005886, GO:0006687, GO:0010008, GO:0010507, GO:0032691, GO:1900226, GO:1902387, GO:1902388, GO:1902389, GO:0046836, GO:0120009, GO:0035627, GO:0016020"/>
<entry key="647" type="xstring" value="GO:0005515, GO:0005739, GO:0006865, GO:0034220, GO:0031305, GO:0022857, GO:1990542, GO:0015746, GO:0015137"/>
<entry key="648" type="xstring" value="GO:0005515, GO:0005886, GO:0006814, GO:0016021, GO:0055085, GO:0015721, GO:0008508"/>
<entry key="649" type="xstring" value="GO:0005229, GO:0005783, GO:0005829, GO:0005886, GO:0006821, GO:0016021, GO:0017128, GO:0030054, GO:0034220, GO:0046983, GO:0061589, GO:0061590, GO:0061591, GO:0005254, GO:1902476, GO:0055085, GO:0061588"/>
<entry key="650" type="xstring" value="GO:0005886, GO:0008645, GO:0012505, GO:0016021, GO:0022857, GO:0048471, GO:1904659"/>
<entry key="651" type="xstring" value="GO:0005515, GO:0015031, GO:0015293, GO:0016021, GO:0055085"/>
<entry key="652" type="xstring" value="GO:0005216, GO:0005515, GO:0005887, GO:0005922, GO:0007154, GO:0009749, GO:0009986, GO:0016264, GO:0034220, GO:0086064, GO:0086065, GO:0086075, GO:0007267, GO:0005243"/>
<entry key="653" type="xstring" value="GO:0000139, GO:0005515, GO:0005794, GO:0016020, GO:0016021, GO:0043123, GO:0046963, GO:0046964, GO:0050428, GO:1902559, GO:0030176, GO:0022857, GO:0030173"/>
<entry key="654" type="xstring" value="GO:0005509, GO:0008150, GO:0016021, GO:0070588, GO:0005262, GO:0016020, GO:0050982"/>
<entry key="655" type="xstring" value="GO:0007214, GO:0007613, GO:0014069, GO:0035255, GO:0050811, GO:0097112, GO:0098839, GO:0098962, GO:0098985, GO:0099060, GO:0106040, GO:1900273, GO:1904717, GO:0032281, GO:0098978, GO:2000311, GO:0032591, GO:0045211, GO:0048172"/>
<entry key="656" type="xstring" value="GO:0005515, GO:0005576, GO:0007165, GO:0007267, GO:0007399, GO:0008083, GO:1905150, GO:0017080, GO:0005737, GO:0005634"/>
<entry key="657" type="xstring" value="GO:0005515, GO:0015144, GO:0016021, GO:0034219"/>
<entry key="658" type="xstring" value="GO:0032281, GO:0048172, GO:0014069, GO:0045211, GO:0032591, GO:2000311"/>
<entry key="659" type="xstring" value="GO:0006810, GO:0016021, GO:0005215"/>
<entry key="660" type="xstring" value="GO:0006811, GO:0016021, GO:0022857, GO:0055085"/>
<entry key="661" type="xstring" value="GO:0005515, GO:0016021, GO:1902600, GO:0015295"/>
<entry key="662" type="xstring" value="GO:0002082, GO:0005509, GO:0005515, GO:0005739, GO:0005743, GO:0006851, GO:0015867, GO:0016021, GO:0036444, GO:0043457, GO:0051282, GO:0051561, GO:0071277, GO:0097274, GO:1900069, GO:0005347"/>
<entry key="663" type="xstring" value="GO:0005515, GO:0005743, GO:0005765, GO:0006869, GO:0016021, GO:0022857, GO:0055085"/>
<entry key="664" type="xstring" value="GO:0005886, GO:0034765, GO:0061337, GO:0005244, GO:0071805, GO:0022841, GO:0005887, GO:0030322"/>
<entry key="665" type="xstring" value="GO:0000139, GO:0005515, GO:0005794, GO:0005829, GO:0015293, GO:0055085, GO:0008028, GO:0015718, GO:0005887, GO:0016021"/>
<entry key="666" type="xstring" value="GO:0005789, GO:0008643, GO:0015760, GO:0030176, GO:0035435, GO:0061513, GO:0070062"/>
<entry key="667" type="xstring" value="GO:0005246, GO:0005634, GO:0007342, GO:0060046, GO:0005615, GO:0007339"/>
<entry key="668" type="xstring" value="GO:0005515, GO:0005887, GO:0007588, GO:0015706, GO:0030659, GO:0042476, GO:0055085, GO:0006833, GO:0015670, GO:0005886, GO:0015250, GO:0016021, GO:0016324, GO:0015112"/>
<entry key="669" type="xstring" value="GO:0008308, GO:0015031, GO:0015698, GO:0016021, GO:0030217, GO:0030660, GO:0032580, GO:0034220, GO:0034765, GO:0043123, GO:0051452"/>
<entry key="670" type="xstring" value="GO:0005347, GO:0005739, GO:0009083, GO:0015658, GO:0015803, GO:0015867, GO:0016021, GO:0031966, GO:0055085, GO:0120161"/>
<entry key="671" type="xstring" value="GO:0004888, GO:0005230, GO:0005886, GO:0008270, GO:0010043, GO:0015276, GO:0034220, GO:0007165, GO:0050877, GO:0007268, GO:0042391, GO:0030594, GO:0005887, GO:0045202, GO:0043005"/>
<entry key="672" type="xstring" value="GO:0005743, GO:0015867, GO:0016021, GO:0055085, GO:0005347"/>
<entry key="673" type="xstring" value="GO:0005515, GO:0005783, GO:0042802, GO:0051260, GO:1902260"/>
<entry key="674" type="xstring" value="GO:0005515, GO:0005794, GO:0016021, GO:0055085, GO:0015297"/>
<entry key="675" type="xstring" value="GO:0015293, GO:0016020, GO:0055085, GO:0005887, GO:0015718, GO:0016021, GO:0008028"/>
<entry key="676" type="xstring" value="GO:0005326, GO:0006836, GO:0015293, GO:0016021, GO:0005886, GO:0035725"/>
<entry key="677" type="xstring" value="GO:0005244, GO:0005254, GO:0005515, GO:0005634, GO:0005737, GO:0006821, GO:0007165, GO:0016604, GO:0034707, GO:0034765, GO:0070062, GO:1902476"/>
<entry key="678" type="xstring" value="GO:0005515, GO:0005654, GO:0005739, GO:0005765, GO:0005829, GO:0008284, GO:0016021, GO:0022857, GO:0043231, GO:0055085, GO:0070062, GO:1901029, GO:0016020"/>
<entry key="679" type="xstring" value="GO:0005243, GO:0016021, GO:0055085, GO:0005922, GO:0007267"/>
<entry key="680" type="xstring" value="GO:0008506, GO:0015770, GO:0016021, GO:0016020"/>
<entry key="681" type="xstring" value="GO:0005886, GO:0008645, GO:0015370, GO:0035725, GO:0070062, GO:1904659, GO:0006814, GO:0005412, GO:0016021"/>
<entry key="682" type="xstring" value="GO:0005886, GO:0017128, GO:0017121"/>
<entry key="683" type="xstring" value="GO:0005515, GO:0005776, GO:0005829, GO:0005886, GO:0006914, GO:0015485, GO:0015918, GO:0016021, GO:0031227, GO:0031234, GO:0031410, GO:0044232, GO:0071397, GO:0120009, GO:0120020, GO:0140268"/>
<entry key="684" type="xstring" value="GO:0006814, GO:0016021, GO:0055085, GO:0015721, GO:0008508"/>
</config>
<config key="classValueData_0">
<entry key="classValue" type="xstring" value="phase4"/>
<entry key="noOfRows" type="xlong" value="9"/>
<entry key="MissingValCounter" type="xlong" value="0"/>
<config key="attributeValues">
<entry key="array-size" type="xint" value="9"/>
<entry key="0" type="xstring" value="GO:0004888, GO:0005515, GO:0005737, GO:0005886, GO:0007210, GO:0007268, GO:0022850, GO:0030424, GO:0032154, GO:0032414, GO:0042220, GO:0043025, GO:0045211, GO:0045471, GO:0051378, GO:0071363, GO:0099056, GO:1904602, GO:0005887, GO:0050877, GO:0007165, GO:0034220, GO:0030594, GO:0045202, GO:0042391, GO:0043005"/>
<entry key="1" type="xstring" value="GO:0003779, GO:0005326, GO:0005328, GO:0005334, GO:0005515, GO:0005886, GO:0005887, GO:0006836, GO:0007268, GO:0008504, GO:0009986, GO:0015844, GO:0016020, GO:0042493, GO:0043014, GO:0045121, GO:0046872, GO:0048265, GO:0048487, GO:0051620, GO:0070050, GO:0015874, GO:0005330, GO:0043005, GO:0035725, GO:0051583, GO:0042734, GO:0032809"/>
<entry key="2" type="xstring" value="GO:0003064, GO:0005242, GO:0005249, GO:0005251, GO:0005515, GO:0005886, GO:0008076, GO:0009986, GO:0031625, GO:0035690, GO:0042391, GO:0042802, GO:0042803, GO:0048471, GO:0055075, GO:0055131, GO:0060048, GO:0060306, GO:0060307, GO:0061337, GO:0071805, GO:0086005, GO:0086008, GO:0086009, GO:0086010, GO:0086011, GO:0086013, GO:0086091, GO:0097110, GO:0097623, GO:0098915, GO:1901379, GO:1901380, GO:1901381, GO:1902282, GO:1902937, GO:1903765, GO:1990573, GO:0005887"/>
<entry key="3" type="xstring" value="GO:0005886, GO:0006811, GO:0016020, GO:0016021, GO:0034220, GO:0070062, GO:0055075, GO:1990573, GO:0006884, GO:0055064, GO:0015379, GO:0035725, GO:1902476, GO:0055078, GO:0008511, GO:0016324"/>
<entry key="4" type="xstring" value="GO:0005247, GO:0005886, GO:0032347, GO:0034220, GO:0034707, GO:0034765, GO:0060041, GO:0060689, GO:1902476, GO:0005887, GO:0006821"/>
<entry key="5" type="xstring" value="GO:0005886, GO:0005892, GO:0006936, GO:0007271, GO:0008324, GO:0015464, GO:0022848, GO:0031594, GO:0060079, GO:0098655, GO:0099060, GO:1904315, GO:0007268, GO:0005887, GO:0030594, GO:0007165, GO:0050877, GO:0042391, GO:0034220, GO:0043005, GO:0045202"/>
<entry key="6" type="xstring" value="GO:0002020, GO:0005102, GO:0005326, GO:0005330, GO:0005515, GO:0005737, GO:0005886, GO:0005887, GO:0006836, GO:0007568, GO:0007595, GO:0007608, GO:0007626, GO:0008144, GO:0008504, GO:0009986, GO:0010039, GO:0015844, GO:0015872, GO:0016021, GO:0016600, GO:0021984, GO:0030424, GO:0035094, GO:0035240, GO:0040018, GO:0042053, GO:0042136, GO:0042220, GO:0042416, GO:0042420, GO:0043005, GO:0043025, GO:0044877, GO:0045121, GO:0045471, GO:0046872, GO:0047485, GO:0051591, GO:0051620, GO:0051721, GO:0060134, GO:0090494, GO:1990384, GO:0032809, GO:0042734, GO:0015874, GO:0035725, GO:0051583, GO:0005334"/>
<entry key="7" type="xstring" value="GO:0001518, GO:0005244, GO:0005248, GO:0005515, GO:0005887, GO:0006814, GO:0006936, GO:0034765, GO:0035725, GO:0100001, GO:0086010, GO:0019228, GO:0030424"/>
<entry key="8" type="xstring" value="GO:0000017, GO:0005362, GO:0005412, GO:0005886, GO:0005975, GO:0008645, GO:0015151, GO:0055056, GO:0070062, GO:0098708, GO:0098719, GO:0006814, GO:0016021"/>
</config>
<config key="attributeCounter">
<entry key="array-size" type="xint" value="9"/>
<entry key="0" type="xlong" value="1"/>
<entry key="1" type="xlong" value="1"/>
<entry key="2" type="xlong" value="1"/>
<entry key="3" type="xlong" value="1"/>
<entry key="4" type="xlong" value="1"/>
<entry key="5" type="xlong" value="1"/>
<entry key="6" type="xlong" value="1"/>
<entry key="7" type="xlong" value="1"/>
<entry key="8" type="xlong" value="1"/>
</config>
</config>
<config key="classValueData_1">
<entry key="classValue" type="xstring" value="all targets"/>
<entry key="noOfRows" type="xlong" value="680"/>
<entry key="MissingValCounter" type="xlong" value="0"/>
<config key="attributeValues">
<entry key="array-size" type="xint" value="676"/>
<entry key="0" type="xstring" value="GO:0001640, GO:0004970, GO:0005886, GO:0005887, GO:0007196, GO:0007215, GO:0007216, GO:0008066, GO:0015277, GO:0030424, GO:0030425, GO:0032839, GO:0034220, GO:0035235, GO:0042391, GO:0043195, GO:0043204, GO:0051967, GO:0060078, GO:0032983, GO:0045211, GO:0050804, GO:0038023, GO:1904315, GO:0035249, GO:0042734, GO:0015276"/>
<entry key="1" type="xstring" value="GO:0000122, GO:0000978, GO:0001227, GO:0005244, GO:0005267, GO:0005509, GO:0005515, GO:0005634, GO:0005783, GO:0005794, GO:0005829, GO:0005886, GO:0006886, GO:0006915, GO:0007165, GO:0008076, GO:0015459, GO:0030425, GO:0032993, GO:0043679, GO:0044325, GO:0061337, GO:0071805, GO:0072659, GO:1901379"/>
<entry key="2" type="xstring" value="GO:0005215, GO:0005515, GO:0005769, GO:0005829, GO:0005886, GO:0005901, GO:0005911, GO:0005925, GO:0016607, GO:0019898, GO:0030036, GO:0030659, GO:0032587, GO:0036010, GO:0042802, GO:0043231, GO:0045296, GO:0045806, GO:0048858, GO:0055038, GO:0061024, GO:0070062, GO:0070300, GO:0070836, GO:0072584, GO:0097320, GO:0005737, GO:0007010, GO:0030100, GO:0005543, GO:0008092, GO:0005768, GO:0005856"/>
<entry key="3" type="xstring" value="GO:0005524, GO:0005546, GO:0005886, GO:0006813, GO:0007588, GO:0008076, GO:0015272, GO:0034765, GO:1990573, GO:0005242"/>
<entry key="4" type="xstring" value="GO:0005245, GO:0005515, GO:0005891, GO:0007165, GO:0030317, GO:0030431, GO:0034765, GO:0035725, GO:0070588, GO:0008332, GO:0086010, GO:0005248, GO:0019228, GO:0045956, GO:0043005, GO:0001518, GO:0070509"/>
<entry key="5" type="xstring" value="GO:0005249, GO:0005251, GO:0005515, GO:0005516, GO:0005546, GO:0005737, GO:0005764, GO:0005769, GO:0005770, GO:0005783, GO:0005886, GO:0006349, GO:0007605, GO:0008016, GO:0008076, GO:0008157, GO:0010460, GO:0015271, GO:0016323, GO:0016458, GO:0030659, GO:0034236, GO:0034237, GO:0034702, GO:0035690, GO:0044325, GO:0045121, GO:0048839, GO:0050892, GO:0060048, GO:0060306, GO:0060307, GO:0060372, GO:0060452, GO:0060453, GO:0061337, GO:0070293, GO:0071320, GO:0071805, GO:0071872, GO:0086005, GO:0086008, GO:0086011, GO:0086013, GO:0086014, GO:0086089, GO:0086091, GO:0097110, GO:0097623, GO:0098914, GO:0098915, GO:1901381, GO:1902282, GO:0016021"/>
<entry key="6" type="xstring" value="GO:0005385, GO:0005654, GO:0005730, GO:0005794, GO:0005887, GO:0006824, GO:0006829, GO:0006882, GO:0008270, GO:0010043, GO:0010155, GO:0016020, GO:0016324, GO:0030141, GO:0030667, GO:0071577"/>
<entry key="7" type="xstring" value="GO:0005368, GO:0005515, GO:0005765, GO:0005783, GO:0005886, GO:0006811, GO:0006865, GO:0015171, GO:0015734, GO:0016021, GO:0022858, GO:0032328, GO:0089718, GO:0015193, GO:0015187, GO:0035524, GO:0003333, GO:0015808, GO:0015816, GO:1902600, GO:0005280, GO:0015180"/>
<entry key="8" type="xstring" value="GO:0005515, GO:0005737, GO:0005886, GO:0005887, GO:0006865, GO:0009636, GO:0009925, GO:0015101, GO:0015171, GO:0015175, GO:0015180, GO:0015187, GO:0015190, GO:0015349, GO:0015695, GO:0015804, GO:0015816, GO:0015820, GO:0015827, GO:0015829, GO:0016323, GO:0016324, GO:0019534, GO:0031528, GO:0035524, GO:0042605, GO:0050900, GO:0055065, GO:0070327, GO:0089718, GO:0098713, GO:0150104, GO:1901998, GO:1903801, GO:1904273, GO:0015179, GO:0003333"/>
<entry key="9" type="xstring" value="GO:0005515, GO:0005886, GO:0008517, GO:0015234, GO:0015884, GO:0015888, GO:0016021, GO:0042723, GO:0071934, GO:0055085"/>
<entry key="10" type="xstring" value="GO:0005347, GO:0005634, GO:0005743, GO:0006094, GO:0015137, GO:0015142, GO:0015867, GO:0016021, GO:0046949, GO:0070062, GO:0071913, GO:0006843"/>
<entry key="11" type="xstring" value="GO:0001692, GO:0005326, GO:0005337, GO:0005342, GO:0005886, GO:0006836, GO:0008324, GO:0008504, GO:0015101, GO:0015562, GO:0015695, GO:0015844, GO:0016323, GO:0016324, GO:0019534, GO:0042908, GO:0042910, GO:0051610, GO:0051615, GO:0051620, GO:0051625, GO:0090494, GO:0098655, GO:0098793, GO:0140115, GO:0150104, GO:1901642, GO:1901998, GO:1903825, GO:0016021"/>
<entry key="12" type="xstring" value="GO:0005385, GO:0005515, GO:0005654, GO:0005783, GO:0005789, GO:0005794, GO:0016020, GO:0016021, GO:0006882, GO:0071577"/>
<entry key="13" type="xstring" value="GO:0005515, GO:0005886, GO:0015204, GO:0016020, GO:0016021, GO:0016324, GO:0050839, GO:0055085, GO:0071918"/>
<entry key="14" type="xstring" value="GO:0001662, GO:0005515, GO:0005634, GO:0005739, GO:0005741, GO:0005757, GO:0005886, GO:0006090, GO:0006820, GO:0006915, GO:0007270, GO:0007612, GO:0008308, GO:0015288, GO:0015485, GO:0015698, GO:0016020, GO:0016032, GO:0016236, GO:0019901, GO:0030855, GO:0031210, GO:0031966, GO:0042645, GO:0043066, GO:0044325, GO:0045121, GO:0046930, GO:0070062, GO:0097001, GO:0098656, GO:0110099, GO:1901526, GO:1903146, GO:2000378"/>
<entry key="15" type="xstring" value="GO:0005245, GO:0005246, GO:0005886, GO:0005891, GO:0006816, GO:0061337, GO:0070588, GO:1990454, GO:1902514"/>
<entry key="16" type="xstring" value="GO:0002088, GO:0005212, GO:0005515, GO:0005516, GO:0005783, GO:0005886, GO:0005887, GO:0005921, GO:0006833, GO:0007601, GO:0015250, GO:0045785, GO:0050896, GO:0051289, GO:0055085, GO:1990349, GO:0016021, GO:0016324"/>
<entry key="17" type="xstring" value="GO:0005515, GO:0005543, GO:0005768, GO:0005770, GO:0005829, GO:0006699, GO:0008203, GO:0015918, GO:0016192, GO:0019886, GO:0044232, GO:0070062, GO:0015248, GO:0032934, GO:0043231, GO:0015485, GO:0016020"/>
<entry key="18" type="xstring" value="GO:0000287, GO:0002080, GO:0005524, GO:0005789, GO:0007339, GO:0016021, GO:0045332, GO:0140326, GO:0005886, GO:0007030, GO:0005802"/>
<entry key="19" type="xstring" value="GO:0002027, GO:0005829, GO:0005886, GO:0005975, GO:0006654, GO:0009331, GO:0010765, GO:0017080, GO:0019674, GO:0033137, GO:0042803, GO:0044325, GO:0046168, GO:0051287, GO:0060373, GO:0070062, GO:0086005, GO:0090038, GO:2000010, GO:2000649, GO:0004367, GO:0006116"/>
<entry key="20" type="xstring" value="GO:0005262, GO:0005515, GO:0005886, GO:0005887, GO:0006816, GO:0007602, GO:0010524, GO:0030168, GO:0033198, GO:0051592, GO:0070588, GO:0070679, GO:1903244, GO:0015279, GO:0051480, GO:0007338, GO:0006828, GO:0034703"/>
<entry key="21" type="xstring" value="GO:0002931, GO:0005737, GO:0007605, GO:0008134, GO:0008271, GO:0008360, GO:0009751, GO:0010996, GO:0015701, GO:0015755, GO:0016323, GO:0016328, GO:0019532, GO:0030507, GO:0034766, GO:0035864, GO:0042391, GO:0042493, GO:0042802, GO:0045793, GO:0090102, GO:0097066, GO:1902074, GO:1902358, GO:1902476, GO:2000147, GO:0015301, GO:0015106, GO:0019531, GO:0005887, GO:0015116, GO:0015108"/>
<entry key="22" type="xstring" value="GO:0005347, GO:0005739, GO:0009083, GO:0015658, GO:0015803, GO:0015867, GO:0016021, GO:0031966, GO:0055085, GO:0120161"/>
<entry key="23" type="xstring" value="GO:0005515, GO:0005886, GO:0015467, GO:0098688, GO:0099056, GO:0005242, GO:1990573, GO:0034765"/>
<entry key="24" type="xstring" value="GO:0005509, GO:0005515, GO:0005739, GO:0005759, GO:0005783, GO:0005790, GO:0005794, GO:0007029, GO:0007519, GO:0009408, GO:0010033, GO:0014804, GO:0014809, GO:0014894, GO:0016529, GO:0030315, GO:0033017, GO:0033018, GO:0034220, GO:0042802, GO:0045214, GO:0051258, GO:0051281, GO:1901341, GO:1903779, GO:2001256, GO:0030018, GO:0051279"/>
<entry key="25" type="xstring" value="GO:0005452, GO:0005886, GO:0005925, GO:0006820, GO:0007283, GO:0008509, GO:0015698, GO:0015701, GO:0016020, GO:0016021, GO:0019899, GO:0048565, GO:0098656, GO:0055085, GO:0022857, GO:0015301, GO:0050801, GO:0016324, GO:0016323, GO:0051453"/>
<entry key="26" type="xstring" value="GO:0001525, GO:0001618, GO:0001968, GO:0002020, GO:0002479, GO:0005178, GO:0005245, GO:0005515, GO:0005829, GO:0005886, GO:0005887, GO:0005925, GO:0007155, GO:0007160, GO:0007229, GO:0008284, GO:0008305, GO:0009897, GO:0009986, GO:0010745, GO:0010888, GO:0015026, GO:0016020, GO:0030198, GO:0030335, GO:0031258, GO:0031527, GO:0031528, GO:0031589, GO:0032369, GO:0032587, GO:0033627, GO:0033690, GO:0034113, GO:0034446, GO:0034683, GO:0034684, GO:0034685, GO:0034686, GO:0035579, GO:0035866, GO:0035867, GO:0035868, GO:0035987, GO:0038027, GO:0043277, GO:0043312, GO:0045335, GO:0045785, GO:0046718, GO:0046872, GO:0048010, GO:0050431, GO:0050748, GO:0050764, GO:0050840, GO:0050900, GO:0050919, GO:0070062, GO:0070371, GO:0070588, GO:0085017, GO:0097192, GO:1901388, GO:1990430, GO:2000536, GO:2001237, GO:0001846, GO:0005080, GO:0017134, GO:0019960, GO:0031994, GO:0038132"/>
<entry key="27" type="xstring" value="GO:0005886, GO:0007214, GO:0034707, GO:0045211, GO:0060078, GO:0098978, GO:0098982, GO:0099505, GO:0099507, GO:1904315, GO:0005887, GO:0005254, GO:0042391, GO:1902711, GO:0004890, GO:0050877, GO:0034220, GO:0007268, GO:0045202, GO:1902476, GO:0007165, GO:0043005, GO:0030594"/>
<entry key="28" type="xstring" value="GO:0005351, GO:0005765, GO:0005829, GO:0005886, GO:0006811, GO:0006865, GO:0009617, GO:0015136, GO:0015538, GO:0015739, GO:0016020, GO:0030672, GO:0034219, GO:1902600, GO:0006820, GO:0016021, GO:0005887, GO:0022857, GO:0005764"/>
<entry key="29" type="xstring" value="GO:0005385, GO:0005515, GO:0005886, GO:0005887, GO:0006829, GO:0031410, GO:0036464, GO:0016020, GO:0071577"/>
<entry key="30" type="xstring" value="GO:0005515, GO:0015031, GO:0015293, GO:0016021, GO:0055085"/>
<entry key="31" type="xstring" value="GO:0003091, GO:0005515, GO:0005576, GO:0005737, GO:0005886, GO:0005887, GO:0006833, GO:0009897, GO:0009992, GO:0010008, GO:0015250, GO:0016323, GO:0030104, GO:0042383, GO:0050891, GO:0051289, GO:0055085, GO:0071346, GO:0090660, GO:0097450, GO:0016021"/>
<entry key="32" type="xstring" value="GO:0000139, GO:0005515, GO:0005783, GO:0005789, GO:0016020, GO:0031965, GO:0034707, GO:0043231, GO:0044233, GO:1902476, GO:0005254"/>
<entry key="33" type="xstring" value="GO:0005886, GO:0034765, GO:0042391, GO:0005249, GO:0005887, GO:0071805"/>
<entry key="34" type="xstring" value="GO:0005515, GO:0005765, GO:0006879, GO:0007420, GO:0008021, GO:0008286, GO:0010008, GO:0016020, GO:0016241, GO:0016324, GO:0016471, GO:0030670, GO:0033179, GO:0033572, GO:0034220, GO:0036295, GO:0036498, GO:0043679, GO:0044877, GO:0060271, GO:0070062, GO:0090383, GO:1902600, GO:0005813, GO:0033181, GO:0007034, GO:0046961, GO:0007035, GO:0005769"/>
<entry key="35" type="xstring" value="GO:0005515, GO:0005739, GO:0005741, GO:0005742, GO:0006626, GO:0008320, GO:0016020, GO:0016021, GO:0016236, GO:0043065, GO:0045040, GO:0071806"/>
<entry key="36" type="xstring" value="GO:0005515, GO:0005765, GO:0005829, GO:0005886, GO:0008286, GO:0016020, GO:0016241, GO:0033176, GO:0033572, GO:0034220, GO:0035579, GO:0043312, GO:0060271, GO:0061512, GO:0070062, GO:0090383, GO:1902600, GO:0005813, GO:0005929, GO:0046961"/>
<entry key="37" type="xstring" value="GO:0000302, GO:0001525, GO:0005319, GO:0005515, GO:0005576, GO:0005615, GO:0005783, GO:0006006, GO:0006629, GO:0006869, GO:0007420, GO:0007568, GO:0010642, GO:0014012, GO:0015485, GO:0022626, GO:0030425, GO:0042246, GO:0042308, GO:0042493, GO:0043025, GO:0048471, GO:0048662, GO:0048678, GO:0051895, GO:0060588, GO:0070062, GO:0071638, GO:1900016, GO:2000098, GO:2000405, GO:0005737"/>
<entry key="38" type="xstring" value="GO:0002088, GO:0005243, GO:0005515, GO:0005887, GO:0005922, GO:0042802, GO:0055085, GO:1990349, GO:0007267"/>
<entry key="39" type="xstring" value="GO:0005215, GO:0005515, GO:0005886, GO:0006865, GO:0006874, GO:0008361, GO:0010961, GO:0016021, GO:0031133, GO:0042552, GO:0048741"/>
<entry key="40" type="xstring" value="GO:0005246, GO:0005509, GO:0005576, GO:0005829, GO:0007165, GO:0007601, GO:0007602, GO:0008594, GO:0043195, GO:0044325, GO:0045202, GO:0046549, GO:0060040"/>
<entry key="41" type="xstring" value="GO:0002854, GO:0005783, GO:0005794, GO:0005886, GO:0015747, GO:0016021, GO:0016324, GO:0034356, GO:0045922, GO:0055085, GO:0070062, GO:0090416, GO:2001142"/>
<entry key="42" type="xstring" value="GO:0005436, GO:0005515, GO:0005886, GO:0006814, GO:0006817, GO:0016021, GO:0016324, GO:0030643, GO:0031526, GO:0035725, GO:0031982, GO:0005903, GO:0044341"/>
<entry key="43" type="xstring" value="GO:0005515, GO:0006829, GO:0016021, GO:0046873, GO:0055085"/>
<entry key="44" type="xstring" value="GO:0005515, GO:0005743, GO:0016021, GO:0055072, GO:0005381, GO:0048250"/>
<entry key="45" type="xstring" value="GO:0005515, GO:0005886, GO:0006814, GO:0015629, GO:0016020, GO:0034220, GO:0050896, GO:0050909, GO:0035725, GO:0015280, GO:0005887, GO:0034706"/>
<entry key="46" type="xstring" value="GO:0005515, GO:0031305, GO:0062156, GO:0062157, GO:0071805"/>
<entry key="47" type="xstring" value="GO:0005515, GO:0005886, GO:0005887, GO:0006865, GO:0015171, GO:0015175, GO:0015804, GO:0051956, GO:0060358, GO:1902475, GO:0015179"/>
<entry key="48" type="xstring" value="GO:0005222, GO:0005248, GO:0005249, GO:0005515, GO:0005886, GO:0005887, GO:0007267, GO:0008076, GO:0030552, GO:0034765, GO:0035725, GO:0042391, GO:0042802, GO:0071320, GO:0071321, GO:0071805, GO:0086012, GO:0098719, GO:0098855, GO:1990573"/>
<entry key="49" type="xstring" value="GO:0005515, GO:0016021, GO:1902600, GO:0015295"/>
<entry key="50" type="xstring" value="GO:0005385, GO:0005886, GO:0016324, GO:0031410, GO:0034224, GO:0055038, GO:0005887, GO:0071578, GO:0006882"/>
<entry key="51" type="xstring" value="GO:0001508, GO:0001661, GO:0001666, GO:0005515, GO:0005886, GO:0005892, GO:0006811, GO:0006816, GO:0006939, GO:0007165, GO:0007271, GO:0007601, GO:0007605, GO:0007612, GO:0007613, GO:0007626, GO:0008144, GO:0008306, GO:0008542, GO:0009897, GO:0014059, GO:0015276, GO:0015464, GO:0016021, GO:0019233, GO:0021562, GO:0021631, GO:0021771, GO:0021952, GO:0022848, GO:0030890, GO:0032225, GO:0032226, GO:0033603, GO:0035094, GO:0035095, GO:0035176, GO:0042053, GO:0042113, GO:0042166, GO:0042220, GO:0042320, GO:0044853, GO:0044877, GO:0045188, GO:0045471, GO:0045759, GO:0048814, GO:0050877, GO:0050890, GO:0051899, GO:0051963, GO:0060079, GO:0060084, GO:0095500, GO:0098691, GO:0098981, GO:0099060, GO:1905144, GO:2000300, GO:0045202, GO:0007268, GO:0005887, GO:0034220, GO:0030594, GO:0042391, GO:0043005"/>
<entry key="52" type="xstring" value="GO:0001504, GO:0005768, GO:0005886, GO:0005887, GO:0009925, GO:0014069, GO:0015187, GO:0015375, GO:0015816, GO:0016020, GO:0016323, GO:0016324, GO:0016328, GO:0031045, GO:0046985, GO:0061537, GO:0070455, GO:0098686, GO:0098688, GO:0099056, GO:0150104, GO:1903804, GO:1904256, GO:1904440, GO:1904782, GO:0035725"/>
<entry key="53" type="xstring" value="GO:0004888, GO:0005515, GO:0005886, GO:0007210, GO:0007268, GO:0022850, GO:0045202, GO:0042391, GO:0050877, GO:0005887, GO:0043005, GO:0007165, GO:0034220, GO:0030594"/>
<entry key="54" type="xstring" value="GO:0005886, GO:0043231, GO:0055085, GO:0005887, GO:0043252, GO:0015347"/>
<entry key="55" type="xstring" value="GO:0002720, GO:0005515, GO:0005765, GO:0005829, GO:0005886, GO:0009925, GO:0010629, GO:0015171, GO:0015173, GO:0015175, GO:0015190, GO:0015196, GO:0015349, GO:0015804, GO:0015823, GO:0016020, GO:0016021, GO:0016323, GO:0016324, GO:0031528, GO:0032729, GO:0032740, GO:0032753, GO:0042605, GO:0042908, GO:0043231, GO:0050900, GO:0070062, GO:0070327, GO:0089718, GO:0098591, GO:0098713, GO:0150104, GO:1902475, GO:1903801, GO:1904556, GO:1990184, GO:0015179, GO:0003333"/>
<entry key="56" type="xstring" value="GO:0005515, GO:0005525, GO:0005544, GO:0005739, GO:0005765, GO:0005925, GO:0008289, GO:0015276, GO:0015485, GO:0016020, GO:0031902, GO:0034220, GO:0042470, GO:0042802, GO:0048306, GO:0048471, GO:0062023, GO:0070062, GO:0070588, GO:0001786, GO:0005509, GO:0097190, GO:0005737, GO:0005262, GO:0051560, GO:0006937, GO:0003418, GO:0001755, GO:0051283, GO:0001778, GO:0051015, GO:0035374"/>
<entry key="57" type="xstring" value="GO:0001889, GO:0003723, GO:0005515, GO:0005783, GO:0005789, GO:0005829, GO:0006612, GO:0006614, GO:0006620, GO:0006807, GO:0010259, GO:0016020, GO:0016021, GO:0031204, GO:0038023, GO:0031207, GO:0008320"/>
<entry key="58" type="xstring" value="GO:0005242, GO:0005267, GO:0005272, GO:0005515, GO:0005886, GO:0005887, GO:0006813, GO:0008076, GO:0016021, GO:0016324, GO:0022841, GO:0030425, GO:0034705, GO:0035725, GO:0042802, GO:0043204, GO:0043231, GO:0055037, GO:0060075, GO:0061337, GO:0071805, GO:0097060, GO:1902937, GO:0005249, GO:0030322"/>
<entry key="59" type="xstring" value="GO:0005886, GO:0006090, GO:0015129, GO:0015293, GO:0015727, GO:0016020, GO:0016323, GO:0016324, GO:0035873, GO:0050900, GO:0008028, GO:0015718, GO:0005887, GO:0016021"/>
<entry key="60" type="xstring" value="GO:0000421, GO:0005886, GO:0007626, GO:0008289, GO:0016021, GO:0031901, GO:0031902, GO:0042491, GO:0051209, GO:0070588, GO:0005765, GO:0072345, GO:0016020"/>
<entry key="61" type="xstring" value="GO:0005229, GO:0005254, GO:0005886, GO:0006821, GO:0034220, GO:0034707, GO:0070062, GO:1902476, GO:0072320"/>
<entry key="62" type="xstring" value="GO:0001941, GO:0003009, GO:0005515, GO:0005887, GO:0005892, GO:0006812, GO:0006936, GO:0007165, GO:0007271, GO:0007274, GO:0015267, GO:0015276, GO:0031594, GO:0035095, GO:0042166, GO:0042391, GO:0045202, GO:0045211, GO:0048747, GO:0050877, GO:0060079, GO:1904315, GO:0015464, GO:0022848, GO:0030594, GO:0007268, GO:0043005, GO:0034220"/>
<entry key="63" type="xstring" value="GO:0005515, GO:0005886, GO:0015125, GO:0015721, GO:0016021, GO:0016323, GO:0031647, GO:0032782, GO:0032991, GO:0046982, GO:0055085, GO:0060050, GO:0070863, GO:0090314, GO:0005215"/>
<entry key="64" type="xstring" value="GO:0001540, GO:0004970, GO:0004971, GO:0005886, GO:0007215, GO:0030666, GO:0032281, GO:0034220, GO:0035235, GO:0043025, GO:0043197, GO:0045211, GO:1903561, GO:2000310, GO:0038023, GO:0015276"/>
<entry key="65" type="xstring" value="GO:0005515, GO:0005516, GO:0005546, GO:0005654, GO:0005737, GO:0005739, GO:0005783, GO:0005789, GO:0005886, GO:0005887, GO:0005925, GO:0006811, GO:0006883, GO:0006885, GO:0009986, GO:0010447, GO:0010613, GO:0010882, GO:0014704, GO:0015299, GO:0015385, GO:0016021, GO:0016323, GO:0016324, GO:0016477, GO:0030011, GO:0030027, GO:0030214, GO:0030307, GO:0030315, GO:0030346, GO:0030674, GO:0032869, GO:0035794, GO:0035994, GO:0036376, GO:0043065, GO:0043066, GO:0045121, GO:0045760, GO:0045944, GO:0048306, GO:0048471, GO:0051259, GO:0051453, GO:0051492, GO:0051893, GO:0051930, GO:0055007, GO:0060090, GO:0070062, GO:0070417, GO:0070886, GO:0070997, GO:0071236, GO:0071257, GO:0071260, GO:0071456, GO:0071468, GO:0071872, GO:0086003, GO:0086036, GO:0086040, GO:0086092, GO:0090533, GO:0098656, GO:0098719, GO:0098735, GO:1902600, GO:1903281, GO:0071805, GO:0015386"/>
<entry key="66" type="xstring" value="GO:0007611, GO:0008104, GO:0016021, GO:0030545, GO:0030672, GO:0050808, GO:0060291, GO:0098839, GO:2000311, GO:0016020"/>
<entry key="67" type="xstring" value="GO:0005886, GO:0006811, GO:0006821, GO:0008271, GO:0008272, GO:0015108, GO:0015116, GO:0015301, GO:0015701, GO:0016021, GO:0016323, GO:0019531, GO:0019532, GO:0050428, GO:1902358, GO:1902476, GO:0005887, GO:0015106"/>
<entry key="68" type="xstring" value="GO:0005654, GO:0005789, GO:0005811, GO:0034045, GO:0120009, GO:0120013, GO:0000407, GO:0000422, GO:0000045, GO:0019898, GO:0061709, GO:0034727, GO:0044805, GO:0032266"/>
<entry key="69" type="xstring" value="GO:0016021, GO:1902475, GO:0015179, GO:0003333"/>
<entry key="70" type="xstring" value="GO:0000095, GO:0005739, GO:0005743, GO:0006811, GO:0015805, GO:0016021, GO:1901962"/>
<entry key="71" type="xstring" value="GO:0003723, GO:0005515, GO:0005634, GO:0005739, GO:0005743, GO:0005887, GO:0006094, GO:0015367, GO:0015742, GO:1902356, GO:1902358, GO:0015116, GO:0015729, GO:0035435, GO:0015141, GO:0015140, GO:0015131, GO:0015709, GO:0071422, GO:0015117, GO:0071423, GO:0008272, GO:0015297"/>
<entry key="72" type="xstring" value="GO:0002087, GO:0005515, GO:0005886, GO:0006898, GO:0007158, GO:0007416, GO:0007612, GO:0008542, GO:0009986, GO:0030139, GO:0030534, GO:0035176, GO:0038023, GO:0042043, GO:0045202, GO:0048675, GO:0048709, GO:0050804, GO:0050808, GO:0050839, GO:0051965, GO:0051968, GO:0060024, GO:0060076, GO:0060079, GO:0060080, GO:0060291, GO:0061002, GO:0071625, GO:0089717, GO:0090394, GO:0097104, GO:0097105, GO:0097110, GO:0098793, GO:0098983, GO:0098985, GO:0099054, GO:0099055, GO:1900271, GO:2000310, GO:2000331, GO:2000463, GO:2000809, GO:2000969, GO:0005887, GO:0007268, GO:0048488"/>
<entry key="73" type="xstring" value="GO:0005229, GO:0005788, GO:0005886, GO:0006821, GO:0016021, GO:0034220, GO:0043687, GO:0044267, GO:1902476, GO:0055085"/>
<entry key="74" type="xstring" value="GO:0005515, GO:0005886, GO:0006814, GO:0008508, GO:0016021, GO:0043250, GO:0043251, GO:0055085, GO:0015721"/>
<entry key="75" type="xstring" value="GO:0002576, GO:0005515, GO:0005524, GO:0005886, GO:0010243, GO:0014070, GO:0015562, GO:0015662, GO:0016020, GO:0016021, GO:0016323, GO:0016324, GO:0016404, GO:0016887, GO:0031088, GO:0032310, GO:0034220, GO:0038183, GO:0042493, GO:0042908, GO:0042910, GO:0048661, GO:0055085, GO:0055114, GO:0060271, GO:0098591, GO:0140115, GO:0150104, GO:0042626"/>
<entry key="76" type="xstring" value="GO:0005244, GO:0005254, GO:0005515, GO:0005634, GO:0005737, GO:0006821, GO:0007165, GO:0016604, GO:0034707, GO:0034765, GO:0070062, GO:1902476"/>
<entry key="77" type="xstring" value="GO:0001696, GO:0002064, GO:0005886, GO:0006811, GO:0016021, GO:0016323, GO:0016324, GO:0098656, GO:1902600, GO:0098719, GO:0015385, GO:0071805, GO:0051453, GO:0015386"/>
<entry key="78" type="xstring" value="GO:0005515, GO:1904659, GO:0005886, GO:0016021, GO:0006814, GO:0005412"/>
<entry key="79" type="xstring" value="GO:0005515, GO:0005886, GO:0006656, GO:0016021, GO:0055085, GO:0022857, GO:0016020"/>
<entry key="80" type="xstring" value="GO:0001964, GO:0004888, GO:0005515, GO:0005737, GO:0005886, GO:0005887, GO:0006811, GO:0007218, GO:0007268, GO:0007340, GO:0007399, GO:0007601, GO:0007628, GO:0016933, GO:0016935, GO:0030425, GO:0044877, GO:0045211, GO:0060013, GO:0060079, GO:0097112, GO:0098690, GO:0098982, GO:1902476, GO:0016594, GO:0016934, GO:0007165, GO:0045202, GO:0030594, GO:0043005, GO:0043200, GO:0060012, GO:0005254, GO:0042391, GO:0034220, GO:0050877"/>
<entry key="81" type="xstring" value="GO:0000287, GO:0005515, GO:0005524, GO:0005654, GO:0005783, GO:0005789, GO:0005886, GO:0006812, GO:0016021, GO:0034220, GO:0045332, GO:0140326"/>
<entry key="82" type="xstring" value="GO:0005242, GO:0005886, GO:0006813, GO:0008076, GO:0016323, GO:1990573, GO:0034765"/>
<entry key="83" type="xstring" value="GO:0001881, GO:0003676, GO:0005509, GO:0005515, GO:0005524, GO:0005525, GO:0005634, GO:0005737, GO:0005829, GO:0005925, GO:0007596, GO:0010008, GO:0015031, GO:0020018, GO:0032456, GO:0034498, GO:0051260, GO:0055038, GO:0055117, GO:0060271, GO:0072659, GO:0086036, GO:0090160, GO:1901387, GO:1903358, GO:1903779, GO:0005769, GO:0016197, GO:0030139, GO:0005886, GO:0043231, GO:0048471, GO:0006897"/>
<entry key="84" type="xstring" value="GO:0005242, GO:0006813, GO:0016021, GO:0034765, GO:0005886, GO:1990573"/>
<entry key="85" type="xstring" value="GO:0001505, GO:0005886, GO:0006836, GO:0007214, GO:0008503, GO:0022851, GO:0030285, GO:0034707, GO:0045211, GO:1902476, GO:1902711, GO:1904862, GO:0060078, GO:0032590, GO:0005254, GO:0007268, GO:0007165, GO:0050877, GO:0045202, GO:0030594, GO:0005237, GO:1904315, GO:0043005, GO:0004890, GO:0005887, GO:0042391, GO:0034220, GO:0051932, GO:0098794"/>
<entry key="86" type="xstring" value="GO:0001618, GO:0005515, GO:0005886, GO:0005887, GO:0006865, GO:0006868, GO:0009925, GO:0010585, GO:0015171, GO:0015175, GO:0015183, GO:0015186, GO:0015194, GO:0015293, GO:0015804, GO:0015825, GO:0016020, GO:0016021, GO:0038023, GO:0042470, GO:0046718, GO:0046872, GO:0070062, GO:0070207, GO:0140009, GO:0150104, GO:1903803"/>
<entry key="87" type="xstring" value="GO:0005739, GO:0005743, GO:0008517, GO:0015884, GO:0016021, GO:0046655, GO:1904947, GO:1990548, GO:0015230"/>
<entry key="88" type="xstring" value="GO:0000139, GO:0005783, GO:0005789, GO:0005794, GO:0005797, GO:0005801, GO:0005802, GO:0006814, GO:0006874, GO:0015125, GO:0015293, GO:0015721, GO:0016021, GO:0030210, GO:0031226, GO:0034436, GO:0048193, GO:0055085, GO:0060348, GO:0005886"/>
<entry key="89" type="xstring" value="GO:0000139, GO:0005515, GO:0005654, GO:0005730, GO:0005737, GO:0005789, GO:0005794, GO:0005802, GO:0005829, GO:0006699, GO:0008142, GO:0015248, GO:0015918, GO:0016020, GO:0019904, GO:0030054, GO:0032367, GO:0048471, GO:0070273, GO:0120009, GO:0120015, GO:0097038, GO:0005886, GO:0043231, GO:0032934"/>
<entry key="90" type="xstring" value="GO:0005887, GO:0005922, GO:0007601, GO:0055077, GO:0055085, GO:1990349, GO:0005243, GO:0007267"/>
<entry key="91" type="xstring" value="GO:0004888, GO:0005886, GO:0005887, GO:0007268, GO:0016934, GO:0016935, GO:0022852, GO:0030425, GO:0043204, GO:0045211, GO:0046872, GO:0051260, GO:0060079, GO:1902476, GO:0050877, GO:0060012, GO:0007218, GO:0007165, GO:0045202, GO:0043200, GO:0042391, GO:0005254, GO:0043005, GO:0016594, GO:0030594, GO:0034220"/>
<entry key="92" type="xstring" value="GO:0002684, GO:0003091, GO:0005515, GO:0005654, GO:0005737, GO:0005886, GO:0005911, GO:0006833, GO:0015250, GO:0015254, GO:0015793, GO:0016021, GO:0016323, GO:0032526, GO:0033280, GO:0042476, GO:0042802, GO:0045616, GO:0051592, GO:0070295, GO:0071456, GO:0071918, GO:0090650, GO:0015204"/>
<entry key="93" type="xstring" value="GO:0005886, GO:0006813, GO:0008076, GO:0034765, GO:0005249, GO:0005887, GO:0042391, GO:0071805"/>
<entry key="94" type="xstring" value="GO:0000165, GO:0005515, GO:0005576, GO:0005654, GO:0005813, GO:0005829, GO:0005886, GO:0035580, GO:0043312, GO:2000310, GO:0030054, GO:0010976, GO:0043113, GO:0045197, GO:0043194, GO:0008328, GO:0098609, GO:0016323, GO:0097120, GO:0009790, GO:0014069"/>
<entry key="95" type="xstring" value="GO:0003026, GO:0005515, GO:0005886, GO:0007268, GO:0007417, GO:0007422, GO:0007602, GO:0007605, GO:0010447, GO:0015672, GO:0019229, GO:0022839, GO:0034220, GO:0034765, GO:0035418, GO:0042391, GO:0043025, GO:0043066, GO:0043197, GO:0050915, GO:0050974, GO:0051965, GO:0005887, GO:0015280, GO:0035725"/>
<entry key="96" type="xstring" value="GO:0002020, GO:0002931, GO:0005102, GO:0005198, GO:0005262, GO:0005515, GO:0005783, GO:0005789, GO:0005886, GO:0005921, GO:0006812, GO:0006816, GO:0016020, GO:0016021, GO:0022840, GO:0032059, GO:0032730, GO:0032731, GO:0032991, GO:0033198, GO:0044325, GO:0048477, GO:0050715, GO:0051015, GO:0070588, GO:0097110, GO:0055077, GO:0022829, GO:0007267"/>
<entry key="97" type="xstring" value="GO:0001654, GO:0003674, GO:0005515, GO:0005829, GO:0008089, GO:0008320, GO:0030133, GO:0030168, GO:0031083, GO:0031175, GO:0032402, GO:0032438, GO:0032816, GO:0033299, GO:0035646, GO:0042493, GO:0043473, GO:0048490, GO:0060155, GO:0071806, GO:1904115"/>
<entry key="98" type="xstring" value="GO:0005886, GO:0005887, GO:0006811, GO:0008519, GO:0019901, GO:0032991, GO:0045202, GO:0140157, GO:1902476, GO:0055064, GO:0006884, GO:0055075, GO:1990573, GO:0015379, GO:0007268"/>
<entry key="99" type="xstring" value="GO:0005251, GO:0005515, GO:0005764, GO:0005886, GO:0007605, GO:0008076, GO:0009986, GO:0015459, GO:0016324, GO:0030018, GO:0031433, GO:0045121, GO:0060307, GO:0061337, GO:0071320, GO:0071805, GO:0086002, GO:0086005, GO:0086009, GO:0086011, GO:0086013, GO:0086091, GO:0090315, GO:0097623, GO:0098915, GO:1901379, GO:1901381, GO:1902259, GO:1902260, GO:0005249, GO:0086008, GO:1902282, GO:0044325"/>
<entry key="100" type="xstring" value="GO:0005351, GO:0005355, GO:0005515, GO:0005886, GO:0008645, GO:0015143, GO:0015747, GO:0016021, GO:0016323, GO:0016324, GO:0022857, GO:0046415, GO:1902600, GO:1904659"/>
<entry key="101" type="xstring" value="GO:0005515, GO:0005886, GO:0005887, GO:0006873, GO:0006885, GO:0008519, GO:0015696, GO:0015837, GO:0016323, GO:0016324, GO:0030506, GO:0030855, GO:0031410, GO:0042592, GO:0042802, GO:0070062, GO:0070634, GO:0072488"/>
<entry key="102" type="xstring" value="GO:0005737, GO:0005886, GO:0005887, GO:0006814, GO:0006979, GO:0008520, GO:0009925, GO:0015229, GO:0015882, GO:0016021, GO:0016323, GO:0016324, GO:0019852, GO:0070904, GO:0005215"/>
<entry key="103" type="xstring" value="GO:0000977, GO:0001666, GO:0001725, GO:0001882, GO:0002576, GO:0003713, GO:0003723, GO:0003779, GO:0005178, GO:0005509, GO:0005515, GO:0005576, GO:0005615, GO:0005634, GO:0005737, GO:0005829, GO:0005903, GO:0005911, GO:0005925, GO:0015031, GO:0016604, GO:0030018, GO:0030050, GO:0030335, GO:0030374, GO:0030863, GO:0031093, GO:0031143, GO:0031490, GO:0032417, GO:0032991, GO:0033209, GO:0035257, GO:0035357, GO:0042803, GO:0042974, GO:0042981, GO:0043005, GO:0044325, GO:0047485, GO:0048384, GO:0048471, GO:0048549, GO:0051015, GO:0051017, GO:0051271, GO:0051272, GO:0070062, GO:0070830, GO:1900025, GO:1901224, GO:1902396, GO:1903506, GO:1903508, GO:1990904, GO:0015629"/>
<entry key="104" type="xstring" value="GO:0005227, GO:0005261, GO:0005262, GO:0005886, GO:0006812, GO:0016048, GO:0050951, GO:0051262, GO:0070588, GO:0005887, GO:0098655, GO:0070838"/>
<entry key="105" type="xstring" value="GO:0001508, GO:0005515, GO:0005635, GO:0005737, GO:0005901, GO:0006605, GO:0008179, GO:0010738, GO:0010880, GO:0014701, GO:0014704, GO:0016529, GO:0019933, GO:0030307, GO:0030315, GO:0031965, GO:0034237, GO:0034704, GO:0043495, GO:0044325, GO:0048471, GO:0051018, GO:0051281, GO:0060090, GO:0060306, GO:0060316, GO:0061051, GO:0070886, GO:0071320, GO:0071345, GO:1901381, GO:1902261"/>
<entry key="106" type="xstring" value="GO:0005515, GO:0005739, GO:0005743, GO:0005829, GO:0006853, GO:0015227, GO:0016021, GO:1902603, GO:1902616"/>
<entry key="107" type="xstring" value="GO:0000139, GO:0005456, GO:0005515, GO:0005887, GO:0005975, GO:0006464, GO:0008643, GO:0015297, GO:0015782, GO:0016021, GO:0072334, GO:0030173, GO:0005459"/>
<entry key="108" type="xstring" value="GO:0002087, GO:0005886, GO:0007158, GO:0007416, GO:0009986, GO:0016020, GO:0019233, GO:0032024, GO:0032230, GO:0035418, GO:0035641, GO:0042043, GO:0042734, GO:0042802, GO:0042995, GO:0045202, GO:0045211, GO:0045217, GO:0050804, GO:0050808, GO:0050839, GO:0050885, GO:0051965, GO:0051968, GO:0060077, GO:0072553, GO:0089717, GO:0097104, GO:0097105, GO:0097116, GO:0097119, GO:0097151, GO:0098609, GO:0098690, GO:0098691, GO:0098983, GO:0099054, GO:0099055, GO:0099060, GO:1902474, GO:1904862, GO:2000311, GO:2000463, GO:2000809, GO:0048488, GO:0007268, GO:0005887, GO:0038023"/>
<entry key="109" type="xstring" value="GO:0004972, GO:0005515, GO:0005886, GO:0005887, GO:0007215, GO:0007420, GO:0009611, GO:0017146, GO:0019722, GO:0022849, GO:0033058, GO:0035235, GO:0042177, GO:0048167, GO:0050885, GO:0097553, GO:0098976, GO:0098978, GO:1903539, GO:1904315, GO:0060079, GO:0060291, GO:0015276, GO:0098839, GO:0038023"/>
<entry key="110" type="xstring" value="GO:0005515, GO:0005615, GO:0005739, GO:0005783, GO:0005856, GO:0005886, GO:0005887, GO:0016020, GO:0031982, GO:0035577, GO:0035579, GO:0042470, GO:0042802, GO:0042803, GO:0043312, GO:0044829, GO:0045121, GO:0048471, GO:0070062, GO:0070063, GO:0070821, GO:0072562, GO:0090314, GO:1901585"/>
<entry key="111" type="xstring" value="GO:0005515, GO:0005886, GO:0005887, GO:0006865, GO:0015175, GO:0015194, GO:0015804, GO:0015825, GO:0016020, GO:0050900, GO:1902475, GO:0003333, GO:0042942, GO:0015179, GO:0042941"/>
<entry key="112" type="xstring" value="GO:0000287, GO:0005515, GO:0005524, GO:0005765, GO:0005769, GO:0005783, GO:0005886, GO:0016020, GO:0016021, GO:0035579, GO:0043231, GO:0043312, GO:0045332, GO:0055037, GO:0070821, GO:0140326, GO:0005802"/>
<entry key="113" type="xstring" value="GO:0005298, GO:0005515, GO:0005886, GO:0005887, GO:0006865, GO:0015171, GO:0015175, GO:0015188, GO:0015193, GO:0015199, GO:0015816, GO:0015824, GO:0015838, GO:0016324, GO:0089718, GO:0150104, GO:1903806, GO:1904271, GO:1905647, GO:0035725"/>
<entry key="114" type="xstring" value="GO:0005515, GO:0005886, GO:0006813, GO:0009986, GO:0015269, GO:0016021, GO:0016286, GO:0019904, GO:0030018, GO:0042803, GO:0051393, GO:0071805, GO:0098914, GO:1901379, GO:0043025, GO:0043197, GO:0005516, GO:0043005, GO:0006811"/>
<entry key="115" type="xstring" value="GO:0001568, GO:0003158, GO:0005515, GO:0005887, GO:0005921, GO:0006816, GO:0007043, GO:0048265, GO:0055085, GO:0005243, GO:0007267, GO:0005922"/>
<entry key="116" type="xstring" value="GO:0001530, GO:0001614, GO:0002028, GO:0002931, GO:0004931, GO:0005102, GO:0005515, GO:0005524, GO:0005737, GO:0005886, GO:0005887, GO:0007166, GO:0007596, GO:0010524, GO:0010628, GO:0016020, GO:0017121, GO:0019233, GO:0030501, GO:0032059, GO:0032060, GO:0032731, GO:0033198, GO:0034767, GO:0035585, GO:0035590, GO:0042802, GO:0043409, GO:0045779, GO:0045794, GO:0045821, GO:0046931, GO:0051495, GO:0051709, GO:0051899, GO:0060079, GO:0070588, GO:0071318, GO:0097190, GO:0097191, GO:0098793, GO:0098794, GO:1904172, GO:1905114, GO:0005639"/>
<entry key="117" type="xstring" value="GO:0005158, GO:0005515, GO:0005765, GO:0005886, GO:0009235, GO:0015420, GO:0015889, GO:0016020, GO:0016021, GO:0016032, GO:0031419, GO:0045334"/>
<entry key="118" type="xstring" value="GO:0004888, GO:0005886, GO:0005887, GO:0007218, GO:0007268, GO:0016594, GO:0016934, GO:0022852, GO:0034220, GO:0034707, GO:0045211, GO:0046872, GO:0060079, GO:0071230, GO:0071294, GO:0071361, GO:1902476, GO:0043005, GO:0030594, GO:0045202, GO:0042391, GO:0050877, GO:0043200, GO:0005254, GO:0060012, GO:0007165"/>
<entry key="119" type="xstring" value="GO:0005886, GO:0005887, GO:0009268, GO:0010043, GO:0016021, GO:0016324, GO:0022843, GO:0030171, GO:0030667, GO:0030670, GO:0032930, GO:0034765, GO:0035036, GO:0035579, GO:0042802, GO:0043312, GO:0045454, GO:0051453, GO:0071294, GO:0071467, GO:1902600"/>
<entry key="120" type="xstring" value="GO:0005886, GO:0005892, GO:0006811, GO:0007165, GO:0008144, GO:0015464, GO:0016021, GO:0022848, GO:0042166, GO:0044877, GO:0045211, GO:0060079, GO:0007268, GO:0034220, GO:0005887, GO:0007271, GO:0043005, GO:0045202, GO:0050877, GO:0030594, GO:0042391, GO:0035094"/>
<entry key="121" type="xstring" value="GO:0003407, GO:0005771, GO:0006811, GO:0006814, GO:0007420, GO:0007605, GO:0015293, GO:0015813, GO:0030672, GO:0043204, GO:0043679, GO:0090102, GO:0097440, GO:0097441, GO:0097451, GO:0098700, GO:1990030, GO:0030285, GO:0016021, GO:0022857, GO:0060076, GO:0005313, GO:0050803, GO:0006820, GO:0035249, GO:0005326"/>
<entry key="122" type="xstring" value="GO:0001508, GO:0001666, GO:0005515, GO:0005886, GO:0005892, GO:0006281, GO:0006811, GO:0006816, GO:0006979, GO:0007165, GO:0007268, GO:0007271, GO:0007585, GO:0007626, GO:0009897, GO:0014059, GO:0015276, GO:0015464, GO:0016020, GO:0016021, GO:0019233, GO:0022848, GO:0030425, GO:0035094, GO:0035095, GO:0035640, GO:0042113, GO:0042166, GO:0042391, GO:0043025, GO:0045211, GO:0050877, GO:0050890, GO:0051899, GO:0060079, GO:0060080, GO:0095500, GO:0098691, GO:0099056, GO:0043005, GO:0034220, GO:0005887, GO:0030594, GO:0045202"/>
<entry key="123" type="xstring" value="GO:0005251, GO:0005794, GO:0005829, GO:0005886, GO:0006813, GO:0015459, GO:0034765, GO:0050796, GO:0051260, GO:0005249, GO:0008076, GO:0071805, GO:0016021"/>
<entry key="124" type="xstring" value="GO:0005262, GO:0005515, GO:0005789, GO:0005829, GO:0006613, GO:0006614, GO:0006620, GO:0007029, GO:0016020, GO:0030176, GO:0031204, GO:0034341, GO:0039019, GO:0043022, GO:0045047, GO:0070588, GO:0008320, GO:0005784, GO:0005048, GO:0006616"/>
<entry key="125" type="xstring" value="GO:0003333, GO:0005515, GO:0005886, GO:0005887, GO:0006865, GO:0007584, GO:0015171, GO:0015175, GO:0015293, GO:0015804, GO:0016324, GO:0031526, GO:0070062, GO:0035725"/>
<entry key="126" type="xstring" value="GO:0005254, GO:0005813, GO:0005882, GO:0005886, GO:0005887, GO:0006865, GO:0006868, GO:0009986, GO:0015171, GO:0015180, GO:0015183, GO:0015184, GO:0015186, GO:0015193, GO:0015194, GO:0015195, GO:0015293, GO:0015808, GO:0015811, GO:0015824, GO:0015825, GO:0015826, GO:0016020, GO:0016021, GO:0030425, GO:0034589, GO:0034590, GO:0035249, GO:0035524, GO:0042470, GO:0043025, GO:0045202, GO:0050890, GO:0070062, GO:0140009, GO:0150104, GO:1902476, GO:1903812, GO:1904273"/>
<entry key="127" type="xstring" value="GO:0005452, GO:0005886, GO:0006821, GO:0007601, GO:0008510, GO:0009416, GO:0009791, GO:0015301, GO:0015701, GO:0016021, GO:0016323, GO:0016324, GO:0021860, GO:0030425, GO:0035264, GO:0035641, GO:0035725, GO:0036477, GO:0043025, GO:0043204, GO:0043679, GO:0045202, GO:0048172, GO:0048854, GO:0097440, GO:0097441, GO:0097442, GO:0098656, GO:0098794, GO:1902600, GO:0051453, GO:0055085, GO:0022857, GO:0050801"/>
<entry key="128" type="xstring" value="GO:0016021, GO:0055085, GO:0005737, GO:0015267"/>
<entry key="129" type="xstring" value="GO:0005216, GO:0005515, GO:0005887, GO:0005922, GO:0007154, GO:0009749, GO:0009986, GO:0016264, GO:0034220, GO:0086064, GO:0086065, GO:0086075, GO:0007267, GO:0005243"/>
<entry key="130" type="xstring" value="GO:0005737, GO:0005886, GO:0005891, GO:0007268, GO:0008332, GO:0010045, GO:0034765, GO:0035725, GO:0042391, GO:0045202, GO:0060371, GO:0070509, GO:0070588, GO:0086002, GO:0086015, GO:0086016, GO:0086018, GO:0086027, GO:0086045, GO:0086046, GO:0086056, GO:0086059, GO:0086091, GO:0097110, GO:0043005, GO:0045956, GO:0019228, GO:0001518, GO:0086010, GO:0005248"/>
<entry key="131" type="xstring" value="GO:0005452, GO:0005515, GO:0005886, GO:0005887, GO:0005901, GO:0008514, GO:0015301, GO:0015698, GO:0015711, GO:0015742, GO:0016323, GO:0031404, GO:0031427, GO:0032991, GO:0042802, GO:0043252, GO:0070062, GO:0097254, GO:0098656, GO:0015347"/>
<entry key="132" type="xstring" value="GO:0005886, GO:0008645, GO:0015370, GO:0035725, GO:0070062, GO:1904659, GO:0006814, GO:0005412, GO:0016021"/>
<entry key="133" type="xstring" value="GO:0000278, GO:0005215, GO:0005515, GO:0005643, GO:0005654, GO:0005829, GO:0006110, GO:0006406, GO:0006409, GO:0016032, GO:0016925, GO:0017056, GO:0019083, GO:0043657, GO:0060964, GO:0075733, GO:1900034, GO:0000055, GO:0006606, GO:0000056"/>
<entry key="134" type="xstring" value="GO:0005347, GO:0005634, GO:0005743, GO:0015867, GO:0030233, GO:0030302, GO:0042723, GO:0071934, GO:0090422, GO:0015234, GO:0030974, GO:0031305"/>
<entry key="135" type="xstring" value="GO:0005515, GO:0015144, GO:0016021, GO:0034219"/>
<entry key="136" type="xstring" value="GO:0000139, GO:0005515, GO:0005789, GO:0006888, GO:0012507, GO:0016247, GO:0032281, GO:0033116, GO:0035249, GO:0042391, GO:0043198, GO:0045211, GO:0048208, GO:2000311, GO:0030425, GO:0045202"/>
<entry key="137" type="xstring" value="GO:0005244, GO:0034765, GO:0071805, GO:0022841, GO:0005887, GO:0030322"/>
<entry key="138" type="xstring" value="GO:0003723, GO:0005515, GO:0005634, GO:0005737, GO:0005765, GO:0005829, GO:0005886, GO:0005925, GO:0015629, GO:0016020, GO:0030315, GO:0031982, GO:0042383, GO:0043034, GO:0043484, GO:0044291, GO:0044548, GO:0045296, GO:0070062, GO:0097493, GO:1901385, GO:0045121"/>
<entry key="139" type="xstring" value="GO:0005509, GO:0005829, GO:0006661, GO:0008526, GO:0012505, GO:0015914, GO:0016020, GO:0030971, GO:0044297, GO:0048015, GO:0120009, GO:0008525, GO:0035091, GO:0005737, GO:0031210"/>
<entry key="140" type="xstring" value="GO:0005515, GO:0005887, GO:0006836, GO:0007420, GO:0008021, GO:0015293, GO:0015804, GO:0015816, GO:0015820, GO:0015824, GO:0030672, GO:0032328, GO:0042995, GO:0098794, GO:0150104, GO:0035725"/>
<entry key="141" type="xstring" value="GO:0001540, GO:0001662, GO:0005078, GO:0005198, GO:0005515, GO:0005737, GO:0007172, GO:0007254, GO:0007617, GO:0010469, GO:0014069, GO:0019894, GO:0019901, GO:0032874, GO:0032991, GO:0035176, GO:0043025, GO:0044877, GO:0046328, GO:0046958, GO:0048813, GO:0051966, GO:0060079, GO:2000310, GO:2000311, GO:2001234"/>
<entry key="142" type="xstring" value="GO:0000045, GO:0000502, GO:0005515, GO:0005654, GO:0005737, GO:0005776, GO:0005783, GO:0005829, GO:0005886, GO:0016235, GO:0016236, GO:0019900, GO:0030433, GO:0031396, GO:0031398, GO:0031410, GO:0031593, GO:0032991, GO:0034140, GO:0034976, GO:0035973, GO:0042802, GO:0048471, GO:0071456, GO:0097352, GO:1901340, GO:1902175, GO:1903071, GO:0016241, GO:0006511"/>
<entry key="143" type="xstring" value="GO:0001324, GO:0001892, GO:0005515, GO:0005546, GO:0005829, GO:0006629, GO:0007584, GO:0008431, GO:0009268, GO:0009636, GO:0042360, GO:0043325, GO:0051180, GO:0051452, GO:0060548, GO:0090212, GO:0120009, GO:1900223, GO:1902936, GO:0005770, GO:0120013"/>
<entry key="144" type="xstring" value="GO:0005244, GO:0005248, GO:0005737, GO:0006814, GO:0034765, GO:0035725, GO:0086010, GO:0019228, GO:0001518, GO:0030424"/>
<entry key="145" type="xstring" value="GO:0000795, GO:0003779, GO:0005215, GO:0005515, GO:0005524, GO:0005794, GO:0005829, GO:0005856, GO:0007268, GO:0008021, GO:0014069, GO:0019901, GO:0030424, GO:0030425, GO:0042802, GO:0046928, GO:0048306, GO:0048666, GO:0048786, GO:0050808, GO:0097091, GO:0098685, GO:0098850, GO:0098993, GO:2000300, GO:0007269, GO:0030672"/>
<entry key="146" type="xstring" value="GO:0005515, GO:0005790, GO:0005815, GO:0005887, GO:0006936, GO:0042383, GO:0072659, GO:1900825, GO:1902305, GO:1905150"/>
<entry key="147" type="xstring" value="GO:0001786, GO:0005515, GO:0005548, GO:0005829, GO:0005856, GO:0015485, GO:0015914, GO:0015918, GO:0036150, GO:0015248, GO:0032934, GO:0016020, GO:0043231"/>
<entry key="148" type="xstring" value="GO:0001886, GO:0005244, GO:0005515, GO:0005737, GO:0005739, GO:0005813, GO:0005829, GO:0005886, GO:0005902, GO:0005911, GO:0006821, GO:0007035, GO:0009566, GO:0009986, GO:0015629, GO:0016363, GO:0030154, GO:0030216, GO:0030336, GO:0030496, GO:0030659, GO:0034707, GO:0034765, GO:0035088, GO:0035264, GO:0045177, GO:0048471, GO:0048754, GO:0051493, GO:0061299, GO:0070062, GO:0071277, GO:1902476, GO:0015630, GO:0001525, GO:0005634, GO:0005254"/>
<entry key="149" type="xstring" value="GO:0005515, GO:0005794, GO:0016021, GO:0055085, GO:0015297"/>
<entry key="150" type="xstring" value="GO:0005887, GO:0006869, GO:0008643, GO:0015293, GO:0046624, GO:0055085, GO:0005215, GO:0071702"/>
<entry key="151" type="xstring" value="GO:0000139, GO:0005375, GO:0005507, GO:0005515, GO:0005524, GO:0005739, GO:0005770, GO:0005794, GO:0005887, GO:0006825, GO:0006878, GO:0006882, GO:0007595, GO:0015677, GO:0015680, GO:0016020, GO:0032588, GO:0034220, GO:0043682, GO:0046688, GO:0051208, GO:0072511, GO:0005802, GO:0016323, GO:0031410, GO:0048471, GO:0060003"/>
<entry key="152" type="xstring" value="GO:0005783, GO:0005886, GO:0005911, GO:0006836, GO:0006874, GO:0007268, GO:0008021, GO:0014052, GO:0019901, GO:0022857, GO:0030285, GO:0030425, GO:0030672, GO:0031594, GO:0043025, GO:0048786, GO:0055085, GO:0043005, GO:0016021"/>
<entry key="153" type="xstring" value="GO:0000139, GO:0001666, GO:0001917, GO:0001939, GO:0005324, GO:0005355, GO:0005515, GO:0005829, GO:0005886, GO:0005887, GO:0005901, GO:0005989, GO:0007417, GO:0007565, GO:0010827, GO:0014704, GO:0015911, GO:0016020, GO:0016021, GO:0016323, GO:0016324, GO:0019852, GO:0019900, GO:0021987, GO:0030018, GO:0030496, GO:0030864, GO:0032868, GO:0033300, GO:0042149, GO:0042383, GO:0042470, GO:0042802, GO:0042908, GO:0042910, GO:0043621, GO:0045494, GO:0050796, GO:0055056, GO:0065003, GO:0070062, GO:0070837, GO:0071260, GO:0071474, GO:0072562, GO:0098708, GO:0098793, GO:0150104, GO:1904016, GO:1904659"/>
<entry key="154" type="xstring" value="GO:0005230, GO:0034707, GO:0045211, GO:1902711, GO:0007165, GO:0005254, GO:0043005, GO:0045202, GO:0050877, GO:1902476, GO:0005887, GO:0030594, GO:0007268, GO:0034220, GO:0042391, GO:0004890"/>
<entry key="155" type="xstring" value="GO:0005251, GO:0005886, GO:0008076, GO:0034765, GO:0044325, GO:0051260, GO:0071805, GO:0016021, GO:0005249"/>
<entry key="156" type="xstring" value="GO:0000303, GO:0001666, GO:0005215, GO:0005515, GO:0005739, GO:0005743, GO:0006629, GO:0006631, GO:0007568, GO:0007584, GO:0007585, GO:0014823, GO:0016021, GO:0032868, GO:0032870, GO:0051384, GO:1902600, GO:1990542, GO:0017077, GO:1990845, GO:0009409"/>
<entry key="157" type="xstring" value="GO:0005515, GO:0005654, GO:0005737, GO:0005739, GO:0005765, GO:0005768, GO:0005829, GO:0006629, GO:0006700, GO:0006701, GO:0006839, GO:0008202, GO:0008203, GO:0015485, GO:0016021, GO:0030301, GO:0031902, GO:0042803, GO:0043231, GO:0044232, GO:0099044, GO:0120009, GO:0120020, GO:0140284, GO:0005789"/>
<entry key="158" type="xstring" value="GO:0005515, GO:0005829, GO:0006687, GO:0008289, GO:0017089, GO:0042802, GO:0046836, GO:0051861, GO:0120009, GO:0120013, GO:1902389, GO:1902387, GO:0016020, GO:1902388, GO:0035627"/>
<entry key="159" type="xstring" value="GO:0005515, GO:0005737, GO:0015459, GO:0030425, GO:0031982, GO:0032809, GO:0043204, GO:0045121, GO:0086091, GO:0098915, GO:1901387, GO:1902260, GO:1903765, GO:1903817, GO:1905025, GO:0005886, GO:0008076, GO:0044325, GO:0097623, GO:0060307, GO:1902282, GO:0086011, GO:0005251, GO:0086005"/>
<entry key="160" type="xstring" value="GO:0005886, GO:0006656, GO:0008292, GO:0015220, GO:0015871, GO:0016021, GO:0016324, GO:0030307, GO:0030974, GO:0032475, GO:0035675, GO:0055085, GO:0061526, GO:0070062, GO:0090422, GO:0022857, GO:0016020"/>
<entry key="161" type="xstring" value="GO:0005215, GO:0005515, GO:0005886, GO:0006811, GO:0006820, GO:0007588, GO:0008271, GO:0015106, GO:0015108, GO:0015701, GO:0016020, GO:0016324, GO:0019532, GO:0031526, GO:0048240, GO:0051454, GO:0060081, GO:0071320, GO:0097225, GO:1902358, GO:1902476, GO:0015301, GO:0019531, GO:0015116, GO:0005887"/>
<entry key="162" type="xstring" value="GO:0005789, GO:0008643, GO:0015760, GO:0030176, GO:0035435, GO:0061513, GO:0070062"/>
<entry key="163" type="xstring" value="GO:0001618, GO:0005515, GO:0005886, GO:0005887, GO:0006814, GO:0008508, GO:0010468, GO:0015721, GO:0016323, GO:0031667, GO:0035690, GO:0038183, GO:0045471, GO:0046718, GO:0055085, GO:0120188, GO:1904486"/>
<entry key="164" type="xstring" value="GO:0005515, GO:0005737, GO:0005886, GO:0005887, GO:0006814, GO:0007420, GO:0008520, GO:0009636, GO:0015081, GO:0015205, GO:0015229, GO:0015851, GO:0015882, GO:0016324, GO:0019852, GO:0033300, GO:0035725, GO:0043229, GO:0070062, GO:0070837, GO:0070904, GO:0005215"/>
<entry key="165" type="xstring" value="GO:0003333, GO:0005515, GO:0005764, GO:0005765, GO:0005770, GO:0007050, GO:0015171, GO:0015190, GO:0015803, GO:0015804, GO:0016241, GO:0032008, GO:0046872, GO:0061459, GO:0071230, GO:1903400, GO:1905103, GO:0071986"/>
<entry key="166" type="xstring" value="GO:0005886, GO:0007214, GO:0007601, GO:0019904, GO:0034707, GO:0045211, GO:0060078, GO:0098982, GO:1904315, GO:0042391, GO:0004890, GO:1902711, GO:0043005, GO:0005254, GO:0034220, GO:0007165, GO:0050877, GO:1902476, GO:0005887, GO:0045202, GO:0030594, GO:0007268"/>
<entry key="167" type="xstring" value="GO:0005769, GO:0005886, GO:0015095, GO:0016021, GO:1903830, GO:0015693, GO:0016020"/>
<entry key="168" type="xstring" value="GO:0005509, GO:0008150, GO:0016021, GO:0070588, GO:0005262, GO:0016020, GO:0050982"/>
<entry key="169" type="xstring" value="GO:0003674, GO:0005575, GO:0005887, GO:0032426, GO:0050910, GO:0070588, GO:1903169, GO:0060005, GO:0008381, GO:0005245"/>
<entry key="170" type="xstring" value="GO:0005515, GO:0005737, GO:0010765, GO:0016324, GO:0033137, GO:0070373, GO:2000651"/>
<entry key="171" type="xstring" value="GO:0005886, GO:0006813, GO:0007268, GO:0008076, GO:0015269, GO:0044877, GO:0045202, GO:0043005, GO:0071805, GO:0006811, GO:0016286, GO:0005516, GO:0043025"/>
<entry key="172" type="xstring" value="GO:0000139, GO:0005515, GO:0006811, GO:0016021, GO:0035725, GO:0098656, GO:1902600, GO:0005794, GO:0015386, GO:0051453, GO:0071805, GO:0015385"/>
<entry key="173" type="xstring" value="GO:0005244, GO:0005515, GO:0005887, GO:0005891, GO:0006936, GO:0007517, GO:0007520, GO:0008016, GO:0008332, GO:0016021, GO:0032342, GO:0032870, GO:0034651, GO:0034765, GO:0035725, GO:0035865, GO:0042391, GO:0046872, GO:0070509, GO:0070588, GO:0097110, GO:0098662, GO:2000344, GO:0019228, GO:0045956, GO:0043005, GO:0001518, GO:0086010, GO:0005248"/>
<entry key="174" type="xstring" value="GO:0005515, GO:0007286, GO:0015485, GO:0015918, GO:0097440, GO:0043231, GO:0015248, GO:0016020, GO:0005829, GO:0032934, GO:0097038, GO:0005886"/>
<entry key="175" type="xstring" value="GO:0000139, GO:0005262, GO:0005783, GO:0006983, GO:0030176, GO:0032469, GO:0070588, GO:0005737, GO:0006874"/>
<entry key="176" type="xstring" value="GO:0005251, GO:0005515, GO:0005783, GO:0005886, GO:0008076, GO:0034765, GO:0051260, GO:0071805, GO:0005249, GO:0016021"/>
<entry key="177" type="xstring" value="GO:0001669, GO:0005515, GO:0005829, GO:0008286, GO:0016241, GO:0033178, GO:0033572, GO:0034220, GO:0046961, GO:0090383, GO:1902600, GO:0008553"/>
<entry key="178" type="xstring" value="GO:0005739, GO:0005743, GO:0005887, GO:0015317, GO:0016020, GO:0044877, GO:0070062, GO:1902600, GO:0035435, GO:0031305, GO:0005315"/>
<entry key="179" type="xstring" value="GO:0004970, GO:0005515, GO:0005886, GO:0005887, GO:0007157, GO:0007215, GO:0008328, GO:0010975, GO:0021707, GO:0030165, GO:0034220, GO:0034613, GO:0035235, GO:0035249, GO:0043197, GO:0043523, GO:0045202, GO:0051965, GO:0060079, GO:0060134, GO:0097110, GO:0098978, GO:0099151, GO:1900454, GO:1904861, GO:0038023, GO:0015276, GO:0045211, GO:0050804, GO:1904315, GO:0008066"/>
<entry key="180" type="xstring" value="GO:0003682, GO:0005634, GO:0005783, GO:0005856, GO:0006289, GO:0006829, GO:0006882, GO:0008324, GO:0016021, GO:0016922, GO:0031410, GO:0098655, GO:0030374, GO:0045944"/>
<entry key="181" type="xstring" value="GO:0005515, GO:0005886, GO:0015179, GO:0015297, GO:0016021, GO:0016323, GO:0016324, GO:0031982, GO:0042886, GO:0042887, GO:0042908, GO:0055085, GO:0061459, GO:0089718, GO:0097638, GO:1902475, GO:0016020, GO:0022857, GO:0042910, GO:0015695"/>
<entry key="182" type="xstring" value="GO:0005290, GO:0005515, GO:0005765, GO:0005886, GO:0006811, GO:0015031, GO:0015333, GO:0015647, GO:0015835, GO:0031303, GO:0031901, GO:0033023, GO:0034157, GO:0034161, GO:0034165, GO:0035579, GO:0036020, GO:0043312, GO:0045087, GO:0045089, GO:0048302, GO:0070424, GO:0070430, GO:0070434, GO:0071916, GO:0089708, GO:0140206, GO:1902600, GO:1905103, GO:0015817"/>
<entry key="183" type="xstring" value="GO:0000139, GO:0005515, GO:0005789, GO:0006888, GO:0012507, GO:0014069, GO:0030425, GO:0032281, GO:0033116, GO:0035249, GO:0042391, GO:0043197, GO:0043198, GO:0045211, GO:0048208, GO:0051668, GO:0098962, GO:0098978, GO:0099061, GO:1902684, GO:1903743, GO:2000310, GO:2000311, GO:0045202"/>
<entry key="184" type="xstring" value="GO:0000139, GO:0001822, GO:0005515, GO:0005783, GO:0005789, GO:0005793, GO:0005794, GO:0005801, GO:0005886, GO:0006886, GO:0006888, GO:0006890, GO:0008320, GO:0012507, GO:0016021, GO:0019905, GO:0030133, GO:0030137, GO:0030140, GO:0030667, GO:0032612, GO:0033116, GO:0035459, GO:0035964, GO:0042470, GO:0042589, GO:0043279, GO:0044877, GO:0045055, GO:0048199, GO:0048205, GO:0048208, GO:0050714, GO:0070765, GO:0071806, GO:0106272, GO:0106273, GO:1902003, GO:0030134, GO:0007030"/>
<entry key="185" type="xstring" value="GO:0005515, GO:0005791, GO:0005856, GO:0005886, GO:0006749, GO:0006865, GO:0008542, GO:0009636, GO:0009986, GO:0014070, GO:0015327, GO:0016021, GO:0021591, GO:0021756, GO:0030534, GO:0031526, GO:0033029, GO:0034599, GO:0034775, GO:0035094, GO:0042127, GO:0045177, GO:0048021, GO:0048286, GO:0050804, GO:0050900, GO:0051223, GO:0051775, GO:0060173, GO:0070306, GO:0070527, GO:0090461, GO:0097449, GO:0098712, GO:0140206, GO:1901494, GO:1903204, GO:1903786, GO:1904717, GO:2000211, GO:0003333, GO:0015179"/>
<entry key="186" type="xstring" value="GO:0005515, GO:0005886, GO:0005887, GO:0015347, GO:0015711, GO:0016020, GO:0016323, GO:0055085"/>
<entry key="187" type="xstring" value="GO:0001504, GO:0005326, GO:0005730, GO:0005886, GO:0005887, GO:0006836, GO:0015211, GO:0015213, GO:0015858, GO:0015860, GO:0015862, GO:0016323, GO:0031965, GO:0032238, GO:0072531, GO:0098793, GO:0098810, GO:0150104, GO:1901642, GO:0005337, GO:0035364, GO:0015854, GO:0015853, GO:0035344, GO:0016021"/>
<entry key="188" type="xstring" value="GO:0005886, GO:0034707, GO:0045211, GO:0099192, GO:0045202, GO:0005237, GO:0022851, GO:0030594, GO:0051932, GO:0050877, GO:0004890, GO:0043005, GO:0060078, GO:1902476, GO:0007268, GO:0034220, GO:0008503, GO:0005254, GO:0098794, GO:0007214, GO:0007165, GO:0032590, GO:1902711, GO:1904315, GO:0005887, GO:0042391"/>
<entry key="189" type="xstring" value="GO:0007165, GO:0010975, GO:0031113, GO:0036293, GO:0048471, GO:1903561, GO:1903672, GO:0005385, GO:0071578, GO:0006882, GO:0005887"/>
<entry key="190" type="xstring" value="GO:0005515, GO:0005634, GO:0005886, GO:0006590, GO:0006811, GO:0008507, GO:0015111, GO:0015705, GO:0016021, GO:0070062, GO:0071320, GO:0071371, GO:0150104, GO:1903561, GO:1904200, GO:0006814, GO:0015293"/>
<entry key="191" type="xstring" value="GO:0000247, GO:0001501, GO:0004769, GO:0004888, GO:0005515, GO:0005635, GO:0005783, GO:0005789, GO:0005887, GO:0006695, GO:0008203, GO:0031410, GO:0033489, GO:0033490, GO:0042802, GO:0042908, GO:0042910, GO:0047750, GO:0016126"/>
<entry key="192" type="xstring" value="GO:0005230, GO:0005515, GO:0043005, GO:0050877, GO:0034220, GO:0007268, GO:0015464, GO:0042166, GO:0007271, GO:0045202, GO:0005892, GO:0005887, GO:0042391, GO:0007165, GO:0030594"/>
<entry key="193" type="xstring" value="GO:0005515, GO:0005886, GO:0006836, GO:0007268, GO:0008021, GO:0022857, GO:0030672, GO:0055085, GO:0043005, GO:0016021"/>
<entry key="194" type="xstring" value="GO:0005471, GO:0005515, GO:0005634, GO:0005739, GO:0005743, GO:0016020, GO:0016021, GO:0031514, GO:0140021, GO:1990544"/>
<entry key="195" type="xstring" value="GO:0001530, GO:0001540, GO:0001618, GO:0001786, GO:0001875, GO:0001935, GO:0005044, GO:0005215, GO:0005515, GO:0005545, GO:0005765, GO:0005886, GO:0005887, GO:0005901, GO:0006702, GO:0006707, GO:0006898, GO:0008035, GO:0009986, GO:0010595, GO:0010867, GO:0010886, GO:0010899, GO:0015914, GO:0015920, GO:0030169, GO:0030666, GO:0031528, GO:0031663, GO:0032497, GO:0033344, GO:0034185, GO:0034186, GO:0034375, GO:0034383, GO:0034384, GO:0035461, GO:0042060, GO:0042632, GO:0042802, GO:0043231, GO:0043534, GO:0043654, GO:0043691, GO:0044406, GO:0046718, GO:0050764, GO:0050892, GO:0051000, GO:0070062, GO:0070328, GO:0070506, GO:0070508, GO:0005737, GO:0008289, GO:0034381"/>
<entry key="196" type="xstring" value="GO:0005524, GO:0005886, GO:0016021, GO:0042626, GO:0055085, GO:0006869, GO:0005319, GO:0043231"/>
<entry key="197" type="xstring" value="GO:0000139, GO:0007608, GO:0016021, GO:0030552, GO:0030660, GO:0050896, GO:0060170, GO:0098655, GO:0005223, GO:0005222, GO:0030553"/>
<entry key="198" type="xstring" value="GO:0005432, GO:0005743, GO:0005886, GO:0006811, GO:0006851, GO:0015368, GO:0030061, GO:0032592, GO:0035725, GO:0042383, GO:0042593, GO:0042803, GO:0050796, GO:0050896, GO:0051480, GO:0051560, GO:0086036, GO:0086038, GO:0099093, GO:1901623, GO:2001256, GO:0006874, GO:0006812, GO:0016020, GO:0008324"/>
<entry key="199" type="xstring" value="GO:0003333, GO:0005886, GO:0005887, GO:0006836, GO:0006865, GO:0015171, GO:0015293, GO:0016324, GO:0031526, GO:0035725"/>
<entry key="200" type="xstring" value="GO:0005452, GO:0005886, GO:0008021, GO:0008510, GO:0015081, GO:0015106, GO:0015108, GO:0015301, GO:0015701, GO:0016020, GO:0016021, GO:0030425, GO:0032279, GO:0032280, GO:0032809, GO:0035725, GO:0042391, GO:0042734, GO:0043005, GO:0043195, GO:0043679, GO:0050804, GO:0051453, GO:0097386, GO:0097457, GO:0098793, GO:0098978, GO:0150104, GO:1902476, GO:2000302, GO:0055085, GO:0050801, GO:0022857"/>
<entry key="201" type="xstring" value="GO:0005385, GO:0005634, GO:0005737, GO:0005794, GO:0005886, GO:0016021, GO:0016020, GO:0071577"/>
<entry key="202" type="xstring" value="GO:0016021, GO:0005886, GO:0015275, GO:0098703"/>
<entry key="203" type="xstring" value="GO:0000122, GO:0001540, GO:0001954, GO:0002224, GO:0002479, GO:0002532, GO:0002576, GO:0002755, GO:0005041, GO:0005044, GO:0005324, GO:0005515, GO:0005615, GO:0005794, GO:0005886, GO:0005887, GO:0006629, GO:0006631, GO:0006898, GO:0006910, GO:0006911, GO:0007155, GO:0007204, GO:0007263, GO:0007596, GO:0008035, GO:0008289, GO:0009897, GO:0009986, GO:0010628, GO:0010744, GO:0010886, GO:0010942, GO:0015636, GO:0015909, GO:0015911, GO:0015912, GO:0016020, GO:0016324, GO:0019216, GO:0019221, GO:0019915, GO:0019934, GO:0030169, GO:0030194, GO:0030299, GO:0030301, GO:0030666, GO:0031092, GO:0031526, GO:0031623, GO:0031664, GO:0032611, GO:0032735, GO:0032755, GO:0032760, GO:0033993, GO:0034121, GO:0034197, GO:0034381, GO:0034383, GO:0035325, GO:0035579, GO:0035634, GO:0038124, GO:0042308, GO:0042953, GO:0043123, GO:0043235, GO:0043254, GO:0043277, GO:0043312, GO:0044539, GO:0044877, GO:0045121, GO:0045335, GO:0045429, GO:0050431, GO:0050731, GO:0050830, GO:0050892, GO:0050909, GO:0051092, GO:0055096, GO:0060100, GO:0060907, GO:0070053, GO:0070374, GO:0070508, GO:0070542, GO:0070543, GO:0070892, GO:0071222, GO:0071223, GO:0071404, GO:0071447, GO:0071726, GO:0071813, GO:0071944, GO:0097009, GO:0098900, GO:0120162, GO:0140052, GO:0150024, GO:0150025, GO:0150094, GO:1900227, GO:1901480, GO:1903428, GO:1904646, GO:1990000, GO:1990379, GO:2000121, GO:2000334, GO:0005737, GO:0005901"/>
<entry key="204" type="xstring" value="GO:0005515, GO:0005739, GO:0006865, GO:0034220, GO:0031305, GO:0022857, GO:1990542, GO:0015746, GO:0015137"/>
<entry key="205" type="xstring" value="GO:0006811, GO:0016021, GO:0022857, GO:0055085"/>
<entry key="206" type="xstring" value="GO:0002314, GO:0002315, GO:0005178, GO:0005215, GO:0005427, GO:0005515, GO:0005654, GO:0005886, GO:0006857, GO:0007155, GO:0007156, GO:0007229, GO:0009986, GO:0016021, GO:0016323, GO:0016339, GO:0030054, GO:0033626, GO:0034332, GO:0035672, GO:0048536, GO:0045296, GO:0016342, GO:0005509, GO:0098742"/>
<entry key="207" type="xstring" value="GO:0004888, GO:0005246, GO:0005886, GO:0007158, GO:0007165, GO:0007268, GO:0007269, GO:0007416, GO:0016021, GO:0030534, GO:0035176, GO:0042297, GO:0046872, GO:0050839, GO:0071625, GO:0097104, GO:0097109, GO:0097116, GO:0097118, GO:0097119, GO:0098793"/>
<entry key="208" type="xstring" value="GO:0005388, GO:0005515, GO:0005516, GO:0005524, GO:0005737, GO:0005886, GO:0006816, GO:0007605, GO:0016021, GO:0030182, GO:0034220, GO:0046872, GO:0051480, GO:0070062, GO:0070588, GO:0098793, GO:0098978, GO:0098982, GO:0099509, GO:0099566, GO:1903779, GO:1905056, GO:1905059, GO:0019829, GO:0005887, GO:0098839, GO:0006874, GO:0043231, GO:0030165"/>
<entry key="209" type="xstring" value="GO:0008519, GO:0072488, GO:0005887"/>
<entry key="210" type="xstring" value="GO:0005654, GO:0005739, GO:0005741, GO:0005829, GO:0005886, GO:0006656, GO:0015220, GO:0015871, GO:0016020, GO:0016021, GO:0042426, GO:0055085, GO:0070062, GO:0150104, GO:0022857"/>
<entry key="211" type="xstring" value="GO:0005244, GO:0005254, GO:0005515, GO:0005615, GO:0005634, GO:0005635, GO:0005737, GO:0005886, GO:0005903, GO:0006821, GO:0007165, GO:0016020, GO:0031965, GO:0031982, GO:0034707, GO:0034765, GO:0045296, GO:0048471, GO:0051726, GO:0070062, GO:0070527, GO:0072562, GO:1902476"/>
<entry key="212" type="xstring" value="GO:0005219, GO:0005516, GO:0006816, GO:0015278, GO:0016021, GO:0016529, GO:0033017, GO:0034220, GO:0048471, GO:0051289, GO:0051481, GO:0070588, GO:0071277, GO:0071286, GO:0071313, GO:0071318, GO:1903779, GO:0030659, GO:0030018, GO:0051209, GO:0005790, GO:0042383, GO:0048763, GO:0034704, GO:0005509, GO:0005886"/>
<entry key="213" type="xstring" value="GO:0002020, GO:0005365, GO:0005366, GO:0005515, GO:0005737, GO:0005886, GO:0005887, GO:0015798, GO:0016020, GO:0030426, GO:0031090, GO:0042995, GO:0043231, GO:0044297, GO:0051117, GO:0055085, GO:0071944, GO:0097450, GO:0150104, GO:1902004, GO:0005764, GO:0005769, GO:0008021"/>
<entry key="214" type="xstring" value="GO:0005509, GO:0005515, GO:0005739, GO:0005743, GO:0006851, GO:0015369, GO:0016021, GO:0034214, GO:0042407, GO:0043022, GO:0051260, GO:0051560, GO:0051562, GO:0099093, GO:1900069, GO:0006875"/>
<entry key="215" type="xstring" value="GO:0005515, GO:0005524, GO:0005886, GO:0005887, GO:0006855, GO:0006954, GO:0006979, GO:0007565, GO:0008514, GO:0008559, GO:0009408, GO:0009986, GO:0010629, GO:0015127, GO:0015694, GO:0015721, GO:0015722, GO:0015723, GO:0015732, GO:0016324, GO:0016887, GO:0019904, GO:0030644, GO:0031427, GO:0031526, GO:0032355, GO:0033762, GO:0035690, GO:0038183, GO:0042178, GO:0042626, GO:0042910, GO:0043627, GO:0046581, GO:0046618, GO:0046685, GO:0055085, GO:0070327, GO:0070633, GO:0071222, GO:0071347, GO:0071354, GO:0071356, GO:0071549, GO:0071716, GO:0097327, GO:0120188, GO:0150104, GO:1901086, GO:1904486, GO:1990961, GO:1990962, GO:0016020"/>
<entry key="216" type="xstring" value="GO:0004888, GO:0005515, GO:0005886, GO:0007210, GO:0007268, GO:0022850, GO:0043005, GO:0030594, GO:0042391, GO:0005887, GO:0034220, GO:0050877, GO:0045202, GO:0007165"/>
<entry key="217" type="xstring" value="GO:0005515, GO:0005886, GO:0005887, GO:0006833, GO:0031966, GO:0045177, GO:0055085, GO:0071320, GO:0015250"/>
<entry key="218" type="xstring" value="GO:0003674, GO:0005515, GO:0005575, GO:0008150, GO:0016021, GO:0022857, GO:0055085"/>
<entry key="219" type="xstring" value="GO:0001822, GO:0005515, GO:0005524, GO:0005739, GO:0005886, GO:0006813, GO:0007507, GO:0008076, GO:0008282, GO:0015272, GO:0017098, GO:0019829, GO:0030016, GO:0031004, GO:0032496, GO:0042383, GO:0043330, GO:0051607, GO:0071805, GO:0098662, GO:0098915, GO:0150104, GO:1902282, GO:1990573, GO:0034765, GO:0005242"/>
<entry key="220" type="xstring" value="GO:0003333, GO:0005515, GO:0005886, GO:0005887, GO:0006865, GO:0015171, GO:0015174, GO:0015297, GO:0015822, GO:0016323, GO:0043231, GO:0050900, GO:1902475, GO:1990822, GO:0015179"/>
<entry key="221" type="xstring" value="GO:0003779, GO:0005080, GO:0005261, GO:0005262, GO:0005515, GO:0005516, GO:0005524, GO:0005783, GO:0005886, GO:0005912, GO:0005925, GO:0006816, GO:0006874, GO:0006884, GO:0007015, GO:0007043, GO:0007204, GO:0007231, GO:0008017, GO:0008289, GO:0009612, GO:0010977, GO:0015275, GO:0016021, GO:0016324, GO:0019901, GO:0030027, GO:0030175, GO:0030426, GO:0030864, GO:0031117, GO:0031532, GO:0032587, GO:0034605, GO:0042169, GO:0042802, GO:0043014, GO:0043117, GO:0043622, GO:0046785, GO:0046872, GO:0048487, GO:0050891, GO:0051015, GO:0060351, GO:0070509, GO:0070588, GO:0071470, GO:0071476, GO:0097497, GO:1902656, GO:0005881, GO:0098703, GO:0005929, GO:0005216, GO:0005887"/>
<entry key="222" type="xstring" value="GO:0001701, GO:0005385, GO:0005515, GO:0005737, GO:0005783, GO:0005794, GO:0005886, GO:0006829, GO:0006874, GO:0006882, GO:0016021, GO:0019855, GO:0030315, GO:0031965, GO:0046929, GO:0070509, GO:0070574, GO:0071584, GO:0071585, GO:0090281, GO:0071577"/>
<entry key="223" type="xstring" value="GO:0006810, GO:0016021, GO:0005215"/>
<entry key="224" type="xstring" value="GO:0000287, GO:0005524, GO:0005794, GO:0005886, GO:0016021, GO:0035579, GO:0043312, GO:0070821, GO:0005802, GO:0140326, GO:0007030, GO:0045332"/>
<entry key="225" type="xstring" value="GO:0005244, GO:0005267, GO:0005886, GO:0005887, GO:0006813, GO:0007613, GO:0019233, GO:0034705, GO:0034765, GO:0050951, GO:0050976, GO:0071260, GO:0071398, GO:0071469, GO:0071502, GO:0071805, GO:0097604, GO:0098782, GO:0022841, GO:0030322"/>
<entry key="226" type="xstring" value="GO:0005515, GO:0005886, GO:0034707, GO:0098982, GO:0099060, GO:0005887, GO:1902711, GO:0060078, GO:1904315, GO:0043005, GO:1902476, GO:0007268, GO:0034220, GO:0098794, GO:0004890, GO:0050877, GO:0022851, GO:0032590, GO:0008503, GO:0030594, GO:0005254, GO:0042391, GO:0045202, GO:0051932, GO:0005237, GO:0007214, GO:0007165"/>
<entry key="227" type="xstring" value="GO:0005245, GO:0005248, GO:0005515, GO:0005764, GO:0005765, GO:0005768, GO:0010008, GO:0010508, GO:0015280, GO:0016021, GO:0034220, GO:0034765, GO:0035725, GO:0042802, GO:0042803, GO:0051209, GO:0072345, GO:0080025"/>
<entry key="228" type="xstring" value="GO:0005243, GO:0016021, GO:0055085, GO:0005922, GO:0007267"/>
<entry key="229" type="xstring" value="GO:0000139, GO:0002398, GO:0002474, GO:0002479, GO:0005515, GO:0005783, GO:0005789, GO:0006890, GO:0006955, GO:0010468, GO:0015433, GO:0015833, GO:0016021, GO:0019885, GO:0030670, GO:0033116, GO:0042288, GO:0042605, GO:0042824, GO:0046978, GO:0046979, GO:0050823, GO:0051082, GO:0061635, GO:0062061, GO:0065003, GO:0071556, GO:1990668"/>
<entry key="230" type="xstring" value="GO:0002639, GO:0002925, GO:0005515, GO:0005576, GO:0005615, GO:0006879, GO:0006898, GO:0015232, GO:0015886, GO:0016032, GO:0020027, GO:0042531, GO:0046872, GO:0060335, GO:0062023, GO:0070062, GO:0071682, GO:0072562, GO:0042168"/>
<entry key="231" type="xstring" value="GO:0005515, GO:0015095, GO:0016021, GO:1903830, GO:0016020, GO:0015693"/>
<entry key="232" type="xstring" value="GO:0005347, GO:0005509, GO:0005739, GO:0005743, GO:0006839, GO:0010941, GO:0015867, GO:0016021, GO:0034599, GO:0055085, GO:0071277"/>
<entry key="233" type="xstring" value="GO:0005515, GO:0006814, GO:0016021, GO:0015171, GO:0003333"/>
<entry key="234" type="xstring" value="GO:0005886, GO:0015232, GO:0016021, GO:0020037, GO:0055085, GO:0097037"/>
<entry key="235" type="xstring" value="GO:0003009, GO:0004888, GO:0005654, GO:0005829, GO:0005886, GO:0005892, GO:0006812, GO:0006936, GO:0022848, GO:0031594, GO:0042166, GO:0045211, GO:0048630, GO:0050881, GO:0050905, GO:0060079, GO:0099060, GO:1904315, GO:0034220, GO:0043005, GO:0007268, GO:0050877, GO:0042391, GO:0007165, GO:0030594, GO:0005887, GO:0045202"/>
<entry key="236" type="xstring" value="GO:0000287, GO:0005515, GO:0005524, GO:0005654, GO:0005783, GO:0005794, GO:0005829, GO:0005886, GO:0005887, GO:0006855, GO:0007605, GO:0008206, GO:0015721, GO:0016324, GO:0016604, GO:0021650, GO:0031526, GO:0032420, GO:0032534, GO:0034220, GO:0045176, GO:0045332, GO:0045892, GO:0060119, GO:0140326, GO:0140331, GO:0140346, GO:1901612, GO:1990531, GO:2001225, GO:0005802, GO:0007030"/>
<entry key="237" type="xstring" value="GO:0005319, GO:0005576, GO:0006869, GO:0030449"/>
<entry key="238" type="xstring" value="GO:0001614, GO:0004888, GO:0004931, GO:0005216, GO:0005524, GO:0005829, GO:0005886, GO:0005887, GO:0007165, GO:0007399, GO:0007596, GO:0010524, GO:0033198, GO:0035590, GO:0050850, GO:0060079, GO:0098655, GO:0098794, GO:0005639"/>
<entry key="239" type="xstring" value="GO:0005515, GO:0005886, GO:0005887, GO:0006814, GO:0008272, GO:0015382, GO:1902358, GO:0098656, GO:0016021"/>
<entry key="240" type="xstring" value="GO:0022851, GO:0034707, GO:0045211, GO:1902711, GO:2001226, GO:0007268, GO:0034220, GO:0005254, GO:0008503, GO:0098794, GO:0043005, GO:0030594, GO:1904315, GO:0007165, GO:0005237, GO:0060078, GO:0042391, GO:0004890, GO:0005887, GO:0032590, GO:0045202, GO:1902476, GO:0051932, GO:0007214, GO:0050877"/>
<entry key="241" type="xstring" value="GO:0004890, GO:0005254, GO:0005515, GO:0005886, GO:0005887, GO:0009791, GO:0030534, GO:0030659, GO:0032590, GO:0034707, GO:0045211, GO:0051932, GO:0071420, GO:1902476, GO:1902711, GO:1904862, GO:0022851, GO:0050877, GO:0060078, GO:0043005, GO:0007165, GO:0045202, GO:0030594, GO:0034220, GO:0008503, GO:0042391, GO:1904315, GO:0007214, GO:0007268, GO:0098794, GO:0005237"/>
<entry key="242" type="xstring" value="GO:0005216, GO:0005272, GO:0005515, GO:0005654, GO:0005886, GO:0005887, GO:0006814, GO:0007588, GO:0009897, GO:0016324, GO:0034220, GO:0034706, GO:0035725, GO:0050699, GO:0050891, GO:0050896, GO:0050909, GO:0055078, GO:0070062, GO:0098797, GO:0015280"/>
<entry key="243" type="xstring" value="GO:0005515, GO:0005886, GO:0005892, GO:0006811, GO:0006940, GO:0007165, GO:0007171, GO:0007271, GO:0007399, GO:0007626, GO:0014056, GO:0014069, GO:0015276, GO:0015464, GO:0016021, GO:0022848, GO:0030425, GO:0035095, GO:0042166, GO:0042391, GO:0043025, GO:0044853, GO:0045211, GO:0048814, GO:0060079, GO:0060084, GO:0095500, GO:1905144, GO:0007268, GO:0050877, GO:0030594, GO:0005887, GO:0034220, GO:0045202, GO:0043005"/>
<entry key="244" type="xstring" value="GO:0005739, GO:0006865, GO:0015075, GO:0034220, GO:0022857, GO:1990542, GO:0031305"/>
<entry key="245" type="xstring" value="GO:0005242, GO:0005515, GO:0005886, GO:0006813, GO:0006936, GO:0008016, GO:0016021, GO:0031224, GO:0051289, GO:0061337, GO:0034765, GO:1990573"/>
<entry key="246" type="xstring" value="GO:0005515, GO:0005886, GO:0015098, GO:0015689, GO:0016020, GO:0016021"/>
<entry key="247" type="xstring" value="GO:0003333, GO:0005515, GO:0005886, GO:0005887, GO:0006836, GO:0006865, GO:0008028, GO:0015171, GO:0015718, GO:0015812, GO:0016021, GO:0005332, GO:0043005, GO:0042165, GO:0035725"/>
<entry key="248" type="xstring" value="GO:0001764, GO:0003407, GO:0005262, GO:0005515, GO:0005886, GO:0007416, GO:0009617, GO:0030175, GO:0043005, GO:0043025, GO:0043197, GO:0044295, GO:0048812, GO:0048863, GO:0050807, GO:0051491, GO:0070062, GO:0070588, GO:0098978, GO:0099059, GO:1903561, GO:0031175"/>
<entry key="249" type="xstring" value="GO:0005515, GO:0005737, GO:0010873, GO:0010879, GO:0015485, GO:0031410, GO:0032367, GO:0070508, GO:0070859, GO:0120009, GO:0120020, GO:0005783, GO:0005829"/>
<entry key="250" type="xstring" value="GO:0000902, GO:0002088, GO:0016021, GO:0035265, GO:0055085, GO:0005243, GO:0007267, GO:0005922"/>
<entry key="251" type="xstring" value="GO:0005886, GO:0015125, GO:0015711, GO:0015721, GO:0016020, GO:0016323, GO:0043252, GO:0055085, GO:0015347, GO:0005887"/>
<entry key="252" type="xstring" value="GO:0005515, GO:0034707, GO:1902476, GO:0005886, GO:0005229, GO:0072320"/>
<entry key="253" type="xstring" value="GO:0002931, GO:0005243, GO:0005509, GO:0005515, GO:0005793, GO:0005829, GO:0005886, GO:0005887, GO:0005921, GO:0005922, GO:0007267, GO:0007568, GO:0007605, GO:0010644, GO:0016264, GO:0016328, GO:0032355, GO:0032496, GO:0032526, GO:0032570, GO:0034599, GO:0042802, GO:0044297, GO:0044752, GO:0046677, GO:0046697, GO:0048471, GO:0048839, GO:0055085, GO:0071377, GO:0071549, GO:0097449, GO:1903763, GO:1905867, GO:1990349"/>
<entry key="254" type="xstring" value="GO:0001614, GO:0001894, GO:0002028, GO:0002931, GO:0004931, GO:0005102, GO:0005507, GO:0005515, GO:0005524, GO:0005765, GO:0005886, GO:0005887, GO:0007165, GO:0007596, GO:0008144, GO:0008217, GO:0008270, GO:0010524, GO:0010614, GO:0014069, GO:0016020, GO:0019228, GO:0019233, GO:0019722, GO:0030054, GO:0032308, GO:0033198, GO:0034220, GO:0034405, GO:0035590, GO:0042118, GO:0042802, GO:0043025, GO:0043195, GO:0043197, GO:0043536, GO:0044297, GO:0045296, GO:0045429, GO:0048266, GO:0048471, GO:0048678, GO:0050850, GO:0050920, GO:0050975, GO:0051897, GO:0051899, GO:0051928, GO:0055117, GO:0055119, GO:0060079, GO:0070062, GO:0070588, GO:0071294, GO:0071318, GO:0097190, GO:0099604, GO:1904124, GO:1904141, GO:2001028, GO:1900027, GO:0005639"/>
<entry key="255" type="xstring" value="GO:0005737, GO:0005794, GO:0006829, GO:0008324, GO:0016021, GO:0031410, GO:0031982, GO:0032119, GO:0048471, GO:0098655"/>
<entry key="256" type="xstring" value="GO:0005516, GO:0005886, GO:0009986, GO:0010389, GO:0034765, GO:0044325, GO:0044877, GO:0071805, GO:0005249, GO:0005887, GO:0042391"/>
<entry key="257" type="xstring" value="GO:0003723, GO:0005515, GO:0005886, GO:0006090, GO:0015129, GO:0015293, GO:0016020, GO:0016323, GO:0016324, GO:0016328, GO:0031965, GO:0035879, GO:0050900, GO:0098688, GO:0099061, GO:0015718, GO:0005887, GO:0016021, GO:0008028"/>
<entry key="258" type="xstring" value="GO:0003779, GO:0005261, GO:0005515, GO:0005737, GO:0005886, GO:0006812, GO:0007204, GO:0007568, GO:0010800, GO:0016020, GO:0030168, GO:0030182, GO:0030276, GO:0032414, GO:0036057, GO:0042803, GO:0042805, GO:0045666, GO:0050774, GO:0051117, GO:0051928, GO:0070301, GO:0070588, GO:0070679, GO:0071456, GO:0007338, GO:0051480, GO:0005887, GO:0034703, GO:0006828, GO:0015279"/>
<entry key="259" type="xstring" value="GO:0000220, GO:0001669, GO:0005515, GO:0005765, GO:0006879, GO:0006955, GO:0008286, GO:0010008, GO:0016021, GO:0016241, GO:0030670, GO:0033572, GO:0034220, GO:0036295, GO:0048471, GO:0090383, GO:1902600, GO:0051117, GO:0007035, GO:0005886, GO:0046961, GO:0016471"/>
<entry key="260" type="xstring" value="GO:0004890, GO:0005230, GO:0005575, GO:0005886, GO:0007214, GO:0007268, GO:0019904, GO:0034707, GO:0045211, GO:0005887, GO:1902476, GO:0050877, GO:0042391, GO:0007165, GO:0005254, GO:0045202, GO:1902711, GO:0030594, GO:0043005, GO:0034220"/>
<entry key="261" type="xstring" value="GO:0005515, GO:0005737, GO:0005789, GO:0005886, GO:0005887, GO:0015698, GO:0034702, GO:0055085, GO:0098656, GO:0005225"/>
<entry key="262" type="xstring" value="GO:0005515, GO:0005783, GO:0005886, GO:0005887, GO:0005902, GO:0006833, GO:0009925, GO:0015250, GO:0015670, GO:0016324, GO:0030157, GO:0030659, GO:0042476, GO:0042802, GO:0046541, GO:0048593, GO:0051289, GO:0055085, GO:0070062, GO:0071476, GO:0016021"/>
<entry key="263" type="xstring" value="GO:0001782, GO:0002920, GO:0003376, GO:0005886, GO:0006665, GO:0006869, GO:0010008, GO:0016021, GO:0022857, GO:0043029, GO:0046624, GO:0048073, GO:0048535, GO:0055085, GO:0060348, GO:0072676"/>
<entry key="264" type="xstring" value="GO:0005737, GO:0005811, GO:0005886, GO:0005887, GO:0005911, GO:0005938, GO:0006833, GO:0015250, GO:0015254, GO:0015793, GO:0030659, GO:0071918, GO:0015204"/>
<entry key="265" type="xstring" value="GO:0005515, GO:0005794, GO:0005886, GO:0006813, GO:0008076, GO:0015467, GO:0034765, GO:1990573, GO:0005242"/>
<entry key="266" type="xstring" value="GO:0005244, GO:0006814, GO:0006936, GO:0009617, GO:0034765, GO:0055078, GO:0097386, GO:0005248, GO:0019228, GO:0086010, GO:0030424, GO:0035725, GO:0001518"/>
<entry key="267" type="xstring" value="GO:0005355, GO:0005634, GO:0005886, GO:0007275, GO:0007283, GO:0016021, GO:0030154, GO:0033300, GO:0070837, GO:1904659"/>
<entry key="268" type="xstring" value="GO:0005515, GO:0005802, GO:0006811, GO:0008273, GO:0015293, GO:0016021, GO:0032588, GO:0034220, GO:0035725, GO:0042470, GO:0048022, GO:0050896, GO:0071805, GO:0098656, GO:0005262, GO:0030318, GO:0070588, GO:0006874"/>
<entry key="269" type="xstring" value="GO:0005515, GO:0005886, GO:0015234, GO:0016021, GO:0042723, GO:0071934, GO:0055085"/>
<entry key="270" type="xstring" value="GO:0005347, GO:0005743, GO:0015867, GO:0016021, GO:0055085"/>
<entry key="271" type="xstring" value="GO:0001750, GO:0005223, GO:0006812, GO:0007165, GO:0007601, GO:0030553, GO:0098655, GO:1902495, GO:0005222"/>
<entry key="272" type="xstring" value="GO:0005886, GO:0015377, GO:0016021, GO:0070062, GO:0055075, GO:0006884, GO:0015379, GO:1990573, GO:1902476, GO:0055064"/>
<entry key="273" type="xstring" value="GO:0005254, GO:0005886, GO:0005887, GO:0006813, GO:0006814, GO:0006821, GO:0034220, GO:0070062, GO:0099106, GO:1902476, GO:1903779, GO:0017080, GO:2000649"/>
<entry key="274" type="xstring" value="GO:0003674, GO:0005575, GO:0008150, GO:0015450, GO:0005744, GO:0008320, GO:0030150, GO:0031305"/>
<entry key="275" type="xstring" value="GO:0005246, GO:0005634, GO:0007342, GO:0060046, GO:0005615, GO:0007339"/>
<entry key="276" type="xstring" value="GO:0005452, GO:0005515, GO:0005886, GO:0005887, GO:0006814, GO:0008510, GO:0009986, GO:0015293, GO:0015698, GO:0015701, GO:0016020, GO:0016323, GO:0035725, GO:0036376, GO:0042391, GO:0042802, GO:0044214, GO:0045821, GO:0051453, GO:0055085, GO:0070062, GO:0098656, GO:0150104, GO:0050801, GO:0022857"/>
<entry key="277" type="xstring" value="GO:0005515, GO:0005739, GO:0005741, GO:0005742, GO:0005743, GO:0005829, GO:0006626, GO:0006811, GO:0008320, GO:0015288, GO:0016021, GO:0016236, GO:0031307, GO:0044233, GO:0046930, GO:0030150"/>
<entry key="278" type="xstring" value="GO:0005886, GO:0034765, GO:0005249, GO:0071805, GO:0005887, GO:0042391"/>
<entry key="279" type="xstring" value="GO:0001666, GO:0002027, GO:0003143, GO:0003220, GO:0003300, GO:0005219, GO:0005262, GO:0005513, GO:0005515, GO:0005516, GO:0005886, GO:0006816, GO:0006874, GO:0010460, GO:0010881, GO:0010882, GO:0014701, GO:0014808, GO:0014850, GO:0015278, GO:0016020, GO:0016529, GO:0019722, GO:0019899, GO:0030018, GO:0031000, GO:0032991, GO:0033017, GO:0034220, GO:0034236, GO:0034237, GO:0034704, GO:0035584, GO:0035994, GO:0042802, GO:0043621, GO:0043924, GO:0044325, GO:0048763, GO:0051209, GO:0051284, GO:0051480, GO:0051775, GO:0055117, GO:0060048, GO:0060402, GO:0070296, GO:0071313, GO:0071872, GO:0072599, GO:0086005, GO:0086029, GO:0086064, GO:0097050, GO:0098735, GO:0098904, GO:0098907, GO:0098910, GO:0098911, GO:1901896, GO:1903779, GO:0030659, GO:0005790, GO:0042383, GO:0005509"/>
<entry key="280" type="xstring" value="GO:0001786, GO:0003677, GO:0005515, GO:0005546, GO:0005547, GO:0005634, GO:0007275, GO:0010314, GO:0014701, GO:0016021, GO:0030018, GO:0032266, GO:0055024, GO:0055074, GO:0060314, GO:0060316, GO:0060402, GO:0070273, GO:0070300, GO:0080025, GO:0030314, GO:0005789, GO:0005886, GO:0016529"/>
<entry key="281" type="xstring" value="GO:0005886, GO:0009408, GO:0042636, GO:0043235, GO:0070588, GO:0090280, GO:0005887, GO:0005262, GO:0005216, GO:0098703"/>
<entry key="282" type="xstring" value="GO:0005355, GO:0005515, GO:0005771, GO:0005802, GO:0005829, GO:0005886, GO:0005887, GO:0005905, GO:0005975, GO:0007611, GO:0007614, GO:0007616, GO:0009897, GO:0010021, GO:0012505, GO:0012506, GO:0016020, GO:0016529, GO:0030136, GO:0030140, GO:0030315, GO:0030659, GO:0031550, GO:0032593, GO:0032869, GO:0042383, GO:0042593, GO:0044381, GO:0045121, GO:0045471, GO:0046323, GO:0048471, GO:0050873, GO:0055056, GO:0070062, GO:0071356, GO:0071456, GO:0071470, GO:0098694, GO:0098793, GO:0150104, GO:1904659"/>
<entry key="283" type="xstring" value="GO:0005355, GO:0005515, GO:0005536, GO:0005886, GO:0005887, GO:0005975, GO:0016021, GO:0019852, GO:0030667, GO:0035579, GO:0042995, GO:0043204, GO:0043312, GO:0070062, GO:0070821, GO:0098708, GO:0101003, GO:0150104, GO:1904659"/>
<entry key="284" type="xstring" value="GO:0005368, GO:0005369, GO:0005886, GO:0005887, GO:0006836, GO:0006865, GO:0010940, GO:0015171, GO:0015185, GO:0015734, GO:0016021, GO:0016323, GO:0016324, GO:0022858, GO:0030425, GO:0031528, GO:0032328, GO:0043025, GO:0045597, GO:0051939, GO:0071705, GO:0089718, GO:0098739, GO:0098797, GO:0150104, GO:0035725"/>
<entry key="285" type="xstring" value="GO:0005783, GO:0005886, GO:0007275, GO:0031514, GO:0032570, GO:0034765, GO:0035036, GO:0036128, GO:0070588, GO:0030317, GO:0001669, GO:0006814, GO:0005245, GO:0048240"/>
<entry key="286" type="xstring" value="GO:0005739, GO:0005789, GO:0005886, GO:0005887, GO:0006487, GO:0008250, GO:0015095, GO:0015693, GO:0018279, GO:0050890, GO:0055085, GO:1903830"/>
<entry key="287" type="xstring" value="GO:0005515, GO:0005635, GO:0005637, GO:0005887, GO:0005890, GO:0006355, GO:0015077, GO:0045944, GO:0015672"/>
<entry key="288" type="xstring" value="GO:0005515, GO:0005886, GO:0006813, GO:0008076, GO:0016323, GO:0030165, GO:0030659, GO:0045211, GO:0061337, GO:1990573, GO:0005242, GO:0034765"/>
<entry key="289" type="xstring" value="GO:0005515, GO:0005739, GO:0005741, GO:0005742, GO:0006626, GO:0014850, GO:0015450, GO:0016236, GO:0016579, GO:0044233, GO:0051082, GO:1905242, GO:0070096, GO:0030150, GO:0031307, GO:0030943, GO:0016031, GO:0008320"/>
<entry key="290" type="xstring" value="GO:0005515, GO:0005886, GO:0005887, GO:0006814, GO:0007588, GO:0009897, GO:0014824, GO:0016324, GO:0030659, GO:0034220, GO:0034706, GO:0035725, GO:0050699, GO:0050891, GO:0050896, GO:0050909, GO:0055078, GO:0070062, GO:0098797, GO:0015280"/>
<entry key="291" type="xstring" value="GO:0005524, GO:0010960, GO:0016021, GO:0016323, GO:0043231, GO:1903830, GO:0005886, GO:0022857, GO:0006810, GO:0015095"/>
<entry key="292" type="xstring" value="GO:0005515, GO:0005886, GO:0005901, GO:0006816, GO:0008013, GO:0009986, GO:0014051, GO:0015279, GO:0016323, GO:0030863, GO:0034704, GO:0045296, GO:0048709, GO:0070509, GO:0070588, GO:0005911, GO:0070679, GO:0006828, GO:0005887, GO:0034703, GO:0051480"/>
<entry key="293" type="xstring" value="GO:0006869, GO:0016021, GO:0022857, GO:0055085"/>
<entry key="294" type="xstring" value="GO:0005886, GO:0006814, GO:0007338, GO:0015299, GO:0016021, GO:0030317, GO:0034220, GO:0051453, GO:0097228, GO:1902600, GO:0015672"/>
<entry key="295" type="xstring" value="GO:0005515, GO:0005886, GO:0034765, GO:0051260, GO:0005249, GO:0071805, GO:0016021, GO:0008076"/>
<entry key="296" type="xstring" value="GO:0002407, GO:0002543, GO:0005227, GO:0005229, GO:0005244, GO:0005247, GO:0005515, GO:0005829, GO:0005886, GO:0005887, GO:0006812, GO:0006821, GO:0007596, GO:0009986, GO:0016020, GO:0017121, GO:0017128, GO:0030501, GO:0032060, GO:0034220, GO:0034707, GO:0034767, GO:0035579, GO:0035590, GO:0035630, GO:0035725, GO:0042803, GO:0043065, GO:0043312, GO:0045794, GO:0046872, GO:0046931, GO:0060100, GO:0061591, GO:0070062, GO:0070588, GO:0070821, GO:0090026, GO:0097045, GO:1902476, GO:1903766, GO:2000353, GO:0005254, GO:0061590, GO:0061589, GO:0055085"/>
<entry key="297" type="xstring" value="GO:0005247, GO:0005515, GO:0005886, GO:0005887, GO:0006936, GO:0019227, GO:0034220, GO:0034707, GO:0034765, GO:0042383, GO:0042803, GO:1902476, GO:0006821"/>
<entry key="298" type="xstring" value="GO:0005515, GO:0005789, GO:0005829, GO:0005886, GO:0006699, GO:0015485, GO:0015918, GO:0016020, GO:0031965, GO:0032433, GO:0097038, GO:0015248, GO:0043231, GO:0032934"/>
<entry key="299" type="xstring" value="GO:0005245, GO:0005515, GO:0005886, GO:0042383, GO:0045202, GO:0061337, GO:0070588, GO:1902514, GO:1904646, GO:0008331, GO:0007268, GO:0005891, GO:1901385, GO:0007528"/>
<entry key="300" type="xstring" value="GO:0002027, GO:0002162, GO:0003779, GO:0005200, GO:0005515, GO:0005829, GO:0005856, GO:0007010, GO:0007517, GO:0008270, GO:0008307, GO:0009986, GO:0010880, GO:0010881, GO:0014809, GO:0014819, GO:0016010, GO:0016013, GO:0017022, GO:0017166, GO:0030018, GO:0030049, GO:0030055, GO:0030175, GO:0031527, GO:0032991, GO:0033137, GO:0034613, GO:0034622, GO:0035633, GO:0035994, GO:0042383, GO:0043034, GO:0043043, GO:0044306, GO:0045121, GO:0045202, GO:0045211, GO:0046716, GO:0048747, GO:0050998, GO:0060048, GO:0060314, GO:0086001, GO:1901385, GO:1902083, GO:2000651, GO:0016328"/>
<entry key="301" type="xstring" value="GO:0005765, GO:0005829, GO:0008286, GO:0016241, GO:0030177, GO:0033572, GO:0034220, GO:0042802, GO:0070062, GO:0090383, GO:1902600, GO:0000221, GO:0046961"/>
<entry key="302" type="xstring" value="GO:0001963, GO:0002125, GO:0005515, GO:0005576, GO:0005615, GO:0005634, GO:0005767, GO:0005771, GO:0005874, GO:0006954, GO:0007165, GO:0007565, GO:0007611, GO:0009755, GO:0030141, GO:0030425, GO:0031045, GO:0035690, GO:0035865, GO:0042277, GO:0042445, GO:0043196, GO:0043204, GO:0043679, GO:0045055, GO:0048149, GO:0051424, GO:0051459, GO:0051460, GO:0071277, GO:0071314, GO:0071320, GO:0071356, GO:0071391, GO:0071392, GO:0080135, GO:0097211, GO:1900011, GO:2000310, GO:0005783, GO:0005794"/>
<entry key="303" type="xstring" value="GO:0005451, GO:0005515, GO:0005743, GO:0005886, GO:0006814, GO:0010008, GO:0010348, GO:0015385, GO:0016021, GO:0016323, GO:0016324, GO:0030317, GO:0030672, GO:0031966, GO:0034220, GO:0035725, GO:0042802, GO:0061178, GO:0072583, GO:0097228, GO:1902600, GO:2001206, GO:0015672"/>
<entry key="304" type="xstring" value="GO:0005254, GO:0005829, GO:0005886, GO:0006821, GO:0007601, GO:0009925, GO:0016020, GO:0016021, GO:0016323, GO:0030321, GO:0034220, GO:0034707, GO:0042802, GO:0050908, GO:0051924, GO:1902476"/>
<entry key="305" type="xstring" value="GO:0005385, GO:0005515, GO:0005886, GO:0006829, GO:0006882, GO:0008270, GO:0009749, GO:0016021, GO:0030073, GO:0030141, GO:0030658, GO:0030667, GO:0031410, GO:0032024, GO:0032119, GO:0034341, GO:0042803, GO:0060627, GO:0061088, GO:0070555, GO:0005794, GO:0042593, GO:0071577, GO:0010043"/>
<entry key="306" type="xstring" value="GO:0005244, GO:0005267, GO:0005509, GO:0005515, GO:0005737, GO:0005783, GO:0005829, GO:0005886, GO:0008076, GO:0015459, GO:0061337, GO:0071805, GO:0072659, GO:1901379"/>
<entry key="307" type="xstring" value="GO:0005313, GO:0005347, GO:0005509, GO:0005739, GO:0005743, GO:0006094, GO:0006537, GO:0010907, GO:0015183, GO:0015810, GO:0015813, GO:0015867, GO:0016021, GO:0031643, GO:0042802, GO:0043490, GO:0051592, GO:0070778, GO:1904024, GO:2001171, GO:0006810, GO:0022857"/>
<entry key="308" type="xstring" value="GO:0001504, GO:0005313, GO:0005314, GO:0005515, GO:0005886, GO:0005887, GO:0006811, GO:0007268, GO:0007605, GO:0009416, GO:0009449, GO:0009611, GO:0009925, GO:0009986, GO:0014047, GO:0015501, GO:0015813, GO:0016020, GO:0016595, GO:0021545, GO:0031223, GO:0031410, GO:0042493, GO:0043005, GO:0043025, GO:0045202, GO:0046677, GO:0046872, GO:0048471, GO:0048667, GO:0050806, GO:0050885, GO:0051938, GO:0070633, GO:0070779, GO:0071805, GO:0098712, GO:0098796, GO:0140009, GO:0150104, GO:1902476"/>
<entry key="309" type="xstring" value="GO:0005254, GO:0005515, GO:0005886, GO:0006820, GO:0006821, GO:0007275, GO:0008271, GO:0008272, GO:0015116, GO:0015701, GO:0019531, GO:0019532, GO:0030317, GO:0048240, GO:0051321, GO:1902358, GO:1902476, GO:0005887, GO:0015301, GO:0015108, GO:0015106"/>
<entry key="310" type="xstring" value="GO:0003231, GO:0005634, GO:0005789, GO:0005886, GO:0007186, GO:0007613, GO:0008076, GO:0009612, GO:0009986, GO:0010942, GO:0015271, GO:0016324, GO:0022841, GO:0043025, GO:0044305, GO:0048678, GO:0060044, GO:0071456, GO:0071805, GO:0090102, GO:0097449, GO:1900039, GO:2000279, GO:0005887, GO:0030322"/>
<entry key="311" type="xstring" value="GO:0005886, GO:0005887, GO:0008519, GO:0014731, GO:0015696, GO:0016323, GO:0030506, GO:0030659, GO:0046658, GO:0070634, GO:0072488"/>
<entry key="312" type="xstring" value="GO:0005516, GO:0005886, GO:0016021, GO:0016286, GO:0043025, GO:0071805, GO:0043005, GO:0006811"/>
<entry key="313" type="xstring" value="GO:0005515, GO:0005737, GO:0006470, GO:0015629, GO:0030027, GO:0032410, GO:0034763, GO:0051721"/>
<entry key="314" type="xstring" value="GO:0005515, GO:0008286, GO:0010008, GO:0016020, GO:0016241, GO:0016324, GO:0016471, GO:0030670, GO:0033179, GO:0033572, GO:0034220, GO:0070062, GO:0090383, GO:1902600, GO:0007035, GO:0005765, GO:0033181, GO:0007034, GO:0005769, GO:0046961"/>
<entry key="315" type="xstring" value="GO:0003723, GO:0005515, GO:0005737, GO:0005789, GO:0006378, GO:0006611, GO:0006730, GO:0006915, GO:0010765, GO:0016324, GO:0031440, GO:0032412, GO:0038166, GO:0042045, GO:0042802, GO:0044070, GO:0044233, GO:0051592, GO:0070062, GO:1903779, GO:1990456, GO:0004013, GO:0005829, GO:0033353"/>
<entry key="316" type="xstring" value="GO:0005246, GO:0005509, GO:0005515, GO:0005794, GO:0005886, GO:0007165, GO:0007601, GO:0007605, GO:0048471"/>
<entry key="317" type="xstring" value="GO:0005576, GO:0005615, GO:0005634, GO:0006629, GO:0006869, GO:0008035, GO:0008429, GO:0008526, GO:0010189, GO:0010875, GO:0015914, GO:0015918, GO:0019992, GO:0030169, GO:0030317, GO:0031210, GO:0034189, GO:0034364, GO:0034375, GO:0035627, GO:0046836, GO:0070300, GO:0097001, GO:0120009, GO:0120014, GO:0120019, GO:0120020, GO:0140337, GO:0140338, GO:0140339, GO:0140340, GO:1901611, GO:1904121, GO:1990050, GO:0120017, GO:0008525"/>
<entry key="318" type="xstring" value="GO:0005515, GO:0005886, GO:0005887, GO:0007601, GO:0016056, GO:0022400, GO:0042622, GO:0098655, GO:0030553, GO:0005222, GO:0005223"/>
<entry key="319" type="xstring" value="GO:0000149, GO:0001772, GO:0001916, GO:0005515, GO:0005764, GO:0005765, GO:0005768, GO:0005769, GO:0005770, GO:0005886, GO:0019869, GO:0019905, GO:0030139, GO:0031901, GO:0031982, GO:0042582, GO:0048471, GO:0051640, GO:0055037, GO:0070062, GO:0070820, GO:0070925, GO:1902685, GO:1903076, GO:0031201, GO:0016021, GO:0012505, GO:0048278, GO:0006906, GO:0006886, GO:0008021, GO:0005484"/>
<entry key="320" type="xstring" value="GO:0000139, GO:0005457, GO:0005794, GO:0008643, GO:0016021, GO:0030259, GO:0045746, GO:0015297, GO:0036085, GO:0036066"/>
<entry key="321" type="xstring" value="GO:0005267, GO:0005515, GO:0005886, GO:0006813, GO:0034765, GO:0051260, GO:0016021, GO:0005249, GO:0071805, GO:0008076"/>
<entry key="322" type="xstring" value="GO:0001818, GO:0001819, GO:0002309, GO:0002369, GO:0002606, GO:0002827, GO:0005384, GO:0005764, GO:0005770, GO:0005886, GO:0005887, GO:0006826, GO:0006828, GO:0006876, GO:0006879, GO:0006909, GO:0006954, GO:0007035, GO:0009617, GO:0010628, GO:0015707, GO:0019730, GO:0030670, GO:0031902, GO:0032147, GO:0032496, GO:0032623, GO:0032632, GO:0032729, GO:0034341, GO:0034755, GO:0042060, GO:0042116, GO:0042742, GO:0042803, GO:0042832, GO:0043312, GO:0045342, GO:0045454, GO:0045730, GO:0045944, GO:0046915, GO:0048002, GO:0048255, GO:0050766, GO:0050829, GO:0051139, GO:0055072, GO:0060586, GO:0070574, GO:0070821, GO:0070839, GO:0071421, GO:0101003, GO:1902023, GO:0015086, GO:0005381"/>
<entry key="323" type="xstring" value="GO:0005244, GO:0005248, GO:0005887, GO:0006814, GO:0006954, GO:0009636, GO:0009791, GO:0019233, GO:0030424, GO:0031402, GO:0034765, GO:0035725, GO:0048266, GO:0001518, GO:0019228, GO:0086010"/>
<entry key="324" type="xstring" value="GO:0005524, GO:0005886, GO:0006855, GO:0008559, GO:0015432, GO:0015721, GO:0015722, GO:0016021, GO:0016887, GO:0042908, GO:0042910, GO:0055085, GO:0150104, GO:0016020, GO:0042626"/>
<entry key="325" type="xstring" value="GO:0001523, GO:0001654, GO:0005515, GO:0005576, GO:0005615, GO:0005829, GO:0006094, GO:0007507, GO:0007601, GO:0016918, GO:0019841, GO:0030277, GO:0030324, GO:0032024, GO:0032526, GO:0032991, GO:0034632, GO:0034633, GO:0042572, GO:0042593, GO:0044877, GO:0045471, GO:0048562, GO:0048706, GO:0048738, GO:0048807, GO:0051024, GO:0060044, GO:0060059, GO:0060065, GO:0060068, GO:0060157, GO:0060347, GO:0070062"/>
<entry key="326" type="xstring" value="GO:0000220, GO:0001503, GO:0005515, GO:0005765, GO:0005768, GO:0005886, GO:0006885, GO:0007588, GO:0007605, GO:0008286, GO:0010008, GO:0016021, GO:0016324, GO:0030670, GO:0031526, GO:0033572, GO:0034220, GO:0045177, GO:0051117, GO:0070062, GO:0090383, GO:1902600, GO:0016471, GO:0007035, GO:0046961"/>
<entry key="327" type="xstring" value="GO:0001669, GO:0002931, GO:0005249, GO:0005515, GO:0005524, GO:0005635, GO:0005739, GO:0005768, GO:0005783, GO:0005829, GO:0005886, GO:0005887, GO:0006006, GO:0008022, GO:0008282, GO:0014704, GO:0015272, GO:0019829, GO:0030315, GO:0030506, GO:0030673, GO:0030955, GO:0031072, GO:0032355, GO:0033198, GO:0033574, GO:0042391, GO:0042493, GO:0043025, GO:0043209, GO:0044325, GO:0046676, GO:0050796, GO:0050877, GO:0055085, GO:0070852, GO:0071316, GO:0071333, GO:0071356, GO:0071805, GO:0098662, GO:1903078, GO:1903779, GO:1990573, GO:2001259, GO:0034765, GO:0005242"/>
<entry key="328" type="xstring" value="GO:0004888, GO:0005262, GO:0005515, GO:0005886, GO:0005887, GO:0005892, GO:0007204, GO:0022848, GO:0042472, GO:0050910, GO:0060079, GO:0070373, GO:0070588, GO:0098981, GO:0099060, GO:0007268, GO:0007165, GO:0034220, GO:0045202, GO:0043005, GO:0030594, GO:0050877, GO:0042391"/>
<entry key="329" type="xstring" value="GO:0005515, GO:0005737, GO:0005765, GO:0005770, GO:0009636, GO:0016021, GO:0031902, GO:0055069, GO:0061088, GO:0005385, GO:0010043, GO:0005886, GO:0071577"/>
<entry key="330" type="xstring" value="GO:0005886, GO:0008514, GO:0015125, GO:0015711, GO:0015721, GO:0016323, GO:0043252, GO:0055085, GO:0005887, GO:0015347"/>
<entry key="331" type="xstring" value="GO:0001508, GO:0005249, GO:0005250, GO:0005515, GO:0005886, GO:0005887, GO:0007268, GO:0008076, GO:0031226, GO:0032809, GO:0034765, GO:0043197, GO:0043204, GO:0044853, GO:0045211, GO:0046872, GO:0051260, GO:0060078, GO:0061337, GO:0071456, GO:0071805, GO:0014069, GO:1905030, GO:0016021"/>
<entry key="332" type="xstring" value="GO:0005326, GO:0005515, GO:0005829, GO:0006887, GO:0007268, GO:0007269, GO:0014047, GO:0017157, GO:0030073, GO:0030425, GO:0043204, GO:0044305, GO:0070032, GO:0070554, GO:0098794, GO:0017075, GO:0031201, GO:0016079, GO:0043195, GO:0046928, GO:0000149"/>
<entry key="333" type="xstring" value="GO:0005262, GO:0005886, GO:0007216, GO:0007601, GO:0035841, GO:0046548, GO:0051262, GO:0060402, GO:0070588, GO:0071482, GO:0005261, GO:0005887, GO:0070838, GO:0098655"/>
<entry key="334" type="xstring" value="GO:0001669, GO:0003729, GO:0005515, GO:0005737, GO:0005886, GO:0005938, GO:0006897, GO:0007010, GO:0007492, GO:0007612, GO:0007616, GO:0009952, GO:0016477, GO:0022604, GO:0031901, GO:0043025, GO:0043197, GO:0045121, GO:0050804, GO:0051028, GO:0051260, GO:0060291, GO:0060997, GO:0061001, GO:0098839, GO:0098845, GO:0098978, GO:0110077, GO:1900271, GO:1900452, GO:1903561, GO:2000969, GO:0015629, GO:0048168"/>
<entry key="335" type="xstring" value="GO:0005515, GO:0005758, GO:0005829, GO:0006699, GO:0006700, GO:0006703, GO:0007420, GO:0007584, GO:0008203, GO:0008211, GO:0008584, GO:0009635, GO:0010212, GO:0010288, GO:0010628, GO:0014823, GO:0015485, GO:0016101, GO:0017143, GO:0018879, GO:0018894, GO:0018958, GO:0018963, GO:0030061, GO:0032869, GO:0035094, GO:0035457, GO:0042493, GO:0042542, GO:0042747, GO:0043005, GO:0043025, GO:0043524, GO:0043627, GO:0044321, GO:0044344, GO:0045471, GO:0048168, GO:0050769, GO:0051412, GO:0060992, GO:0061370, GO:0070859, GO:0071222, GO:0071236, GO:0071276, GO:0071312, GO:0071320, GO:0071333, GO:0071346, GO:0071372, GO:0071373, GO:0071378, GO:0071549, GO:0071560, GO:0071872, GO:0120009, GO:0120020, GO:0006694, GO:0050810, GO:0032367"/>
<entry key="336" type="xstring" value="GO:0000302, GO:0000422, GO:0000790, GO:0001659, GO:0001678, GO:0001933, GO:0002021, GO:0002931, GO:0003677, GO:0003712, GO:0003713, GO:0003723, GO:0005515, GO:0005634, GO:0005654, GO:0005719, GO:0006012, GO:0006094, GO:0006355, GO:0006367, GO:0006397, GO:0007005, GO:0007568, GO:0007586, GO:0007623, GO:0008134, GO:0008209, GO:0008380, GO:0009409, GO:0010628, GO:0010822, GO:0014732, GO:0014850, GO:0014878, GO:0014912, GO:0016605, GO:0016922, GO:0019395, GO:0021549, GO:0022626, GO:0022904, GO:0030331, GO:0030374, GO:0030900, GO:0031490, GO:0031625, GO:0032922, GO:0034599, GO:0035066, GO:0035865, GO:0042493, GO:0042594, GO:0042752, GO:0042975, GO:0043014, GO:0043025, GO:0043201, GO:0043231, GO:0043524, GO:0043565, GO:0045333, GO:0045722, GO:0045820, GO:0045893, GO:0045944, GO:0046321, GO:0048661, GO:0048662, GO:0050821, GO:0050873, GO:0051091, GO:0051552, GO:0060612, GO:0065003, GO:0071222, GO:0071250, GO:0071313, GO:0071332, GO:0071333, GO:0071354, GO:0071356, GO:0071372, GO:0071392, GO:0071456, GO:0071560, GO:0071871, GO:0071873, GO:0090258, GO:0097009, GO:0097067, GO:0097440, GO:0120162, GO:1901215, GO:1901558, GO:1901857, GO:1901860, GO:1901863, GO:1904635, GO:1904637, GO:1904639, GO:1904640, GO:1990841, GO:1990843, GO:1990844, GO:1990845, GO:2000184, GO:2000272, GO:2000310, GO:2001171"/>
<entry key="337" type="xstring" value="GO:0005515, GO:0005886, GO:0005887, GO:0006814, GO:0015141, GO:0015361, GO:0016020, GO:0070062, GO:0071422, GO:0098656, GO:0016021"/>
<entry key="338" type="xstring" value="GO:0004890, GO:0005237, GO:0005254, GO:0005829, GO:0005886, GO:0005887, GO:0007214, GO:0007605, GO:0030659, GO:0034707, GO:0043524, GO:0051932, GO:0060078, GO:0060119, GO:0060384, GO:0070062, GO:0071420, GO:0090102, GO:0098982, GO:0099060, GO:1902476, GO:1902711, GO:1904315, GO:1904862, GO:0016917, GO:0022851, GO:0007268, GO:0034220, GO:0007165, GO:0045202, GO:0050877, GO:0043005, GO:0030594, GO:0042391"/>
<entry key="339" type="xstring" value="GO:0001726, GO:0005509, GO:0005515, GO:0005523, GO:0005576, GO:0005634, GO:0005635, GO:0005737, GO:0005829, GO:0005886, GO:0007165, GO:0007409, GO:0008270, GO:0015075, GO:0031234, GO:0034220, GO:0042803, GO:0044548, GO:0048146, GO:0048306, GO:0048471, GO:0062023, GO:0070062"/>
<entry key="340" type="xstring" value="GO:0001540, GO:0004970, GO:0004971, GO:0005515, GO:0005789, GO:0005886, GO:0005887, GO:0007165, GO:0007268, GO:0009897, GO:0014069, GO:0030425, GO:0030666, GO:0032279, GO:0032281, GO:0034220, GO:0035235, GO:0035249, GO:0043025, GO:0043197, GO:0060076, GO:0098794, GO:0098839, GO:0098843, GO:2000310, GO:0015276, GO:0038023"/>
<entry key="341" type="xstring" value="GO:0003674, GO:0005515, GO:0005739, GO:0008150, GO:0061732, GO:1990830, GO:0050833, GO:0006850, GO:0031305"/>
<entry key="342" type="xstring" value="GO:0005743, GO:0016021, GO:0055072, GO:0005381, GO:0048250"/>
<entry key="343" type="xstring" value="GO:0005515, GO:0016324, GO:0044325, GO:0098915, GO:0015459, GO:0005251, GO:0060307, GO:0086091, GO:0008076, GO:0086011, GO:0097623, GO:1902260, GO:1902282, GO:0086005"/>
<entry key="344" type="xstring" value="GO:0005515, GO:0005654, GO:0005794, GO:0005886, GO:0006355, GO:0010829, GO:0019871, GO:0030054, GO:0032243, GO:0042997, GO:0045920, GO:0051051, GO:1903077"/>
<entry key="345" type="xstring" value="GO:0005515, GO:0005737, GO:0005829, GO:0005886, GO:0006897, GO:0008092, GO:0008289, GO:0019855, GO:0042802, GO:0045806, GO:0051044, GO:0051926, GO:0070062, GO:0097320, GO:0005768, GO:0030100, GO:0005543, GO:0007010, GO:0005856"/>
<entry key="346" type="xstring" value="GO:0005261, GO:0005886, GO:0007600, GO:0009266, GO:0009408, GO:0009986, GO:0015075, GO:0032584, GO:0042470, GO:0044295, GO:0044297, GO:0045773, GO:0070588, GO:0090280, GO:0120162, GO:0098703, GO:0005216, GO:0005262, GO:0005887"/>
<entry key="347" type="xstring" value="GO:0005277, GO:0005515, GO:0005886, GO:0007269, GO:0015695, GO:0016021, GO:0030665, GO:0055085, GO:0060201, GO:0061024, GO:1901374, GO:0022857, GO:0030122, GO:0043195, GO:0030121, GO:0007268"/>
<entry key="348" type="xstring" value="GO:0002576, GO:0005355, GO:0005515, GO:0005576, GO:0007186, GO:0008083, GO:0031093, GO:0042742, GO:0043312, GO:0051781, GO:1904659, GO:1904724, GO:0061844, GO:0045236, GO:0006954, GO:0008009, GO:0070098, GO:0005615, GO:0071222, GO:0030593"/>
<entry key="349" type="xstring" value="GO:0002027, GO:0005509, GO:0005513, GO:0005515, GO:0005737, GO:0006941, GO:0010649, GO:0010880, GO:0010881, GO:0014701, GO:0016529, GO:0030018, GO:0030314, GO:0033017, GO:0033018, GO:0034220, GO:0034704, GO:0042803, GO:0043267, GO:0045214, GO:0048306, GO:0051208, GO:0051258, GO:0060048, GO:0060306, GO:0060315, GO:0071313, GO:0086029, GO:1901017, GO:1903779, GO:0051279"/>
<entry key="350" type="xstring" value="GO:0000002, GO:0005347, GO:0005739, GO:0005743, GO:0006864, GO:0007005, GO:0015218, GO:0015867, GO:0016021, GO:0051881, GO:1990519"/>
<entry key="351" type="xstring" value="GO:0005249, GO:0005251, GO:0005886, GO:0005887, GO:0008076, GO:0009642, GO:0014070, GO:0014075, GO:0016020, GO:0016323, GO:0016324, GO:0021759, GO:0030424, GO:0030425, GO:0030673, GO:0031982, GO:0032026, GO:0032809, GO:0038060, GO:0042734, GO:0043195, GO:0043204, GO:0044325, GO:0045202, GO:0045211, GO:0045471, GO:0050796, GO:0051260, GO:0051291, GO:0071242, GO:0071732, GO:0071805, GO:0097237, GO:0099505, GO:0099508, GO:1903818, GO:1990089, GO:0032590, GO:0016021"/>
<entry key="352" type="xstring" value="GO:0005227, GO:0005515, GO:0005886, GO:0007275, GO:0032570, GO:0034765, GO:0035036, GO:0036128, GO:0070588, GO:0048240, GO:0030317, GO:0006814, GO:0005245, GO:0097228, GO:0001669"/>
<entry key="353" type="xstring" value="GO:0005515, GO:0005813, GO:0005886, GO:0005887, GO:0006090, GO:0006629, GO:0007098, GO:0008028, GO:0009925, GO:0015129, GO:0015130, GO:0015293, GO:0015718, GO:0015728, GO:0016020, GO:0016323, GO:0016324, GO:0016328, GO:0030054, GO:0032094, GO:0035879, GO:0042593, GO:0042802, GO:0043231, GO:0045202, GO:0046943, GO:0050796, GO:0050900, GO:0051780, GO:0070062, GO:0071407, GO:0097159, GO:0150104, GO:1905039, GO:0016021"/>
<entry key="354" type="xstring" value="GO:0000287, GO:0001750, GO:0003011, GO:0005524, GO:0005654, GO:0005768, GO:0005794, GO:0005886, GO:0007409, GO:0007568, GO:0008285, GO:0010842, GO:0010976, GO:0010996, GO:0016021, GO:0040018, GO:0042472, GO:0042755, GO:0043588, GO:0050884, GO:0050908, GO:0060052, GO:0061092, GO:0090555, GO:0140331, GO:0140346, GO:0048666, GO:0140326, GO:0045332"/>
<entry key="355" type="xstring" value="GO:0005515, GO:0005739, GO:0006730, GO:0006826, GO:0015194, GO:0015825, GO:0030218, GO:0031305, GO:0042942, GO:0042945, GO:0140300, GO:0022889, GO:0022857, GO:1990542"/>
<entry key="356" type="xstring" value="GO:0000220, GO:0005515, GO:0005765, GO:0005794, GO:0005829, GO:0005886, GO:0007035, GO:0008286, GO:0010008, GO:0016021, GO:0016241, GO:0016607, GO:0030667, GO:0030670, GO:0033572, GO:0034220, GO:0042470, GO:0043231, GO:0043312, GO:0051117, GO:0070062, GO:0090383, GO:0101003, GO:1902600, GO:0016471, GO:0046961"/>
<entry key="357" type="xstring" value="GO:0005886, GO:0006811, GO:0006885, GO:0007605, GO:0008271, GO:0008272, GO:0015111, GO:0015698, GO:0015701, GO:0015705, GO:0016021, GO:0016324, GO:0019532, GO:0031526, GO:0032880, GO:0070062, GO:1902358, GO:1902476, GO:0015301, GO:0015106, GO:0015108, GO:0015116, GO:0005887, GO:0019531"/>
<entry key="358" type="xstring" value="GO:0005244, GO:0005886, GO:0034765, GO:0071805, GO:0030322, GO:0005887, GO:0022841"/>
<entry key="359" type="xstring" value="GO:0005353, GO:0005355, GO:0005737, GO:0005886, GO:0005887, GO:0005903, GO:0005911, GO:0005975, GO:0008645, GO:0015755, GO:0016020, GO:0016324, GO:0033300, GO:0050796, GO:0055056, GO:0070837, GO:0106001, GO:1904659"/>
<entry key="360" type="xstring" value="GO:0005347, GO:0005739, GO:0005743, GO:0006839, GO:0015291, GO:0015297, GO:0015867, GO:0016021, GO:0055085"/>
<entry key="361" type="xstring" value="GO:0005515, GO:0016021, GO:0022857, GO:0055085"/>
<entry key="362" type="xstring" value="GO:0001692, GO:0005326, GO:0005330, GO:0005515, GO:0005886, GO:0005887, GO:0006836, GO:0006855, GO:0008504, GO:0008514, GO:0015101, GO:0015651, GO:0015695, GO:0015697, GO:0015711, GO:0015718, GO:0015844, GO:0016020, GO:0019534, GO:0032098, GO:0042908, GO:0043025, GO:0051610, GO:0051615, GO:0051620, GO:0051625, GO:0090494, GO:0098793, GO:0150104, GO:1901998"/>
<entry key="363" type="xstring" value="GO:0005267, GO:0005515, GO:0005634, GO:0007029, GO:0008654, GO:0010881, GO:0014808, GO:0016021, GO:0030282, GO:0031965, GO:0033017, GO:0048286, GO:0060348, GO:0060487, GO:0061033, GO:0070278, GO:0071313, GO:0071805"/>
<entry key="364" type="xstring" value="GO:0000902, GO:0003323, GO:0003677, GO:0005764, GO:0005765, GO:0005886, GO:0006401, GO:0009749, GO:0016021, GO:0035612, GO:0035650, GO:0042593, GO:0044342, GO:0050658, GO:0051032, GO:0061178, GO:0003725, GO:0051033"/>
<entry key="365" type="xstring" value="GO:0005249, GO:0005515, GO:0005737, GO:0005856, GO:0005887, GO:0008076, GO:0015459, GO:0044325, GO:0070062, GO:0071805, GO:0099104, GO:1903818"/>
<entry key="366" type="xstring" value="GO:0005515, GO:0005886, GO:0006813, GO:0048471, GO:0051260, GO:1902259, GO:0008076, GO:0005249, GO:0016021, GO:0071805"/>
<entry key="367" type="xstring" value="GO:0005225, GO:0005515, GO:0005737, GO:0005789, GO:0005886, GO:0005887, GO:0015698, GO:0015734, GO:0015810, GO:0016020, GO:0034214, GO:0034702, GO:0045444, GO:0055085, GO:0071470, GO:0098656"/>
<entry key="368" type="xstring" value="GO:0003707, GO:0005496, GO:0005515, GO:0005635, GO:0005783, GO:0015232, GO:0015886, GO:0016020, GO:0016021, GO:0020037, GO:0043401, GO:0060612, GO:0012505"/>
<entry key="369" type="xstring" value="GO:0001666, GO:0002020, GO:0003151, GO:0005219, GO:0005245, GO:0005262, GO:0005509, GO:0005515, GO:0005516, GO:0005524, GO:0005737, GO:0005886, GO:0005887, GO:0005938, GO:0006816, GO:0006936, GO:0014701, GO:0014802, GO:0014808, GO:0015278, GO:0016529, GO:0030314, GO:0030315, GO:0031000, GO:0031301, GO:0031674, GO:0033017, GO:0034220, GO:0043588, GO:0043931, GO:0048741, GO:0048763, GO:0051209, GO:0051289, GO:0051480, GO:0070062, GO:0071277, GO:0071313, GO:1903779, GO:1990425, GO:0034704, GO:0030659, GO:0042383, GO:0005790, GO:0030018"/>
<entry key="370" type="xstring" value="GO:0005654, GO:0005793, GO:0005794, GO:0005801, GO:0010629, GO:0016021, GO:0033116, GO:0036066, GO:0045747, GO:0015786, GO:0015297"/>
<entry key="371" type="xstring" value="GO:0005576, GO:0007613, GO:0008542, GO:0014069, GO:0035255, GO:0048169, GO:0060076, GO:0097120, GO:0098839, GO:0098978, GO:0099061, GO:2000312, GO:2000463"/>
<entry key="372" type="xstring" value="GO:0001518, GO:0005244, GO:0005248, GO:0005515, GO:0006814, GO:0010765, GO:0014704, GO:0017080, GO:0031226, GO:0035725, GO:0044325, GO:0060048, GO:0060307, GO:0086002, GO:0086006, GO:0086012, GO:0086016, GO:0086091, GO:2000649"/>
<entry key="373" type="xstring" value="GO:0001666, GO:0005220, GO:0005654, GO:0005783, GO:0005789, GO:0005886, GO:0007165, GO:0015085, GO:0016020, GO:0016021, GO:0030168, GO:0031095, GO:0033017, GO:0043235, GO:0044325, GO:0048016, GO:0050796, GO:0051209, GO:0097110, GO:1903779, GO:0035091, GO:0030659, GO:0016529, GO:0070679, GO:0005509, GO:0030667"/>
<entry key="374" type="xstring" value="GO:0005515, GO:0005776, GO:0005789, GO:0005829, GO:0005886, GO:0006699, GO:0010506, GO:0015485, GO:0015918, GO:0071397, GO:0097038, GO:1901800, GO:0032934, GO:0043231, GO:0015248, GO:0016020"/>
<entry key="375" type="xstring" value="GO:0005385, GO:0005515, GO:0005783, GO:0005794, GO:0006882, GO:0010043, GO:0016021, GO:0030173, GO:0042803, GO:0048471, GO:0061448, GO:0071577"/>
<entry key="376" type="xstring" value="GO:0001508, GO:0005251, GO:0005515, GO:0005886, GO:0006904, GO:0007215, GO:0008076, GO:0010701, GO:0016328, GO:0030424, GO:0030425, GO:0031669, GO:0032809, GO:0033605, GO:0034765, GO:0042383, GO:0042593, GO:0043204, GO:0044325, GO:0045956, GO:0046676, GO:0046982, GO:0050796, GO:0051260, GO:0071333, GO:0071805, GO:0072659, GO:0090314, GO:0098900, GO:1900454, GO:2000671, GO:0016021, GO:0032590, GO:0005249, GO:0045211"/>
<entry key="377" type="xstring" value="GO:0001750, GO:0001917, GO:0005515, GO:0005575, GO:0005829, GO:0005886, GO:0007416, GO:0007612, GO:0008284, GO:0014069, GO:0016324, GO:0017124, GO:0030160, GO:0030426, GO:0030534, GO:0031526, GO:0035176, GO:0035255, GO:0035331, GO:0043005, GO:0043025, GO:0043197, GO:0060170, GO:0060291, GO:0060292, GO:0071625, GO:0005883, GO:0008328, GO:0045211, GO:0060997, GO:0048854, GO:0051968, GO:2000463, GO:0007610, GO:2000311, GO:0051124, GO:0060999, GO:0097107"/>
<entry key="378" type="xstring" value="GO:0001504, GO:0005326, GO:0005886, GO:0005887, GO:0006139, GO:0006836, GO:0007595, GO:0015211, GO:0015213, GO:0015858, GO:0015860, GO:0015862, GO:0016020, GO:0016323, GO:0016324, GO:0030431, GO:0032238, GO:0060079, GO:0071333, GO:0071456, GO:0072531, GO:0098793, GO:0098794, GO:0098810, GO:0150104, GO:1901642, GO:0016021, GO:0005337"/>
<entry key="379" type="xstring" value="GO:0005543, GO:0005640, GO:0005794, GO:0005829, GO:0005886, GO:0006687, GO:0010008, GO:0010507, GO:0032691, GO:1900226, GO:1902387, GO:1902388, GO:1902389, GO:0046836, GO:0120009, GO:0035627, GO:0016020"/>
<entry key="380" type="xstring" value="GO:0005307, GO:0005886, GO:0006814, GO:0007269, GO:0008292, GO:0015220, GO:0016021, GO:0031594, GO:0033265, GO:0055085, GO:0098793, GO:0015871, GO:0030424, GO:0043204, GO:0030425, GO:0007274, GO:0007271, GO:0045202"/>
<entry key="381" type="xstring" value="GO:0005515, GO:0005829, GO:0005886, GO:0007616, GO:0008022, GO:0008306, GO:0014069, GO:0016020, GO:0017124, GO:0030160, GO:0030425, GO:0030534, GO:0031877, GO:0032232, GO:0035176, GO:0035255, GO:0035418, GO:0042048, GO:0042802, GO:0043005, GO:0043197, GO:0044877, GO:0045211, GO:0046959, GO:0050885, GO:0050894, GO:0060013, GO:0060074, GO:0060076, GO:0060997, GO:0060999, GO:0065003, GO:0071532, GO:0071625, GO:0097110, GO:0098978, GO:2000311, GO:2000463, GO:0008328, GO:0017146, GO:0051124, GO:0051968, GO:0060291, GO:0048854, GO:0007610, GO:0097107"/>
<entry key="382" type="xstring" value="GO:0000149, GO:0002576, GO:0005515, GO:0005576, GO:0005765, GO:0005794, GO:0005829, GO:0006904, GO:0008021, GO:0016021, GO:0016192, GO:0019869, GO:0031093, GO:0031901, GO:0031902, GO:0031982, GO:0043025, GO:0043231, GO:0048471, GO:0055037, GO:0055038, GO:0061025, GO:1903076, GO:0097352, GO:0006888, GO:0042147, GO:0005789, GO:0006891, GO:0048280, GO:0006623, GO:0006896, GO:0031201, GO:0005484, GO:0012507"/>
<entry key="383" type="xstring" value="GO:0005249, GO:0005515, GO:0005886, GO:0005887, GO:0006813, GO:0008076, GO:0016021, GO:0030424, GO:0030955, GO:0034765, GO:0051260, GO:0071805, GO:0043197, GO:0005251"/>
<entry key="384" type="xstring" value="GO:0005515, GO:0005654, GO:0005739, GO:0005765, GO:0005829, GO:0008284, GO:0016021, GO:0022857, GO:0043231, GO:0055085, GO:0070062, GO:1901029, GO:0016020"/>
<entry key="385" type="xstring" value="GO:0001533, GO:0002159, GO:0005080, GO:0005515, GO:0005634, GO:0005654, GO:0005882, GO:0005886, GO:0005911, GO:0007507, GO:0010765, GO:0014704, GO:0016021, GO:0017080, GO:0019215, GO:0030054, GO:0030057, GO:0031424, GO:0044325, GO:0045110, GO:0045294, GO:0045296, GO:0048496, GO:0055010, GO:0060090, GO:0070268, GO:0072659, GO:0086002, GO:0086005, GO:0086019, GO:0086064, GO:0086073, GO:0086083, GO:0086091, GO:0098609, GO:0098911, GO:1990124, GO:0005912, GO:0007043, GO:0002934, GO:0005737"/>
<entry key="386" type="xstring" value="GO:0005436, GO:0005886, GO:0006811, GO:0006817, GO:0015114, GO:0015747, GO:0016020, GO:0016324, GO:0035435, GO:0035725, GO:0046415, GO:0015136, GO:0015739, GO:0005887, GO:0006820, GO:0022857, GO:0005764, GO:0016021"/>
<entry key="387" type="xstring" value="GO:0000166, GO:0001676, GO:0004467, GO:0005324, GO:0005515, GO:0005783, GO:0005886, GO:0005887, GO:0006646, GO:0006654, GO:0006655, GO:0006656, GO:0006659, GO:0006661, GO:0009925, GO:0010867, GO:0015225, GO:0015562, GO:0015878, GO:0015909, GO:0015911, GO:0016020, GO:0019216, GO:0031957, GO:0032049, GO:0044381, GO:0044539, GO:0047676, GO:0071072, GO:0090434, GO:0140115, GO:0150104, GO:1905135, GO:1990379, GO:0071902, GO:0015245, GO:0009409, GO:0005743, GO:0032868, GO:0031652, GO:0033211, GO:0001579"/>
<entry key="388" type="xstring" value="GO:0005245, GO:0005886, GO:0005891, GO:0034765, GO:0046872, GO:0050908, GO:0061337, GO:0070588"/>
<entry key="389" type="xstring" value="GO:0015095, GO:0016021, GO:1903830, GO:0015693, GO:0016020"/>
<entry key="390" type="xstring" value="GO:0001669, GO:0005515, GO:0005886, GO:0006836, GO:0007268, GO:0008021, GO:0016020, GO:0022857, GO:0030672, GO:0055085, GO:0043005, GO:0016021"/>
<entry key="391" type="xstring" value="GO:0005452, GO:0005515, GO:0005886, GO:0005887, GO:0008514, GO:0009897, GO:0015347, GO:0015698, GO:0015711, GO:0016324, GO:0046415, GO:0055085, GO:0070062"/>
<entry key="392" type="xstring" value="GO:0005886, GO:0015349, GO:0016323, GO:0043252, GO:0055085, GO:0070327, GO:0150104, GO:2000611, GO:0015125, GO:0015347, GO:0015721, GO:0005887"/>
<entry key="393" type="xstring" value="GO:0005886, GO:0008506, GO:0008645, GO:0010907, GO:0015770, GO:0016021, GO:0045723, GO:0048713, GO:0051119, GO:0016020"/>
<entry key="394" type="xstring" value="GO:0004888, GO:0005254, GO:0005887, GO:0016594, GO:0022824, GO:0034707, GO:0042995, GO:0045211, GO:1902476"/>
<entry key="395" type="xstring" value="GO:0005254, GO:0005260, GO:0005515, GO:0005524, GO:0005634, GO:0005737, GO:0005765, GO:0005769, GO:0005789, GO:0005829, GO:0005886, GO:0005887, GO:0006695, GO:0006904, GO:0009986, GO:0010008, GO:0015106, GO:0015108, GO:0015701, GO:0016021, GO:0016324, GO:0016579, GO:0016853, GO:0016887, GO:0017081, GO:0019869, GO:0019899, GO:0030165, GO:0030301, GO:0030660, GO:0030665, GO:0031901, GO:0032991, GO:0034707, GO:0034976, GO:0035377, GO:0035774, GO:0045921, GO:0048240, GO:0050891, GO:0051087, GO:0051454, GO:0055037, GO:0055038, GO:0055085, GO:0060081, GO:0061024, GO:0071320, GO:0106138, GO:1902161, GO:1902476, GO:1902943, GO:1904322, GO:0042626, GO:0016020"/>
<entry key="396" type="xstring" value="GO:0016021, GO:0022857, GO:0055085"/>
<entry key="397" type="xstring" value="GO:0005244, GO:0005248, GO:0005654, GO:0005886, GO:0006814, GO:0016604, GO:0030018, GO:0034765, GO:0050966, GO:0086002, GO:0086010, GO:0001518, GO:0030424, GO:0035725, GO:0019228"/>
<entry key="398" type="xstring" value="GO:0005515, GO:0007605, GO:0016021, GO:0042552, GO:0043209, GO:0055085, GO:0086053, GO:0086077, GO:0005922, GO:0007267, GO:0005243"/>
<entry key="399" type="xstring" value="GO:0005391, GO:0005515, GO:0005524, GO:0005886, GO:0005887, GO:0005890, GO:0006811, GO:0006813, GO:0006814, GO:0007166, GO:0007283, GO:0009566, GO:0010248, GO:0019829, GO:0019900, GO:0030317, GO:0030641, GO:0034220, GO:0035725, GO:0042391, GO:0045121, GO:0046872, GO:0071805, GO:0097225, GO:0097733, GO:0120200, GO:0150104, GO:1902600, GO:1903779, GO:0006883, GO:0036376, GO:0030007, GO:1990573"/>
<entry key="400" type="xstring" value="GO:0005246, GO:0005515, GO:0005829, GO:0005886, GO:0005891, GO:0006816, GO:0016020, GO:0016324, GO:0019901, GO:0045202, GO:0050852, GO:0050966, GO:0051899, GO:0060402, GO:0061337, GO:0061577, GO:0072659, GO:0090314, GO:0090650, GO:0098903, GO:1901386, GO:1901843, GO:1902630, GO:1905788, GO:1990454, GO:2000463, GO:0005245, GO:0008331, GO:0007528, GO:1901385, GO:0007268"/>
<entry key="401" type="xstring" value="GO:0001508, GO:0002020, GO:0005102, GO:0005246, GO:0005509, GO:0005515, GO:0005654, GO:0005737, GO:0005739, GO:0005789, GO:0005790, GO:0005829, GO:0006816, GO:0006880, GO:0006942, GO:0007165, GO:0007507, GO:0007517, GO:0008016, GO:0010459, GO:0010649, GO:0010880, GO:0016020, GO:0016529, GO:0030018, GO:0030315, GO:0033017, GO:0035774, GO:0042994, GO:0043679, GO:0044325, GO:0044326, GO:0046982, GO:0051281, GO:0051924, GO:0055118, GO:0060315, GO:0070062, GO:0070491, GO:0086004, GO:1901077, GO:1901841, GO:1901844, GO:2000678, GO:0042584"/>
<entry key="402" type="xstring" value="GO:0005887, GO:0009897, GO:0032426, GO:0060117, GO:0070588, GO:1903169, GO:0008381, GO:0050910, GO:0060005, GO:0005245"/>
<entry key="403" type="xstring" value="GO:0005249, GO:0005515, GO:0005887, GO:0008076, GO:0022414, GO:0044325, GO:0071805, GO:0099104, GO:1903818"/>
<entry key="404" type="xstring" value="GO:0005384, GO:0005515, GO:0005769, GO:0005794, GO:0005886, GO:0006828, GO:0007173, GO:0016021, GO:0043524, GO:0055037, GO:0070374, GO:0071421, GO:0071579, GO:1903427, GO:1904385, GO:1905802, GO:2000773, GO:0071577, GO:0006882, GO:0005385"/>
<entry key="405" type="xstring" value="GO:0001816, GO:0005324, GO:0005504, GO:0005634, GO:0005737, GO:0005811, GO:0005829, GO:0006469, GO:0009617, GO:0015909, GO:0019433, GO:0036041, GO:0042632, GO:0045892, GO:0050729, GO:0050872, GO:0050873, GO:0051427, GO:0070062, GO:0071285, GO:0071356, GO:0120162"/>
<entry key="406" type="xstring" value="GO:0000139, GO:0005515, GO:0005769, GO:0005794, GO:0006824, GO:0006825, GO:0015087, GO:0015093, GO:0015095, GO:0015693, GO:0016020, GO:0016021, GO:0031901, GO:0034755, GO:0072546, GO:1903830, GO:0005886, GO:0022890"/>
<entry key="407" type="xstring" value="GO:0005515, GO:0005783, GO:0005886, GO:0006855, GO:0010976, GO:0015247, GO:0015917, GO:0016020, GO:0016021, GO:0016324, GO:0030658, GO:0035577, GO:0035579, GO:0036010, GO:0043312, GO:0045332, GO:0070863, GO:0140331, GO:1990531, GO:0005794"/>
<entry key="408" type="xstring" value="GO:0000086, GO:0003677, GO:0005102, GO:0005515, GO:0005794, GO:0005795, GO:0005801, GO:0005813, GO:0005829, GO:0005856, GO:0007020, GO:0007165, GO:0007268, GO:0008076, GO:0010389, GO:0015459, GO:0031116, GO:0033138, GO:0034237, GO:0043231, GO:0044325, GO:0051661, GO:0060090, GO:0060306, GO:0060307, GO:0061337, GO:0071320, GO:0086091, GO:0097711, GO:0098909, GO:0098962, GO:0098978, GO:1901018, GO:1903358, GO:0097060"/>
<entry key="409" type="xstring" value="GO:0005347, GO:0005743, GO:0006554, GO:0015139, GO:0015742, GO:0015867, GO:0016021, GO:0055085"/>
<entry key="410" type="xstring" value="GO:0005515, GO:0006811, GO:0016020, GO:0016021, GO:0055085, GO:0043231, GO:0005886, GO:0006810, GO:0022857"/>
<entry key="411" type="xstring" value="GO:0005246, GO:0016020, GO:1903169, GO:0005887"/>
<entry key="412" type="xstring" value="GO:0005515, GO:0005739, GO:0005743, GO:0005744, GO:0005758, GO:0006626, GO:0007605, GO:0008270, GO:0042719, GO:0042803, GO:0045039, GO:0051087, GO:0072321, GO:0140318"/>
<entry key="413" type="xstring" value="GO:0001540, GO:0001917, GO:0005391, GO:0005515, GO:0005524, GO:0005783, GO:0005794, GO:0005886, GO:0005890, GO:0006883, GO:0010248, GO:0016020, GO:0016021, GO:0030007, GO:0030424, GO:0031090, GO:0032809, GO:0034220, GO:0036376, GO:0043025, GO:0045202, GO:0046872, GO:0051087, GO:0060075, GO:0060342, GO:0071383, GO:0086064, GO:0098984, GO:0099520, GO:1903416, GO:1903561, GO:1903779, GO:1904646, GO:1990239, GO:1990535, GO:1990573, GO:1902600"/>
<entry key="414" type="xstring" value="GO:0005515, GO:0005634, GO:0005739, GO:0035774, GO:0042802, GO:0061732, GO:0006850, GO:0031305, GO:0050833"/>
<entry key="415" type="xstring" value="GO:0000139, GO:0005515, GO:0005794, GO:0016020, GO:0016021, GO:0043123, GO:0046963, GO:0046964, GO:0050428, GO:1902559, GO:0030176, GO:0022857, GO:0030173"/>
<entry key="416" type="xstring" value="GO:0005515, GO:0005887, GO:0007588, GO:0015706, GO:0030659, GO:0042476, GO:0055085, GO:0006833, GO:0015670, GO:0005886, GO:0015250, GO:0016021, GO:0016324, GO:0015112"/>
<entry key="417" type="xstring" value="GO:0005515, GO:0008643, GO:0015165, GO:0090481, GO:0030173"/>
<entry key="418" type="xstring" value="GO:0005362, GO:0005886, GO:0008645, GO:0070062, GO:1904659, GO:0005412, GO:0016021, GO:0006814"/>
<entry key="419" type="xstring" value="GO:0005222, GO:0005248, GO:0005249, GO:0005267, GO:0005515, GO:0005886, GO:0005887, GO:0022843, GO:0030424, GO:0030425, GO:0030552, GO:0034765, GO:0035725, GO:0042391, GO:0042802, GO:0045176, GO:0046549, GO:0051289, GO:0071320, GO:0071805, GO:0098855"/>
<entry key="420" type="xstring" value="GO:0003674, GO:0005829, GO:0008150, GO:0016021, GO:0043022, GO:0005048, GO:0008320, GO:0006616, GO:0005784, GO:0031204"/>
<entry key="421" type="xstring" value="GO:0005102, GO:0005319, GO:0005615, GO:0006629, GO:0006869, GO:0015485, GO:0034362, GO:0034364, GO:0008203"/>
<entry key="422" type="xstring" value="GO:0005886, GO:0005887, GO:0006811, GO:0006873, GO:0006971, GO:0007612, GO:0015108, GO:0015379, GO:0016021, GO:0030644, GO:0035264, GO:0040040, GO:0042493, GO:0043005, GO:0043025, GO:0045202, GO:0060996, GO:0071944, GO:0055064, GO:0055075, GO:1902476, GO:0007268, GO:0006884, GO:1990573"/>
<entry key="423" type="xstring" value="GO:0005244, GO:0005267, GO:0005509, GO:0005515, GO:0005737, GO:0005886, GO:0008076, GO:0015459, GO:0030425, GO:0031234, GO:0061337, GO:0071805, GO:1901379"/>
<entry key="424" type="xstring" value="GO:0005515, GO:0005576, GO:0007165, GO:0007267, GO:0007399, GO:0008083, GO:1905150, GO:0017080, GO:0005737, GO:0005634"/>
<entry key="425" type="xstring" value="GO:0005765, GO:0005770, GO:0008643, GO:0015293, GO:0048022, GO:0055085, GO:0005215, GO:0071702, GO:0005887"/>
<entry key="426" type="xstring" value="GO:0005515, GO:0005524, GO:0005886, GO:0005887, GO:0006813, GO:0007601, GO:0007628, GO:0015272, GO:0016323, GO:0022010, GO:0044297, GO:0048169, GO:0051935, GO:0055075, GO:0060075, GO:0097449, GO:0098793, GO:0034765, GO:0005242, GO:1990573"/>
<entry key="427" type="xstring" value="GO:0001568, GO:0001701, GO:0005515, GO:0005739, GO:0005886, GO:0006839, GO:0006879, GO:0015232, GO:0015886, GO:0016021, GO:0030218, GO:0031966, GO:0035264, GO:0042733, GO:0043249, GO:0046620, GO:0048536, GO:0048704, GO:0055085, GO:0060323, GO:0097037, GO:0020037"/>
<entry key="428" type="xstring" value="GO:0002250, GO:0005886, GO:0015031, GO:0016021, GO:0031902, GO:0042802, GO:0045087, GO:0051209, GO:0055038, GO:0070588, GO:0071639, GO:0071642, GO:0071651, GO:1905517, GO:1990266, GO:2000343, GO:0072345, GO:0016020, GO:0005765"/>
<entry key="429" type="xstring" value="GO:0004888, GO:0005102, GO:0005262, GO:0007204, GO:0007271, GO:0016020, GO:0030424, GO:0042127, GO:0042472, GO:0043204, GO:0050910, GO:0060079, GO:0070373, GO:0070588, GO:0098981, GO:0099060, GO:0043005, GO:0030594, GO:0007165, GO:0042391, GO:0045202, GO:0005887, GO:0050877, GO:0007268, GO:0034220, GO:0022848"/>
<entry key="430" type="xstring" value="GO:0005215, GO:0005515, GO:0005524, GO:0005768, GO:0005886, GO:0005887, GO:0006631, GO:0006699, GO:0006855, GO:0008206, GO:0008554, GO:0008559, GO:0009986, GO:0015125, GO:0015126, GO:0015432, GO:0015721, GO:0015722, GO:0016020, GO:0016324, GO:0016567, GO:0016887, GO:0017144, GO:0031998, GO:0035725, GO:0042632, GO:0042908, GO:0046581, GO:0046618, GO:0046691, GO:0055037, GO:0055038, GO:0055088, GO:0055091, GO:0070062, GO:0120189, GO:1904251, GO:0016323, GO:0016021, GO:0055085, GO:0042626"/>
<entry key="431" type="xstring" value="GO:0005515, GO:0005886, GO:0005887, GO:0006865, GO:0015175, GO:0015184, GO:0015804, GO:0015811, GO:0016324, GO:0031526, GO:0042605, GO:0050900, GO:0065003, GO:1902475, GO:0003333, GO:0015179"/>
<entry key="432" type="xstring" value="GO:0005515, GO:0005886, GO:0005903, GO:0006811, GO:0009986, GO:0015385, GO:0016021, GO:0016324, GO:0030165, GO:0031526, GO:0070062, GO:0098656, GO:0098719, GO:1902600, GO:0051453, GO:0015386, GO:0071805"/>
<entry key="433" type="xstring" value="GO:0005509, GO:0005515, GO:0005886, GO:0016021, GO:0017121, GO:0017124, GO:0017128, GO:0019899, GO:0042609, GO:0071222"/>
<entry key="434" type="xstring" value="GO:0001662, GO:0005215, GO:0005654, GO:0005829, GO:0005886, GO:0007420, GO:0007605, GO:0008306, GO:0032809, GO:0034707, GO:0038023, GO:0043524, GO:0050811, GO:0060119, GO:0060384, GO:0090102, GO:0098982, GO:0099056, GO:0099060, GO:0034220, GO:1902476, GO:0050877, GO:0043005, GO:0004890, GO:0045202, GO:0007165, GO:0005887, GO:0060078, GO:0005254, GO:0007268, GO:0042391, GO:0051932, GO:0098794, GO:1904315, GO:0022851, GO:1902711, GO:0007214, GO:0008503, GO:0030594, GO:0032590, GO:0005237"/>
<entry key="435" type="xstring" value="GO:0005886, GO:0005887, GO:0007215, GO:0007268, GO:0007399, GO:0007417, GO:0015277, GO:0034220, GO:0035235, GO:0051966, GO:0060078, GO:1904315, GO:0008066, GO:0038023, GO:0035249, GO:0050804, GO:0015276, GO:0045211"/>
<entry key="436" type="xstring" value="GO:0072488, GO:0008519, GO:0005887"/>
<entry key="437" type="xstring" value="GO:0000139, GO:0005254, GO:0005515, GO:0005524, GO:0005765, GO:0005769, GO:0005770, GO:0005794, GO:0005886, GO:0006885, GO:0008021, GO:0009897, GO:0009986, GO:0010008, GO:0012506, GO:0015297, GO:0016020, GO:0016021, GO:0030141, GO:0030165, GO:0031410, GO:0031901, GO:0031902, GO:0032587, GO:0042581, GO:0043231, GO:0045335, GO:0045794, GO:0048388, GO:0055037, GO:0072320, GO:1902476, GO:1902600, GO:0005887, GO:0005247, GO:0015299"/>
<entry key="438" type="xstring" value="GO:0005789, GO:0008504, GO:0015844, GO:0016021, GO:0042908, GO:0042910, GO:0051610, GO:0055085, GO:0070083, GO:0043195, GO:0005335, GO:0015842, GO:0022857, GO:0030672"/>
<entry key="439" type="xstring" value="GO:0000303, GO:0001666, GO:0005515, GO:0005739, GO:0005743, GO:0007565, GO:0007568, GO:0010942, GO:0016021, GO:0032869, GO:0034198, GO:0043066, GO:0051881, GO:0061179, GO:0070542, GO:0071333, GO:0097421, GO:0120162, GO:1902600, GO:0009409, GO:0017077, GO:1990845, GO:1990542"/>
<entry key="440" type="xstring" value="GO:0005739, GO:0006730, GO:0022889, GO:0140300, GO:1990542, GO:0031305, GO:0022857"/>
<entry key="441" type="xstring" value="GO:0000165, GO:0001540, GO:0001661, GO:0001967, GO:0001975, GO:0004972, GO:0005102, GO:0005509, GO:0005515, GO:0005516, GO:0005737, GO:0005783, GO:0005886, GO:0005887, GO:0006812, GO:0007420, GO:0007616, GO:0008021, GO:0008344, GO:0008355, GO:0008542, GO:0009986, GO:0010524, GO:0014069, GO:0016594, GO:0016595, GO:0017146, GO:0018964, GO:0019233, GO:0019722, GO:0021586, GO:0021987, GO:0022849, GO:0030425, GO:0030672, GO:0035176, GO:0035235, GO:0035249, GO:0042165, GO:0042391, GO:0043005, GO:0043065, GO:0043083, GO:0043195, GO:0043197, GO:0043278, GO:0043524, GO:0043576, GO:0044877, GO:0045202, GO:0045211, GO:0045471, GO:0045944, GO:0048013, GO:0048167, GO:0048169, GO:0048814, GO:0050770, GO:0051290, GO:0051963, GO:0055074, GO:0060076, GO:0060079, GO:0060134, GO:0060179, GO:0097060, GO:0097553, GO:0098976, GO:0098978, GO:0099061, GO:1903428, GO:1903539, GO:1904315, GO:1905429, GO:2000310, GO:2000463, GO:2001056, GO:1904646, GO:0005262, GO:0007268, GO:0015276, GO:0038023"/>
<entry key="442" type="xstring" value="GO:0004890, GO:0005886, GO:0005887, GO:0007214, GO:0007605, GO:0022851, GO:0030659, GO:0034707, GO:0042802, GO:0043524, GO:0045211, GO:0060021, GO:0060080, GO:0060119, GO:0060384, GO:0071420, GO:0090102, GO:0098982, GO:1902476, GO:1902711, GO:1904315, GO:1904862, GO:0005254, GO:0042391, GO:0045202, GO:0030594, GO:0007268, GO:0043005, GO:0007165, GO:0050877, GO:0034220"/>
<entry key="443" type="xstring" value="GO:0005515, GO:0005829, GO:0005886, GO:0005887, GO:0006811, GO:0006883, GO:0006884, GO:0006972, GO:0007214, GO:0007568, GO:0008519, GO:0009925, GO:0010818, GO:0015079, GO:0015377, GO:0015696, GO:0016020, GO:0016324, GO:0016328, GO:0019901, GO:0030007, GO:0030321, GO:0030644, GO:0030659, GO:0031253, GO:0035633, GO:0035865, GO:0042995, GO:0043005, GO:0043025, GO:0044297, GO:0044298, GO:0045795, GO:0046873, GO:0051087, GO:0051879, GO:0061044, GO:0070062, GO:0070634, GO:0071944, GO:0072488, GO:0089717, GO:0098658, GO:0098659, GO:0098719, GO:0150003, GO:0150104, GO:1902476, GO:1903561, GO:1904450, GO:1904464, GO:1990573, GO:1990869, GO:0055064, GO:0055078, GO:0008511, GO:0055075, GO:0035725, GO:0015379"/>
<entry key="444" type="xstring" value="GO:0005886, GO:0007417, GO:0034707, GO:0098982, GO:0099060, GO:0007165, GO:0043005, GO:0034220, GO:0005887, GO:0045202, GO:0008503, GO:0007214, GO:0042391, GO:0007268, GO:0051932, GO:0098794, GO:0005237, GO:0022851, GO:0050877, GO:0030594, GO:0005254, GO:0060078, GO:0004890, GO:0032590, GO:1904315, GO:1902476, GO:1902711"/>
<entry key="445" type="xstring" value="GO:0005248, GO:0005249, GO:0005515, GO:0005886, GO:0005887, GO:0030425, GO:0030552, GO:0034765, GO:0035725, GO:0042391, GO:0043025, GO:0044316, GO:0071805, GO:0072718, GO:1903351, GO:0071320"/>
<entry key="446" type="xstring" value="GO:0000139, GO:0005254, GO:0005515, GO:0005524, GO:0005765, GO:0005794, GO:0005829, GO:0005886, GO:0007588, GO:0010008, GO:0016020, GO:0034220, GO:0042802, GO:0045177, GO:1902476, GO:1902600, GO:0005887, GO:0008021, GO:0005247, GO:0005769, GO:0015299"/>
<entry key="447" type="xstring" value="GO:0003009, GO:0005216, GO:0005886, GO:0005892, GO:0006812, GO:0007271, GO:0007274, GO:0007528, GO:0009986, GO:0019228, GO:0022848, GO:0031594, GO:0042391, GO:0045211, GO:0046716, GO:0048630, GO:0050881, GO:0050905, GO:0060079, GO:0070050, GO:0099060, GO:1904315, GO:0015464, GO:0042166, GO:0030594, GO:0034220, GO:0043005, GO:0007268, GO:0045202, GO:0005887, GO:0007165, GO:0050877"/>
<entry key="448" type="xstring" value="GO:0000139, GO:0005338, GO:0005794, GO:0006024, GO:0008150, GO:0008643, GO:0015787, GO:0015789, GO:0016021, GO:0018146, GO:1990569, GO:0005462, GO:0005461, GO:0005463, GO:0015297"/>
<entry key="449" type="xstring" value="GO:0022848, GO:0045211, GO:0060079, GO:0000187, GO:0001540, GO:0001666, GO:0001933, GO:0001934, GO:0001988, GO:0005216, GO:0005262, GO:0005515, GO:0005886, GO:0005892, GO:0006811, GO:0006816, GO:0006874, GO:0006897, GO:0007165, GO:0007611, GO:0007613, GO:0007614, GO:0008284, GO:0008306, GO:0009409, GO:0009897, GO:0014061, GO:0015464, GO:0015643, GO:0016021, GO:0016324, GO:0017081, GO:0030317, GO:0030673, GO:0032094, GO:0032225, GO:0032691, GO:0032715, GO:0032720, GO:0033138, GO:0034220, GO:0035094, GO:0035095, GO:0042110, GO:0042113, GO:0042166, GO:0042803, GO:0044853, GO:0045766, GO:0048149, GO:0050728, GO:0050808, GO:0050890, GO:0050893, GO:0051247, GO:0060112, GO:0070374, GO:0070588, GO:0095500, GO:0097061, GO:0098794, GO:0098815, GO:0098981, GO:0099060, GO:0140059, GO:1900273, GO:1901214, GO:1902004, GO:1902430, GO:1902991, GO:1904645, GO:1905144, GO:1905906, GO:1905920, GO:2000463, GO:0050877, GO:0043005, GO:0042391, GO:0030594, GO:0005887, GO:0045202, GO:0007268, GO:0007271"/>
<entry key="450" type="xstring" value="GO:0003674, GO:0005515, GO:0005886, GO:0008150, GO:0016021, GO:0034220, GO:0099106, GO:1903779, GO:0017080, GO:2000649"/>
<entry key="451" type="xstring" value="GO:0005515, GO:0005765, GO:0006811, GO:0010008, GO:0015031, GO:0015293, GO:0015647, GO:0015835, GO:0016021, GO:0043231, GO:0045087, GO:0070434, GO:0071916, GO:0140206"/>
<entry key="452" type="xstring" value="GO:0015293, GO:0016020, GO:0055085, GO:0005887, GO:0015718, GO:0016021, GO:0008028"/>
<entry key="453" type="xstring" value="GO:0005245, GO:0005515, GO:0005516, GO:0005737, GO:0005886, GO:0005891, GO:0006816, GO:0006936, GO:0008331, GO:0030315, GO:0031674, GO:0034765, GO:0046872, GO:0061337, GO:0070588, GO:0071313, GO:1990454, GO:0070509"/>
<entry key="454" type="xstring" value="GO:0005886, GO:0008076, GO:0030425, GO:0043025, GO:0061337, GO:0034765, GO:0005242, GO:1990573"/>
<entry key="455" type="xstring" value="GO:0002089, GO:0003779, GO:0005515, GO:0005856, GO:0005874, GO:0005886, GO:0005912, GO:0005923, GO:0007420, GO:0008013, GO:0008057, GO:0015280, GO:0016324, GO:0016477, GO:0032401, GO:0032438, GO:0035725, GO:0043010, GO:0043482, GO:0043583, GO:0045176, GO:0048593, GO:0051015, GO:0070062, GO:0000902, GO:0051017, GO:0030864, GO:0043296, GO:0007015"/>
<entry key="456" type="xstring" value="GO:0005783, GO:0005886, GO:0005887, GO:0006487, GO:0008250, GO:0015095, GO:0015693, GO:0016020, GO:0018279, GO:0035577, GO:0043312, GO:0050890, GO:0055085, GO:1903830"/>
<entry key="457" type="xstring" value="GO:0005654, GO:0005739, GO:0005743, GO:0005744, GO:0006626, GO:0010954, GO:0015450, GO:0031305, GO:0008320, GO:0030150"/>
<entry key="458" type="xstring" value="GO:0001891, GO:0002250, GO:0005261, GO:0005381, GO:0005515, GO:0005654, GO:0005764, GO:0005765, GO:0005770, GO:0005794, GO:0005886, GO:0005887, GO:0006812, GO:0008289, GO:0010008, GO:0016021, GO:0019722, GO:0030670, GO:0031902, GO:0033572, GO:0034755, GO:0042995, GO:0043231, GO:0043235, GO:0051209, GO:0051289, GO:0070588, GO:0071277, GO:0071467, GO:0090382, GO:0097352, GO:0097682, GO:0099604, GO:0072345, GO:0016020"/>
<entry key="459" type="xstring" value="GO:0003674, GO:0005575, GO:0008150, GO:0016021, GO:0022857, GO:0055085"/>
<entry key="460" type="xstring" value="GO:0005783, GO:0005789, GO:0005829, GO:0005886, GO:0006612, GO:0006833, GO:0008284, GO:0009986, GO:0009992, GO:0015250, GO:0015254, GO:0015793, GO:0016021, GO:0030104, GO:0030425, GO:0030659, GO:0032364, GO:0033577, GO:0042802, GO:0048388, GO:0048471, GO:0050680, GO:0051260, GO:0072014, GO:0080170, GO:1903573, GO:1904293, GO:0006811, GO:0015840, GO:0005737, GO:0015267"/>
<entry key="461" type="xstring" value="GO:0001701, GO:0005436, GO:0005886, GO:0005887, GO:0006817, GO:0016021, GO:0016324, GO:0030643, GO:0031402, GO:0031526, GO:0031982, GO:0035725, GO:0042301, GO:0043627, GO:0044267, GO:0044341, GO:0005903"/>
<entry key="462" type="xstring" value="GO:0003333, GO:0005515, GO:0005886, GO:0005887, GO:0006590, GO:0006865, GO:0015171, GO:0015173, GO:0015349, GO:0015801, GO:0016323, GO:0030054, GO:0043231, GO:0070327, GO:0070460, GO:0016021"/>
<entry key="463" type="xstring" value="GO:0008308, GO:0015031, GO:0015698, GO:0016021, GO:0030217, GO:0030660, GO:0032580, GO:0034220, GO:0034765, GO:0043123, GO:0051452"/>
<entry key="464" type="xstring" value="GO:0032281, GO:0048172, GO:0014069, GO:0045211, GO:0032591, GO:2000311"/>
<entry key="465" type="xstring" value="GO:0001666, GO:0005353, GO:0005355, GO:0005536, GO:0005765, GO:0005886, GO:0005887, GO:0005975, GO:0007141, GO:0008021, GO:0008286, GO:0008645, GO:0015755, GO:0030665, GO:0033300, GO:0061024, GO:0070837, GO:1904659"/>
<entry key="466" type="xstring" value="GO:0005515, GO:0005776, GO:0005829, GO:0005886, GO:0006914, GO:0015485, GO:0015918, GO:0016021, GO:0031227, GO:0031234, GO:0031410, GO:0044232, GO:0071397, GO:0120009, GO:0120020, GO:0140268"/>
<entry key="467" type="xstring" value="GO:0005215, GO:0005515, GO:0005789, GO:0006888, GO:0015031, GO:0016021"/>
<entry key="468" type="xstring" value="GO:0005245, GO:0005246, GO:0005515, GO:0005886, GO:0005887, GO:0030315, GO:0042383, GO:0061337, GO:0070296, GO:0070588, GO:1902514, GO:1990454"/>
<entry key="469" type="xstring" value="GO:0015299, GO:0016021, GO:1902600"/>
<entry key="470" type="xstring" value="GO:0005246, GO:0005509, GO:0005515, GO:0005783, GO:0005789, GO:0005886, GO:0006874, GO:0015279, GO:0016021, GO:0032237, GO:0051928, GO:0070588, GO:0002115"/>
<entry key="471" type="xstring" value="GO:0005743, GO:0015867, GO:0016021, GO:0055085, GO:0005347"/>
<entry key="472" type="xstring" value="GO:0005375, GO:0005515, GO:0005770, GO:0005887, GO:0006825, GO:0035434, GO:0055037, GO:1902311, GO:0006878, GO:0005886"/>
<entry key="473" type="xstring" value="GO:0005515, GO:0005886, GO:0010961, GO:0015095, GO:0015693, GO:0016021, GO:0016323, GO:0022857, GO:0032991, GO:0035725, GO:0061768, GO:0070838, GO:0071286, GO:0072509, GO:1903830"/>
<entry key="474" type="xstring" value="GO:0005254, GO:0005886, GO:0005887, GO:0005890, GO:0005901, GO:0006813, GO:0006814, GO:0006821, GO:0006936, GO:0008016, GO:0010734, GO:0014704, GO:0016324, GO:0017080, GO:0030315, GO:0034220, GO:0042383, GO:0044325, GO:0086036, GO:0099106, GO:1902476, GO:1903278, GO:1903779, GO:2000649"/>
<entry key="475" type="xstring" value="GO:0002376, GO:0005267, GO:0005515, GO:0005886, GO:0006813, GO:0006816, GO:0006884, GO:0006952, GO:0008076, GO:0015269, GO:0016286, GO:0019903, GO:0030322, GO:0031982, GO:0045332, GO:0046541, GO:0050714, GO:0050862, GO:0022894, GO:0005516, GO:0006811, GO:0043005, GO:0043025, GO:0071805"/>
<entry key="476" type="xstring" value="GO:0005515, GO:0005794, GO:0005829, GO:0006699, GO:0015918, GO:0031902, GO:0043231, GO:0015248, GO:0032934, GO:0016020"/>
<entry key="477" type="xstring" value="GO:0005102, GO:0005515, GO:0005783, GO:0005829, GO:0005886, GO:0006874, GO:0006936, GO:0009617, GO:0010649, GO:0010880, GO:0014701, GO:0014808, GO:0016021, GO:0016529, GO:0030314, GO:0030674, GO:0031122, GO:0033017, GO:0033018, GO:0034220, GO:0044325, GO:0051279, GO:0060047, GO:0060315, GO:0060316, GO:0086036, GO:0090158, GO:1901846, GO:1903779"/>
<entry key="478" type="xstring" value="GO:0005515, GO:0005739, GO:0005743, GO:0005744, GO:0005758, GO:0006626, GO:0015450, GO:0031305, GO:0030150, GO:0008320"/>
<entry key="479" type="xstring" value="GO:0001895, GO:0002576, GO:0005515, GO:0005576, GO:0005615, GO:0005769, GO:0005770, GO:0005788, GO:0005905, GO:0006879, GO:0007015, GO:0007257, GO:0008198, GO:0008199, GO:0009925, GO:0009986, GO:0010008, GO:0016324, GO:0030139, GO:0030316, GO:0030665, GO:0031232, GO:0031410, GO:0031647, GO:0031982, GO:0033572, GO:0034756, GO:0034774, GO:0034986, GO:0043687, GO:0044267, GO:0045178, GO:0045780, GO:0045893, GO:0048260, GO:0048471, GO:0055037, GO:0055072, GO:0060395, GO:0061024, GO:0070062, GO:0070371, GO:0071281, GO:0072562, GO:1990459, GO:1990712, GO:2000147, GO:0005886, GO:0006826, GO:0019731"/>
<entry key="480" type="xstring" value="GO:0001508, GO:0005515, GO:0005886, GO:0005887, GO:0005892, GO:0006811, GO:0006939, GO:0006940, GO:0007165, GO:0007271, GO:0007626, GO:0008144, GO:0015276, GO:0015464, GO:0016021, GO:0022848, GO:0035095, GO:0035579, GO:0042166, GO:0043312, GO:0044877, GO:0045211, GO:0046928, GO:0051971, GO:0060079, GO:0060084, GO:0070821, GO:0042391, GO:0007268, GO:0030594, GO:0045202, GO:0050877, GO:0034220, GO:0043005"/>
<entry key="481" type="xstring" value="GO:0005261, GO:0005515, GO:0005783, GO:0005789, GO:0005886, GO:0006812, GO:0016021, GO:0031258, GO:0033116, GO:0033625, GO:0033634, GO:0098655, GO:0071260, GO:0016020, GO:0008381, GO:0042391, GO:0050982"/>
<entry key="482" type="xstring" value="GO:0006814, GO:0016021, GO:0055085, GO:0015721, GO:0008508"/>
<entry key="483" type="xstring" value="GO:0008506, GO:0015770, GO:0016021, GO:0016020"/>
<entry key="484" type="xstring" value="GO:0000166, GO:0001662, GO:0005634, GO:0005739, GO:0007270, GO:0007612, GO:0008308, GO:0015288, GO:0015698, GO:0015853, GO:0016020, GO:0045202, GO:0046930, GO:0070062, GO:0098656, GO:1902017, GO:0005741"/>
<entry key="485" type="xstring" value="GO:0005515, GO:0005737, GO:0005829, GO:0005886, GO:0030007, GO:0043687, GO:0051260, GO:0090461, GO:0060081, GO:0032411"/>
<entry key="486" type="xstring" value="GO:0005324, GO:0005515, GO:0005615, GO:0005829, GO:0006631, GO:0008092, GO:0008285, GO:0015909, GO:0016528, GO:0019433, GO:0032365, GO:0032868, GO:0036041, GO:0042493, GO:0042632, GO:0046320, GO:0050543, GO:0055091, GO:0070062, GO:0070538, GO:0070542, GO:0071073, GO:0140214, GO:2001245"/>
<entry key="487" type="xstring" value="GO:0001501, GO:0001650, GO:0003723, GO:0005215, GO:0005515, GO:0005654, GO:0005730, GO:0005829, GO:0006417, GO:0014029, GO:0014032, GO:0030674, GO:0046982, GO:0097110, GO:0042790, GO:0001042"/>
<entry key="488" type="xstring" value="GO:0005515, GO:0015931, GO:0016021, GO:0055085, GO:1901264, GO:0015297, GO:0005794, GO:0005338"/>
<entry key="489" type="xstring" value="GO:0005515, GO:0030424, GO:0030425, GO:0034707, GO:0043025, GO:0060078, GO:0098982, GO:0099055, GO:1904315, GO:0005254, GO:0004890, GO:0007268, GO:0005887, GO:0034220, GO:0030594, GO:0043005, GO:0042391, GO:0045202, GO:1902476, GO:0050877, GO:1902711, GO:0007165"/>
<entry key="490" type="xstring" value="GO:0005654, GO:0005783, GO:0005886, GO:0006621, GO:0014069, GO:0015277, GO:0017124, GO:0030165, GO:0030425, GO:0031630, GO:0032983, GO:0034220, GO:0035235, GO:0042802, GO:0043113, GO:0043195, GO:0043204, GO:0043525, GO:0051649, GO:0060079, GO:0071333, GO:0098686, GO:0098978, GO:0099056, GO:0008066, GO:0038023, GO:1904315, GO:0015276, GO:0050804, GO:0035249, GO:0045211"/>
<entry key="491" type="xstring" value="GO:0005515, GO:0005576, GO:0007165, GO:0007267, GO:0007399, GO:0008083, GO:0048167, GO:0060078, GO:1901843, GO:1903421, GO:0017080, GO:1905150, GO:0005737, GO:0005634"/>
<entry key="492" type="xstring" value="GO:0005515, GO:0008544, GO:0016021, GO:0055085, GO:0060707, GO:0060713, GO:1905867, GO:0005922, GO:0005243, GO:0007267"/>
<entry key="493" type="xstring" value="GO:0005886, GO:0015143, GO:0015747, GO:0016021, GO:0016324, GO:0019725, GO:0030165, GO:0031526, GO:0042493, GO:0046415, GO:0055085, GO:0070062, GO:0015711"/>
<entry key="494" type="xstring" value="GO:0005515, GO:0005886, GO:0006813, GO:0008076, GO:0034765, GO:0042383, GO:0044325, GO:0046872, GO:0051260, GO:0061337, GO:0086009, GO:0086013, GO:0086091, GO:0097623, GO:0098915, GO:0099625, GO:0005250, GO:0086008, GO:1902282, GO:0043025, GO:0043197, GO:0071805, GO:0005249, GO:0016021, GO:0045211, GO:0014069"/>
<entry key="495" type="xstring" value="GO:0001508, GO:0005513, GO:0005515, GO:0005886, GO:0005887, GO:0006813, GO:0007268, GO:0008076, GO:0015269, GO:0019228, GO:0019229, GO:0045202, GO:0046928, GO:0071805, GO:0015459"/>
<entry key="496" type="xstring" value="GO:0005509, GO:0007340, GO:0016021, GO:0070588, GO:0050982, GO:0005262, GO:0016020"/>
<entry key="497" type="xstring" value="GO:0005254, GO:0005783, GO:0005886, GO:0006811, GO:0006821, GO:0008271, GO:0008272, GO:0012506, GO:0015106, GO:0015108, GO:0015116, GO:0015301, GO:0015499, GO:0015562, GO:0015660, GO:0015701, GO:0015724, GO:0015797, GO:0016020, GO:0016021, GO:0016323, GO:0016324, GO:0019531, GO:0019532, GO:0030165, GO:0030321, GO:0030659, GO:0031526, GO:0031982, GO:0034707, GO:0042045, GO:0046724, GO:0048240, GO:0050892, GO:0051453, GO:0051454, GO:0070633, GO:0071320, GO:0071332, GO:0071346, GO:0097225, GO:1902358, GO:1902476, GO:2001150, GO:0005887"/>
<entry key="498" type="xstring" value="GO:0003676, GO:0005515, GO:0005765, GO:0005886, GO:0008381, GO:0016021, GO:0034451, GO:0035579, GO:0043231, GO:0043312, GO:0070062, GO:0070821, GO:0098655, GO:1990760, GO:0005227"/>
<entry key="499" type="xstring" value="GO:0005515, GO:0005886, GO:0005892, GO:0007271, GO:0014059, GO:0015464, GO:0022848, GO:0051899, GO:0060079, GO:0099055, GO:0099056, GO:0043005, GO:0034220, GO:0030594, GO:0042391, GO:0050877, GO:0007268, GO:0007165, GO:0045202, GO:0005887"/>
<entry key="500" type="xstring" value="GO:0005515, GO:0005783, GO:0042802, GO:0051260, GO:1902260"/>
<entry key="501" type="xstring" value="GO:0000139, GO:0005459, GO:0005654, GO:0005783, GO:0005794, GO:0006012, GO:0008643, GO:0072334, GO:0030173"/>
<entry key="502" type="xstring" value="GO:0000122, GO:0000790, GO:0000981, GO:0001503, GO:0001649, GO:0001701, GO:0001764, GO:0001843, GO:0003180, GO:0003183, GO:0003203, GO:0003253, GO:0005515, GO:0005634, GO:0005654, GO:0007517, GO:0008134, GO:0010628, GO:0010718, GO:0014067, GO:0019221, GO:0019904, GO:0030500, GO:0032000, GO:0032720, GO:0032755, GO:0032760, GO:0033128, GO:0035067, GO:0035115, GO:0035116, GO:0035359, GO:0042473, GO:0042476, GO:0042733, GO:0042803, GO:0043066, GO:0043425, GO:0043433, GO:0043518, GO:0045668, GO:0045766, GO:0045892, GO:0045944, GO:0048511, GO:0048642, GO:0048701, GO:0050679, GO:0060021, GO:0060363, GO:0060900, GO:0061029, GO:0070888, GO:0071363, GO:0071456, GO:0071639, GO:2000144, GO:2000147, GO:2000276, GO:2000679, GO:2000773, GO:2000780, GO:2000793, GO:2000802, GO:0006357, GO:0000977, GO:0032502"/>
<entry key="503" type="xstring" value="GO:0001504, GO:0005515, GO:0008021, GO:0016021, GO:0021762, GO:0032411, GO:0042169, GO:0045055, GO:0047485, GO:0030672, GO:0031594"/>
<entry key="504" type="xstring" value="GO:0005515, GO:0005829, GO:0007165, GO:0030315, GO:0031234, GO:0034605, GO:0035556, GO:0046872, GO:1901387, GO:1903078, GO:2001259, GO:0003009, GO:0044325"/>
<entry key="505" type="xstring" value="GO:0014717, GO:0016021, GO:0055085, GO:0005922, GO:0007267, GO:0005243"/>
<entry key="506" type="xstring" value="GO:0005886, GO:0005887, GO:0006865, GO:0016323, GO:0050900, GO:1902475, GO:1990822, GO:0000821, GO:0015179, GO:0015174, GO:0003333"/>
<entry key="507" type="xstring" value="GO:0005227, GO:0005515, GO:0005886, GO:0007275, GO:0030154, GO:0031514, GO:0032570, GO:0034765, GO:0035036, GO:0036128, GO:0070588, GO:0030317, GO:0007283, GO:0005245, GO:0006816, GO:0060296"/>
<entry key="508" type="xstring" value="GO:0000086, GO:0000922, GO:0001975, GO:0002027, GO:0005509, GO:0005513, GO:0005515, GO:0005634, GO:0005737, GO:0005813, GO:0005876, GO:0005886, GO:0007186, GO:0007190, GO:0008076, GO:0008179, GO:0010800, GO:0010801, GO:0010856, GO:0010880, GO:0010881, GO:0019901, GO:0019904, GO:0021762, GO:0030017, GO:0030235, GO:0030426, GO:0030672, GO:0031432, GO:0031800, GO:0031954, GO:0031966, GO:0031982, GO:0031997, GO:0032465, GO:0032516, GO:0032991, GO:0034704, GO:0035307, GO:0043209, GO:0043388, GO:0043539, GO:0043548, GO:0044325, GO:0048306, GO:0050998, GO:0051000, GO:0051343, GO:0051412, GO:0051592, GO:0055117, GO:0060315, GO:0060316, GO:0071902, GO:0072542, GO:0090151, GO:0097718, GO:0098901, GO:1900242, GO:1901842, GO:1901844, GO:1902494, GO:2000300, GO:0030234, GO:0000226, GO:0019722"/>
<entry key="509" type="xstring" value="GO:0005308, GO:0005515, GO:0005886, GO:0005887, GO:0015293, GO:0015881, GO:0016323, GO:0150104, GO:0008028, GO:0015718, GO:0016021"/>
<entry key="510" type="xstring" value="GO:0001504, GO:0001917, GO:0005249, GO:0005515, GO:0005737, GO:0005802, GO:0005829, GO:0005856, GO:0005886, GO:0007268, GO:0007269, GO:0007626, GO:0008021, GO:0008306, GO:0010975, GO:0014047, GO:0016020, GO:0016079, GO:0016081, GO:0017075, GO:0030426, GO:0031201, GO:0031234, GO:0035579, GO:0036477, GO:0042734, GO:0043005, GO:0043312, GO:0048306, GO:0048471, GO:0050796, GO:0060291, GO:0070821, GO:0071805, GO:0098794, GO:0098967, GO:0098978, GO:0099590, GO:0008076, GO:0031083, GO:0031982, GO:0016082, GO:0006887, GO:0070032, GO:0006906, GO:0019905, GO:0005484, GO:0031629"/>
<entry key="511" type="xstring" value="GO:0005326, GO:0006836, GO:0015293, GO:0016021, GO:0005886, GO:0035725"/>
<entry key="512" type="xstring" value="GO:0005886, GO:0007528, GO:0034765, GO:0040014, GO:0046622, GO:0046872, GO:0048747, GO:0050796, GO:0060024, GO:0061337, GO:0070588, GO:0005245, GO:0005891"/>
<entry key="513" type="xstring" value="GO:0001523, GO:0005319, GO:0005543, GO:0005576, GO:0009749, GO:0016209, GO:0033344, GO:0034361, GO:0034362, GO:0034364, GO:0034365, GO:0034366, GO:0034375, GO:0034380, GO:0034384, GO:0034445, GO:0042632, GO:0043691, GO:0098869"/>
<entry key="514" type="xstring" value="GO:0000220, GO:0001503, GO:0002158, GO:0002377, GO:0005215, GO:0005515, GO:0005634, GO:0005765, GO:0005770, GO:0005886, GO:0005887, GO:0006874, GO:0006915, GO:0006954, GO:0006968, GO:0007039, GO:0008284, GO:0008286, GO:0010008, GO:0010155, GO:0010272, GO:0010468, GO:0016064, GO:0016236, GO:0016324, GO:0021554, GO:0030183, GO:0030217, GO:0030316, GO:0030670, GO:0032609, GO:0033572, GO:0034220, GO:0035709, GO:0035711, GO:0043029, GO:0043312, GO:0044691, GO:0045453, GO:0045667, GO:0050796, GO:0060041, GO:0061484, GO:0070166, GO:0071345, GO:0090383, GO:0097188, GO:0101003, GO:1902600, GO:0016471, GO:0007035, GO:0051117, GO:0046961"/>
<entry key="515" type="xstring" value="GO:0005436, GO:0005737, GO:0005789, GO:0005886, GO:0005887, GO:0006814, GO:0006817, GO:0008308, GO:0008514, GO:0015143, GO:0015562, GO:0015711, GO:0015747, GO:0015760, GO:0016324, GO:0019534, GO:0031526, GO:0034220, GO:0035725, GO:0042910, GO:0046415, GO:0048471, GO:1901998, GO:1990961, GO:0015136, GO:0006820, GO:0022857, GO:0015739, GO:0016021, GO:0005764"/>
<entry key="516" type="xstring" value="GO:0003091, GO:0003097, GO:0005372, GO:0005515, GO:0005794, GO:0005886, GO:0005887, GO:0006833, GO:0015168, GO:0015250, GO:0015793, GO:0016020, GO:0016323, GO:0016324, GO:0030658, GO:0042631, GO:0051289, GO:0055037, GO:0055085, GO:0070062, GO:0071280, GO:0071288, GO:0072205, GO:0098576, GO:0016021"/>
<entry key="517" type="xstring" value="GO:0005515, GO:0005743, GO:0006626, GO:0008320, GO:0016021, GO:0042721, GO:0045039, GO:0071806, GO:0030943"/>
<entry key="518" type="xstring" value="GO:0005245, GO:0005246, GO:0005886, GO:0005891, GO:0006816, GO:0014069, GO:0030666, GO:0032281, GO:0061337, GO:0070588, GO:1990454, GO:2000311, GO:0051968, GO:0098943, GO:0099590, GO:0098970, GO:0016247, GO:0098839, GO:0019226"/>
<entry key="519" type="xstring" value="GO:0016021, GO:0055085, GO:0022857"/>
<entry key="520" type="xstring" value="GO:0005886, GO:0006811, GO:0006874, GO:0008273, GO:0010628, GO:0010629, GO:0015293, GO:0030282, GO:0035725, GO:0044214, GO:0070588, GO:0071805, GO:0071944, GO:0098656, GO:0150104, GO:0005262, GO:0005887"/>
<entry key="521" type="xstring" value="GO:0005244, GO:0005515, GO:0005886, GO:0006813, GO:0015271, GO:0034765, GO:0044305, GO:0045121, GO:0051260, GO:0099056, GO:0005251, GO:0005249, GO:0008076, GO:0071805, GO:0030424, GO:0016021"/>
<entry key="522" type="xstring" value="GO:0005313, GO:0005314, GO:0005515, GO:0005886, GO:0005887, GO:0006811, GO:0007268, GO:0007632, GO:0009611, GO:0009986, GO:0010259, GO:0014047, GO:0015501, GO:0015813, GO:0016020, GO:0021537, GO:0030534, GO:0030673, GO:0031668, GO:0035264, GO:0042493, GO:0043200, GO:0044297, GO:0045121, GO:0046326, GO:0046872, GO:0070207, GO:0070633, GO:0070778, GO:0070779, GO:0097449, GO:0098712, GO:0098796, GO:0099056, GO:0150104"/>
<entry key="523" type="xstring" value="GO:0005216, GO:0007275, GO:0007283, GO:0016021, GO:0030154, GO:0030317, GO:0031514, GO:0098656, GO:1902600, GO:0051453, GO:0005886, GO:0071805, GO:0015386, GO:0015385, GO:0098719"/>
<entry key="524" type="xstring" value="GO:0005515, GO:0032471, GO:0055088, GO:0098554, GO:1901895, GO:1990845, GO:0005829, GO:0030488"/>
<entry key="525" type="xstring" value="GO:0005739, GO:0005765, GO:0005886, GO:0006656, GO:0015220, GO:0015871, GO:0016021, GO:0035579, GO:0043123, GO:0043312, GO:0055085, GO:0070062, GO:0022857, GO:0016020"/>
<entry key="526" type="xstring" value="GO:0005515, GO:0005737, GO:0005765, GO:0005768, GO:0005770, GO:0005887, GO:0008021, GO:0015633, GO:0016020, GO:0030672, GO:0031902, GO:0043005, GO:0051050, GO:0061088, GO:0098686, GO:0099180, GO:0010043, GO:0005385, GO:0071577, GO:0005886"/>
<entry key="527" type="xstring" value="GO:0002082, GO:0005509, GO:0005515, GO:0005739, GO:0005743, GO:0006851, GO:0015867, GO:0016021, GO:0036444, GO:0043457, GO:0051282, GO:0051561, GO:0071277, GO:0097274, GO:1900069, GO:0005347"/>
<entry key="528" type="xstring" value="GO:0001964, GO:0004970, GO:0004972, GO:0005515, GO:0005886, GO:0005887, GO:0007420, GO:0008344, GO:0017146, GO:0019722, GO:0022849, GO:0035235, GO:0048167, GO:0051930, GO:0097553, GO:0098976, GO:0060079, GO:0098839, GO:0015276, GO:0038023, GO:0060291"/>
<entry key="529" type="xstring" value="GO:0007601, GO:0008506, GO:0015770, GO:0016021, GO:0033162, GO:0042438, GO:0048066, GO:0050896, GO:0016020"/>
<entry key="530" type="xstring" value="GO:0005886, GO:0005887, GO:0006811, GO:0007166, GO:0009409, GO:0010033, GO:0014070, GO:0015267, GO:0015278, GO:0019233, GO:0032421, GO:0042493, GO:0042542, GO:0042802, GO:0048265, GO:0050955, GO:0050966, GO:0050968, GO:0051209, GO:0051289, GO:0070588, GO:0097604"/>
<entry key="531" type="xstring" value="GO:0003406, GO:0005324, GO:0005548, GO:0005789, GO:0005886, GO:0005887, GO:0006656, GO:0007420, GO:0008594, GO:0008643, GO:0009267, GO:0010867, GO:0015245, GO:0015293, GO:0015908, GO:0015909, GO:0016021, GO:0021766, GO:0030307, GO:0031999, GO:0034379, GO:0035633, GO:0035845, GO:0040014, GO:0045056, GO:0045872, GO:0050773, GO:0050890, GO:0051977, GO:0051978, GO:0055085, GO:0060042, GO:0060856, GO:0061744, GO:0097009, GO:0140329, GO:0140348, GO:0150011, GO:0150104, GO:0150172, GO:0150175, GO:0150178, GO:1901480, GO:1990379, GO:1990403, GO:1990963, GO:0071702, GO:0005215"/>
<entry key="532" type="xstring" value="GO:0005227, GO:0005229, GO:0005886, GO:0006812, GO:0006821, GO:0016020, GO:0016021, GO:0034220, GO:0043231, GO:0098655, GO:1902476, GO:0055085"/>
<entry key="533" type="xstring" value="GO:0002027, GO:0005509, GO:0005515, GO:0005788, GO:0006936, GO:0010460, GO:0010880, GO:0010881, GO:0030018, GO:0033017, GO:0033018, GO:0033135, GO:0043687, GO:0044267, GO:0044325, GO:0045823, GO:0051117, GO:0051480, GO:0060314, GO:1901844, GO:1901899, GO:1903169"/>
<entry key="534" type="xstring" value="GO:0001662, GO:0005234, GO:0005886, GO:0005887, GO:0006874, GO:0007215, GO:0007268, GO:0014069, GO:0015277, GO:0019228, GO:0030165, GO:0031624, GO:0031625, GO:0032839, GO:0034220, GO:0035235, GO:0042802, GO:0043113, GO:0043195, GO:0043204, GO:0043524, GO:0043525, GO:0046328, GO:0048169, GO:0048172, GO:0050804, GO:0050806, GO:0051402, GO:0051967, GO:0060079, GO:0060080, GO:0098686, GO:0098978, GO:0099505, GO:0099507, GO:0120169, GO:0045211, GO:0042734, GO:0032983, GO:0038023, GO:0035249, GO:0015276, GO:1904315, GO:0008066"/>
<entry key="535" type="xstring" value="GO:0005223, GO:0005515, GO:0005737, GO:0005886, GO:0006812, GO:0007165, GO:0007601, GO:0008022, GO:0015276, GO:0030425, GO:0030553, GO:0031960, GO:0032026, GO:0043194, GO:0043204, GO:0051591, GO:0097386, GO:0098659, GO:1902495, GO:0005222"/>
<entry key="536" type="xstring" value="GO:0070588, GO:0005891, GO:0005245"/>
<entry key="537" type="xstring" value="GO:0005326, GO:0005829, GO:0005886, GO:0007601, GO:0019905, GO:0030073, GO:0031630, GO:0050896, GO:0098684, GO:0098993, GO:0046928, GO:0016079, GO:0031201, GO:0043195, GO:0000149"/>
<entry key="538" type="xstring" value="GO:0005789, GO:0008643, GO:0015760, GO:0016020, GO:0030176, GO:0035435, GO:0061513"/>
<entry key="539" type="xstring" value="GO:0004888, GO:0005886, GO:0007210, GO:0007268, GO:0022850, GO:0045202, GO:0030594, GO:0050877, GO:0007165, GO:0034220, GO:0042391, GO:0043005, GO:0005887"/>
<entry key="540" type="xstring" value="GO:0005215, GO:0005886, GO:0005887, GO:0006520, GO:0006590, GO:0008028, GO:0015171, GO:0015293, GO:0015349, GO:0015718, GO:0016324, GO:0042403, GO:0043252, GO:0070327, GO:0070460, GO:0089718, GO:0150104, GO:2000178, GO:0016021"/>
<entry key="541" type="xstring" value="GO:0005886, GO:0034220, GO:0098655, GO:0030424, GO:0005261, GO:0055080, GO:0034703"/>
<entry key="542" type="xstring" value="GO:0006811, GO:0006814, GO:0015293, GO:0015813, GO:0030672, GO:0043005, GO:0098700, GO:1990384, GO:0060076, GO:0006820, GO:0035249, GO:0050803, GO:0030285, GO:0022857, GO:0016021, GO:0005326, GO:0005313"/>
<entry key="543" type="xstring" value="GO:0001666, GO:0003779, GO:0005249, GO:0005515, GO:0005886, GO:0005901, GO:0006813, GO:0006970, GO:0008076, GO:0015269, GO:0016021, GO:0016324, GO:0030007, GO:0034465, GO:0034765, GO:0042391, GO:0043065, GO:0045794, GO:0046872, GO:0051592, GO:0060072, GO:0060073, GO:0060083, GO:0071805, GO:0060087, GO:0045211"/>
<entry key="544" type="xstring" value="GO:0005515, GO:0005886, GO:0006873, GO:0008519, GO:0015670, GO:0015672, GO:0015696, GO:0015701, GO:0016020, GO:0022840, GO:0030506, GO:0035378, GO:0035379, GO:0048821, GO:0060586, GO:0072488, GO:0005887"/>
<entry key="545" type="xstring" value="GO:0005515, GO:0005737, GO:0005783, GO:0005789, GO:0005794, GO:0005886, GO:0005887, GO:0008150, GO:0031965, GO:0034220, GO:0035579, GO:0043312, GO:0070062, GO:0070821, GO:0008381"/>
<entry key="546" type="xstring" value="GO:0005262, GO:0005515, GO:0005516, GO:0005886, GO:0005887, GO:0006816, GO:0017158, GO:0046872, GO:0051592, GO:0055074, GO:0070588, GO:0098703, GO:0005216"/>
<entry key="547" type="xstring" value="GO:0014069, GO:0016021, GO:0035255, GO:2000312"/>
<entry key="548" type="xstring" value="GO:0005515, GO:0005635, GO:0005801, GO:0005886, GO:0030168, GO:0048471, GO:0070588, GO:0015279, GO:0006828, GO:0005887, GO:0007338, GO:0034703, GO:0051480, GO:0070679"/>
<entry key="549" type="xstring" value="GO:0007214, GO:0007613, GO:0014069, GO:0035255, GO:0050811, GO:0097112, GO:0098839, GO:0098962, GO:0098985, GO:0099060, GO:0106040, GO:1900273, GO:1904717, GO:0032281, GO:0098978, GO:2000311, GO:0032591, GO:0045211, GO:0048172"/>
<entry key="550" type="xstring" value="GO:0000139, GO:0005515, GO:0005794, GO:0005829, GO:0015293, GO:0055085, GO:0008028, GO:0015718, GO:0005887, GO:0016021"/>
<entry key="551" type="xstring" value="GO:0005102, GO:0005227, GO:0005229, GO:0005247, GO:0005254, GO:0005515, GO:0005654, GO:0005737, GO:0005886, GO:0005887, GO:0006812, GO:0006821, GO:0007200, GO:0007275, GO:0015111, GO:0015705, GO:0016324, GO:0034220, GO:0034605, GO:0034707, GO:0035774, GO:0042803, GO:0045121, GO:0046872, GO:0050965, GO:0070062, GO:0098655, GO:1901653, GO:1902476, GO:0055085"/>
<entry key="552" type="xstring" value="GO:0005225, GO:0005515, GO:0005737, GO:0005789, GO:0005886, GO:0005887, GO:0015698, GO:0015734, GO:0015810, GO:0016020, GO:0034702, GO:0055085, GO:0071470, GO:0098656"/>
<entry key="553" type="xstring" value="GO:0005272, GO:0005452, GO:0005886, GO:0006814, GO:0012506, GO:0015106, GO:0015252, GO:0015293, GO:0015301, GO:0015701, GO:0016021, GO:0016323, GO:0016324, GO:0030003, GO:0035445, GO:0035725, GO:0042044, GO:0046713, GO:0046715, GO:0046983, GO:1902600, GO:0050801, GO:0022857, GO:0055085"/>
<entry key="554" type="xstring" value="GO:0005229, GO:0005886, GO:0006821, GO:0016021, GO:0017128, GO:0034220, GO:0046983, GO:0061589, GO:0061590, GO:0061591, GO:0005254, GO:1902476, GO:0055085"/>
<entry key="555" type="xstring" value="GO:0005515, GO:0005789, GO:0005829, GO:0005886, GO:0006699, GO:0015918, GO:0031901, GO:0031965, GO:0032374, GO:0097038, GO:0016020, GO:0015485, GO:0015248, GO:0043231, GO:0032934"/>
<entry key="556" type="xstring" value="GO:0001518, GO:0005244, GO:0005248, GO:0005515, GO:0005524, GO:0005886, GO:0006814, GO:0007399, GO:0007422, GO:0016021, GO:0030018, GO:0030054, GO:0030424, GO:0031410, GO:0033268, GO:0034765, GO:0042552, GO:0043194, GO:0019228, GO:0086010, GO:0035725"/>
<entry key="557" type="xstring" value="GO:0001501, GO:0005315, GO:0005886, GO:0005887, GO:0007626, GO:0015114, GO:0016021, GO:0019867, GO:0030500, GO:0030504, GO:0030505, GO:0035435, GO:0055085"/>
<entry key="558" type="xstring" value="GO:0005886, GO:0017128, GO:0017121"/>
<entry key="559" type="xstring" value="GO:0003094, GO:0005227, GO:0005886, GO:0006812, GO:0016021, GO:0098655, GO:1990760"/>
<entry key="560" type="xstring" value="GO:0005524, GO:0005886, GO:0016021, GO:0030667, GO:0035577, GO:0043312, GO:0055085, GO:0005319, GO:0043231, GO:0006869, GO:0042626"/>
<entry key="561" type="xstring" value="GO:0001954, GO:0003779, GO:0005178, GO:0005515, GO:0005654, GO:0005737, GO:0005856, GO:0005886, GO:0006936, GO:0007517, GO:0008270, GO:0016010, GO:0016020, GO:0017166, GO:0019901, GO:0030175, GO:0031527, GO:0031594, GO:0032991, GO:0042383, GO:0045211, GO:0070062, GO:2000649, GO:0070938"/>
<entry key="562" type="xstring" value="GO:0005515, GO:0005886, GO:0006811, GO:0006816, GO:0006874, GO:0007601, GO:0008273, GO:0009642, GO:0015293, GO:0016020, GO:0019867, GO:0035725, GO:0043025, GO:0044214, GO:0070588, GO:0071805, GO:0098656, GO:0098703, GO:0060292, GO:0060291, GO:0005887, GO:0005262"/>
<entry key="563" type="xstring" value="GO:0005743, GO:0006783, GO:0016021, GO:0030218, GO:0005739, GO:0015187, GO:1904983"/>
<entry key="564" type="xstring" value="GO:0005249, GO:0005515, GO:0005516, GO:0005886, GO:0005887, GO:0007268, GO:0008076, GO:0009986, GO:0033268, GO:0034765, GO:0043194, GO:0045202, GO:0060081, GO:0071805, GO:0005251, GO:0016021"/>
<entry key="565" type="xstring" value="GO:0005375, GO:0005381, GO:0005384, GO:0005515, GO:0005634, GO:0005737, GO:0005739, GO:0005741, GO:0005765, GO:0005769, GO:0005773, GO:0005886, GO:0005887, GO:0006783, GO:0006824, GO:0006825, GO:0006826, GO:0006828, GO:0006879, GO:0007611, GO:0010039, GO:0015086, GO:0015093, GO:0015094, GO:0015295, GO:0015692, GO:0016020, GO:0016324, GO:0031410, GO:0031526, GO:0031902, GO:0033212, GO:0034755, GO:0035434, GO:0035444, GO:0045177, GO:0045178, GO:0046870, GO:0046915, GO:0048471, GO:0048813, GO:0048821, GO:0055037, GO:0060586, GO:0070574, GO:0070826, GO:0071421, GO:1902600, GO:1903561, GO:0015087, GO:0009986, GO:0001666, GO:0015099"/>
<entry key="566" type="xstring" value="GO:0005319, GO:0005515, GO:0005576, GO:0006629, GO:0006869, GO:0010890, GO:0034361, GO:0034364, GO:0034379, GO:0034447, GO:0070328"/>
<entry key="567" type="xstring" value="GO:0005251, GO:0005267, GO:0005886, GO:0006813, GO:0051260, GO:0071805, GO:1902259, GO:0008076, GO:0005249, GO:0016021"/>
<entry key="568" type="xstring" value="GO:0005229, GO:0005789, GO:0005886, GO:0006821, GO:0016021, GO:0031982, GO:0034220, GO:0046983, GO:0055085, GO:1902476, GO:0005254"/>
<entry key="569" type="xstring" value="GO:0005515, GO:0005886, GO:0006936, GO:0007271, GO:0015267, GO:0015464, GO:0022848, GO:0045211, GO:0060079, GO:0043005, GO:0045202, GO:0007268, GO:0007165, GO:0034220, GO:0030594, GO:0005887, GO:0042391, GO:0050877"/>
<entry key="570" type="xstring" value="GO:0005246, GO:0005886, GO:0005887, GO:0009986, GO:0030666, GO:0032281, GO:0035255, GO:0036477, GO:0042220, GO:0044297, GO:0051899, GO:0061337, GO:0070588, GO:0098962, GO:0098978, GO:1990454, GO:2000311, GO:2000969, GO:0016247, GO:0051968, GO:0098839, GO:0019226, GO:0005245, GO:0098970, GO:0098943, GO:0099590"/>
<entry key="571" type="xstring" value="GO:0005886, GO:0034765, GO:0046872, GO:0061337, GO:0070588, GO:0005891, GO:0005245"/>
<entry key="572" type="xstring" value="GO:0000002, GO:0005471, GO:0005515, GO:0005739, GO:0005743, GO:0005887, GO:0006091, GO:0008637, GO:0015207, GO:0015853, GO:0015866, GO:0016020, GO:0016032, GO:0032592, GO:0050796, GO:0060546, GO:0140021, GO:1990544"/>
<entry key="573" type="xstring" value="GO:0005515, GO:0005811, GO:0005886, GO:0005887, GO:0006833, GO:0009636, GO:0015250, GO:0015254, GO:0015793, GO:0016324, GO:0051289, GO:0071468, GO:0071918, GO:0015204"/>
<entry key="574" type="xstring" value="GO:0001932, GO:0005921, GO:0007420, GO:0009636, GO:0010628, GO:0010644, GO:0016021, GO:0033270, GO:0043204, GO:0043209, GO:0055085, GO:0070447, GO:1903763, GO:1904427, GO:1990769, GO:2000134, GO:0005922, GO:0005243, GO:0007267"/>
<entry key="575" type="xstring" value="GO:0005471, GO:0005515, GO:0005634, GO:0005739, GO:0005743, GO:0005744, GO:0006626, GO:0006915, GO:0016020, GO:0016021, GO:0016032, GO:0050796, GO:0140021, GO:1990544"/>
<entry key="576" type="xstring" value="GO:0005886, GO:0034765, GO:0061337, GO:0005244, GO:0071805, GO:0022841, GO:0005887, GO:0030322"/>
<entry key="577" type="xstring" value="GO:0005337, GO:0005515, GO:0005765, GO:0005794, GO:0031902, GO:0043231, GO:1901642, GO:0016021, GO:0005886"/>
<entry key="578" type="xstring" value="GO:0005343, GO:0005886, GO:0006811, GO:0016021, GO:0016324, GO:0035873, GO:0070062, GO:0006814, GO:0015129, GO:0015293"/>
<entry key="579" type="xstring" value="GO:0005886, GO:0016021, GO:0016020, GO:0005385, GO:0071577"/>
<entry key="580" type="xstring" value="GO:0005515, GO:0008643, GO:0015786, GO:0043231, GO:0022857, GO:0030173, GO:0030176, GO:0072334, GO:0005459, GO:0005460"/>
<entry key="581" type="xstring" value="GO:0004888, GO:0005230, GO:0005886, GO:0008270, GO:0010043, GO:0015276, GO:0034220, GO:0007165, GO:0050877, GO:0007268, GO:0042391, GO:0030594, GO:0005887, GO:0045202, GO:0043005"/>
<entry key="582" type="xstring" value="GO:0000166, GO:0005515, GO:0005524, GO:0005739, GO:0005886, GO:0005887, GO:0006814, GO:0007589, GO:0008513, GO:0015171, GO:0015226, GO:0015293, GO:0015491, GO:0015651, GO:0015695, GO:0015697, GO:0015879, GO:0016324, GO:0030165, GO:0042908, GO:0089718, GO:1902603"/>
<entry key="583" type="xstring" value="GO:0001696, GO:0005254, GO:0005737, GO:0005768, GO:0005886, GO:0006811, GO:0006820, GO:0006821, GO:0008271, GO:0008272, GO:0015106, GO:0015116, GO:0015701, GO:0016323, GO:0019531, GO:0019532, GO:0055038, GO:1902358, GO:1902476, GO:0005887, GO:0015301, GO:0015108"/>
<entry key="584" type="xstring" value="GO:0000002, GO:0005739, GO:0005743, GO:0005777, GO:0005778, GO:0005829, GO:0006625, GO:0015267, GO:0016021, GO:0032836, GO:0034614, GO:0042592, GO:0048839, GO:0055085, GO:1901858, GO:2000377, GO:0005737"/>
<entry key="585" type="xstring" value="GO:0003779, GO:0005576, GO:0005615, GO:0005829, GO:0035461, GO:0042359, GO:0043202, GO:0051180, GO:0070062, GO:0072562, GO:0090482, GO:1902118, GO:0005499, GO:0006810, GO:0005737"/>
<entry key="586" type="xstring" value="GO:0001666, GO:0005102, GO:0005251, GO:0005515, GO:0005783, GO:0005794, GO:0005886, GO:0005887, GO:0006813, GO:0007219, GO:0008076, GO:0009612, GO:0009986, GO:0010033, GO:0014704, GO:0015271, GO:0019229, GO:0019901, GO:0030018, GO:0034705, GO:0042391, GO:0042542, GO:0043266, GO:0045121, GO:0046691, GO:0048471, GO:0050796, GO:0051260, GO:0051393, GO:0051481, GO:0055075, GO:0055093, GO:0060081, GO:0060372, GO:0071805, GO:0086014, GO:0086050, GO:0086052, GO:0086087, GO:0086089, GO:0086090, GO:0086091, GO:0097110, GO:0097623, GO:0098914, GO:1900087, GO:2000288, GO:0005901, GO:0016021, GO:0005249"/>
<entry key="587" type="xstring" value="GO:0001701, GO:0005102, GO:0005515, GO:0005789, GO:0005886, GO:0006812, GO:0016021, GO:0022890, GO:0048701, GO:0060173, GO:0071577, GO:0016020, GO:0005385"/>
<entry key="588" type="xstring" value="GO:0005251, GO:0005886, GO:0006813, GO:0008016, GO:0034765, GO:0050796, GO:0051260, GO:0070062, GO:0016021, GO:0008076, GO:0005249, GO:0071805"/>
<entry key="589" type="xstring" value="GO:0004888, GO:0005230, GO:0005326, GO:0005515, GO:0005886, GO:0006836, GO:0034707, GO:0043235, GO:0045211, GO:0007268, GO:1902476, GO:0042391, GO:0043005, GO:0005254, GO:0050877, GO:0045202, GO:0005887, GO:0007165, GO:1902711, GO:0030594, GO:0004890, GO:0034220"/>
<entry key="590" type="xstring" value="GO:0000287, GO:0002020, GO:0005524, GO:0005769, GO:0005802, GO:0016021, GO:0031901, GO:0045332, GO:0048471, GO:0055037, GO:0005886, GO:0140326, GO:0006897, GO:0006890, GO:0005768"/>
<entry key="591" type="xstring" value="GO:0005242, GO:0005515, GO:0005546, GO:0005790, GO:0005791, GO:0005794, GO:0005886, GO:0005887, GO:0006813, GO:0008076, GO:0014704, GO:0014861, GO:0015693, GO:0030007, GO:0030315, GO:0031224, GO:0042802, GO:0043025, GO:0043197, GO:0051289, GO:0055119, GO:0060075, GO:0060306, GO:0061337, GO:0071260, GO:0071805, GO:0086002, GO:0086004, GO:0086008, GO:0086011, GO:0086012, GO:0086013, GO:0086091, GO:0090076, GO:1901381, GO:1990573, GO:0034765"/>
<entry key="592" type="xstring" value="GO:0000139, GO:0005789, GO:0005887, GO:0008521, GO:0015876, GO:0016020, GO:0030509, GO:0055085, GO:0060395, GO:1902600, GO:0015295"/>
<entry key="593" type="xstring" value="GO:0005515, GO:0005730, GO:0005764, GO:0005769, GO:0005776, GO:0005783, GO:0005813, GO:0005814, GO:0005829, GO:0005856, GO:0006887, GO:0006914, GO:0007268, GO:0007420, GO:0008021, GO:0008089, GO:0008090, GO:0008104, GO:0015629, GO:0016234, GO:0017157, GO:0021549, GO:0021979, GO:0030030, GO:0030426, GO:0031587, GO:0032230, GO:0032901, GO:0043197, GO:0044325, GO:0045742, GO:0048011, GO:0048403, GO:0050769, GO:1902430, GO:1902513, GO:1902857, GO:1904115, GO:0048311, GO:0022008, GO:0017022, GO:0005102, GO:0030425, GO:0006605, GO:0031410, GO:0098957, GO:0005739, GO:0047496"/>
<entry key="594" type="xstring" value="GO:0000287, GO:0005524, GO:0005615, GO:0005886, GO:0005887, GO:0010248, GO:0034220, GO:0005391, GO:0006883, GO:0030007, GO:1990573, GO:0036376, GO:0008900, GO:1902600"/>
<entry key="595" type="xstring" value="GO:0005245, GO:0005886, GO:0005891, GO:0006605, GO:0006816, GO:0008104, GO:0030165, GO:0030425, GO:0030666, GO:0032281, GO:0035255, GO:0036477, GO:0060076, GO:0061337, GO:0070588, GO:0098685, GO:0098978, GO:0099061, GO:2000311, GO:2000969, GO:0098943, GO:0019226, GO:0098970, GO:0016247, GO:0051968, GO:0098839, GO:0099590"/>
<entry key="596" type="xstring" value="GO:0005452, GO:0005515, GO:0005886, GO:0008510, GO:0015698, GO:0015701, GO:0016020, GO:0016021, GO:0016323, GO:0031410, GO:0032420, GO:0035725, GO:0045202, GO:0098656, GO:0050801, GO:0022857, GO:0055085, GO:0060117, GO:0016324, GO:0051453"/>
<entry key="597" type="xstring" value="GO:0004888, GO:0005515, GO:0005774, GO:0005886, GO:0005887, GO:0006879, GO:0015891, GO:0022857, GO:0031301, GO:0055085"/>
<entry key="598" type="xstring" value="GO:0005739, GO:0005743, GO:0005887, GO:0006839, GO:0009060, GO:1902356, GO:1902358, GO:1902600, GO:0071423, GO:0015297, GO:0015116, GO:0015141, GO:0015117, GO:0035435, GO:0071422, GO:0015131, GO:0015729, GO:0015140, GO:0008272, GO:0015709"/>
<entry key="599" type="xstring" value="GO:0005515, GO:0005886, GO:0005887, GO:0005902, GO:0006814, GO:0008508, GO:0009617, GO:0015721, GO:0055085, GO:0016324"/>
<entry key="600" type="xstring" value="GO:0003009, GO:0005515, GO:0033017, GO:0016529, GO:0060314"/>
<entry key="601" type="xstring" value="GO:0005452, GO:0005515, GO:0005886, GO:0005887, GO:0009897, GO:0015106, GO:0015698, GO:0015701, GO:0016020, GO:0061337, GO:0086001, GO:0098656, GO:0150104, GO:0055085, GO:0022857, GO:0015301, GO:0050801, GO:0051453"/>
<entry key="602" type="xstring" value="GO:0005298, GO:0005886, GO:0005887, GO:0006836, GO:0015824, GO:0016020, GO:0035524, GO:0015193, GO:0035725"/>
<entry key="603" type="xstring" value="GO:0005515, GO:0005524, GO:0005654, GO:0005886, GO:0006879, GO:0008559, GO:0015143, GO:0015225, GO:0015562, GO:0015747, GO:0015878, GO:0016021, GO:0016324, GO:0031526, GO:0031966, GO:0032217, GO:0032218, GO:0042626, GO:0042802, GO:0042803, GO:0042910, GO:0045121, GO:0046415, GO:0055085, GO:0070633, GO:0097744, GO:0098591, GO:0140115, GO:0150104, GO:1990748, GO:1990962"/>
<entry key="604" type="xstring" value="GO:0005229, GO:0005783, GO:0005829, GO:0005886, GO:0006821, GO:0016021, GO:0017128, GO:0030054, GO:0034220, GO:0046983, GO:0061589, GO:0061590, GO:0061591, GO:0005254, GO:1902476, GO:0055085, GO:0061588"/>
<entry key="605" type="xstring" value="GO:0002027, GO:0003283, GO:0005515, GO:0005739, GO:0005764, GO:0005769, GO:0005829, GO:0005856, GO:0005886, GO:0006874, GO:0006888, GO:0006897, GO:0007010, GO:0010628, GO:0010881, GO:0010882, GO:0014704, GO:0015031, GO:0016323, GO:0016324, GO:0019899, GO:0019901, GO:0030018, GO:0030315, GO:0030507, GO:0030674, GO:0031430, GO:0031647, GO:0031672, GO:0033292, GO:0033365, GO:0034394, GO:0034613, GO:0036309, GO:0036371, GO:0042383, GO:0043034, GO:0043268, GO:0044325, GO:0045211, GO:0050821, GO:0051117, GO:0051279, GO:0051924, GO:0051928, GO:0055037, GO:0055117, GO:0060307, GO:0070296, GO:0070972, GO:0072659, GO:0086004, GO:0086005, GO:0086014, GO:0086015, GO:0086046, GO:0086066, GO:0086070, GO:0086091, GO:0098907, GO:0098910, GO:0140031, GO:1901018, GO:1901019, GO:1901021, GO:2001259, GO:0043005, GO:0008093"/>
<entry key="606" type="xstring" value="GO:0000287, GO:0005524, GO:0005802, GO:0016021, GO:0045332, GO:0048471, GO:0006890, GO:0006897, GO:0005886, GO:0140326, GO:0005768"/>
<entry key="607" type="xstring" value="GO:0005326, GO:0005345, GO:0005415, GO:0005886, GO:0006139, GO:0006836, GO:0012506, GO:0015211, GO:0015213, GO:0015389, GO:0015855, GO:0015860, GO:0015862, GO:0016020, GO:0030135, GO:0031526, GO:0032238, GO:0035340, GO:0045117, GO:0072531, GO:0150104, GO:1901474, GO:1901642, GO:1904823, GO:0005337, GO:0005887, GO:0001895, GO:0015293"/>
<entry key="608" type="xstring" value="GO:0005515, GO:0005886, GO:0006814, GO:0016021, GO:0055085, GO:0015721, GO:0008508"/>
<entry key="609" type="xstring" value="GO:0005290, GO:0005886, GO:0006865, GO:0006868, GO:0015171, GO:0015182, GO:0015186, GO:0015187, GO:0015194, GO:0015816, GO:0015825, GO:0022858, GO:0022889, GO:0032329, GO:0089709, GO:0150104, GO:1903713, GO:1904557, GO:0003333, GO:0005887"/>
<entry key="610" type="xstring" value="GO:0005548, GO:0005576, GO:0005615, GO:0006641, GO:0006869, GO:0008203, GO:0008289, GO:0010745, GO:0010874, GO:0015485, GO:0015914, GO:0017129, GO:0030301, GO:0031210, GO:0031982, GO:0032376, GO:0034197, GO:0034364, GO:0034372, GO:0034374, GO:0034375, GO:0042632, GO:0043691, GO:0046470, GO:0055088, GO:0055091, GO:0070062, GO:0070328, GO:0120009, GO:0120020, GO:2001140"/>
<entry key="611" type="xstring" value="GO:0000139, GO:0002761, GO:0002829, GO:0005515, GO:0005576, GO:0005938, GO:0006879, GO:0007034, GO:0010008, GO:0010629, GO:0016021, GO:0030425, GO:0031398, GO:0032410, GO:0032713, GO:0042130, GO:0043123, GO:0045202, GO:0045619, GO:0045732, GO:0048294, GO:0048302, GO:0048471, GO:0050728, GO:0051224, GO:0006511, GO:0005783, GO:0050699, GO:0030001, GO:0005794"/>
<entry key="612" type="xstring" value="GO:0005886, GO:0007588, GO:0034220, GO:0034707, GO:0034765, GO:0046872, GO:1902476, GO:0006821, GO:0005247, GO:0005887"/>
<entry key="613" type="xstring" value="GO:0005290, GO:0005886, GO:0005887, GO:0006814, GO:0006865, GO:0006867, GO:0006868, GO:0007420, GO:0007565, GO:0015171, GO:0015180, GO:0015182, GO:0015186, GO:0015293, GO:0015297, GO:0015808, GO:0015817, GO:0016323, GO:0016324, GO:0051365, GO:0061402, GO:0089709, GO:0150104, GO:2000487, GO:0003333"/>
<entry key="614" type="xstring" value="GO:0005515, GO:0005654, GO:0005737, GO:0005829, GO:0007165, GO:0008526, GO:0015914, GO:0035091, GO:0070300, GO:0120009, GO:1901611, GO:1990050, GO:0008525"/>
<entry key="615" type="xstring" value="GO:0005198, GO:0005515, GO:0005923, GO:0006875, GO:0007588, GO:0015095, GO:0016021, GO:0016338, GO:0042802, GO:1903830, GO:0007155, GO:0070830, GO:0005886"/>
<entry key="616" type="xstring" value="GO:0005886, GO:0008645, GO:0012505, GO:0016021, GO:0022857, GO:0048471, GO:1904659"/>
<entry key="617" type="xstring" value="GO:0000139, GO:0005515, GO:0005802, GO:0005886, GO:0006811, GO:0006885, GO:0015385, GO:0015386, GO:0016021, GO:0043231, GO:0055038, GO:0098656, GO:1902600, GO:1905526, GO:0071805, GO:0055037, GO:0051453, GO:0098719"/>
<entry key="618" type="xstring" value="GO:0001518, GO:0005244, GO:0005248, GO:0005515, GO:0005576, GO:0005886, GO:0005887, GO:0007155, GO:0007411, GO:0010765, GO:0010976, GO:0014704, GO:0017080, GO:0019227, GO:0019871, GO:0021966, GO:0030315, GO:0033268, GO:0035725, GO:0040011, GO:0043204, GO:0046684, GO:0051899, GO:0060048, GO:0060307, GO:0060371, GO:0061337, GO:0086002, GO:0086006, GO:0086012, GO:0086047, GO:0086062, GO:0086091, GO:1905150, GO:2000649, GO:0044325"/>
<entry key="619" type="xstring" value="GO:0005886, GO:0005887, GO:0006768, GO:0009925, GO:0012506, GO:0015225, GO:0015233, GO:0015887, GO:0015939, GO:0016020, GO:0016323, GO:0016324, GO:0031526, GO:0055085, GO:0150104, GO:1905135, GO:0015293, GO:0006814, GO:0008523, GO:0015878"/>
<entry key="620" type="xstring" value="GO:0000287, GO:0005515, GO:0005524, GO:0005783, GO:0005789, GO:0016021, GO:0030659, GO:0045332, GO:0140326, GO:0005886"/>
<entry key="621" type="xstring" value="GO:0003085, GO:0005242, GO:0005886, GO:0006813, GO:0008076, GO:0034765, GO:0060075, GO:0061337, GO:0005887, GO:0071805, GO:0030322, GO:0022841"/>
<entry key="622" type="xstring" value="GO:0005515, GO:0005739, GO:1990542, GO:0022889, GO:0140300, GO:0031305, GO:0022857"/>
<entry key="623" type="xstring" value="GO:0005244, GO:0005886, GO:0016021, GO:0034765, GO:0035036, GO:0071805, GO:0022414, GO:0060072"/>
<entry key="624" type="xstring" value="GO:0003674, GO:0005515, GO:0005654, GO:0007517, GO:0008307, GO:0014701, GO:0016021, GO:0030018, GO:0030314, GO:0060314, GO:0060402, GO:0005789, GO:0005886, GO:0016529"/>
<entry key="625" type="xstring" value="GO:0005770, GO:0005789, GO:0005886, GO:0006811, GO:0016021, GO:0030425, GO:0031547, GO:0031901, GO:0043231, GO:0043679, GO:0044308, GO:0048675, GO:0048812, GO:0050808, GO:0051386, GO:0051453, GO:0055038, GO:0060996, GO:0097484, GO:0098656, GO:1902600, GO:0005739, GO:0015385, GO:0015386, GO:0071805, GO:0055037, GO:0098719"/>
<entry key="626" type="xstring" value="GO:0002028, GO:0003779, GO:0005159, GO:0005515, GO:0005737, GO:0005739, GO:0005829, GO:0005886, GO:0006713, GO:0006886, GO:0014704, GO:0017080, GO:0019899, GO:0019904, GO:0021762, GO:0035259, GO:0042802, GO:0042921, GO:0044325, GO:0045664, GO:0045893, GO:0046982, GO:0048167, GO:0050774, GO:0061024, GO:0070062, GO:0086010, GO:1900740, GO:2000649"/>
<entry key="627" type="xstring" value="GO:0003674, GO:0005515, GO:0007612, GO:0007613, GO:0014701, GO:0016021, GO:0035640, GO:0040011, GO:0048168, GO:0050885, GO:0060314, GO:0060402, GO:0030314, GO:0005789, GO:0048167, GO:0005886"/>
<entry key="628" type="xstring" value="GO:0005243, GO:0005515, GO:0005789, GO:0007399, GO:0016021, GO:0016264, GO:0055085, GO:0007267, GO:0005922"/>
<entry key="629" type="xstring" value="GO:0001518, GO:0002027, GO:0003231, GO:0003360, GO:0005244, GO:0005248, GO:0005515, GO:0005516, GO:0005654, GO:0005730, GO:0005783, GO:0005886, GO:0005901, GO:0006814, GO:0009986, GO:0010765, GO:0014704, GO:0014894, GO:0016021, GO:0016328, GO:0017134, GO:0019899, GO:0019901, GO:0019904, GO:0021537, GO:0021549, GO:0030018, GO:0030315, GO:0030506, GO:0031625, GO:0035725, GO:0042383, GO:0042475, GO:0044325, GO:0045760, GO:0048471, GO:0050679, GO:0050998, GO:0051899, GO:0060048, GO:0060307, GO:0060371, GO:0060372, GO:0060373, GO:0061337, GO:0071277, GO:0086002, GO:0086004, GO:0086005, GO:0086006, GO:0086010, GO:0086012, GO:0086014, GO:0086015, GO:0086016, GO:0086043, GO:0086045, GO:0086046, GO:0086047, GO:0086048, GO:0086060, GO:0086061, GO:0086062, GO:0086063, GO:0086067, GO:0086091, GO:0097110, GO:0098912, GO:1902305, GO:0019228"/>
<entry key="630" type="xstring" value="GO:0002027, GO:0003779, GO:0005198, GO:0005515, GO:0005516, GO:0005737, GO:0005856, GO:0006936, GO:0016013, GO:0030165, GO:0032991, GO:0044325, GO:0050998, GO:0051117, GO:0060307, GO:0086005, GO:1902083, GO:1902305, GO:0016328, GO:0017080, GO:0045202, GO:0031594, GO:0016010, GO:0005622, GO:0042383"/>
<entry key="631" type="xstring" value="GO:0005515, GO:0005739, GO:0005741, GO:0005742, GO:0006626, GO:0008320, GO:0016021, GO:0016236, GO:0030150, GO:0031647, GO:0098779, GO:1903955"/>
<entry key="632" type="xstring" value="GO:0005886, GO:0006813, GO:0007268, GO:0007568, GO:0045202, GO:0071361, GO:0071456, GO:0071805, GO:0097755, GO:1901381, GO:1903413, GO:0008076, GO:0005513, GO:0015269, GO:0015459"/>
<entry key="633" type="xstring" value="GO:0005347, GO:0005515, GO:0005743, GO:0006811, GO:0015293, GO:0015867, GO:0016021, GO:0070778, GO:0015813, GO:0005313, GO:0022857, GO:0043490, GO:0015183, GO:0006810, GO:0015810"/>
<entry key="634" type="xstring" value="GO:0000139, GO:0005515, GO:0005737, GO:0005765, GO:0005794, GO:0005886, GO:0006888, GO:0006893, GO:0010360, GO:0014069, GO:0015031, GO:0016020, GO:0030140, GO:0030425, GO:0030660, GO:0032991, GO:0042802, GO:0043004, GO:0044325, GO:0045176, GO:2000009"/>
<entry key="635" type="xstring" value="GO:0005515, GO:0015095, GO:0016021, GO:1903830, GO:0015693, GO:0016020"/>
<entry key="636" type="xstring" value="GO:0001503, GO:0005886, GO:0005887, GO:0006811, GO:0008271, GO:0015116, GO:0015701, GO:0016020, GO:0016324, GO:0019532, GO:0031528, GO:0050428, GO:0070062, GO:1902358, GO:1902476, GO:0015108, GO:0015106, GO:0015301, GO:0019531"/>
<entry key="637" type="xstring" value="GO:0005275, GO:0005345, GO:0005350, GO:0005372, GO:0005515, GO:0005886, GO:0005887, GO:0006833, GO:0006863, GO:0006970, GO:0007588, GO:0010033, GO:0015166, GO:0015250, GO:0015254, GO:0015265, GO:0015722, GO:0015791, GO:0015793, GO:0015837, GO:0015855, GO:0016021, GO:0016323, GO:0030104, GO:0043231, GO:0046689, GO:0046942, GO:0046943, GO:0071320, GO:0071918, GO:0072531, GO:1904823, GO:1905039, GO:0015204"/>
<entry key="638" type="xstring" value="GO:0015174, GO:0016021, GO:1990822, GO:0006865, GO:0005886, GO:0015171"/>
<entry key="639" type="xstring" value="GO:0001501, GO:0001525, GO:0003105, GO:0003151, GO:0003158, GO:0003161, GO:0003174, GO:0003193, GO:0003281, GO:0003283, GO:0003284, GO:0003294, GO:0005515, GO:0005887, GO:0005921, GO:0005922, GO:0006813, GO:0010643, GO:0010649, GO:0010652, GO:0014704, GO:0016264, GO:0030326, GO:0035050, GO:0035922, GO:0042995, GO:0045776, GO:0045907, GO:0048844, GO:0055077, GO:0055085, GO:0055117, GO:0060307, GO:0060371, GO:0060373, GO:0060412, GO:0060413, GO:0071253, GO:0086005, GO:0086015, GO:0086020, GO:0086021, GO:0086044, GO:0086053, GO:0086054, GO:0086055, GO:0086064, GO:0086075, GO:0086076, GO:0086077, GO:0086078, GO:0086079, GO:0086091, GO:0097718, GO:0097755, GO:0098904, GO:0098905, GO:0098906, GO:0098910, GO:1900133, GO:1900825, GO:1990029, GO:0007267, GO:0005243"/>
<entry key="640" type="xstring" value="GO:0005515, GO:0015247, GO:0015917, GO:0016021, GO:0070863, GO:0140331, GO:0045332, GO:0005794, GO:0005783, GO:0005886"/>
<entry key="641" type="xstring" value="GO:0005886, GO:0005887, GO:0006813, GO:0015269, GO:0015271, GO:0071467, GO:0097623, GO:0071805, GO:0022841, GO:0030322"/>
<entry key="642" type="xstring" value="GO:0005515, GO:0016021, GO:0055085, GO:0015297, GO:0005794"/>
<entry key="643" type="xstring" value="GO:0005262, GO:0005515, GO:0005886, GO:0006816, GO:0007399, GO:0034704, GO:0051402, GO:0070588, GO:0070782, GO:0070679, GO:0051480, GO:0005887, GO:0015279, GO:0006828, GO:0034703"/>
<entry key="644" type="xstring" value="GO:0004890, GO:0005635, GO:0005737, GO:0005886, GO:0005887, GO:0006811, GO:0007214, GO:0009636, GO:0015276, GO:0021954, GO:0022851, GO:0030425, GO:0032570, GO:0034707, GO:0042698, GO:0045211, GO:0050811, GO:0060078, GO:0071420, GO:0098982, GO:1902476, GO:1902711, GO:1904315, GO:0007268, GO:0034220, GO:0045202, GO:0043005, GO:0005254, GO:0007165, GO:0050877, GO:0030594, GO:0042391"/>
<entry key="645" type="xstring" value="GO:0005887, GO:0034220, GO:0070062, GO:0008381"/>
<entry key="646" type="xstring" value="GO:0005886, GO:0007588, GO:0034220, GO:0034707, GO:0034765, GO:0042802, GO:0046872, GO:1902476, GO:0005247, GO:0005887, GO:0006821"/>
<entry key="647" type="xstring" value="GO:0005737, GO:0005886, GO:0006811, GO:0006865, GO:0015171, GO:0015187, GO:0016021, GO:0035524, GO:0070062, GO:0015808, GO:0015193, GO:1902600, GO:0003333, GO:0015180, GO:0015816, GO:0005280"/>
<entry key="648" type="xstring" value="GO:0001786, GO:0005789, GO:0005886, GO:0015485, GO:0015918, GO:0016020, GO:0016021, GO:0042632, GO:0070300, GO:0071397, GO:0120009, GO:0120020, GO:0140268"/>
<entry key="649" type="xstring" value="GO:0000165, GO:0002091, GO:0005515, GO:0005737, GO:0005783, GO:0005829, GO:0005886, GO:0007165, GO:0007204, GO:0007399, GO:0007612, GO:0008021, GO:0008022, GO:0014069, GO:0016188, GO:0019900, GO:0019903, GO:0030054, GO:0030165, GO:0030666, GO:0030863, GO:0031234, GO:0031697, GO:0031748, GO:0031812, GO:0032281, GO:0032839, GO:0033130, GO:0035176, GO:0035255, GO:0035418, GO:0035641, GO:0035865, GO:0043197, GO:0044224, GO:0044300, GO:0044306, GO:0044309, GO:0044877, GO:0045184, GO:0045202, GO:0045211, GO:0048169, GO:0050806, GO:0050885, GO:0060076, GO:0060997, GO:0061098, GO:0065003, GO:0071625, GO:0097060, GO:0097109, GO:0097110, GO:0097113, GO:0097120, GO:0098978, GO:0150012, GO:2000310, GO:2000463, GO:2000821, GO:0008076, GO:0008328, GO:0098839, GO:0043113, GO:0098970, GO:0043005, GO:0031594, GO:0098609, GO:0007268"/>
<entry key="650" type="xstring" value="GO:0005249, GO:0005515, GO:0005886, GO:0006813, GO:0016021, GO:0034765, GO:0005887, GO:0071805, GO:0042391"/>
<entry key="651" type="xstring" value="GO:0002021, GO:0005509, GO:0005743, GO:0014823, GO:0015867, GO:0016021, GO:0032094, GO:0035264, GO:0043010, GO:0045333, GO:0046034, GO:0060612, GO:0070588, GO:0005347"/>
<entry key="652" type="xstring" value="GO:0005507, GO:0005515, GO:0005546, GO:0005547, GO:0005634, GO:0005654, GO:0005737, GO:0005769, GO:0005829, GO:0006289, GO:0006893, GO:0010008, GO:0015031, GO:0016567, GO:0019871, GO:0031398, GO:0031462, GO:0032088, GO:0032434, GO:0042802, GO:0042803, GO:0043325, GO:0043687, GO:0048227, GO:0055037, GO:0055070, GO:0070300, GO:0080025, GO:1902306, GO:2000009, GO:0005768"/>
<entry key="653" type="xstring" value="GO:0001618, GO:0005436, GO:0005886, GO:0006811, GO:0016020, GO:0035725, GO:0038023, GO:0046718, GO:0070062, GO:0035435, GO:0005887, GO:0005315"/>
<entry key="654" type="xstring" value="GO:0005497, GO:0005515, GO:0005741, GO:0006626, GO:0006700, GO:0006783, GO:0006820, GO:0006821, GO:0006869, GO:0007568, GO:0008202, GO:0008347, GO:0008503, GO:0010042, GO:0010266, GO:0010940, GO:0014012, GO:0015485, GO:0030325, GO:0031397, GO:0032374, GO:0032570, GO:0032720, GO:0033574, GO:0042127, GO:0042493, GO:0043065, GO:0044325, GO:0045019, GO:0048266, GO:0050810, GO:0051901, GO:0051928, GO:0060242, GO:0060252, GO:0060253, GO:0070062, GO:0071222, GO:0071294, GO:0071476, GO:0072656, GO:1903147, GO:1903579, GO:2000379, GO:0016021, GO:0005783"/>
<entry key="655" type="xstring" value="GO:0000287, GO:0005524, GO:0005789, GO:0005794, GO:0005886, GO:0016021, GO:0034220, GO:0140326, GO:0005802, GO:0007030, GO:0045332"/>
<entry key="656" type="xstring" value="GO:0005829, GO:0015485, GO:0015721, GO:0032052, GO:0070508, GO:0120009, GO:0120020"/>
<entry key="657" type="xstring" value="GO:0005515, GO:0005737, GO:0005886, GO:0005887, GO:0006771, GO:0007605, GO:0016324, GO:0031965, GO:0032217, GO:0032218, GO:0034605"/>
<entry key="658" type="xstring" value="GO:0005332, GO:0005515, GO:0005886, GO:0007268, GO:0007613, GO:0008306, GO:0009636, GO:0009744, GO:0010035, GO:0010288, GO:0014054, GO:0014074, GO:0015185, GO:0015378, GO:0016020, GO:0016021, GO:0030424, GO:0032229, GO:0032355, GO:0042220, GO:0042802, GO:0043025, GO:0046872, GO:0050808, GO:0051592, GO:0051939, GO:0098658, GO:0098719, GO:0098810, GO:0098982, GO:0099055, GO:0099056, GO:0150104, GO:1902476, GO:0042165, GO:0035725, GO:0043005, GO:0009986"/>
<entry key="659" type="xstring" value="GO:0005515, GO:0005886, GO:0015252, GO:0016021, GO:1902600"/>
<entry key="660" type="xstring" value="GO:0001540, GO:0005245, GO:0005515, GO:0005634, GO:0005737, GO:0005886, GO:0005891, GO:0007204, GO:0008219, GO:0008331, GO:0016021, GO:0019905, GO:0034765, GO:0042995, GO:0043025, GO:0045202, GO:0046872, GO:0050796, GO:0050804, GO:0051899, GO:0070588, GO:1904645, GO:1904646, GO:0006816, GO:0007268, GO:0070509"/>
<entry key="661" type="xstring" value="GO:0005886, GO:0007275, GO:0007283, GO:0015347, GO:0016323, GO:0030154, GO:0035577, GO:0035579, GO:0043252, GO:0043312, GO:0055085, GO:0070062, GO:0005887"/>
<entry key="662" type="xstring" value="GO:0003333, GO:0005295, GO:0005515, GO:0005737, GO:0005886, GO:0005903, GO:0006814, GO:0006865, GO:0006868, GO:0007565, GO:0010628, GO:0014047, GO:0015171, GO:0015186, GO:0015194, GO:0015804, GO:0015825, GO:0021987, GO:0030424, GO:0030425, GO:0031460, GO:0032328, GO:0033120, GO:0034198, GO:0042383, GO:0043025, GO:0071260, GO:0080135, GO:0150104, GO:1903841, GO:0005887"/>
<entry key="663" type="xstring" value="GO:0005515, GO:0005576, GO:0005615, GO:0005764, GO:0005783, GO:0008203, GO:0009615, GO:0015485, GO:0015914, GO:0019747, GO:0019899, GO:0030301, GO:0032366, GO:0032367, GO:0033344, GO:0034383, GO:0035578, GO:0042632, GO:0043202, GO:0043312, GO:0046836, GO:0070062, GO:0120009, GO:0120020, GO:0032934, GO:0015918"/>
<entry key="664" type="xstring" value="GO:0001508, GO:0001964, GO:0002087, GO:0004888, GO:0005515, GO:0005783, GO:0005886, GO:0005887, GO:0006811, GO:0006821, GO:0006936, GO:0007218, GO:0007268, GO:0007340, GO:0007601, GO:0007628, GO:0008270, GO:0009897, GO:0016021, GO:0016594, GO:0016934, GO:0030425, GO:0030977, GO:0034707, GO:0042391, GO:0042802, GO:0043005, GO:0043025, GO:0043204, GO:0043231, GO:0044305, GO:0044877, GO:0045202, GO:0050884, GO:0051970, GO:0060012, GO:0060013, GO:0060077, GO:0060079, GO:0060080, GO:0071230, GO:0071294, GO:0071361, GO:0097305, GO:0098690, GO:0099056, GO:0099060, GO:1902476, GO:1904315, GO:2000344, GO:0030594, GO:0034220, GO:0043200, GO:0007165, GO:0050877, GO:0005254, GO:0045211"/>
<entry key="665" type="xstring" value="GO:0005267, GO:0005515, GO:0005886, GO:0006813, GO:0007268, GO:0031594, GO:0034765, GO:0043679, GO:0046928, GO:0051260, GO:0005251, GO:0008076, GO:0030424, GO:0005249, GO:0032809, GO:0071805, GO:0016021, GO:0032590"/>
<entry key="666" type="xstring" value="GO:0005515, GO:0005886, GO:0006813, GO:0008076, GO:0009897, GO:0015467, GO:0030315, GO:0086089, GO:0086091, GO:0098914, GO:0098915, GO:0099625, GO:1902282, GO:1990573, GO:0005242, GO:0034765"/>
<entry key="667" type="xstring" value="GO:0003674, GO:0005515, GO:0005739, GO:0005743, GO:0006839, GO:0008150, GO:0016021, GO:1902356, GO:1902358, GO:0071423, GO:0015297, GO:0015729, GO:0015116, GO:0035435, GO:0015141, GO:0015709, GO:0015131, GO:0008272, GO:0071422, GO:0015117, GO:0015140"/>
<entry key="668" type="xstring" value="GO:0005515, GO:0005743, GO:0005765, GO:0006869, GO:0016021, GO:0022857, GO:0055085"/>
<entry key="669" type="xstring" value="GO:0005225, GO:0005515, GO:0005737, GO:0005789, GO:0005886, GO:0005887, GO:0015698, GO:0015810, GO:0034702, GO:0055085, GO:0071470, GO:0098656"/>
<entry key="670" type="xstring" value="GO:0005247, GO:0005254, GO:0005515, GO:0005524, GO:0005654, GO:0005765, GO:0009268, GO:0015297, GO:0016020, GO:0016021, GO:0031410, GO:0034220, GO:1902476, GO:0015108, GO:0043231"/>
<entry key="671" type="xstring" value="GO:0000165, GO:0002576, GO:0005178, GO:0005509, GO:0005515, GO:0005546, GO:0005576, GO:0005829, GO:0005856, GO:0005884, GO:0005925, GO:0007155, GO:0008092, GO:0008307, GO:0019904, GO:0030018, GO:0030035, GO:0030049, GO:0030175, GO:0030274, GO:0030375, GO:0030864, GO:0031093, GO:0031143, GO:0031432, GO:0042391, GO:0042802, GO:0042981, GO:0043197, GO:0043267, GO:0043268, GO:0044325, GO:0045214, GO:0048041, GO:0051015, GO:0051373, GO:0051695, GO:0055013, GO:0070062, GO:0070080, GO:0072659, GO:0086097, GO:0098839, GO:0098978, GO:1901017, GO:1901018, GO:1903508, GO:2000009, GO:2000310, GO:2001137, GO:2001259, GO:0005886"/>
<entry key="672" type="xstring" value="GO:0005515, GO:0005886, GO:0043252, GO:0055085, GO:0070327, GO:0005887, GO:0015347, GO:0015349"/>
<entry key="673" type="xstring" value="GO:0005246, GO:0005509, GO:0005515, GO:0007165, GO:0007417, GO:0008022, GO:0019904"/>
<entry key="674" type="xstring" value="GO:0005515, GO:0005829, GO:0006656, GO:0006869, GO:0008525, GO:0015914, GO:0031210, GO:0120163"/>
<entry key="675" type="xstring" value="GO:0002250, GO:0002407, GO:0002724, GO:0005227, GO:0005509, GO:0005515, GO:0005516, GO:0005524, GO:0005654, GO:0005783, GO:0005794, GO:0005829, GO:0005886, GO:0007204, GO:0008284, GO:0010460, GO:0016925, GO:0019722, GO:0030502, GO:0034706, GO:0035774, GO:0042310, GO:0043025, GO:0044214, GO:0045600, GO:0045668, GO:0045907, GO:0051289, GO:0070588, GO:0071318, GO:0086045, GO:0086047, GO:0086048, GO:0086091, GO:0089717, GO:0090263, GO:0098662, GO:0098719, GO:0098911, GO:1903949, GO:1904179, GO:1904199, GO:0099604, GO:0098655, GO:0005261, GO:0005887, GO:0070838"/>
</config>
<config key="attributeCounter">
<entry key="array-size" type="xint" value="676"/>
<entry key="0" type="xlong" value="1"/>
<entry key="1" type="xlong" value="1"/>
<entry key="2" type="xlong" value="1"/>
<entry key="3" type="xlong" value="1"/>
<entry key="4" type="xlong" value="1"/>
<entry key="5" type="xlong" value="1"/>
<entry key="6" type="xlong" value="1"/>
<entry key="7" type="xlong" value="1"/>
<entry key="8" type="xlong" value="1"/>
<entry key="9" type="xlong" value="1"/>
<entry key="10" type="xlong" value="1"/>
<entry key="11" type="xlong" value="1"/>
<entry key="12" type="xlong" value="1"/>
<entry key="13" type="xlong" value="1"/>
<entry key="14" type="xlong" value="1"/>
<entry key="15" type="xlong" value="1"/>
<entry key="16" type="xlong" value="1"/>
<entry key="17" type="xlong" value="1"/>
<entry key="18" type="xlong" value="1"/>
<entry key="19" type="xlong" value="1"/>
<entry key="20" type="xlong" value="1"/>
<entry key="21" type="xlong" value="1"/>
<entry key="22" type="xlong" value="1"/>
<entry key="23" type="xlong" value="1"/>
<entry key="24" type="xlong" value="1"/>
<entry key="25" type="xlong" value="1"/>
<entry key="26" type="xlong" value="1"/>
<entry key="27" type="xlong" value="1"/>
<entry key="28" type="xlong" value="1"/>
<entry key="29" type="xlong" value="1"/>
<entry key="30" type="xlong" value="1"/>
<entry key="31" type="xlong" value="1"/>
<entry key="32" type="xlong" value="1"/>
<entry key="33" type="xlong" value="1"/>
<entry key="34" type="xlong" value="1"/>
<entry key="35" type="xlong" value="1"/>
<entry key="36" type="xlong" value="1"/>
<entry key="37" type="xlong" value="1"/>
<entry key="38" type="xlong" value="1"/>
<entry key="39" type="xlong" value="1"/>
<entry key="40" type="xlong" value="1"/>
<entry key="41" type="xlong" value="1"/>
<entry key="42" type="xlong" value="1"/>
<entry key="43" type="xlong" value="1"/>
<entry key="44" type="xlong" value="1"/>
<entry key="45" type="xlong" value="1"/>
<entry key="46" type="xlong" value="1"/>
<entry key="47" type="xlong" value="1"/>
<entry key="48" type="xlong" value="1"/>
<entry key="49" type="xlong" value="1"/>
<entry key="50" type="xlong" value="1"/>
<entry key="51" type="xlong" value="1"/>
<entry key="52" type="xlong" value="1"/>
<entry key="53" type="xlong" value="1"/>
<entry key="54" type="xlong" value="1"/>
<entry key="55" type="xlong" value="1"/>
<entry key="56" type="xlong" value="1"/>
<entry key="57" type="xlong" value="1"/>
<entry key="58" type="xlong" value="1"/>
<entry key="59" type="xlong" value="1"/>
<entry key="60" type="xlong" value="1"/>
<entry key="61" type="xlong" value="1"/>
<entry key="62" type="xlong" value="1"/>
<entry key="63" type="xlong" value="1"/>
<entry key="64" type="xlong" value="1"/>
<entry key="65" type="xlong" value="1"/>
<entry key="66" type="xlong" value="1"/>
<entry key="67" type="xlong" value="1"/>
<entry key="68" type="xlong" value="1"/>
<entry key="69" type="xlong" value="1"/>
<entry key="70" type="xlong" value="1"/>
<entry key="71" type="xlong" value="1"/>
<entry key="72" type="xlong" value="1"/>
<entry key="73" type="xlong" value="1"/>
<entry key="74" type="xlong" value="1"/>
<entry key="75" type="xlong" value="1"/>
<entry key="76" type="xlong" value="1"/>
<entry key="77" type="xlong" value="1"/>
<entry key="78" type="xlong" value="1"/>
<entry key="79" type="xlong" value="1"/>
<entry key="80" type="xlong" value="1"/>
<entry key="81" type="xlong" value="1"/>
<entry key="82" type="xlong" value="1"/>
<entry key="83" type="xlong" value="1"/>
<entry key="84" type="xlong" value="1"/>
<entry key="85" type="xlong" value="1"/>
<entry key="86" type="xlong" value="1"/>
<entry key="87" type="xlong" value="1"/>
<entry key="88" type="xlong" value="1"/>
<entry key="89" type="xlong" value="1"/>
<entry key="90" type="xlong" value="1"/>
<entry key="91" type="xlong" value="1"/>
<entry key="92" type="xlong" value="1"/>
<entry key="93" type="xlong" value="1"/>
<entry key="94" type="xlong" value="1"/>
<entry key="95" type="xlong" value="1"/>
<entry key="96" type="xlong" value="1"/>
<entry key="97" type="xlong" value="1"/>
<entry key="98" type="xlong" value="1"/>
<entry key="99" type="xlong" value="1"/>
<entry key="100" type="xlong" value="1"/>
<entry key="101" type="xlong" value="1"/>
<entry key="102" type="xlong" value="1"/>
<entry key="103" type="xlong" value="1"/>
<entry key="104" type="xlong" value="1"/>
<entry key="105" type="xlong" value="1"/>
<entry key="106" type="xlong" value="1"/>
<entry key="107" type="xlong" value="1"/>
<entry key="108" type="xlong" value="1"/>
<entry key="109" type="xlong" value="1"/>
<entry key="110" type="xlong" value="1"/>
<entry key="111" type="xlong" value="1"/>
<entry key="112" type="xlong" value="1"/>
<entry key="113" type="xlong" value="1"/>
<entry key="114" type="xlong" value="1"/>
<entry key="115" type="xlong" value="1"/>
<entry key="116" type="xlong" value="1"/>
<entry key="117" type="xlong" value="1"/>
<entry key="118" type="xlong" value="1"/>
<entry key="119" type="xlong" value="1"/>
<entry key="120" type="xlong" value="1"/>
<entry key="121" type="xlong" value="1"/>
<entry key="122" type="xlong" value="1"/>
<entry key="123" type="xlong" value="1"/>
<entry key="124" type="xlong" value="1"/>
<entry key="125" type="xlong" value="1"/>
<entry key="126" type="xlong" value="1"/>
<entry key="127" type="xlong" value="1"/>
<entry key="128" type="xlong" value="1"/>
<entry key="129" type="xlong" value="1"/>
<entry key="130" type="xlong" value="1"/>
<entry key="131" type="xlong" value="1"/>
<entry key="132" type="xlong" value="1"/>
<entry key="133" type="xlong" value="1"/>
<entry key="134" type="xlong" value="1"/>
<entry key="135" type="xlong" value="1"/>
<entry key="136" type="xlong" value="1"/>
<entry key="137" type="xlong" value="1"/>
<entry key="138" type="xlong" value="1"/>
<entry key="139" type="xlong" value="1"/>
<entry key="140" type="xlong" value="1"/>
<entry key="141" type="xlong" value="1"/>
<entry key="142" type="xlong" value="1"/>
<entry key="143" type="xlong" value="1"/>
<entry key="144" type="xlong" value="1"/>
<entry key="145" type="xlong" value="1"/>
<entry key="146" type="xlong" value="1"/>
<entry key="147" type="xlong" value="1"/>
<entry key="148" type="xlong" value="1"/>
<entry key="149" type="xlong" value="1"/>
<entry key="150" type="xlong" value="1"/>
<entry key="151" type="xlong" value="1"/>
<entry key="152" type="xlong" value="1"/>
<entry key="153" type="xlong" value="1"/>
<entry key="154" type="xlong" value="1"/>
<entry key="155" type="xlong" value="1"/>
<entry key="156" type="xlong" value="1"/>
<entry key="157" type="xlong" value="1"/>
<entry key="158" type="xlong" value="1"/>
<entry key="159" type="xlong" value="1"/>
<entry key="160" type="xlong" value="1"/>
<entry key="161" type="xlong" value="1"/>
<entry key="162" type="xlong" value="1"/>
<entry key="163" type="xlong" value="1"/>
<entry key="164" type="xlong" value="1"/>
<entry key="165" type="xlong" value="1"/>
<entry key="166" type="xlong" value="1"/>
<entry key="167" type="xlong" value="1"/>
<entry key="168" type="xlong" value="1"/>
<entry key="169" type="xlong" value="1"/>
<entry key="170" type="xlong" value="1"/>
<entry key="171" type="xlong" value="1"/>
<entry key="172" type="xlong" value="1"/>
<entry key="173" type="xlong" value="1"/>
<entry key="174" type="xlong" value="1"/>
<entry key="175" type="xlong" value="1"/>
<entry key="176" type="xlong" value="1"/>
<entry key="177" type="xlong" value="1"/>
<entry key="178" type="xlong" value="1"/>
<entry key="179" type="xlong" value="1"/>
<entry key="180" type="xlong" value="1"/>
<entry key="181" type="xlong" value="1"/>
<entry key="182" type="xlong" value="1"/>
<entry key="183" type="xlong" value="1"/>
<entry key="184" type="xlong" value="1"/>
<entry key="185" type="xlong" value="1"/>
<entry key="186" type="xlong" value="1"/>
<entry key="187" type="xlong" value="1"/>
<entry key="188" type="xlong" value="1"/>
<entry key="189" type="xlong" value="1"/>
<entry key="190" type="xlong" value="1"/>
<entry key="191" type="xlong" value="1"/>
<entry key="192" type="xlong" value="1"/>
<entry key="193" type="xlong" value="1"/>
<entry key="194" type="xlong" value="1"/>
<entry key="195" type="xlong" value="1"/>
<entry key="196" type="xlong" value="1"/>
<entry key="197" type="xlong" value="1"/>
<entry key="198" type="xlong" value="1"/>
<entry key="199" type="xlong" value="1"/>
<entry key="200" type="xlong" value="1"/>
<entry key="201" type="xlong" value="1"/>
<entry key="202" type="xlong" value="1"/>
<entry key="203" type="xlong" value="1"/>
<entry key="204" type="xlong" value="1"/>
<entry key="205" type="xlong" value="1"/>
<entry key="206" type="xlong" value="1"/>
<entry key="207" type="xlong" value="1"/>
<entry key="208" type="xlong" value="1"/>
<entry key="209" type="xlong" value="1"/>
<entry key="210" type="xlong" value="1"/>
<entry key="211" type="xlong" value="1"/>
<entry key="212" type="xlong" value="1"/>
<entry key="213" type="xlong" value="1"/>
<entry key="214" type="xlong" value="1"/>
<entry key="215" type="xlong" value="1"/>
<entry key="216" type="xlong" value="1"/>
<entry key="217" type="xlong" value="1"/>
<entry key="218" type="xlong" value="1"/>
<entry key="219" type="xlong" value="1"/>
<entry key="220" type="xlong" value="1"/>
<entry key="221" type="xlong" value="1"/>
<entry key="222" type="xlong" value="1"/>
<entry key="223" type="xlong" value="1"/>
<entry key="224" type="xlong" value="1"/>
<entry key="225" type="xlong" value="1"/>
<entry key="226" type="xlong" value="1"/>
<entry key="227" type="xlong" value="1"/>
<entry key="228" type="xlong" value="1"/>
<entry key="229" type="xlong" value="1"/>
<entry key="230" type="xlong" value="1"/>
<entry key="231" type="xlong" value="1"/>
<entry key="232" type="xlong" value="1"/>
<entry key="233" type="xlong" value="1"/>
<entry key="234" type="xlong" value="1"/>
<entry key="235" type="xlong" value="1"/>
<entry key="236" type="xlong" value="1"/>
<entry key="237" type="xlong" value="1"/>
<entry key="238" type="xlong" value="1"/>
<entry key="239" type="xlong" value="1"/>
<entry key="240" type="xlong" value="1"/>
<entry key="241" type="xlong" value="1"/>
<entry key="242" type="xlong" value="1"/>
<entry key="243" type="xlong" value="1"/>
<entry key="244" type="xlong" value="1"/>
<entry key="245" type="xlong" value="1"/>
<entry key="246" type="xlong" value="1"/>
<entry key="247" type="xlong" value="1"/>
<entry key="248" type="xlong" value="1"/>
<entry key="249" type="xlong" value="1"/>
<entry key="250" type="xlong" value="1"/>
<entry key="251" type="xlong" value="1"/>
<entry key="252" type="xlong" value="1"/>
<entry key="253" type="xlong" value="1"/>
<entry key="254" type="xlong" value="1"/>
<entry key="255" type="xlong" value="1"/>
<entry key="256" type="xlong" value="1"/>
<entry key="257" type="xlong" value="1"/>
<entry key="258" type="xlong" value="1"/>
<entry key="259" type="xlong" value="1"/>
<entry key="260" type="xlong" value="1"/>
<entry key="261" type="xlong" value="1"/>
<entry key="262" type="xlong" value="1"/>
<entry key="263" type="xlong" value="1"/>
<entry key="264" type="xlong" value="1"/>
<entry key="265" type="xlong" value="1"/>
<entry key="266" type="xlong" value="1"/>
<entry key="267" type="xlong" value="1"/>
<entry key="268" type="xlong" value="1"/>
<entry key="269" type="xlong" value="1"/>
<entry key="270" type="xlong" value="2"/>
<entry key="271" type="xlong" value="1"/>
<entry key="272" type="xlong" value="1"/>
<entry key="273" type="xlong" value="1"/>
<entry key="274" type="xlong" value="1"/>
<entry key="275" type="xlong" value="1"/>
<entry key="276" type="xlong" value="1"/>
<entry key="277" type="xlong" value="1"/>
<entry key="278" type="xlong" value="1"/>
<entry key="279" type="xlong" value="1"/>
<entry key="280" type="xlong" value="1"/>
<entry key="281" type="xlong" value="1"/>
<entry key="282" type="xlong" value="1"/>
<entry key="283" type="xlong" value="1"/>
<entry key="284" type="xlong" value="1"/>
<entry key="285" type="xlong" value="1"/>
<entry key="286" type="xlong" value="1"/>
<entry key="287" type="xlong" value="1"/>
<entry key="288" type="xlong" value="1"/>
<entry key="289" type="xlong" value="1"/>
<entry key="290" type="xlong" value="1"/>
<entry key="291" type="xlong" value="1"/>
<entry key="292" type="xlong" value="1"/>
<entry key="293" type="xlong" value="1"/>
<entry key="294" type="xlong" value="1"/>
<entry key="295" type="xlong" value="1"/>
<entry key="296" type="xlong" value="1"/>
<entry key="297" type="xlong" value="1"/>
<entry key="298" type="xlong" value="1"/>
<entry key="299" type="xlong" value="1"/>
<entry key="300" type="xlong" value="1"/>
<entry key="301" type="xlong" value="1"/>
<entry key="302" type="xlong" value="1"/>
<entry key="303" type="xlong" value="1"/>
<entry key="304" type="xlong" value="1"/>
<entry key="305" type="xlong" value="1"/>
<entry key="306" type="xlong" value="1"/>
<entry key="307" type="xlong" value="1"/>
<entry key="308" type="xlong" value="1"/>
<entry key="309" type="xlong" value="1"/>
<entry key="310" type="xlong" value="1"/>
<entry key="311" type="xlong" value="1"/>
[truncated: 16,441 more chars]
