# Supplementary material for: Centrality of drug targets in protein networks
Source: BMC Bioinformatics. 2021 Oct 29;22:527. doi: 10.1186/s12859-021-04342-x (PMC8555226; doi:10.1186/s12859-021-04342-x)
Supplement: Supplementary file 3 — Additional file 3. Knime workflows utilized to generate predictive models of drug target proteins from network centrality metrics, GO terms and annontated disease associations. [file 12859_2021_4342_MOESM3_ESM.zip › predictive model disease assoc GO/Backward Fea (#539)/workflow.knime]

<?xml version="1.0" encoding="UTF-8"?>
<config xmlns="http://www.knime.org/2008/09/XMLConfig" xmlns:xsi="http://www.w3.org/2001/XMLSchema-instance" xsi:schemaLocation="http://www.knime.org/2008/09/XMLConfig http://www.knime.org/XMLConfig_2008_09.xsd" key="workflow.knime">
<entry key="created_by" type="xstring" value="3.7.1.v201901281154"/>
<entry key="created_by_nightly" type="xboolean" value="false"/>
<entry key="version" type="xstring" value="3.7.0"/>
<entry key="name" type="xstring" value="Backward Feature Elimination"/>
<config key="authorInformation">
<entry key="authored-by" type="xstring" value="&lt;unknown&gt;"/>
<entry key="authored-when" type="xstring" value="1969-12-31 19:00:00 -0500"/>
<entry key="lastEdited-by" type="xstring" isnull="true" value=""/>
<entry key="lastEdited-when" type="xstring" isnull="true" value=""/>
</config>
<config key="nodeAnnotation">
<entry key="text" type="xstring" value=""/>
<entry key="bgcolor" type="xint" value="16777215"/>
<entry key="x-coordinate" type="xint" value="2111"/>
<entry key="y-coordinate" type="xint" value="561"/>
<entry key="width" type="xint" value="106"/>
<entry key="height" type="xint" value="15"/>
<entry key="alignment" type="xstring" value="CENTER"/>
<entry key="borderSize" type="xint" value="0"/>
<entry key="borderColor" type="xint" value="16777215"/>
<entry key="defFontSize" type="xint" value="9"/>
<entry key="annotation-version" type="xint" value="20151123"/>
<config key="styles"/>
</config>
<entry key="customDescription" type="xstring" value="Backward Feature Elimination Backward Feature Elimination Backward Feature Elimination"/>
<entry key="state" type="xstring" value="EXECUTED"/>
<config key="workflow_credentials"/>
<config key="annotations">
<config key="annotation_0">
<entry key="text" type="xstring" value="Replace this node by your favourite model learner"/>
<entry key="bgcolor" type="xint" value="16777215"/>
<entry key="x-coordinate" type="xint" value="280"/>
<entry key="y-coordinate" type="xint" value="60"/>
<entry key="width" type="xint" value="201"/>
<entry key="height" type="xint" value="160"/>
<entry key="alignment" type="xstring" value="LEFT"/>
<entry key="borderSize" type="xint" value="10"/>
<entry key="borderColor" type="xint" value="16766976"/>
<entry key="defFontSize" type="xint" value="9"/>
<entry key="annotation-version" type="xint" value="20151123"/>
<config key="styles">
<config key="style_0">
<entry key="start" type="xint" value="0"/>
<entry key="length" type="xint" value="49"/>
<entry key="fontname" type="xstring" value="Arial"/>
<entry key="fontstyle" type="xint" value="1"/>
<entry key="fontsize" type="xint" value="10"/>
<entry key="fgcolor" type="xint" value="0"/>
</config>
</config>
</config>
<config key="annotation_1">
<entry key="text" type="xstring" value="Replace this node by the appropriate predictor"/>
<entry key="bgcolor" type="xint" value="16777215"/>
<entry key="x-coordinate" type="xint" value="500"/>
<entry key="y-coordinate" type="xint" value="80"/>
<entry key="width" type="xint" value="161"/>
<entry key="height" type="xint" value="181"/>
<entry key="alignment" type="xstring" value="LEFT"/>
<entry key="borderSize" type="xint" value="10"/>
<entry key="borderColor" type="xint" value="16766976"/>
<entry key="defFontSize" type="xint" value="9"/>
<entry key="annotation-version" type="xint" value="20151123"/>
<config key="styles">
<config key="style_0">
<entry key="start" type="xint" value="0"/>
<entry key="length" type="xint" value="46"/>
<entry key="fontname" type="xstring" value="Arial"/>
<entry key="fontstyle" type="xint" value="1"/>
<entry key="fontsize" type="xint" value="10"/>
<entry key="fgcolor" type="xint" value="0"/>
</config>
</config>
</config>
<config key="annotation_2">
<entry key="text" type="xstring" value="Replace the node by the node that produces your desired score variable"/>
<entry key="bgcolor" type="xint" value="16777215"/>
<entry key="x-coordinate" type="xint" value="685"/>
<entry key="y-coordinate" type="xint" value="85"/>
<entry key="width" type="xint" value="161"/>
<entry key="height" type="xint" value="180"/>
<entry key="alignment" type="xstring" value="LEFT"/>
<entry key="borderSize" type="xint" value="10"/>
<entry key="borderColor" type="xint" value="16766976"/>
<entry key="defFontSize" type="xint" value="9"/>
<entry key="annotation-version" type="xint" value="20151123"/>
<config key="styles">
<config key="style_0">
<entry key="start" type="xint" value="0"/>
<entry key="length" type="xint" value="70"/>
<entry key="fontname" type="xstring" value="Arial"/>
<entry key="fontstyle" type="xint" value="1"/>
<entry key="fontsize" type="xint" value="10"/>
<entry key="fgcolor" type="xint" value="0"/>
</config>
</config>
</config>
</config>
<config key="nodes">
<config key="node_2">
<entry key="id" type="xint" value="2"/>
<entry key="node_settings_file" type="xstring" value="Feature Selection Loop End (#2)/settings.xml"/>
<entry key="node_is_meta" type="xboolean" value="false"/>
<entry key="node_type" type="xstring" value="NativeNode"/>
<entry key="ui_classname" type="xstring" value="org.knime.core.node.workflow.NodeUIInformation"/>
<config key="ui_settings">
<config key="extrainfo.node.bounds">
<entry key="array-size" type="xint" value="4"/>
<entry key="0" type="xint" value="904"/>
<entry key="1" type="xint" value="197"/>
<entry key="2" type="xint" value="108"/>
<entry key="3" type="xint" value="93"/>
</config>
</config>
</config>
<config key="node_3">
<entry key="id" type="xint" value="3"/>
<entry key="node_settings_file" type="xstring" value="Feature Selection Filter (#3)/settings.xml"/>
<entry key="node_is_meta" type="xboolean" value="false"/>
<entry key="node_type" type="xstring" value="NativeNode"/>
<entry key="ui_classname" type="xstring" value="org.knime.core.node.workflow.NodeUIInformation"/>
<config key="ui_settings">
<config key="extrainfo.node.bounds">
<entry key="array-size" type="xint" value="4"/>
<entry key="0" type="xint" value="1042"/>
<entry key="1" type="xint" value="343"/>
<entry key="2" type="xint" value="108"/>
<entry key="3" type="xint" value="93"/>
</config>
</config>
</config>
<config key="node_6">
<entry key="id" type="xint" value="6"/>
<entry key="node_settings_file" type="xstring" value="Partitioning (#6)/settings.xml"/>
<entry key="node_is_meta" type="xboolean" value="false"/>
<entry key="node_type" type="xstring" value="NativeNode"/>
<entry key="ui_classname" type="xstring" value="org.knime.core.node.workflow.NodeUIInformation"/>
<config key="ui_settings">
<config key="extrainfo.node.bounds">
<entry key="array-size" type="xint" value="4"/>
<entry key="0" type="xint" value="224"/>
<entry key="1" type="xint" value="197"/>
<entry key="2" type="xint" value="71"/>
<entry key="3" type="xint" value="78"/>
</config>
</config>
</config>
<config key="node_7">
<entry key="id" type="xint" value="7"/>
<entry key="node_settings_file" type="xstring" value="Scorer (#7)/settings.xml"/>
<entry key="node_is_meta" type="xboolean" value="false"/>
<entry key="node_type" type="xstring" value="NativeNode"/>
<entry key="ui_classname" type="xstring" value="org.knime.core.node.workflow.NodeUIInformation"/>
<config key="ui_settings">
<config key="extrainfo.node.bounds">
<entry key="array-size" type="xint" value="4"/>
<entry key="0" type="xint" value="744"/>
<entry key="1" type="xint" value="197"/>
<entry key="2" type="xint" value="50"/>
<entry key="3" type="xint" value="78"/>
</config>
</config>
</config>
<config key="node_8">
<entry key="id" type="xint" value="8"/>
<entry key="node_settings_file" type="xstring" value="Feature Selection Loop Start _1_1_ (#8)/settings.xml"/>
<entry key="node_is_meta" type="xboolean" value="false"/>
<entry key="node_type" type="xstring" value="NativeNode"/>
<entry key="ui_classname" type="xstring" value="org.knime.core.node.workflow.NodeUIInformation"/>
<config key="ui_settings">
<config key="extrainfo.node.bounds">
<entry key="array-size" type="xint" value="4"/>
<entry key="0" type="xint" value="124"/>
<entry key="1" type="xint" value="197"/>
<entry key="2" type="xint" value="108"/>
<entry key="3" type="xint" value="93"/>
</config>
</config>
</config>
<config key="node_10">
<entry key="id" type="xint" value="10"/>
<entry key="node_settings_file" type="xstring" value="Naive Bayes Predictor (#10)/settings.xml"/>
<entry key="node_is_meta" type="xboolean" value="false"/>
<entry key="node_type" type="xstring" value="NativeNode"/>
<entry key="ui_classname" type="xstring" value="org.knime.core.node.workflow.NodeUIInformation"/>
<config key="ui_settings">
<config key="extrainfo.node.bounds">
<entry key="array-size" type="xint" value="4"/>
<entry key="0" type="xint" value="564"/>
<entry key="1" type="xint" value="197"/>
<entry key="2" type="xint" value="75"/>
<entry key="3" type="xint" value="93"/>
</config>
</config>
</config>
<config key="node_11">
<entry key="id" type="xint" value="11"/>
<entry key="node_settings_file" type="xstring" value="Naive Bayes Learner (#11)/settings.xml"/>
<entry key="node_is_meta" type="xboolean" value="false"/>
<entry key="node_type" type="xstring" value="NativeNode"/>
<entry key="ui_classname" type="xstring" value="org.knime.core.node.workflow.NodeUIInformation"/>
<config key="ui_settings">
<config key="extrainfo.node.bounds">
<entry key="array-size" type="xint" value="4"/>
<entry key="0" type="xint" value="364"/>
<entry key="1" type="xint" value="137"/>
<entry key="2" type="xint" value="128"/>
<entry key="3" type="xint" value="78"/>
</config>
</config>
</config>
</config>
<config key="connections">
<config key="connection_0">
<entry key="sourceID" type="xint" value="-1"/>
<entry key="destID" type="xint" value="8"/>
<entry key="sourcePort" type="xint" value="0"/>
<entry key="destPort" type="xint" value="1"/>
<entry key="ui_classname" type="xstring" value="org.knime.core.node.workflow.ConnectionUIInformation"/>
<config key="ui_settings">
<entry key="extrainfo.conn.bendpoints_size" type="xint" value="0"/>
</config>
</config>
<config key="connection_1">
<entry key="sourceID" type="xint" value="-1"/>
<entry key="destID" type="xint" value="3"/>
<entry key="sourcePort" type="xint" value="1"/>
<entry key="destPort" type="xint" value="2"/>
<entry key="ui_classname" type="xstring" value="org.knime.core.node.workflow.ConnectionUIInformation"/>
<config key="ui_settings">
<entry key="extrainfo.conn.bendpoints_size" type="xint" value="1"/>
<config key="extrainfo.conn.bendpoints_0">
<entry key="array-size" type="xint" value="2"/>
<entry key="0" type="xint" value="981"/>
<entry key="1" type="xint" value="399"/>
</config>
</config>
</config>
<config key="connection_2">
<entry key="sourceID" type="xint" value="2"/>
<entry key="destID" type="xint" value="3"/>
<entry key="sourcePort" type="xint" value="2"/>
<entry key="destPort" type="xint" value="1"/>
<entry key="ui_classname" type="xstring" value="org.knime.core.node.workflow.ConnectionUIInformation"/>
<config key="ui_settings">
<entry key="extrainfo.conn.bendpoints_size" type="xint" value="1"/>
<config key="extrainfo.conn.bendpoints_0">
<entry key="array-size" type="xint" value="2"/>
<entry key="0" type="xint" value="993"/>
<entry key="1" type="xint" value="354"/>
</config>
</config>
</config>
<config key="connection_3">
<entry key="sourceID" type="xint" value="2"/>
<entry key="destID" type="xint" value="-1"/>
<entry key="sourcePort" type="xint" value="1"/>
<entry key="destPort" type="xint" value="0"/>
</config>
<config key="connection_4">
<entry key="sourceID" type="xint" value="3"/>
<entry key="destID" type="xint" value="-1"/>
<entry key="sourcePort" type="xint" value="1"/>
<entry key="destPort" type="xint" value="1"/>
</config>
<config key="connection_5">
<entry key="sourceID" type="xint" value="6"/>
<entry key="destID" type="xint" value="10"/>
<entry key="sourcePort" type="xint" value="2"/>
<entry key="destPort" type="xint" value="2"/>
</config>
<config key="connection_6">
<entry key="sourceID" type="xint" value="6"/>
<entry key="destID" type="xint" value="11"/>
<entry key="sourcePort" type="xint" value="1"/>
<entry key="destPort" type="xint" value="1"/>
</config>
<config key="connection_7">
<entry key="sourceID" type="xint" value="7"/>
<entry key="destID" type="xint" value="2"/>
<entry key="sourcePort" type="xint" value="0"/>
<entry key="destPort" type="xint" value="1"/>
</config>
<config key="connection_8">
<entry key="sourceID" type="xint" value="8"/>
<entry key="destID" type="xint" value="6"/>
<entry key="sourcePort" type="xint" value="1"/>
<entry key="destPort" type="xint" value="1"/>
</config>
<config key="connection_9">
<entry key="sourceID" type="xint" value="10"/>
<entry key="destID" type="xint" value="7"/>
<entry key="sourcePort" type="xint" value="1"/>
<entry key="destPort" type="xint" value="1"/>
</config>
<config key="connection_10">
<entry key="sourceID" type="xint" value="11"/>
<entry key="destID" type="xint" value="10"/>
<entry key="sourcePort" type="xint" value="1"/>
<entry key="destPort" type="xint" value="1"/>
</config>
</config>
<config key="meta_in_ports">
<entry key="ui_classname" type="xstring" value="org.knime.core.node.workflow.NodeUIInformation"/>
<config key="ui_settings">
<config key="extrainfo.node.bounds">
<entry key="array-size" type="xint" value="4"/>
<entry key="0" type="xint" value="0"/>
<entry key="1" type="xint" value="20"/>
<entry key="2" type="xint" value="50"/>
<entry key="3" type="xint" value="561"/>
</config>
</config>
<config key="port_enum">
<config key="inport_0">
<entry key="index" type="xint" value="0"/>
<entry key="name" type="xstring" value="Inport 0"/>
<config key="type">
<entry key="object_class" type="xstring" value="org.knime.core.node.BufferedDataTable"/>
</config>
</config>
<config key="inport_1">
<entry key="index" type="xint" value="1"/>
<entry key="name" type="xstring" value="Inport 1"/>
<config key="type">
<entry key="object_class" type="xstring" value="org.knime.core.node.BufferedDataTable"/>
</config>
</config>
</config>
</config>
<config key="meta_out_ports">
<entry key="ui_classname" type="xstring" value="org.knime.core.node.workflow.NodeUIInformation"/>
<config key="ui_settings">
<config key="extrainfo.node.bounds">
<entry key="array-size" type="xint" value="4"/>
<entry key="0" type="xint" value="1180"/>
<entry key="1" type="xint" value="20"/>
<entry key="2" type="xint" value="50"/>
<entry key="3" type="xint" value="562"/>
</config>
</config>
<config key="port_enum">
<config key="outport_0">
<entry key="index" type="xint" value="0"/>
<entry key="name" type="xstring" value="Connected to: Result Table"/>
<config key="type">
<entry key="object_class" type="xstring" value="org.knime.core.node.BufferedDataTable"/>
</config>
</config>
<config key="outport_1">
<entry key="index" type="xint" value="1"/>
<entry key="name" type="xstring" value="Connected to: Filtered table"/>
<config key="type">
<entry key="object_class" type="xstring" value="org.knime.core.node.BufferedDataTable"/>
</config>
</config>
</config>
</config>
<config key="workflow_editor_settings">
<entry key="workflow.editor.snapToGrid" type="xboolean" value="true"/>
<entry key="workflow.editor.ShowGrid" type="xboolean" value="true"/>
<entry key="workflow.editor.gridX" type="xint" value="20"/>
<entry key="workflow.editor.gridY" type="xint" value="20"/>
<entry key="workflow.editor.zoomLevel" type="xdouble" value="1.0"/>
<entry key="workflow.editor.curvedConnections" type="xboolean" value="true"/>
<entry key="workflow.editor.connectionWidth" type="xint" value="1"/>
</config>
</config>
