# Supplementary material for: Centrality of drug targets in protein networks
Source: BMC Bioinformatics. 2021 Oct 29;22:527. doi: 10.1186/s12859-021-04342-x (PMC8555226; doi:10.1186/s12859-021-04342-x)
Supplement: Supplementary file 3 — Additional file 3. Knime workflows utilized to generate predictive models of drug target proteins from network centrality metrics, GO terms and annontated disease associations. [file 12859_2021_4342_MOESM3_ESM.zip › predictive model disease assoc GO/Backward Fea (#554)/Naive Bayes Learner (#11)/internal/naivebayesData]

<?xml version="1.0" encoding="UTF-8"?>
<config xmlns="http://www.knime.org/2008/09/XMLConfig" xmlns:xsi="http://www.w3.org/2001/XMLSchema-instance" xsi:schemaLocation="http://www.knime.org/2008/09/XMLConfig http://www.knime.org/XMLConfig_2008_09.xsd" key="naivebayesDataModel">
<entry key="ClassColumnName" type="xstring" value="stage"/>
<config key="ClassColumnType">
<entry key="cell_class" type="xstring" value="org.knime.core.data.def.StringCell"/>
<entry key="is_null" type="xboolean" value="false"/>
</config>
<entry key="skipMissingVals" type="xboolean" value="true"/>
<entry key="Threshold" type="xdouble" value="1.0E-4"/>
<config key="SkippedAttributes">
<entry key="SkippedAttributesCounter" type="xint" value="0"/>
</config>
<config key="AttributeModelSection">
<entry key="AttributeModelCounter" type="xint" value="5"/>
<config key="AttributeModelData_0">
<entry key="attributeName" type="xstring" value="betweenness centrality"/>
<entry key="type" type="xstring" value="NumericalModel"/>
<entry key="skipMissingVals" type="xboolean" value="true"/>
<entry key="numberOfMissingValues" type="xint" value="0"/>
<entry key="invalidCause" type="xstring" isnull="true" value=""/>
<config key="data">
<entry key="noOfClasses" type="xlong" value="2"/>
<config key="classValueData_0">
<entry key="classValue" type="xstring" value="all targets"/>
<entry key="MissingValCounter" type="xlong" value="0"/>
<entry key="noOfRows" type="xlong" value="4045"/>
<entry key="mean" type="xdouble" value="4.668698112733321E-4"/>
<entry key="sd" type="xdouble" value="0.015753650943184018"/>
</config>
<config key="classValueData_1">
<entry key="classValue" type="xstring" value="phase4"/>
<entry key="MissingValCounter" type="xlong" value="0"/>
<entry key="noOfRows" type="xlong" value="17"/>
<entry key="mean" type="xdouble" value="3.211180470582948E-4"/>
<entry key="sd" type="xdouble" value="5.0E-4"/>
</config>
</config>
</config>
<config key="AttributeModelData_1">
<entry key="attributeName" type="xstring" value="stage"/>
<entry key="type" type="xstring" value="ClassModel"/>
<entry key="skipMissingVals" type="xboolean" value="true"/>
<entry key="numberOfMissingValues" type="xint" value="0"/>
<entry key="invalidCause" type="xstring" isnull="true" value=""/>
<config key="data">
<entry key="totalNoOfRecords" type="xlong" value="4062"/>
<entry key="maxNoOfClassValues" type="xlong" value="20000"/>
<config key="classValues">
<entry key="array-size" type="xint" value="2"/>
<entry key="0" type="xstring" value="phase4"/>
<entry key="1" type="xstring" value="all targets"/>
</config>
<config key="classRecordCounter">
<entry key="array-size" type="xint" value="2"/>
<entry key="0" type="xlong" value="17"/>
<entry key="1" type="xlong" value="4045"/>
</config>
</config>
</config>
<config key="AttributeModelData_2">
<entry key="attributeName" type="xstring" value="disease assoc GADB"/>
<entry key="type" type="xstring" value="NumericalModel"/>
<entry key="skipMissingVals" type="xboolean" value="true"/>
<entry key="numberOfMissingValues" type="xint" value="0"/>
<entry key="invalidCause" type="xstring" isnull="true" value=""/>
<config key="data">
<entry key="noOfClasses" type="xlong" value="2"/>
<config key="classValueData_0">
<entry key="classValue" type="xstring" value="all targets"/>
<entry key="MissingValCounter" type="xlong" value="0"/>
<entry key="noOfRows" type="xlong" value="4045"/>
<entry key="mean" type="xdouble" value="5.067985166872671"/>
<entry key="sd" type="xdouble" value="23.18569035867356"/>
</config>
<config key="classValueData_1">
<entry key="classValue" type="xstring" value="phase4"/>
<entry key="MissingValCounter" type="xlong" value="0"/>
<entry key="noOfRows" type="xlong" value="17"/>
<entry key="mean" type="xdouble" value="54.29411764705883"/>
<entry key="sd" type="xdouble" value="168.29318342771728"/>
</config>
</config>
</config>
<config key="AttributeModelData_3">
<entry key="attributeName" type="xstring" value="GO terms"/>
<entry key="type" type="xstring" value="NominalModel"/>
<entry key="skipMissingVals" type="xboolean" value="true"/>
<entry key="numberOfMissingValues" type="xint" value="14"/>
<entry key="invalidCause" type="xstring" isnull="true" value=""/>
<config key="data">
<entry key="maxNoOfAttrs" type="xlong" value="20000"/>
<entry key="noOfClasses" type="xlong" value="2"/>
<config key="attributeValues">
<entry key="array-size" type="xint" value="4041"/>
<entry key="0" type="xstring" value="GO:0003677, GO:0005515, GO:0005654, GO:0005730, GO:0006281, GO:0006284, GO:0006471, GO:0018312, GO:0030592, GO:0061051, GO:0070212, GO:0097191, GO:0140294, GO:1901215, GO:1990404, GO:0006302, GO:0003950"/>
<entry key="1" type="xstring" value="GO:0004383, GO:0005515, GO:0005525, GO:0005737, GO:0006182, GO:0007165, GO:0010750, GO:0020037, GO:0035556, GO:0044877"/>
<entry key="2" type="xstring" value="GO:0004420, GO:0005515, GO:0005778, GO:0005783, GO:0005789, GO:0006695, GO:0006743, GO:0007568, GO:0007584, GO:0008542, GO:0010664, GO:0010666, GO:0015936, GO:0016021, GO:0019216, GO:0032874, GO:0038183, GO:0042177, GO:0042282, GO:0042632, GO:0042802, GO:0043407, GO:0045445, GO:0045471, GO:0045540, GO:0048643, GO:0048661, GO:0050709, GO:0051721, GO:0055114, GO:0061045, GO:0061179, GO:0070328, GO:0070374, GO:0070402, GO:0070723, GO:0097756, GO:0120225, GO:1900222, GO:0016126, GO:0008299"/>
<entry key="3" type="xstring" value="GO:0001822, GO:0001974, GO:0002003, GO:0002019, GO:0002446, GO:0002474, GO:0003081, GO:0004175, GO:0004180, GO:0005576, GO:0005615, GO:0005764, GO:0005768, GO:0005886, GO:0006508, GO:0007283, GO:0008144, GO:0008217, GO:0008237, GO:0008238, GO:0008240, GO:0008241, GO:0008270, GO:0009897, GO:0010608, GO:0010629, GO:0014910, GO:0016021, GO:0019229, GO:0031404, GO:0031434, GO:0031711, GO:0032091, GO:0032092, GO:0032943, GO:0042447, GO:0043171, GO:0050435, GO:0050482, GO:0051019, GO:0060047, GO:0060177, GO:0060218, GO:0061098, GO:0070062, GO:0070573, GO:0071838, GO:0097746, GO:1900086, GO:1902033, GO:1903597, GO:2000170, GO:0003084"/>
<entry key="4" type="xstring" value="GO:0000287, GO:0004450, GO:0005739, GO:0005759, GO:0005777, GO:0005829, GO:0005975, GO:0006097, GO:0006099, GO:0006102, GO:0006103, GO:0006741, GO:0051287, GO:0060253, GO:0070062, GO:1903976, GO:1904465, GO:0006739"/>
<entry key="5" type="xstring" value="GO:0001618, GO:0001662, GO:0001666, GO:0002020, GO:0004252, GO:0005102, GO:0005515, GO:0005576, GO:0005765, GO:0005886, GO:0005925, GO:0006508, GO:0007155, GO:0008236, GO:0008239, GO:0008284, GO:0009986, GO:0010716, GO:0016020, GO:0016021, GO:0016324, GO:0030027, GO:0030139, GO:0031258, GO:0031295, GO:0033632, GO:0035641, GO:0036343, GO:0042110, GO:0042802, GO:0042803, GO:0043542, GO:0045121, GO:0045499, GO:0046581, GO:0046718, GO:0050796, GO:0050919, GO:0070062, GO:0071438, GO:0090024"/>
<entry key="6" type="xstring" value="GO:0000083, GO:0004748, GO:0005515, GO:0005829, GO:0005971, GO:0006260, GO:0008199, GO:0009263, GO:0015949, GO:0042803, GO:0051290, GO:0055114, GO:0070317"/>
<entry key="7" type="xstring" value="GO:0001516, GO:0004667, GO:0005501, GO:0005504, GO:0005515, GO:0005576, GO:0005615, GO:0005789, GO:0005791, GO:0005794, GO:0019371, GO:0031965, GO:0043303, GO:0045187, GO:0048471, GO:0070062, GO:0005549"/>
<entry key="8" type="xstring" value="GO:0000139, GO:0005515, GO:0006497, GO:0006679, GO:0006687, GO:0008120, GO:0008544, GO:0009966, GO:0016021, GO:0030154, GO:0030216, GO:0033210, GO:0048666, GO:0061436, GO:0098856, GO:0102769, GO:1903575, GO:0016020"/>
<entry key="9" type="xstring" value="GO:0005515, GO:0005783, GO:0005789, GO:0007596, GO:0010243, GO:0014070, GO:0016021, GO:0017144, GO:0017187, GO:0030193, GO:0042373, GO:0046677, GO:0047057, GO:0047058, GO:0048038, GO:0055114, GO:0060348"/>
<entry key="10" type="xstring" value="GO:0000002, GO:0001525, GO:0004645, GO:0005515, GO:0005829, GO:0006206, GO:0006213, GO:0006935, GO:0007165, GO:0008083, GO:0009032, GO:0016154, GO:0030154, GO:0031641, GO:0042803, GO:0043097, GO:0046135, GO:0051969, GO:1905333"/>
<entry key="11" type="xstring" value="GO:0000287, GO:0004450, GO:0005515, GO:0005576, GO:0005737, GO:0005777, GO:0005782, GO:0005829, GO:0006097, GO:0006099, GO:0006102, GO:0006103, GO:0006625, GO:0006740, GO:0006749, GO:0006979, GO:0008585, GO:0034774, GO:0042802, GO:0042803, GO:0043312, GO:0045296, GO:0048545, GO:0050661, GO:0051287, GO:0060696, GO:0070062, GO:0071071, GO:1904724, GO:1904813, GO:0006739, GO:0005739"/>
<entry key="12" type="xstring" value="GO:0000083, GO:0000900, GO:0003729, GO:0004146, GO:0005542, GO:0005739, GO:0005829, GO:0006729, GO:0006730, GO:0008144, GO:0017148, GO:0031103, GO:0031427, GO:0046452, GO:0046653, GO:0046654, GO:0046655, GO:0051000, GO:0051870, GO:0055114, GO:0070402, GO:1990825, GO:2000121, GO:0050661"/>
<entry key="13" type="xstring" value="GO:0000050, GO:0004087, GO:0004088, GO:0004175, GO:0005509, GO:0005515, GO:0005524, GO:0005543, GO:0005730, GO:0005743, GO:0005759, GO:0006207, GO:0006508, GO:0007494, GO:0009636, GO:0010043, GO:0014075, GO:0016595, GO:0019240, GO:0019433, GO:0032094, GO:0032496, GO:0032991, GO:0042311, GO:0042493, GO:0042594, GO:0042645, GO:0043200, GO:0044344, GO:0044877, GO:0046209, GO:0050667, GO:0055081, GO:0060416, GO:0070365, GO:0070409, GO:0071242, GO:0071320, GO:0071377, GO:0071400, GO:0071548, GO:0072341, GO:0006807, GO:0006541, GO:0005737"/>
<entry key="14" type="xstring" value="GO:0001650, GO:0001707, GO:0001887, GO:0005515, GO:0005654, GO:0005829, GO:0007165, GO:0008283, GO:0009055, GO:0015035, GO:0015949, GO:0019216, GO:0022900, GO:0034599, GO:0050660, GO:0070062, GO:0098869, GO:0005739, GO:0004791, GO:0005737, GO:0045454"/>
<entry key="15" type="xstring" value="GO:0004505, GO:0005506, GO:0005829, GO:0006559, GO:0008652, GO:0042136, GO:0042423, GO:0055114, GO:0006571"/>
<entry key="16" type="xstring" value="GO:0000932, GO:0000978, GO:0001650, GO:0003677, GO:0003682, GO:0003690, GO:0003697, GO:0003723, GO:0003917, GO:0004674, GO:0005515, GO:0005524, GO:0005634, GO:0005654, GO:0005730, GO:0006265, GO:0006338, GO:0007623, GO:0012501, GO:0016032, GO:0016310, GO:0018105, GO:0019904, GO:0032922, GO:0032993, GO:0040016, GO:0042493, GO:0043204, GO:0097100, GO:0000228, GO:0007059, GO:0006260"/>
<entry key="17" type="xstring" value="GO:0003723, GO:0003755, GO:0005515, GO:0005524, GO:0005525, GO:0005528, GO:0005654, GO:0005739, GO:0005829, GO:0005874, GO:0006457, GO:0006463, GO:0006825, GO:0007566, GO:0010977, GO:0030521, GO:0030674, GO:0030850, GO:0031072, GO:0031111, GO:0031115, GO:0031503, GO:0032767, GO:0032991, GO:0035259, GO:0043025, GO:0044295, GO:0046661, GO:0048156, GO:0048471, GO:0051219, GO:0061077, GO:0070062, GO:1900034, GO:0000413, GO:0005737"/>
<entry key="18" type="xstring" value="GO:0005515, GO:0005615, GO:0006691, GO:0008270, GO:0004181, GO:0006508"/>
<entry key="19" type="xstring" value="GO:0000166, GO:0005515, GO:0005829, GO:0005977, GO:0005980, GO:0070062, GO:0102250, GO:0102499, GO:0008184, GO:0005737, GO:0030170"/>
<entry key="20" type="xstring" value="GO:0000049, GO:0003723, GO:0003857, GO:0005515, GO:0005737, GO:0005739, GO:0005759, GO:0005886, GO:0006550, GO:0006629, GO:0006635, GO:0006699, GO:0007005, GO:0008207, GO:0008209, GO:0008210, GO:0008709, GO:0009083, GO:0030283, GO:0030678, GO:0042645, GO:0044594, GO:0047015, GO:0047035, GO:0047044, GO:0051289, GO:0062173, GO:0070901, GO:0090646, GO:0097745, GO:1990180"/>
<entry key="21" type="xstring" value="GO:0003331, GO:0005576, GO:0007596, GO:0008270, GO:0009408, GO:0010757, GO:0030449, GO:0042493, GO:0051918, GO:0070062, GO:0071333, GO:0097421, GO:2000346, GO:0005615, GO:0004181, GO:0006508, GO:0042730"/>
<entry key="22" type="xstring" value="GO:0001701, GO:0001890, GO:0004303, GO:0005789, GO:0006703, GO:0016021, GO:0032526, GO:0047006, GO:0047035, GO:0055114"/>
<entry key="23" type="xstring" value="GO:0001533, GO:0003810, GO:0005515, GO:0005829, GO:0005886, GO:0006464, GO:0010838, GO:0016020, GO:0018149, GO:0030216, GO:0031224, GO:0042802, GO:0043163, GO:0045787, GO:0046872, GO:0070062, GO:0070268"/>
<entry key="24" type="xstring" value="GO:0001516, GO:0002020, GO:0002906, GO:0004167, GO:0005125, GO:0005126, GO:0005515, GO:0005576, GO:0005615, GO:0005654, GO:0005737, GO:0005829, GO:0005886, GO:0006954, GO:0007166, GO:0007569, GO:0009986, GO:0010629, GO:0010739, GO:0010760, GO:0019752, GO:0030330, GO:0030336, GO:0030890, GO:0031666, GO:0031982, GO:0032269, GO:0032760, GO:0033033, GO:0033138, GO:0034774, GO:0035722, GO:0042056, GO:0042327, GO:0042802, GO:0043030, GO:0043066, GO:0043312, GO:0043406, GO:0043518, GO:0045087, GO:0048146, GO:0050178, GO:0050715, GO:0050731, GO:0050900, GO:0050918, GO:0061078, GO:0061081, GO:0070062, GO:0070207, GO:0070374, GO:0071157, GO:0090238, GO:0090344, GO:1902166, GO:1904813, GO:2000343"/>
<entry key="25" type="xstring" value="GO:0004098, GO:0005509, GO:0005515, GO:0005576, GO:0005764, GO:0005788, GO:0006687, GO:0008484, GO:0035578, GO:0043202, GO:0043312, GO:0070062, GO:0004065"/>
<entry key="26" type="xstring" value="GO:0000185, GO:0000187, GO:0001701, GO:0002223, GO:0002755, GO:0003007, GO:0003279, GO:0005515, GO:0005829, GO:0006470, GO:0007179, GO:0007249, GO:0007254, GO:0008047, GO:0010008, GO:0016579, GO:0016607, GO:0019209, GO:0030324, GO:0035904, GO:0038095, GO:0051092, GO:0060976, GO:0070423, GO:0070498, GO:0006469, GO:0005634, GO:0004724"/>
<entry key="27" type="xstring" value="GO:0001772, GO:0004252, GO:0005515, GO:0005634, GO:0005739, GO:0005829, GO:0006915, GO:0008236, GO:0016020, GO:0017148, GO:0019835, GO:0042267, GO:0051603, GO:0070269, GO:0140507, GO:1900740, GO:0043231, GO:0005737"/>
<entry key="28" type="xstring" value="GO:0000723, GO:0000784, GO:0003677, GO:0003684, GO:0003691, GO:0003713, GO:0003714, GO:0003723, GO:0003906, GO:0004519, GO:0004520, GO:0004523, GO:0004528, GO:0004844, GO:0005515, GO:0005634, GO:0005654, GO:0005667, GO:0005730, GO:0005737, GO:0005739, GO:0005783, GO:0005813, GO:0005840, GO:0006281, GO:0006284, GO:0006286, GO:0006310, GO:0007568, GO:0008081, GO:0008309, GO:0008408, GO:0014912, GO:0016491, GO:0016607, GO:0016890, GO:0031490, GO:0042493, GO:0042981, GO:0043488, GO:0044877, GO:0045454, GO:0045944, GO:0046872, GO:0048471, GO:0051059, GO:0055114, GO:0070301, GO:0071320, GO:0071375, GO:0080111, GO:0090502, GO:0097698, GO:1900087, GO:1903507, GO:0008311"/>
<entry key="29" type="xstring" value="GO:0001649, GO:0005506, GO:0005654, GO:0005739, GO:0005741, GO:0005886, GO:0006766, GO:0008403, GO:0016491, GO:0020037, GO:0030342, GO:0033280, GO:0042359, GO:0042369, GO:0055114, GO:0062180, GO:0062181, GO:0070561, GO:0070643, GO:0010430"/>
<entry key="30" type="xstring" value="GO:0005515, GO:0005576, GO:0005737, GO:0005980, GO:0008184, GO:0016020, GO:0035578, GO:0043312, GO:0070062, GO:0102250, GO:0102499, GO:0030170"/>
<entry key="31" type="xstring" value="GO:0003924, GO:0005737, GO:0051225, GO:0070062, GO:0000226, GO:0005874, GO:0005200, GO:0005525, GO:0000278"/>
<entry key="32" type="xstring" value="GO:0000096, GO:0001666, GO:0002439, GO:0004013, GO:0005515, GO:0005634, GO:0005829, GO:0006730, GO:0007584, GO:0019510, GO:0030554, GO:0032259, GO:0042470, GO:0042745, GO:0042802, GO:0043005, GO:0051287, GO:0070062, GO:0033353"/>
<entry key="33" type="xstring" value="GO:0004773, GO:0005764, GO:0005768, GO:0005783, GO:0005788, GO:0005789, GO:0005794, GO:0005886, GO:0006687, GO:0006706, GO:0007565, GO:0008484, GO:0008544, GO:0016020, GO:0016021, GO:0043231, GO:0046872, GO:0004065"/>
<entry key="34" type="xstring" value="GO:0004175, GO:0004252, GO:0005509, GO:0005515, GO:0005576, GO:0005615, GO:0005788, GO:0005796, GO:0005886, GO:0006508, GO:0006888, GO:0007596, GO:0007597, GO:0031638, GO:0062023, GO:0070062"/>
<entry key="35" type="xstring" value="GO:0003824, GO:0004557, GO:0005102, GO:0005515, GO:0005576, GO:0005737, GO:0005764, GO:0005794, GO:0006687, GO:0009311, GO:0016787, GO:0016936, GO:0017041, GO:0035578, GO:0042803, GO:0043202, GO:0043312, GO:0045019, GO:0046477, GO:0046479, GO:0051001, GO:0052692, GO:0070062, GO:0016139"/>
<entry key="36" type="xstring" value="GO:0004222, GO:0005515, GO:0005886, GO:0005887, GO:0006464, GO:0006508, GO:0008047, GO:0008270, GO:0022617, GO:0030574, GO:0031012, GO:0032355, GO:0035987, GO:0043085, GO:0070006, GO:0030198"/>
<entry key="37" type="xstring" value="GO:0001656, GO:0001913, GO:0002250, GO:0002764, GO:0004175, GO:0004177, GO:0004197, GO:0004252, GO:0005515, GO:0005576, GO:0005615, GO:0005764, GO:0005829, GO:0006508, GO:0006915, GO:0006919, GO:0008233, GO:0008234, GO:0008284, GO:0008656, GO:0010628, GO:0010634, GO:0010813, GO:0010815, GO:0010952, GO:0019882, GO:0030108, GO:0030335, GO:0031638, GO:0031648, GO:0032526, GO:0033619, GO:0034774, GO:0036464, GO:0043066, GO:0043129, GO:0043231, GO:0043312, GO:0044267, GO:0045766, GO:0060448, GO:0062023, GO:0070062, GO:0070324, GO:0070371, GO:0097067, GO:0097208, GO:0097486, GO:1904724, GO:1904813, GO:2001235, GO:0051603"/>
<entry key="38" type="xstring" value="GO:0001649, GO:0001657, GO:0001954, GO:0002244, GO:0004197, GO:0005109, GO:0005515, GO:0005576, GO:0005615, GO:0005829, GO:0005886, GO:0006508, GO:0008201, GO:0008284, GO:0008285, GO:0008584, GO:0008585, GO:0009267, GO:0009950, GO:0009986, GO:0010564, GO:0010629, GO:0010719, GO:0010975, GO:0014034, GO:0014070, GO:0017147, GO:0030177, GO:0030178, GO:0030279, GO:0030307, GO:0030308, GO:0030336, GO:0030514, GO:0033689, GO:0035019, GO:0042493, GO:0042802, GO:0043065, GO:0043066, GO:0043508, GO:0043547, GO:0044344, GO:0044345, GO:0045578, GO:0045600, GO:0045668, GO:0045671, GO:0045765, GO:0045880, GO:0045892, GO:0045893, GO:0046676, GO:0046851, GO:0048147, GO:0048546, GO:0050679, GO:0050680, GO:0050732, GO:0051496, GO:0051894, GO:0060070, GO:0060218, GO:0060346, GO:0060527, GO:0060687, GO:0060766, GO:0062023, GO:0070062, GO:0071305, GO:0071347, GO:0071356, GO:0071363, GO:0071380, GO:0071391, GO:0071392, GO:0071456, GO:0071481, GO:0071504, GO:0071542, GO:0071560, GO:0071773, GO:0090090, GO:0090179, GO:0090244, GO:0090246, GO:0090263, GO:1902043, GO:1904956, GO:2000041, GO:2000052, GO:2000054, GO:2000080, GO:2000270, GO:2000271, GO:0035567"/>
<entry key="39" type="xstring" value="GO:0001666, GO:0004252, GO:0005102, GO:0005515, GO:0005576, GO:0005737, GO:0006464, GO:0007596, GO:0009986, GO:0030141, GO:0031639, GO:0042730, GO:0045177, GO:0045861, GO:0051219, GO:0070062, GO:0098685, GO:0098978, GO:0099183, GO:0062023, GO:0014909, GO:0006508, GO:0048008, GO:0005615"/>
<entry key="40" type="xstring" value="GO:0004063, GO:0004064, GO:0005509, GO:0005543, GO:0005576, GO:0005615, GO:0008203, GO:0010875, GO:0016311, GO:0019372, GO:0019439, GO:0031667, GO:0032411, GO:0034364, GO:0034366, GO:0042803, GO:0043231, GO:0046395, GO:0046434, GO:0046470, GO:0051099, GO:0070062, GO:0070542, GO:0072562, GO:0102007, GO:1902617, GO:0034445, GO:0009636"/>
<entry key="41" type="xstring" value="GO:0002933, GO:0004497, GO:0005506, GO:0005515, GO:0005789, GO:0006805, GO:0008202, GO:0008210, GO:0008401, GO:0009822, GO:0016491, GO:0019825, GO:0020037, GO:0042572, GO:0042573, GO:0042737, GO:0043231, GO:0070330, GO:0070989, GO:0101020, GO:0008395, GO:0050649"/>
<entry key="42" type="xstring" value="GO:0001822, GO:0001972, GO:0005506, GO:0005789, GO:0006766, GO:0006805, GO:0008401, GO:0016709, GO:0019825, GO:0020037, GO:0032526, GO:0033189, GO:0034653, GO:0042573, GO:0048387, GO:0062183, GO:0016125, GO:0004497, GO:0055114, GO:0016491"/>
<entry key="43" type="xstring" value="GO:0000118, GO:0000122, GO:0000978, GO:0001085, GO:0003682, GO:0004407, GO:0005080, GO:0005515, GO:0005634, GO:0005654, GO:0005737, GO:0005794, GO:0005829, GO:0006325, GO:0006338, GO:0006342, GO:0006476, GO:0006954, GO:0008134, GO:0010830, GO:0010832, GO:0014823, GO:0016575, GO:0016607, GO:0030182, GO:0030183, GO:0032041, GO:0032869, GO:0033558, GO:0040029, GO:0042113, GO:0042220, GO:0042493, GO:0042802, GO:0042826, GO:0043393, GO:0045892, GO:0045944, GO:0046872, GO:0051091, GO:0070491, GO:0070932, GO:0071222, GO:0090051, GO:2000615, GO:0000976"/>
<entry key="44" type="xstring" value="GO:0001666, GO:0003953, GO:0005634, GO:0005886, GO:0007165, GO:0007204, GO:0007565, GO:0009986, GO:0010977, GO:0014824, GO:0016020, GO:0016021, GO:0016323, GO:0016740, GO:0019674, GO:0030307, GO:0030667, GO:0030890, GO:0032024, GO:0032355, GO:0032526, GO:0032570, GO:0033194, GO:0042493, GO:0042802, GO:0043066, GO:0045779, GO:0045892, GO:0045893, GO:0045907, GO:0050135, GO:0050853, GO:0060292, GO:0061809, GO:0070062, GO:0070555, GO:0097190, GO:0016849"/>
<entry key="45" type="xstring" value="GO:0004567, GO:0005537, GO:0005886, GO:0006464, GO:0006516, GO:0009313, GO:0035577, GO:0043202, GO:0043231, GO:0043312, GO:0005764"/>
<entry key="46" type="xstring" value="GO:0000139, GO:0001913, GO:0004252, GO:0005515, GO:0005576, GO:0005615, GO:0005654, GO:0005764, GO:0005788, GO:0005813, GO:0006508, GO:0006888, GO:0006915, GO:0006955, GO:0007568, GO:0008234, GO:0010033, GO:0016020, GO:0016505, GO:0019902, GO:0030134, GO:0031404, GO:0031642, GO:0033116, GO:0035578, GO:0042802, GO:0043231, GO:0043312, GO:0043621, GO:0048208, GO:0051087, GO:0062023, GO:0070062, GO:1903052, GO:1903980, GO:2001235, GO:0051603, GO:0004197"/>
<entry key="47" type="xstring" value="GO:0003846, GO:0004144, GO:0005515, GO:0005783, GO:0005789, GO:0005811, GO:0006071, GO:0006640, GO:0006651, GO:0010867, GO:0016021, GO:0019432, GO:0019915, GO:0030176, GO:0034383, GO:0035336, GO:0035356, GO:0036155, GO:0038183, GO:0042572, GO:0042632, GO:0042803, GO:0045722, GO:0046322, GO:0046339, GO:0048471, GO:0050252, GO:0050746, GO:0055089, GO:0060613, GO:0071400, GO:0090181, GO:0097006, GO:1990578, GO:0005739, GO:0008374, GO:0006629"/>
<entry key="48" type="xstring" value="GO:0003884, GO:0005515, GO:0005777, GO:0005778, GO:0005782, GO:0005829, GO:0006562, GO:0006625, GO:0034641, GO:0036088, GO:0042416, GO:0042802, GO:0055114, GO:0055130, GO:0070178, GO:0071949, GO:0005741, GO:0019478, GO:0005737"/>
<entry key="49" type="xstring" value="GO:0000226, GO:0004365, GO:0005515, GO:0005634, GO:0005737, GO:0005811, GO:0005829, GO:0005886, GO:0006094, GO:0008017, GO:0010951, GO:0015630, GO:0016020, GO:0016241, GO:0017148, GO:0019828, GO:0031640, GO:0031965, GO:0031982, GO:0035605, GO:0035606, GO:0042802, GO:0043231, GO:0048471, GO:0050661, GO:0050715, GO:0050821, GO:0050832, GO:0051287, GO:0051402, GO:0051873, GO:0052501, GO:0061621, GO:0061844, GO:0070062, GO:0071346, GO:0097452, GO:0097718, GO:1990904, GO:0006096"/>
<entry key="50" type="xstring" value="GO:0000209, GO:0002480, GO:0004177, GO:0005515, GO:0005576, GO:0005765, GO:0005829, GO:0005886, GO:0005887, GO:0007267, GO:0007565, GO:0008237, GO:0016020, GO:0030163, GO:0030659, GO:0031905, GO:0048471, GO:0060395, GO:0120163, GO:0042277, GO:0006508, GO:0008270, GO:0043171, GO:0007165, GO:0008217, GO:0005737, GO:0070006"/>
<entry key="51" type="xstring" value="GO:0004252, GO:0005509, GO:0005515, GO:0005576, GO:0005783, GO:0005788, GO:0005794, GO:0005796, GO:0006508, GO:0006888, GO:0007596, GO:0030195, GO:0043066, GO:0043687, GO:0044267, GO:0050728, GO:0050819, GO:1903142, GO:0005615"/>
<entry key="52" type="xstring" value="GO:0001822, GO:0004586, GO:0005515, GO:0005575, GO:0005737, GO:0005829, GO:0006521, GO:0006595, GO:0008284, GO:0009615, GO:0033387, GO:0042176, GO:0042803, GO:0048471"/>
<entry key="53" type="xstring" value="GO:0004252, GO:0005102, GO:0005515, GO:0005576, GO:0005615, GO:0005829, GO:0005886, GO:0006508, GO:0006509, GO:0007596, GO:0008236, GO:0008284, GO:0019221, GO:0019730, GO:0019899, GO:0030574, GO:0035578, GO:0043312, GO:0043547, GO:0044853, GO:0045217, GO:0050765, GO:0070062, GO:0072672, GO:0097029, GO:0062023, GO:0006909"/>
<entry key="54" type="xstring" value="GO:0004175, GO:0004252, GO:0005576, GO:0005615, GO:0006508, GO:0008233, GO:0008270, GO:0010628, GO:0010629, GO:0022617, GO:0030574, GO:0032693, GO:0032755, GO:0032760, GO:0035580, GO:0035987, GO:0043312, GO:0043388, GO:0043410, GO:0045429, GO:0046330, GO:0062023, GO:0150077, GO:0150078, GO:1901224, GO:1903428, GO:1903978, GO:1903980, GO:1904724, GO:0030198, GO:0004222"/>
<entry key="55" type="xstring" value="GO:0003360, GO:0005829, GO:0005886, GO:0006139, GO:0006189, GO:0009116, GO:0009168, GO:0010035, GO:0016020, GO:0021549, GO:0021987, GO:0031100, GO:0042803, GO:0045296, GO:0046452, GO:0046654, GO:0070062, GO:0098761, GO:0004643, GO:0003937"/>
<entry key="56" type="xstring" value="GO:0004364, GO:0004602, GO:0005102, GO:0005504, GO:0005515, GO:0005737, GO:0005829, GO:0006749, GO:0010880, GO:0010881, GO:0014809, GO:0016529, GO:0018916, GO:0019899, GO:0042178, GO:0042803, GO:0043295, GO:0043651, GO:0045171, GO:0051122, GO:0055119, GO:0060315, GO:0060316, GO:0070062, GO:0070458, GO:0071313, GO:0098869, GO:1901687"/>
<entry key="57" type="xstring" value="GO:0003684, GO:0005654, GO:0006260, GO:0006281, GO:0006283, GO:0006296, GO:0006297, GO:0006974, GO:0016604, GO:0019985, GO:0033683, GO:0034644, GO:0042276, GO:0046872, GO:0090734, GO:0005634, GO:0003887"/>
<entry key="58" type="xstring" value="GO:0005515, GO:0005789, GO:0005856, GO:0009062, GO:0016021, GO:0017064, GO:0019369, GO:0031090, GO:0047372, GO:0052651, GO:0102077, GO:0103073, GO:0004040"/>
<entry key="59" type="xstring" value="GO:0001701, GO:0001726, GO:0004435, GO:0004629, GO:0005168, GO:0005509, GO:0005515, GO:0005737, GO:0005829, GO:0005886, GO:0005911, GO:0007165, GO:0007173, GO:0007202, GO:0007411, GO:0008180, GO:0009395, GO:0010634, GO:0010863, GO:0016032, GO:0016477, GO:0019722, GO:0019901, GO:0030027, GO:0030971, GO:0035254, GO:0038095, GO:0038096, GO:0042995, GO:0043536, GO:0043647, GO:0045766, GO:0046488, GO:0050429, GO:0050852, GO:0050900, GO:0051281, GO:0071364, GO:1905564, GO:2000353"/>
<entry key="60" type="xstring" value="GO:0001516, GO:0004497, GO:0005506, GO:0005515, GO:0005615, GO:0005634, GO:0005783, GO:0005789, GO:0005901, GO:0006690, GO:0007566, GO:0008116, GO:0016021, GO:0016705, GO:0019371, GO:0020037, GO:0032088, GO:0034356, GO:0035360, GO:0045019, GO:0045766, GO:0046697, GO:0050728, GO:0055114, GO:0071347, GO:0071354, GO:0071456, GO:0097190, GO:0106256, GO:1900119"/>
<entry key="61" type="xstring" value="GO:0001798, GO:0001934, GO:0001970, GO:0004866, GO:0005102, GO:0005515, GO:0005576, GO:0005615, GO:0005788, GO:0005886, GO:0006631, GO:0006954, GO:0006955, GO:0006956, GO:0006957, GO:0006958, GO:0007165, GO:0007186, GO:0009617, GO:0009986, GO:0010575, GO:0010828, GO:0010866, GO:0010884, GO:0010951, GO:0016322, GO:0030449, GO:0031715, GO:0032991, GO:0034774, GO:0035578, GO:0043312, GO:0043687, GO:0044267, GO:0045745, GO:0045766, GO:0048260, GO:0050776, GO:0060100, GO:0070062, GO:0072562, GO:0097242, GO:0097278, GO:0150062, GO:0150064, GO:1905114, GO:2000427"/>
<entry key="62" type="xstring" value="GO:0000413, GO:0001666, GO:0001932, GO:0001934, GO:0003755, GO:0003774, GO:0005515, GO:0005634, GO:0005654, GO:0005737, GO:0005739, GO:0005829, GO:0007049, GO:0007088, GO:0008013, GO:0010468, GO:0016607, GO:0016859, GO:0030182, GO:0030496, GO:0030512, GO:0031434, GO:0031647, GO:0032091, GO:0032092, GO:0032465, GO:0032480, GO:0032794, GO:0035307, GO:0036064, GO:0042177, GO:0043005, GO:0043524, GO:0043525, GO:0043547, GO:0045944, GO:0048156, GO:0050808, GO:0050815, GO:0050816, GO:0050821, GO:0051219, GO:0051443, GO:0060393, GO:0061051, GO:0070373, GO:0090263, GO:0098978, GO:0099524, GO:1900180, GO:1901796, GO:1902430, GO:2000146, GO:0046785"/>
<entry key="63" type="xstring" value="GO:0002102, GO:0004721, GO:0004725, GO:0005515, GO:0005654, GO:0005829, GO:0005925, GO:0006470, GO:0017124, GO:0035335, GO:0038128, GO:0042058, GO:0042246, GO:0042995, GO:0071345, GO:0071364, GO:1901185, GO:2000587, GO:0005634, GO:0004726, GO:0005737"/>
<entry key="64" type="xstring" value="GO:0001568, GO:0001758, GO:0001822, GO:0001889, GO:0001936, GO:0002138, GO:0003007, GO:0004028, GO:0005737, GO:0005829, GO:0006776, GO:0007494, GO:0008284, GO:0008285, GO:0009855, GO:0009954, GO:0010628, GO:0014032, GO:0016331, GO:0016918, GO:0021915, GO:0021983, GO:0030182, GO:0030324, GO:0030902, GO:0031016, GO:0031076, GO:0032355, GO:0033189, GO:0034097, GO:0035115, GO:0035799, GO:0042572, GO:0042573, GO:0042574, GO:0042904, GO:0043065, GO:0048471, GO:0048566, GO:0048738, GO:0051289, GO:0055114, GO:0060324, GO:0071300, GO:0090242, GO:0004029"/>
<entry key="65" type="xstring" value="GO:0005506, GO:0005515, GO:0005829, GO:0007623, GO:0009072, GO:0030279, GO:0035902, GO:0042427, GO:0045600, GO:0046219, GO:0046849, GO:0055114, GO:0060749, GO:0004510, GO:0043005"/>
<entry key="66" type="xstring" value="GO:0002003, GO:0004252, GO:0005576, GO:0008236, GO:0022617, GO:0030141, GO:0030901, GO:0034769, GO:0042277, GO:0045766, GO:0050727, GO:0062023, GO:0071333, GO:0140447, GO:0005615"/>
<entry key="67" type="xstring" value="GO:0001666, GO:0005515, GO:0005634, GO:0005654, GO:0005737, GO:0005829, GO:0006915, GO:0006919, GO:0006974, GO:0016706, GO:0018126, GO:0018401, GO:0031418, GO:0031545, GO:0042127, GO:0043523, GO:0055114, GO:0061418, GO:0031543, GO:0071456, GO:0008198"/>
<entry key="68" type="xstring" value="GO:0004052, GO:0005506, GO:0005515, GO:0005737, GO:0005829, GO:0006629, GO:0007568, GO:0010628, GO:0010656, GO:0016020, GO:0016165, GO:0019369, GO:0019372, GO:0019395, GO:0033559, GO:0042383, GO:0042554, GO:0042759, GO:0043280, GO:0043536, GO:0043651, GO:0047977, GO:0048661, GO:0050473, GO:0051121, GO:0051122, GO:0051901, GO:0061436, GO:0070062, GO:0071396, GO:0090331, GO:0097755, GO:1901751, GO:1905956, GO:2001301, GO:2001303, GO:2001306, GO:0016702, GO:0034440, GO:0005886"/>
<entry key="69" type="xstring" value="GO:0002353, GO:0002542, GO:0004252, GO:0005509, GO:0005515, GO:0005576, GO:0005615, GO:0005886, GO:0007597, GO:0010756, GO:0016485, GO:0016540, GO:0030194, GO:0031638, GO:0042730, GO:0045087, GO:0051787, GO:0051788, GO:0051919, GO:0062023, GO:0070062, GO:0005791, GO:0007596, GO:0006508"/>
<entry key="70" type="xstring" value="GO:0003878, GO:0005515, GO:0005524, GO:0005576, GO:0005654, GO:0005829, GO:0005886, GO:0006085, GO:0006101, GO:0006107, GO:0006695, GO:0008610, GO:0015936, GO:0016020, GO:0031325, GO:0035578, GO:0043312, GO:0046872, GO:0046949, GO:0070062, GO:1904813, GO:0006633"/>
<entry key="71" type="xstring" value="GO:0004346, GO:0005515, GO:0005789, GO:0005977, GO:0005980, GO:0006094, GO:0006641, GO:0008202, GO:0009743, GO:0010468, GO:0015760, GO:0016021, GO:0016773, GO:0030176, GO:0032094, GO:0032869, GO:0035264, GO:0042301, GO:0042593, GO:0042632, GO:0046415, GO:0046838, GO:1904638, GO:0016020, GO:0051156"/>
<entry key="72" type="xstring" value="GO:0003876, GO:0005515, GO:0005829, GO:0006188, GO:0032264, GO:0043101, GO:0046872, GO:0052652, GO:0097009, GO:0046033"/>
<entry key="73" type="xstring" value="GO:0004181, GO:0005737, GO:0005886, GO:0005887, GO:0006508, GO:0006760, GO:0008233, GO:0008652, GO:0009986, GO:0016020, GO:0016805, GO:0035609, GO:0046872, GO:0070062, GO:1904492, GO:1904493, GO:0004180"/>
<entry key="74" type="xstring" value="GO:0000166, GO:0005515, GO:0005654, GO:0005829, GO:0005886, GO:0006195, GO:0006259, GO:0007159, GO:0008253, GO:0009986, GO:0016020, GO:0016311, GO:0019674, GO:0031225, GO:0046086, GO:0046135, GO:0046872, GO:0050728, GO:0070062, GO:0006196"/>
<entry key="75" type="xstring" value="GO:0000122, GO:0000209, GO:0001568, GO:0001974, GO:0002027, GO:0002039, GO:0003181, GO:0003203, GO:0003281, GO:0003283, GO:0004842, GO:0005515, GO:0005634, GO:0005654, GO:0005730, GO:0005737, GO:0005829, GO:0005886, GO:0006511, GO:0006977, GO:0007089, GO:0008097, GO:0008270, GO:0008284, GO:0016032, GO:0016567, GO:0016579, GO:0016874, GO:0016925, GO:0018205, GO:0019789, GO:0019899, GO:0019904, GO:0030666, GO:0031625, GO:0031648, GO:0032436, GO:0032991, GO:0034504, GO:0036369, GO:0042176, GO:0042802, GO:0043021, GO:0043130, GO:0043161, GO:0043518, GO:0045184, GO:0045892, GO:0045931, GO:0045944, GO:0046677, GO:0047485, GO:0051149, GO:0051603, GO:0051865, GO:0060411, GO:0061630, GO:0061663, GO:0065003, GO:0071157, GO:0071456, GO:0071480, GO:0072717, GO:0097110, GO:0097718, GO:1901796, GO:1901797, GO:1902254, GO:1990000, GO:0016604, GO:0001228, GO:0006357"/>
<entry key="76" type="xstring" value="GO:0003676, GO:0004551, GO:0004622, GO:0005044, GO:0005509, GO:0005615, GO:0005886, GO:0006897, GO:0006935, GO:0006955, GO:0008134, GO:0008270, GO:0009395, GO:0010634, GO:0016787, GO:0030149, GO:0030247, GO:0030334, GO:0034638, GO:0045765, GO:0048870, GO:0050731, GO:0090305, GO:2000394, GO:0004528, GO:0047391"/>
<entry key="77" type="xstring" value="GO:0000122, GO:0004197, GO:0004843, GO:0005515, GO:0005654, GO:0005813, GO:0006511, GO:0007049, GO:0007517, GO:0016020, GO:0016579, GO:0030332, GO:0031625, GO:0032922, GO:0042802, GO:0043153, GO:0045475, GO:0045931, GO:0046872, GO:0048471, GO:0048512, GO:0050821, GO:0005737"/>
<entry key="78" type="xstring" value="GO:0004175, GO:0004222, GO:0004252, GO:0005515, GO:0005576, GO:0006508, GO:0006509, GO:0007568, GO:0008201, GO:0008237, GO:0008270, GO:0009986, GO:0022617, GO:0030335, GO:0030574, GO:0031012, GO:0031293, GO:0031667, GO:0044849, GO:0060135, GO:0070062, GO:0071260, GO:0030198, GO:0005615"/>
<entry key="79" type="xstring" value="GO:0001958, GO:0003417, GO:0004175, GO:0004222, GO:0005509, GO:0005518, GO:0005576, GO:0005615, GO:0006508, GO:0008270, GO:0022617, GO:0030282, GO:0030574, GO:0031012, GO:0044267, GO:0060349, GO:1904645, GO:0030198"/>
<entry key="80" type="xstring" value="GO:0000278, GO:0003777, GO:0005524, GO:0005819, GO:0005829, GO:0005871, GO:0005874, GO:0006890, GO:0007018, GO:0007051, GO:0007052, GO:0007100, GO:0008017, GO:0016020, GO:0019886, GO:0019901, GO:0032991, GO:0046602, GO:0051301, GO:0072686, GO:0090307, GO:0000922, GO:0005876, GO:0005634, GO:0008574"/>
<entry key="81" type="xstring" value="GO:0004336, GO:0006683, GO:0006687, GO:0042552, GO:0043202, GO:0005764"/>
<entry key="82" type="xstring" value="GO:0000050, GO:0001657, GO:0002250, GO:0002829, GO:0004053, GO:0005515, GO:0005759, GO:0006809, GO:0006941, GO:0032651, GO:0032696, GO:0032700, GO:0032720, GO:0045087, GO:0071641, GO:0071644, GO:0071650, GO:1900425, GO:1903426, GO:1905403, GO:2000562, GO:2000774, GO:0005739, GO:0030145, GO:0019547, GO:0005737"/>
<entry key="83" type="xstring" value="GO:0000082, GO:0000784, GO:0005515, GO:0005524, GO:0005634, GO:0005654, GO:0006260, GO:0016020, GO:0042555, GO:0071162, GO:0003678, GO:0003697, GO:0000727, GO:0006268, GO:0006267, GO:0003688, GO:0006271, GO:1902975"/>
<entry key="84" type="xstring" value="GO:0000165, GO:0000209, GO:0000502, GO:0002223, GO:0002479, GO:0004298, GO:0005515, GO:0005576, GO:0005634, GO:0005654, GO:0005829, GO:0005839, GO:0006521, GO:0010972, GO:0016032, GO:0016579, GO:0019774, GO:0031145, GO:0031146, GO:0033209, GO:0034774, GO:0038061, GO:0038095, GO:0043161, GO:0043312, GO:0043488, GO:0043687, GO:0050852, GO:0055085, GO:0060071, GO:0061418, GO:0070062, GO:0070498, GO:0090090, GO:0090263, GO:1901990, GO:1902036, GO:1904813, GO:0004175, GO:0010499, GO:0005737"/>
<entry key="85" type="xstring" value="GO:0000122, GO:0000790, GO:0001085, GO:0001102, GO:0001666, GO:0002039, GO:0002223, GO:0003682, GO:0003684, GO:0003713, GO:0003714, GO:0004402, GO:0005515, GO:0005634, GO:0005654, GO:0005737, GO:0006355, GO:0006367, GO:0006473, GO:0007165, GO:0007219, GO:0007221, GO:0008134, GO:0008270, GO:0008589, GO:0016032, GO:0016407, GO:0016573, GO:0016604, GO:0018076, GO:0019216, GO:0030511, GO:0031648, GO:0032481, GO:0034644, GO:0042592, GO:0042733, GO:0042981, GO:0043426, GO:0045637, GO:0045747, GO:0045893, GO:0045944, GO:0048511, GO:0061418, GO:0061733, GO:0065003, GO:1900034, GO:1904837, GO:1990258, GO:0031490, GO:0005667, GO:0000123"/>
<entry key="86" type="xstring" value="GO:0002931, GO:0005737, GO:0005739, GO:0005759, GO:0005777, GO:0005782, GO:0005829, GO:0006085, GO:0006625, GO:0006633, GO:0006637, GO:0010906, GO:0019395, GO:0031998, GO:0042802, GO:0046321, GO:0050080, GO:2001294"/>
<entry key="87" type="xstring" value="GO:0004252, GO:0005515, GO:0005789, GO:0005886, GO:0005887, GO:0005911, GO:0006508, GO:0008233, GO:0008236, GO:0008360, GO:0009986, GO:0010628, GO:0010719, GO:0010756, GO:0016021, GO:0016324, GO:0030307, GO:0034769, GO:0043025, GO:0043066, GO:0043923, GO:0048012, GO:0050680, GO:0050910, GO:0070008, GO:0070062, GO:0071805, GO:0090103, GO:0097066, GO:0097195, GO:2000347, GO:2000611, GO:0031965"/>
<entry key="88" type="xstring" value="GO:0004177, GO:0005634, GO:0005829, GO:0005874, GO:0006508, GO:0008236, GO:0031252, GO:0042802"/>
<entry key="89" type="xstring" value="GO:0004630, GO:0005515, GO:0005789, GO:0005886, GO:0006654, GO:0007010, GO:0007264, GO:0016042, GO:0035091, GO:0036465, GO:0038096, GO:0048017, GO:0070290, GO:0098793, GO:0048870"/>
<entry key="90" type="xstring" value="GO:0000038, GO:0001676, GO:0004467, GO:0005324, GO:0005515, GO:0005524, GO:0005783, GO:0005789, GO:0006699, GO:0009925, GO:0015721, GO:0016491, GO:0030176, GO:0031957, GO:0032991, GO:0044877, GO:0047747, GO:0055114, GO:0046951, GO:0015911, GO:0015245, GO:0006642"/>
<entry key="91" type="xstring" value="GO:0005506, GO:0005515, GO:0005829, GO:0008270, GO:0008336, GO:0042802, GO:0045329, GO:0055114, GO:0070062, GO:0005739"/>
<entry key="92" type="xstring" value="GO:0000122, GO:0000977, GO:0000978, GO:0001102, GO:0001666, GO:0001756, GO:0001966, GO:0002039, GO:0002209, GO:0002223, GO:0003677, GO:0003682, GO:0003684, GO:0003713, GO:0004402, GO:0004468, GO:0005515, GO:0005634, GO:0005654, GO:0005694, GO:0005829, GO:0006110, GO:0006283, GO:0006355, GO:0006473, GO:0006475, GO:0006915, GO:0006977, GO:0006990, GO:0007219, GO:0007221, GO:0007399, GO:0007507, GO:0007519, GO:0007611, GO:0007623, GO:0008013, GO:0008022, GO:0008134, GO:0008270, GO:0009887, GO:0010506, GO:0010742, GO:0010821, GO:0010976, GO:0016032, GO:0016407, GO:0016573, GO:0016579, GO:0016746, GO:0018076, GO:0018393, GO:0018394, GO:0030183, GO:0030220, GO:0030324, GO:0030511, GO:0031333, GO:0031648, GO:0032092, GO:0032481, GO:0032993, GO:0033613, GO:0034644, GO:0035257, GO:0035264, GO:0035855, GO:0036268, GO:0042771, GO:0043627, GO:0043923, GO:0043967, GO:0043969, GO:0045444, GO:0045652, GO:0045721, GO:0045747, GO:0045815, GO:0045893, GO:0045944, GO:0048156, GO:0050681, GO:0050821, GO:0051059, GO:0051091, GO:0051726, GO:0060325, GO:0060765, GO:0061418, GO:0061733, GO:0061920, GO:0061921, GO:0090043, GO:0097157, GO:0097677, GO:0140065, GO:0140066, GO:0140067, GO:0140068, GO:0140069, GO:1900034, GO:1901224, GO:1901796, GO:1904837, GO:1905636, GO:0001085, GO:0031490, GO:0000123, GO:0005667"/>
<entry key="93" type="xstring" value="GO:0003677, GO:0003909, GO:0005524, GO:0005654, GO:0006266, GO:0006281, GO:0006283, GO:0006284, GO:0006297, GO:0006298, GO:0009653, GO:0043231, GO:0046872, GO:0051301, GO:0071897, GO:0033151, GO:1903461, GO:0003910, GO:0005739, GO:0006273, GO:0005737, GO:0005634, GO:0051103"/>
<entry key="94" type="xstring" value="GO:0004503, GO:0005507, GO:0005515, GO:0005634, GO:0005737, GO:0005764, GO:0005798, GO:0005829, GO:0006583, GO:0006726, GO:0007601, GO:0008283, GO:0009411, GO:0009637, GO:0016021, GO:0033162, GO:0033280, GO:0042438, GO:0042470, GO:0042802, GO:0042803, GO:0043231, GO:0048471, GO:0048538, GO:0051591, GO:0055114, GO:0043473"/>
<entry key="95" type="xstring" value="GO:0002756, GO:0004842, GO:0005515, GO:0005634, GO:0005654, GO:0005737, GO:0005829, GO:0006915, GO:0007166, GO:0007249, GO:0007283, GO:0010803, GO:0016567, GO:0016579, GO:0016740, GO:0031398, GO:0032991, GO:0033209, GO:0034121, GO:0035666, GO:0038061, GO:0039535, GO:0042981, GO:0043066, GO:0043123, GO:0044877, GO:0045088, GO:0045121, GO:0046872, GO:0050727, GO:0060544, GO:0070424, GO:2000116, GO:0043027, GO:1990001, GO:0043154, GO:0061630, GO:0060546"/>
<entry key="96" type="xstring" value="GO:0000125, GO:0000776, GO:0000977, GO:0003682, GO:0003712, GO:0003713, GO:0004145, GO:0004402, GO:0004468, GO:0004861, GO:0005515, GO:0005634, GO:0005654, GO:0005671, GO:0005813, GO:0006338, GO:0006367, GO:0006473, GO:0007050, GO:0007219, GO:0007221, GO:0007507, GO:0008134, GO:0008285, GO:0010835, GO:0016032, GO:0016407, GO:0016579, GO:0018076, GO:0018393, GO:0018394, GO:0019901, GO:0031672, GO:0031674, GO:0032869, GO:0032991, GO:0042641, GO:0042826, GO:0043966, GO:0043970, GO:0045652, GO:0045722, GO:0045736, GO:0045747, GO:0045815, GO:0045944, GO:0046600, GO:0048511, GO:0060173, GO:0061733, GO:2000233"/>
<entry key="97" type="xstring" value="GO:0001540, GO:0003824, GO:0003990, GO:0004104, GO:0005515, GO:0005576, GO:0005641, GO:0005788, GO:0007612, GO:0008285, GO:0014016, GO:0016020, GO:0019695, GO:0019899, GO:0033265, GO:0042493, GO:0042802, GO:0043279, GO:0050783, GO:0050805, GO:0051384, GO:0051593, GO:0072562"/>
<entry key="98" type="xstring" value="GO:0002542, GO:0004252, GO:0005515, GO:0005576, GO:0005615, GO:0005886, GO:0006508, GO:0007597, GO:0022617, GO:0031638, GO:0031639, GO:0042730, GO:0051919, GO:0070062"/>
<entry key="99" type="xstring" value="GO:0000122, GO:0000278, GO:0000775, GO:0000791, GO:0000978, GO:0001741, GO:0003677, GO:0003682, GO:0003714, GO:0003886, GO:0005515, GO:0005634, GO:0005654, GO:0005720, GO:0005737, GO:0006306, GO:0006346, GO:0006349, GO:0007283, GO:0007568, GO:0008134, GO:0009008, GO:0009636, GO:0010212, GO:0010288, GO:0010942, GO:0016363, GO:0030182, GO:0032355, GO:0033189, GO:0042220, GO:0042493, GO:0042802, GO:0043045, GO:0043046, GO:0045814, GO:0046872, GO:0071230, GO:0071361, GO:0071456, GO:0090116, GO:0097284"/>
<entry key="100" type="xstring" value="GO:0004115, GO:0005575, GO:0005829, GO:0006198, GO:0007186, GO:0046872, GO:0004114, GO:0007165"/>
<entry key="101" type="xstring" value="GO:0004622, GO:0005515, GO:0005654, GO:0005789, GO:0005829, GO:0005886, GO:0006629, GO:0006633, GO:0006954, GO:0009966, GO:0019369, GO:0019433, GO:0019898, GO:0036155, GO:0042803, GO:0046464, GO:0047372, GO:0050727, GO:0051930, GO:0052651, GO:2000124, GO:0016020, GO:0016298"/>
<entry key="102" type="xstring" value="GO:0001525, GO:0002003, GO:0003081, GO:0004177, GO:0005765, GO:0005886, GO:0005887, GO:0005903, GO:0007267, GO:0008283, GO:0009897, GO:0016324, GO:0016477, GO:0031410, GO:0032835, GO:0045177, GO:0070006, GO:0070062, GO:0008217, GO:0006508, GO:0005737, GO:0042277, GO:0008270, GO:0007165, GO:0043171"/>
<entry key="103" type="xstring" value="GO:0003684, GO:0003887, GO:0003906, GO:0005515, GO:0005634, GO:0005654, GO:0005737, GO:0005874, GO:0005876, GO:0006261, GO:0006281, GO:0006284, GO:0006286, GO:0006287, GO:0006288, GO:0006290, GO:0006954, GO:0006974, GO:0007435, GO:0007568, GO:0008017, GO:0008630, GO:0010332, GO:0016446, GO:0016579, GO:0016829, GO:0019899, GO:0032991, GO:0045471, GO:0046872, GO:0048535, GO:0048536, GO:0048872, GO:0051402, GO:0055093, GO:0071707, GO:0071897, GO:0006297, GO:0006303"/>
<entry key="104" type="xstring" value="GO:0001676, GO:0004095, GO:0005739, GO:0005741, GO:0006006, GO:0006635, GO:0006641, GO:0006853, GO:0007623, GO:0009437, GO:0010883, GO:0014070, GO:0016020, GO:0019216, GO:0030855, GO:0031307, GO:0032000, GO:0042493, GO:0042755, GO:0042802, GO:0045471, GO:0050796, GO:0071398, GO:1990698, GO:0006631"/>
<entry key="105" type="xstring" value="GO:0000122, GO:0000790, GO:0000976, GO:0003682, GO:0003713, GO:0004386, GO:0005515, GO:0005524, GO:0005634, GO:0005654, GO:0006338, GO:0006355, GO:0006357, GO:0007286, GO:0007399, GO:0008094, GO:0008285, GO:0016514, GO:0030308, GO:0042393, GO:0043231, GO:0045111, GO:0045892, GO:0045893, GO:0045944, GO:0071564, GO:0071565, GO:0043044, GO:0003677"/>
<entry key="106" type="xstring" value="GO:0001540, GO:0001618, GO:0004175, GO:0004222, GO:0005515, GO:0005524, GO:0005615, GO:0005634, GO:0005737, GO:0005739, GO:0005777, GO:0005782, GO:0005829, GO:0006508, GO:0006625, GO:0008270, GO:0008286, GO:0008340, GO:0009897, GO:0009986, GO:0010815, GO:0010992, GO:0016323, GO:0016887, GO:0019885, GO:0030163, GO:0031597, GO:0031626, GO:0032092, GO:0042277, GO:0042447, GO:0042803, GO:0043171, GO:0043559, GO:0044257, GO:0044877, GO:0045732, GO:0045861, GO:0046718, GO:0050435, GO:0051603, GO:0070062, GO:0097242, GO:0140036, GO:0150094, GO:1901142, GO:1901143, GO:1903715"/>
<entry key="107" type="xstring" value="GO:0000721, GO:0003939, GO:0005615, GO:0005829, GO:0006006, GO:0006062, GO:0006970, GO:0008270, GO:0009725, GO:0016020, GO:0019640, GO:0030246, GO:0030317, GO:0031514, GO:0031667, GO:0031966, GO:0042493, GO:0042802, GO:0046370, GO:0046526, GO:0046686, GO:0046688, GO:0050255, GO:0051160, GO:0051164, GO:0051287, GO:0055114, GO:0070062"/>
<entry key="108" type="xstring" value="GO:0000187, GO:0000303, GO:0001541, GO:0001819, GO:0001890, GO:0001895, GO:0001975, GO:0002262, GO:0002576, GO:0004784, GO:0005507, GO:0005515, GO:0005576, GO:0005615, GO:0005634, GO:0005654, GO:0005737, GO:0005739, GO:0005758, GO:0005759, GO:0005764, GO:0005777, GO:0005829, GO:0006749, GO:0006801, GO:0006879, GO:0007283, GO:0007566, GO:0007569, GO:0007605, GO:0007626, GO:0008089, GO:0008090, GO:0008217, GO:0008270, GO:0009408, GO:0010033, GO:0019226, GO:0019430, GO:0030346, GO:0031045, GO:0031410, GO:0031667, GO:0032287, GO:0032839, GO:0032930, GO:0032991, GO:0033081, GO:0034465, GO:0034599, GO:0035722, GO:0035865, GO:0040014, GO:0042493, GO:0042542, GO:0042554, GO:0042802, GO:0043025, GO:0043065, GO:0043085, GO:0043087, GO:0043524, GO:0045471, GO:0045541, GO:0045859, GO:0046620, GO:0046677, GO:0046688, GO:0046716, GO:0048365, GO:0048538, GO:0048678, GO:0050665, GO:0050728, GO:0050766, GO:0051087, GO:0051881, GO:0055114, GO:0060047, GO:0060052, GO:0060087, GO:0060088, GO:0070062, GO:0071276, GO:0071318, GO:0072593, GO:0097332, GO:1902177, GO:1904115, GO:0005886"/>
<entry key="109" type="xstring" value="GO:0000422, GO:0001957, GO:0001968, GO:0002224, GO:0004197, GO:0005515, GO:0005518, GO:0005576, GO:0005615, GO:0005654, GO:0005764, GO:0006508, GO:0006590, GO:0008234, GO:0009897, GO:0016324, GO:0022617, GO:0030574, GO:0036021, GO:0043202, GO:0043231, GO:0043394, GO:0045453, GO:0045616, GO:0051603, GO:0061037, GO:0006955"/>
<entry key="110" type="xstring" value="GO:0001822, GO:0001823, GO:0002003, GO:0002018, GO:0004190, GO:0005102, GO:0005159, GO:0005515, GO:0005576, GO:0005615, GO:0005737, GO:0005886, GO:0006508, GO:0008217, GO:0008233, GO:0008584, GO:0009755, GO:0032496, GO:0035690, GO:0035902, GO:0042756, GO:0043408, GO:0045177, GO:0048469, GO:0050435, GO:0051591, GO:0070305"/>
<entry key="111" type="xstring" value="GO:0001655, GO:0001889, GO:0003865, GO:0005789, GO:0006702, GO:0006710, GO:0007530, GO:0008584, GO:0009055, GO:0009267, GO:0014850, GO:0016021, GO:0016101, GO:0021510, GO:0021766, GO:0021794, GO:0021854, GO:0021983, GO:0021987, GO:0022900, GO:0030154, GO:0030539, GO:0030540, GO:0032354, GO:0032869, GO:0033218, GO:0042428, GO:0042448, GO:0042493, GO:0042747, GO:0043025, GO:0043209, GO:0043627, GO:0047751, GO:0048471, GO:0060348, GO:0060416, GO:0060992, GO:0070402, GO:0070852, GO:0071320, GO:0071363, GO:0071392, GO:0071394, GO:0071549, GO:0071872, GO:0016491, GO:0006694"/>
<entry key="112" type="xstring" value="GO:0004418, GO:0005515, GO:0005829, GO:0006782, GO:0006783, GO:0018160, GO:0005737"/>
<entry key="113" type="xstring" value="GO:0001843, GO:0004252, GO:0005615, GO:0005886, GO:0005887, GO:0006508, GO:0008236, GO:0016323, GO:0019897, GO:0030216, GO:0060672, GO:0070268"/>
<entry key="114" type="xstring" value="GO:0005789, GO:0005887, GO:0006636, GO:0016020, GO:0016213, GO:0036109, GO:0043651, GO:0055114"/>
<entry key="115" type="xstring" value="GO:0070213, GO:0140289, GO:1990404, GO:0005622, GO:0006471, GO:0003950"/>
<entry key="116" type="xstring" value="GO:0000287, GO:0003723, GO:0004826, GO:0005515, GO:0005524, GO:0005737, GO:0005829, GO:0006412, GO:0006418, GO:0006432, GO:0009328, GO:0016020, GO:0051290"/>
<entry key="117" type="xstring" value="GO:0000287, GO:0004722, GO:0005515, GO:0005730, GO:0005829, GO:0006470, GO:0006499, GO:0016020, GO:0030145, GO:0032688, GO:0035970, GO:0043124, GO:0050687, GO:0106306, GO:0106307, GO:1901223, GO:0005634, GO:0090263"/>
<entry key="118" type="xstring" value="GO:0000052, GO:0003073, GO:0003824, GO:0005829, GO:0006527, GO:0007263, GO:0008285, GO:0016403, GO:0043116, GO:0045429, GO:0045766, GO:0046872, GO:0050999, GO:0070062, GO:1900038, GO:0006525, GO:0016597"/>
<entry key="119" type="xstring" value="GO:0002931, GO:0004197, GO:0004843, GO:0005515, GO:0005737, GO:0005789, GO:0005829, GO:0007412, GO:0007628, GO:0008242, GO:0008283, GO:0016241, GO:0016579, GO:0016874, GO:0019233, GO:0019896, GO:0031625, GO:0031694, GO:0035690, GO:0042755, GO:0043025, GO:0043130, GO:0043161, GO:0043407, GO:0044306, GO:0048747, GO:0050905, GO:1904115, GO:0005886"/>
<entry key="120" type="xstring" value="GO:0004252, GO:0005044, GO:0005515, GO:0005903, GO:0006508, GO:0006897, GO:0016021, GO:0016020"/>
<entry key="121" type="xstring" value="GO:0005178, GO:0005515, GO:0005576, GO:0005615, GO:0005788, GO:0006508, GO:0008201, GO:0008233, GO:0008237, GO:0008270, GO:0022617, GO:0042742, GO:0044691, GO:0050840, GO:0062023, GO:0120163, GO:0004222, GO:0031012, GO:0030198"/>
<entry key="122" type="xstring" value="GO:0001822, GO:0002009, GO:0004064, GO:0004089, GO:0005515, GO:0005737, GO:0005829, GO:0005886, GO:0005902, GO:0008270, GO:0009268, GO:0010043, GO:0015701, GO:0016323, GO:0030424, GO:0032230, GO:0032849, GO:0038166, GO:0042475, GO:0043209, GO:0043627, GO:0044070, GO:0045177, GO:0045672, GO:0045780, GO:0046903, GO:0048545, GO:0051453, GO:0070062, GO:0071498, GO:2001150, GO:2001225, GO:0015670, GO:0016836, GO:0006730"/>
<entry key="123" type="xstring" value="GO:0004112, GO:0004118, GO:0005575, GO:0005829, GO:0007186, GO:0008152, GO:0030553, GO:0046872, GO:0047555, GO:0007165, GO:0010754, GO:0043951, GO:0004114"/>
<entry key="124" type="xstring" value="GO:0005095, GO:0005515, GO:0005829, GO:0005856, GO:0005929, GO:0007601, GO:0017137, GO:0030659, GO:0031410, GO:0034260, GO:0050896, GO:0005737"/>
<entry key="125" type="xstring" value="GO:0003868, GO:0005829, GO:0006559, GO:0006572, GO:0046872, GO:0055114, GO:0070062, GO:0000139, GO:0005789"/>
<entry key="126" type="xstring" value="GO:0005515, GO:0005783, GO:0005794, GO:0005829, GO:0010613, GO:0032587, GO:0042383, GO:0043204, GO:0046068, GO:0046069, GO:0046872, GO:0047555, GO:0048471, GO:0007165, GO:0019934, GO:0004114"/>
<entry key="127" type="xstring" value="GO:0004507, GO:0005506, GO:0005739, GO:0005743, GO:0006700, GO:0006704, GO:0006955, GO:0008217, GO:0016125, GO:0020037, GO:0032342, GO:0032870, GO:0034651, GO:0035865, GO:0042593, GO:0055114, GO:0034650, GO:0071375, GO:0047783, GO:0008203"/>
<entry key="128" type="xstring" value="GO:0004464, GO:0005515, GO:0005635, GO:0005640, GO:0005783, GO:0005789, GO:0006691, GO:0008047, GO:0008289, GO:0016021, GO:0019372, GO:0031965, GO:0042759, GO:0042802, GO:0043085, GO:0043231, GO:0098869, GO:2001301, GO:0004602, GO:0004364, GO:0019370"/>
<entry key="129" type="xstring" value="GO:0001666, GO:0002102, GO:0002526, GO:0002544, GO:0005178, GO:0005615, GO:0005769, GO:0005783, GO:0005794, GO:0005886, GO:0005902, GO:0007155, GO:0007157, GO:0007159, GO:0007160, GO:0007568, GO:0007584, GO:0008131, GO:0009308, GO:0009897, GO:0009986, GO:0010043, GO:0010212, GO:0019221, GO:0022614, GO:0030175, GO:0030183, GO:0030198, GO:0032496, GO:0034113, GO:0035094, GO:0035584, GO:0035924, GO:0042102, GO:0042383, GO:0045177, GO:0045471, GO:0050776, GO:0050839, GO:0050901, GO:0055114, GO:0060326, GO:0060333, GO:0060384, GO:0060945, GO:0070062, GO:0071065, GO:0071356, GO:0140039, GO:1904646, GO:0005887"/>
<entry key="130" type="xstring" value="GO:0000785, GO:0001666, GO:0001824, GO:0004198, GO:0005509, GO:0005515, GO:0005634, GO:0005737, GO:0005758, GO:0005764, GO:0005783, GO:0005794, GO:0005829, GO:0005886, GO:0005925, GO:0006508, GO:0007520, GO:0007565, GO:0008092, GO:0008234, GO:0009897, GO:0010666, GO:0019899, GO:0022617, GO:0030425, GO:0030864, GO:0031143, GO:0032675, GO:0035458, GO:0042542, GO:0043025, GO:0044877, GO:0045121, GO:0048266, GO:0051493, GO:0051603, GO:0070062, GO:0071222, GO:0071230, GO:0097038, GO:1901216, GO:1901741, GO:2001247"/>
<entry key="131" type="xstring" value="GO:0000287, GO:0004667, GO:0005509, GO:0005515, GO:0005654, GO:0005737, GO:0005829, GO:0006693, GO:0007165, GO:0007626, GO:0019371, GO:0042803, GO:0043231, GO:1901687, GO:2000255, GO:0004364, GO:0006749"/>
<entry key="132" type="xstring" value="GO:0001523, GO:0003016, GO:0005504, GO:0005739, GO:0005829, GO:0006069, GO:0008270, GO:0009055, GO:0010430, GO:0018119, GO:0018467, GO:0022900, GO:0032496, GO:0042802, GO:0045777, GO:0051409, GO:0051775, GO:0051903, GO:0070062, GO:0106321, GO:0106322, GO:0046294, GO:0004024"/>
<entry key="133" type="xstring" value="GO:0001822, GO:0004957, GO:0005654, GO:0005829, GO:0006693, GO:0007179, GO:0007565, GO:0007567, GO:0016323, GO:0016404, GO:0016616, GO:0019372, GO:0030728, GO:0032355, GO:0032496, GO:0042759, GO:0042802, GO:0043065, GO:0045471, GO:0045786, GO:0051287, GO:0055114, GO:0070062, GO:0070403, GO:0070493, GO:0097070, GO:1904707, GO:1905828, GO:2001301, GO:0005737"/>
<entry key="134" type="xstring" value="GO:0001525, GO:0002250, GO:0002474, GO:0004177, GO:0005138, GO:0005151, GO:0005515, GO:0005576, GO:0005615, GO:0005783, GO:0005788, GO:0005789, GO:0005829, GO:0006509, GO:0008217, GO:0008235, GO:0008270, GO:0009617, GO:0016020, GO:0016021, GO:0019885, GO:0045088, GO:0045444, GO:0045766, GO:0070062, GO:0043171, GO:0005737, GO:0007165, GO:0042277, GO:0005886, GO:0070006, GO:0006508"/>
<entry key="135" type="xstring" value="GO:0003091, GO:0005516, GO:0005524, GO:0005634, GO:0005737, GO:0005886, GO:0005887, GO:0006171, GO:0007186, GO:0007189, GO:0007190, GO:0007193, GO:0007409, GO:0007420, GO:0007616, GO:0007623, GO:0008294, GO:0010226, GO:0019933, GO:0032793, GO:0034199, GO:0042493, GO:0042752, GO:0045121, GO:0046872, GO:0070062, GO:0071277, GO:0071377, GO:0098686, GO:0098978, GO:0099061, GO:0150076, GO:1900273, GO:1904322, GO:2000300, GO:0004016"/>
<entry key="136" type="xstring" value="GO:0000139, GO:0001525, GO:0001542, GO:0001701, GO:0001974, GO:0002028, GO:0003057, GO:0003100, GO:0003180, GO:0003184, GO:0003203, GO:0003785, GO:0004517, GO:0005515, GO:0005516, GO:0005634, GO:0005737, GO:0005794, GO:0005829, GO:0005856, GO:0005886, GO:0005901, GO:0006527, GO:0006809, GO:0007005, GO:0008217, GO:0008285, GO:0009408, GO:0010181, GO:0010544, GO:0010628, GO:0014740, GO:0014806, GO:0019430, GO:0020037, GO:0030324, GO:0030666, GO:0031284, GO:0031644, GO:0031663, GO:0034405, GO:0034617, GO:0034618, GO:0042311, GO:0043267, GO:0043536, GO:0043542, GO:0045454, GO:0045747, GO:0045766, GO:0046870, GO:0048662, GO:0048873, GO:0050660, GO:0050661, GO:0050999, GO:0051346, GO:0051926, GO:0055114, GO:0060412, GO:0070168, GO:0097110, GO:0097746, GO:1902042, GO:0009725, GO:0032496, GO:0007263, GO:0045776, GO:0012506, GO:0016491, GO:0003958, GO:0016709"/>
<entry key="137" type="xstring" value="GO:0001523, GO:0001758, GO:0004029, GO:0005096, GO:0005497, GO:0005515, GO:0005737, GO:0005829, GO:0006069, GO:0006081, GO:0042572, GO:0043547, GO:0051287, GO:0055114, GO:0061624, GO:0070062, GO:0120163, GO:0018479"/>
<entry key="138" type="xstring" value="GO:0000287, GO:0000400, GO:0000403, GO:0000405, GO:0000723, GO:0000731, GO:0000781, GO:0003677, GO:0003678, GO:0003682, GO:0004386, GO:0004527, GO:0005515, GO:0005524, GO:0005654, GO:0005657, GO:0005730, GO:0005813, GO:0006259, GO:0006260, GO:0006284, GO:0006302, GO:0006974, GO:0006979, GO:0007420, GO:0007568, GO:0007569, GO:0008408, GO:0009267, GO:0009378, GO:0010225, GO:0010259, GO:0016607, GO:0016887, GO:0030145, GO:0031297, GO:0032405, GO:0032508, GO:0040009, GO:0042803, GO:0042981, GO:0043005, GO:0043138, GO:0044806, GO:0044877, GO:0051345, GO:0051880, GO:0061749, GO:0061820, GO:0061821, GO:0061849, GO:0070337, GO:0071480, GO:0090305, GO:0090656, GO:0098530, GO:1901796, GO:1902570, GO:1905773, GO:0005694, GO:0006268, GO:0006310, GO:0000724, GO:0005737, GO:0006281, GO:0005634"/>
<entry key="139" type="xstring" value="GO:0000166, GO:0000287, GO:0001913, GO:0001975, GO:0004422, GO:0005515, GO:0005737, GO:0005829, GO:0006164, GO:0006166, GO:0006178, GO:0007625, GO:0007626, GO:0021756, GO:0021895, GO:0021954, GO:0032264, GO:0042417, GO:0042802, GO:0043101, GO:0043103, GO:0045964, GO:0046038, GO:0046040, GO:0046100, GO:0046651, GO:0048813, GO:0051289, GO:0052657, GO:0070062, GO:0032263, GO:0006168"/>
<entry key="140" type="xstring" value="GO:0004175, GO:0004252, GO:0005515, GO:0005576, GO:0005615, GO:0006508, GO:0008233, GO:0008237, GO:0008270, GO:0010727, GO:0019221, GO:0022617, GO:0030574, GO:0031012, GO:0031334, GO:0071492, GO:0071732, GO:0150077, GO:1903209, GO:1904645, GO:0004222, GO:0030198"/>
<entry key="141" type="xstring" value="GO:0001525, GO:0001618, GO:0004177, GO:0005615, GO:0005765, GO:0005793, GO:0005886, GO:0008237, GO:0009897, GO:0016021, GO:0030154, GO:0030667, GO:0038023, GO:0043312, GO:0046718, GO:0070062, GO:0042277, GO:0005737, GO:0008270, GO:0008217, GO:0007165, GO:0006508, GO:0070006, GO:0043171"/>
<entry key="142" type="xstring" value="GO:0005515, GO:0005791, GO:0005793, GO:0005794, GO:0005802, GO:0005886, GO:0008270, GO:0009986, GO:0015701, GO:0016020, GO:0016324, GO:0030658, GO:0030667, GO:0031362, GO:0031526, GO:0048471, GO:0070062, GO:0016323, GO:0006730, GO:0004089, GO:0016836"/>
<entry key="143" type="xstring" value="GO:0005506, GO:0005789, GO:0005881, GO:0008202, GO:0008389, GO:0009804, GO:0017144, GO:0019899, GO:0020037, GO:0042738, GO:0046226, GO:0005737, GO:0008395, GO:0019373, GO:0043231, GO:0016712, GO:0006082, GO:0006805, GO:0008392, GO:0055114"/>
<entry key="144" type="xstring" value="GO:0004252, GO:0005634, GO:0070062, GO:0031638, GO:0003073, GO:0030141"/>
<entry key="145" type="xstring" value="GO:0003677, GO:0005654, GO:0006266, GO:0006306, GO:0006307, GO:0008168, GO:0009008, GO:0016020, GO:0043066, GO:0046872, GO:2000781, GO:0003908, GO:0006281, GO:0005634"/>
<entry key="146" type="xstring" value="GO:0005102, GO:0005576, GO:0005615, GO:0005975, GO:0006027, GO:0016020, GO:0019904, GO:0030214, GO:0035578, GO:0043202, GO:0043231, GO:0043312, GO:0070062, GO:1904813, GO:0004566, GO:0019391, GO:0030246"/>
<entry key="147" type="xstring" value="GO:0000118, GO:0000122, GO:0001226, GO:0001934, GO:0003682, GO:0003714, GO:0004407, GO:0005515, GO:0005634, GO:0005654, GO:0005737, GO:0005794, GO:0005829, GO:0005886, GO:0006325, GO:0006476, GO:0007623, GO:0008134, GO:0017053, GO:0019216, GO:0019899, GO:0030332, GO:0031398, GO:0031647, GO:0032008, GO:0032041, GO:0032922, GO:0033558, GO:0042307, GO:0042752, GO:0042826, GO:0043066, GO:0045892, GO:0045944, GO:0046329, GO:0051059, GO:0051225, GO:0071498, GO:0072686, GO:0120162, GO:0010832, GO:0070933, GO:0070932"/>
<entry key="148" type="xstring" value="GO:0001822, GO:0001889, GO:0001920, GO:0002092, GO:0003723, GO:0004252, GO:0005515, GO:0005576, GO:0005615, GO:0005737, GO:0005764, GO:0005765, GO:0005769, GO:0005770, GO:0005783, GO:0005788, GO:0005791, GO:0005794, GO:0005886, GO:0006641, GO:0006644, GO:0006915, GO:0007041, GO:0008203, GO:0009267, GO:0009986, GO:0010469, GO:0010989, GO:0016540, GO:0019871, GO:0022008, GO:0030134, GO:0030169, GO:0030182, GO:0030547, GO:0031232, GO:0032802, GO:0032805, GO:0032869, GO:0034185, GO:0034189, GO:0034190, GO:0034383, GO:0036020, GO:0042157, GO:0042632, GO:0043523, GO:0043525, GO:0043621, GO:0043687, GO:0044267, GO:0048471, GO:0050750, GO:0070326, GO:1905596, GO:1905598, GO:1905601, GO:1990666, GO:1990667, GO:2000272, GO:2000650"/>
<entry key="149" type="xstring" value="GO:0005789, GO:0006629, GO:0008209, GO:0015020, GO:0016020, GO:0016021, GO:0052695, GO:0001972, GO:0043231, GO:0008194"/>
<entry key="150" type="xstring" value="GO:0000724, GO:0000784, GO:0003677, GO:0003684, GO:0003690, GO:0004519, GO:0004523, GO:0004527, GO:0005515, GO:0005634, GO:0005654, GO:0005730, GO:0005739, GO:0006260, GO:0006281, GO:0006284, GO:0006302, GO:0007613, GO:0008309, GO:0008409, GO:0009650, GO:0016020, GO:0017108, GO:0032201, GO:0032991, GO:0043137, GO:0045876, GO:0048256, GO:0090305, GO:0090502, GO:0030145, GO:0000287"/>
<entry key="151" type="xstring" value="GO:0000023, GO:0002026, GO:0002086, GO:0003007, GO:0004558, GO:0005764, GO:0005765, GO:0005886, GO:0005980, GO:0005985, GO:0006006, GO:0007040, GO:0007626, GO:0009888, GO:0016020, GO:0030246, GO:0032450, GO:0035577, GO:0043181, GO:0043202, GO:0043312, GO:0046716, GO:0050884, GO:0050885, GO:0060048, GO:0070062, GO:0070821, GO:0101003"/>
<entry key="152" type="xstring" value="GO:0001519, GO:0001666, GO:0001676, GO:0004504, GO:0004598, GO:0005507, GO:0005509, GO:0005515, GO:0005802, GO:0005886, GO:0006357, GO:0007417, GO:0007507, GO:0007595, GO:0008270, GO:0009268, GO:0009404, GO:0009986, GO:0010043, GO:0016020, GO:0016021, GO:0018032, GO:0019901, GO:0022602, GO:0030658, GO:0030667, GO:0031418, GO:0032355, GO:0032956, GO:0042476, GO:0042493, GO:0042802, GO:0043005, GO:0043204, GO:0046688, GO:0048471, GO:0050708, GO:0051384, GO:0055114, GO:0060135, GO:0060173, GO:0062112, GO:0070062, GO:0005576"/>
<entry key="153" type="xstring" value="GO:0004565, GO:0005515, GO:0005576, GO:0005737, GO:0005794, GO:0006027, GO:0006687, GO:0016936, GO:0019388, GO:0035578, GO:0042340, GO:0042803, GO:0043202, GO:0043231, GO:0043312, GO:0044262, GO:0048471, GO:0051413, GO:0070062, GO:1904016, GO:1904813, GO:0005773"/>
<entry key="154" type="xstring" value="GO:0001523, GO:0004465, GO:0004620, GO:0004806, GO:0005102, GO:0005509, GO:0005515, GO:0005576, GO:0005615, GO:0005886, GO:0006631, GO:0006633, GO:0006641, GO:0006644, GO:0008201, GO:0008970, GO:0009409, GO:0009617, GO:0009749, GO:0009986, GO:0010744, GO:0010884, GO:0010886, GO:0010890, GO:0017129, GO:0019432, GO:0019433, GO:0031670, GO:0032722, GO:0032731, GO:0032755, GO:0032760, GO:0034185, GO:0034361, GO:0034371, GO:0034372, GO:0042493, GO:0042627, GO:0042632, GO:0042803, GO:0043395, GO:0043495, GO:0045600, GO:0050729, GO:0051004, GO:0052739, GO:0052740, GO:0055096, GO:0070328, GO:0071398, GO:0071813, GO:1900077, GO:2000343, GO:0016042, GO:0016298"/>
<entry key="155" type="xstring" value="GO:0001666, GO:0001934, GO:0002446, GO:0002467, GO:0002690, GO:0004175, GO:0004222, GO:0005112, GO:0005138, GO:0005178, GO:0005515, GO:0005737, GO:0005829, GO:0005886, GO:0005887, GO:0006508, GO:0006509, GO:0007155, GO:0007173, GO:0007220, GO:0008233, GO:0008237, GO:0008284, GO:0009986, GO:0010820, GO:0015629, GO:0016020, GO:0016324, GO:0017124, GO:0030165, GO:0030183, GO:0030307, GO:0030335, GO:0030511, GO:0030512, GO:0031293, GO:0032496, GO:0032722, GO:0033025, GO:0033077, GO:0033209, GO:0033627, GO:0035313, GO:0035624, GO:0042493, GO:0043536, GO:0045121, GO:0045737, GO:0045741, GO:0046872, GO:0048536, GO:0048870, GO:0050830, GO:0051272, GO:0071403, GO:0120163, GO:1900087, GO:1903265, GO:1905564, GO:0005911, GO:0005925, GO:0032587, GO:0007219"/>
<entry key="156" type="xstring" value="GO:0006508, GO:0019886, GO:0043202, GO:0062023, GO:0070062, GO:1903561, GO:0051603, GO:0004197, GO:0005615, GO:0005764"/>
<entry key="157" type="xstring" value="GO:0001554, GO:0001666, GO:0001782, GO:0002020, GO:0004190, GO:0004197, GO:0004861, GO:0005123, GO:0005515, GO:0005634, GO:0005654, GO:0005829, GO:0006309, GO:0006508, GO:0006915, GO:0006974, GO:0007413, GO:0007507, GO:0007605, GO:0007611, GO:0008233, GO:0008627, GO:0009411, GO:0009749, GO:0010165, GO:0016005, GO:0016241, GO:0016485, GO:0019221, GO:0021766, GO:0030218, GO:0030220, GO:0030889, GO:0031264, GO:0031647, GO:0032025, GO:0032355, GO:0032496, GO:0034349, GO:0034612, GO:0035094, GO:0035329, GO:0042060, GO:0042493, GO:0042542, GO:0043025, GO:0043029, GO:0043066, GO:0043085, GO:0043200, GO:0043525, GO:0044877, GO:0045121, GO:0045165, GO:0045736, GO:0046007, GO:0046677, GO:0048011, GO:0051146, GO:0051384, GO:0051402, GO:0071887, GO:0072734, GO:0097153, GO:0097190, GO:0097192, GO:0097194, GO:0097199, GO:0097200, GO:1902004, GO:0030216, GO:0043065, GO:0030182, GO:0005737"/>
<entry key="158" type="xstring" value="GO:0000122, GO:0004725, GO:0004726, GO:0005178, GO:0005515, GO:0005654, GO:0005783, GO:0005793, GO:0005829, GO:0008285, GO:0008286, GO:0010804, GO:0010888, GO:0019901, GO:0019905, GO:0030183, GO:0030217, GO:0030218, GO:0030971, GO:0035335, GO:0042059, GO:0042532, GO:0042593, GO:0045650, GO:0045722, GO:0046627, GO:0050728, GO:0050860, GO:0050922, GO:0060334, GO:0060336, GO:0060339, GO:0061099, GO:0070104, GO:0070373, GO:0071345, GO:0097677, GO:1902202, GO:1902206, GO:1902215, GO:1902227, GO:1902233, GO:1902237, GO:1903899, GO:2000587, GO:0005886"/>
<entry key="159" type="xstring" value="GO:0000187, GO:0002227, GO:0002446, GO:0004623, GO:0005102, GO:0005509, GO:0005576, GO:0005615, GO:0006633, GO:0006654, GO:0007015, GO:0007165, GO:0008284, GO:0009986, GO:0010524, GO:0016042, GO:0019370, GO:0019731, GO:0030141, GO:0030593, GO:0032052, GO:0032431, GO:0032637, GO:0032869, GO:0035556, GO:0036148, GO:0036149, GO:0036150, GO:0036151, GO:0036152, GO:0045944, GO:0046324, GO:0046470, GO:0046471, GO:0047498, GO:0048146, GO:0050482, GO:0050714, GO:0050778, GO:0050830, GO:0051092, GO:0061844, GO:0102567, GO:0102568, GO:1904635"/>
<entry key="160" type="xstring" value="GO:0005515, GO:0005829, GO:0006139, GO:0008119, GO:0017144, GO:0032259, GO:1904047"/>
<entry key="161" type="xstring" value="GO:0001554, GO:0003407, GO:0004197, GO:0005515, GO:0005634, GO:0005739, GO:0005829, GO:0006915, GO:0006977, GO:0007420, GO:0007568, GO:0008630, GO:0016020, GO:0016485, GO:0019899, GO:0019904, GO:0035234, GO:0042802, GO:0042981, GO:0043065, GO:0043066, GO:0043525, GO:0071260, GO:0097190, GO:0097194, GO:2001235, GO:0005737, GO:0097153, GO:0097199, GO:0097192, GO:0097200, GO:0006919"/>
<entry key="162" type="xstring" value="GO:0004348, GO:0005102, GO:0005124, GO:0005515, GO:0005764, GO:0005765, GO:0005783, GO:0005794, GO:0005802, GO:0006680, GO:0006687, GO:0006914, GO:0007040, GO:0008203, GO:0009267, GO:0009268, GO:0016241, GO:0019898, GO:0023021, GO:0030259, GO:0031333, GO:0032006, GO:0032268, GO:0032436, GO:0032715, GO:0033561, GO:0033574, GO:0035307, GO:0043202, GO:0043243, GO:0043407, GO:0043589, GO:0043627, GO:0046512, GO:0046513, GO:0046527, GO:0050295, GO:0050728, GO:0051247, GO:0070062, GO:0071356, GO:0071548, GO:0097066, GO:1901215, GO:1901805, GO:1903052, GO:1903061, GO:1904457, GO:1904925, GO:1905037, GO:1905165, GO:0007005, GO:0031175, GO:0036473"/>
<entry key="163" type="xstring" value="GO:0000083, GO:0000900, GO:0004799, GO:0005542, GO:0005634, GO:0005730, GO:0005737, GO:0005739, GO:0005743, GO:0005759, GO:0005829, GO:0006231, GO:0006235, GO:0007568, GO:0007623, GO:0008144, GO:0009636, GO:0015949, GO:0017148, GO:0019048, GO:0019860, GO:0032259, GO:0032570, GO:0033189, GO:0034097, GO:0035999, GO:0042493, GO:0042803, GO:0045471, GO:0046683, GO:0048589, GO:0051216, GO:0051384, GO:0051593, GO:0060574, GO:0071897, GO:0097421, GO:1990825"/>
<entry key="164" type="xstring" value="GO:0000151, GO:0000187, GO:0000724, GO:0000729, GO:0001650, GO:0003723, GO:0004842, GO:0005515, GO:0005524, GO:0005634, GO:0005654, GO:0005737, GO:0005829, GO:0006282, GO:0006301, GO:0006303, GO:0007254, GO:0016567, GO:0016574, GO:0031058, GO:0031372, GO:0031625, GO:0032991, GO:0033182, GO:0035370, GO:0043123, GO:0043130, GO:0045739, GO:0050852, GO:0051092, GO:0051443, GO:0061631, GO:0070062, GO:0070423, GO:0070498, GO:0070534, GO:0000209"/>
<entry key="165" type="xstring" value="GO:0001666, GO:0002017, GO:0003845, GO:0005496, GO:0005789, GO:0006704, GO:0007565, GO:0032094, GO:0032868, GO:0042493, GO:0051287, GO:0051384, GO:0055114"/>
<entry key="166" type="xstring" value="GO:0005783, GO:0005788, GO:0006693, GO:0006805, GO:0009056, GO:0047374, GO:0052689, GO:0080030, GO:0004771, GO:0005615, GO:0004806, GO:0016042"/>
<entry key="167" type="xstring" value="GO:0001540, GO:0004175, GO:0004190, GO:0005515, GO:0005764, GO:0005768, GO:0005769, GO:0005770, GO:0005771, GO:0005788, GO:0005794, GO:0005802, GO:0005886, GO:0005887, GO:0006508, GO:0006509, GO:0008021, GO:0008233, GO:0008798, GO:0009314, GO:0009986, GO:0010008, GO:0010288, GO:0016021, GO:0019899, GO:0030424, GO:0030425, GO:0030659, GO:0034205, GO:0042987, GO:0043025, GO:0043525, GO:0044267, GO:0045121, GO:0050435, GO:0050966, GO:0055037, GO:0060134, GO:0070931, GO:0071280, GO:0071287, GO:0098686, GO:1904646, GO:2000300, GO:0016020"/>
<entry key="168" type="xstring" value="GO:0001650, GO:0001923, GO:0002020, GO:0002096, GO:0002223, GO:0002726, GO:0004197, GO:0004842, GO:0005515, GO:0005634, GO:0005737, GO:0005829, GO:0006508, GO:0006952, GO:0007250, GO:0008233, GO:0009620, GO:0016567, GO:0031398, GO:0031663, GO:0032449, GO:0032731, GO:0032743, GO:0032991, GO:0038095, GO:0042098, GO:0042802, GO:0042981, GO:0043066, GO:0043123, GO:0043280, GO:0043621, GO:0048471, GO:0050852, GO:0050856, GO:0051092, GO:0051168, GO:2000321, GO:0019209, GO:0042113, GO:0045087"/>
<entry key="169" type="xstring" value="GO:0003723, GO:0004128, GO:0004784, GO:0005515, GO:0005737, GO:0005829, GO:0006521, GO:0006805, GO:0006809, GO:0006979, GO:0007271, GO:0007568, GO:0007584, GO:0009636, GO:0019430, GO:0030425, GO:0032355, GO:0042493, GO:0042802, GO:0043025, GO:0043066, GO:0043086, GO:0043525, GO:0045202, GO:0045454, GO:0045471, GO:0051602, GO:0055114, GO:0070301, GO:0071248, GO:1901698, GO:1904880, GO:0003955"/>
<entry key="170" type="xstring" value="GO:0000122, GO:0000781, GO:0000790, GO:0000978, GO:0000979, GO:0001226, GO:0003682, GO:0003714, GO:0005515, GO:0005634, GO:0005654, GO:0005737, GO:0006306, GO:0006325, GO:0006348, GO:0006355, GO:0008284, GO:0010718, GO:0014013, GO:0014834, GO:0014898, GO:0016279, GO:0016571, GO:0018024, GO:0021695, GO:0021766, GO:0031490, GO:0032355, GO:0034244, GO:0035098, GO:0035984, GO:0036333, GO:0042054, GO:0042752, GO:0043021, GO:0043406, GO:0043433, GO:0043547, GO:0045120, GO:0045605, GO:0045814, GO:0045892, GO:0046976, GO:0048387, GO:0048511, GO:0051154, GO:0070301, GO:0070314, GO:0070317, GO:0070734, GO:0070878, GO:0071168, GO:0071902, GO:0097421, GO:0098532, GO:1900006, GO:1902808, GO:1904772, GO:1990841, GO:2000134"/>
<entry key="171" type="xstring" value="GO:0005789, GO:0008202, GO:0015020, GO:0016020, GO:0016021, GO:0052695, GO:0001972, GO:0043231, GO:0008194"/>
<entry key="172" type="xstring" value="GO:0000166, GO:0003677, GO:0003723, GO:0005515, GO:0005576, GO:0005634, GO:0005737, GO:0005778, GO:0005829, GO:0006177, GO:0007623, GO:0009168, GO:0016020, GO:0034774, GO:0042802, GO:0043312, GO:0046651, GO:0046872, GO:0055114, GO:0060041, GO:0070062, GO:0071353, GO:1904813, GO:0006183, GO:0003938"/>
<entry key="173" type="xstring" value="GO:0000248, GO:0005739, GO:0005789, GO:0006355, GO:0006636, GO:0007267, GO:0008654, GO:0009267, GO:0016020, GO:0016021, GO:0016213, GO:0016491, GO:0019216, GO:0036109, GO:0042759, GO:0043231, GO:0043651, GO:0045485, GO:0045595, GO:0046456, GO:0055114, GO:0062076"/>
<entry key="174" type="xstring" value="GO:0001554, GO:0005509, GO:0005515, GO:0005524, GO:0005634, GO:0005737, GO:0005739, GO:0005783, GO:0005788, GO:0005789, GO:0005790, GO:0005793, GO:0005829, GO:0005886, GO:0005925, GO:0006983, GO:0009986, GO:0010976, GO:0016020, GO:0016887, GO:0019899, GO:0019904, GO:0021589, GO:0021680, GO:0021762, GO:0030176, GO:0030182, GO:0030335, GO:0030433, GO:0030496, GO:0030512, GO:0030968, GO:0031204, GO:0031333, GO:0031398, GO:0031625, GO:0032991, GO:0034663, GO:0034975, GO:0035437, GO:0035690, GO:0036498, GO:0036499, GO:0036500, GO:0042149, GO:0042220, GO:0042470, GO:0043022, GO:0043066, GO:0043231, GO:0045296, GO:0051082, GO:0051087, GO:0051402, GO:0051787, GO:0060904, GO:0070062, GO:0071236, GO:0071277, GO:0071287, GO:0071320, GO:0071353, GO:0071480, GO:0097501, GO:1901998, GO:1903891, GO:1903894, GO:1903895, GO:1903897, GO:1904313, GO:1990090, GO:1990440, GO:0008180, GO:0051085, GO:0034620, GO:0044183, GO:0042026, GO:0031072"/>
<entry key="175" type="xstring" value="GO:0000976, GO:0003420, GO:0003713, GO:0005515, GO:0005634, GO:0005654, GO:0005737, GO:0005829, GO:0006355, GO:0006977, GO:0007568, GO:0008013, GO:0008276, GO:0008284, GO:0008469, GO:0016032, GO:0016274, GO:0016571, GO:0019216, GO:0019919, GO:0030374, GO:0030520, GO:0032091, GO:0033146, GO:0034970, GO:0034971, GO:0035242, GO:0035642, GO:0042054, GO:0042803, GO:0045600, GO:0045944, GO:0051092, GO:0051591, GO:0060350, GO:0070577, GO:0071168, GO:0090575, GO:1902415, GO:2000171"/>
<entry key="176" type="xstring" value="GO:0002017, GO:0003091, GO:0004507, GO:0005506, GO:0005739, GO:0005743, GO:0006700, GO:0006705, GO:0008395, GO:0016125, GO:0020037, GO:0032342, GO:0032870, GO:0034651, GO:0035865, GO:0055075, GO:0055078, GO:0055114, GO:0008203, GO:0034650, GO:0006704, GO:0071375, GO:0047783"/>
<entry key="177" type="xstring" value="GO:0000045, GO:0000122, GO:0000139, GO:0000186, GO:0000776, GO:0001568, GO:0001708, GO:0001756, GO:0001764, GO:0001921, GO:0001947, GO:0002038, GO:0002244, GO:0002265, GO:0002286, GO:0003407, GO:0004175, GO:0004190, GO:0005262, GO:0005515, GO:0005634, GO:0005640, GO:0005654, GO:0005739, GO:0005783, GO:0005789, GO:0005790, GO:0005791, GO:0005794, GO:0005813, GO:0005886, GO:0005887, GO:0006486, GO:0006509, GO:0006839, GO:0006974, GO:0006979, GO:0007175, GO:0007220, GO:0007611, GO:0007613, GO:0008013, GO:0008021, GO:0009791, GO:0010468, GO:0010628, GO:0010629, GO:0010975, GO:0015031, GO:0015871, GO:0016020, GO:0016021, GO:0016080, GO:0016235, GO:0016485, GO:0021549, GO:0021795, GO:0021870, GO:0021904, GO:0030054, GO:0030165, GO:0030326, GO:0030426, GO:0031293, GO:0031901, GO:0031965, GO:0032092, GO:0032436, GO:0032469, GO:0032760, GO:0032991, GO:0034205, GO:0035333, GO:0035556, GO:0035577, GO:0042307, GO:0042325, GO:0042327, GO:0042383, GO:0042500, GO:0042982, GO:0042987, GO:0043005, GO:0043011, GO:0043065, GO:0043066, GO:0043085, GO:0043312, GO:0043524, GO:0043589, GO:0045121, GO:0045821, GO:0045893, GO:0048013, GO:0048143, GO:0048167, GO:0048538, GO:0048666, GO:0048705, GO:0048854, GO:0050673, GO:0050771, GO:0050808, GO:0050820, GO:0050852, GO:0051117, GO:0051402, GO:0051444, GO:0051966, GO:0060075, GO:0060828, GO:0060999, GO:0070588, GO:0070765, GO:0070851, GO:0090647, GO:0098609, GO:0099056, GO:1904646, GO:1904797, GO:1905908, GO:1990535, GO:2000059, GO:2001234, GO:1905598, GO:0030018, GO:0043198, GO:0043025, GO:0051563, GO:0016324, GO:0009986, GO:0031594, GO:0006816, GO:0045296, GO:0005938, GO:0005743, GO:0035253, GO:0048471, GO:0050435, GO:0005765"/>
<entry key="178" type="xstring" value="GO:0003723, GO:0005634, GO:0005739, GO:0005759, GO:0006094, GO:0006099, GO:0006107, GO:0006108, GO:0006734, GO:0009060, GO:0016020, GO:0030060, GO:0043621, GO:0046554, GO:0070062, GO:0005737"/>
<entry key="179" type="xstring" value="GO:0001666, GO:0001912, GO:0002227, GO:0004517, GO:0005515, GO:0005516, GO:0005634, GO:0005737, GO:0005777, GO:0005782, GO:0005829, GO:0006527, GO:0006625, GO:0006801, GO:0006809, GO:0007623, GO:0009617, GO:0010181, GO:0010629, GO:0018119, GO:0019221, GO:0020037, GO:0030863, GO:0032310, GO:0032635, GO:0032637, GO:0034617, GO:0034618, GO:0035690, GO:0042127, GO:0042177, GO:0042742, GO:0042803, GO:0043457, GO:0045454, GO:0046872, GO:0048471, GO:0050660, GO:0050661, GO:0050796, GO:0050829, GO:0051712, GO:0055114, GO:0071222, GO:1900015, GO:0016709, GO:0032496, GO:0045776, GO:0005886, GO:0007263, GO:0003958, GO:0012506, GO:0016491, GO:0009725, GO:0006954, GO:0031284"/>
<entry key="180" type="xstring" value="GO:0000122, GO:0001666, GO:0003677, GO:0003682, GO:0003714, GO:0003886, GO:0005515, GO:0005634, GO:0005654, GO:0006306, GO:0009008, GO:0009636, GO:0010212, GO:0010628, GO:0014823, GO:0031000, GO:0032355, GO:0033189, GO:0042220, GO:0042493, GO:0042826, GO:0045666, GO:0045814, GO:0046872, GO:0051571, GO:0051573, GO:0071455, GO:0071549, GO:0090116"/>
<entry key="181" type="xstring" value="GO:0001822, GO:0002931, GO:0004197, GO:0005515, GO:0005634, GO:0005739, GO:0005829, GO:0006508, GO:0006915, GO:0006974, GO:0007568, GO:0008047, GO:0008233, GO:0008630, GO:0008635, GO:0017124, GO:0019901, GO:0030220, GO:0032025, GO:0032355, GO:0032496, GO:0032991, GO:0034349, GO:0034644, GO:0042770, GO:0043065, GO:0043293, GO:0043525, GO:0046677, GO:0071549, GO:0071887, GO:0097192, GO:0097194, GO:0097199, GO:2001020, GO:0097153, GO:0006919, GO:0097200, GO:0005737"/>
<entry key="182" type="xstring" value="GO:0002576, GO:0004252, GO:0005576, GO:0006508, GO:0006956, GO:0006957, GO:0007219, GO:0008236, GO:0031093, GO:0034774, GO:0043312, GO:0070062, GO:1904813"/>
<entry key="183" type="xstring" value="GO:0001758, GO:0002072, GO:0002138, GO:0004030, GO:0005737, GO:0005829, GO:0007626, GO:0021768, GO:0031076, GO:0042472, GO:0042572, GO:0042573, GO:0042574, GO:0042803, GO:0043065, GO:0048048, GO:0050885, GO:0051289, GO:0055114, GO:0060013, GO:0060166, GO:0060324, GO:0070062, GO:0070324, GO:0070384, GO:0070403, GO:0004029"/>
<entry key="184" type="xstring" value="GO:0004190, GO:0005515, GO:0005783, GO:0005794, GO:0005886, GO:0006508, GO:0006509, GO:0016021, GO:0016486, GO:0031045, GO:0042593, GO:0042985, GO:0048143, GO:0016020, GO:0005802, GO:0050435, GO:0005768"/>
<entry key="185" type="xstring" value="GO:0001934, GO:0003847, GO:0004622, GO:0004623, GO:0005515, GO:0005516, GO:0005615, GO:0005739, GO:0005829, GO:0005886, GO:0006935, GO:0007204, GO:0007613, GO:0014832, GO:0016021, GO:0016290, GO:0016787, GO:0017171, GO:0019731, GO:0019901, GO:0031143, GO:0032049, GO:0034451, GO:0034638, GO:0034976, GO:0035774, GO:0035965, GO:0036151, GO:0036152, GO:0038096, GO:0042802, GO:0043008, GO:0045921, GO:0046338, GO:0046469, GO:0046473, GO:0047499, GO:0051967, GO:0060135, GO:0090037, GO:0090200, GO:0090238, GO:0097755, GO:0102545, GO:0102567, GO:0102568, GO:0102991, GO:1901339, GO:2000304"/>
<entry key="186" type="xstring" value="GO:0000118, GO:0000978, GO:0001226, GO:0003779, GO:0004407, GO:0005515, GO:0005634, GO:0005654, GO:0005737, GO:0005771, GO:0005829, GO:0005874, GO:0005875, GO:0005901, GO:0006476, GO:0006515, GO:0006886, GO:0006914, GO:0008013, GO:0008017, GO:0008270, GO:0010506, GO:0010634, GO:0010727, GO:0016234, GO:0016235, GO:0016241, GO:0016575, GO:0019899, GO:0030424, GO:0030425, GO:0031252, GO:0031333, GO:0031593, GO:0031625, GO:0031647, GO:0032041, GO:0032418, GO:0033138, GO:0033558, GO:0034983, GO:0035967, GO:0040029, GO:0042826, GO:0042903, GO:0043014, GO:0043204, GO:0043242, GO:0045861, GO:0045892, GO:0048156, GO:0048471, GO:0051354, GO:0051787, GO:0051788, GO:0051879, GO:0060271, GO:0060632, GO:0060765, GO:0061734, GO:0070301, GO:0070840, GO:0070842, GO:0070845, GO:0070848, GO:0070932, GO:0090042, GO:1901300, GO:1903146, GO:0047611, GO:0106047, GO:0106048, GO:0030286"/>
<entry key="187" type="xstring" value="GO:0000122, GO:0000287, GO:0003170, GO:0003281, GO:0004115, GO:0004118, GO:0005515, GO:0005634, GO:0005737, GO:0005741, GO:0005743, GO:0005783, GO:0005794, GO:0005829, GO:0005886, GO:0007186, GO:0007193, GO:0008270, GO:0010752, GO:0019933, GO:0019934, GO:0030552, GO:0030553, GO:0030911, GO:0035904, GO:0036006, GO:0042301, GO:0042734, GO:0042803, GO:0043116, GO:0043117, GO:0043949, GO:0043951, GO:0046069, GO:0047555, GO:0048471, GO:0050729, GO:0061028, GO:0071260, GO:0071320, GO:0071321, GO:0071560, GO:1904613, GO:0005759, GO:0010754, GO:0004114, GO:0010628, GO:0007165, GO:0010821, GO:0097060"/>
<entry key="188" type="xstring" value="GO:0005001, GO:0005515, GO:0005886, GO:0005887, GO:0006470, GO:0006796, GO:0016311, GO:0035579, GO:0043235, GO:0043312, GO:0045296, GO:0070821, GO:1990264, GO:0001525"/>
<entry key="189" type="xstring" value="GO:0000012, GO:0003690, GO:0003697, GO:0004527, GO:0005515, GO:0005654, GO:0005737, GO:0005886, GO:0006281, GO:0006302, GO:0017005, GO:0043231, GO:0090305, GO:0005634"/>
<entry key="190" type="xstring" value="GO:0002803, GO:0004252, GO:0005515, GO:0005576, GO:0005615, GO:0005829, GO:0006508, GO:0008233, GO:0008236, GO:0008544, GO:0045745, GO:0070268, GO:0097209, GO:0030141, GO:0022617, GO:0097186"/>
<entry key="191" type="xstring" value="GO:0000122, GO:0000149, GO:0000287, GO:0000976, GO:0001774, GO:0001921, GO:0001956, GO:0003779, GO:0004860, GO:0005507, GO:0005509, GO:0005515, GO:0005543, GO:0005576, GO:0005615, GO:0005634, GO:0005640, GO:0005737, GO:0005739, GO:0005741, GO:0005743, GO:0005758, GO:0005759, GO:0005764, GO:0005791, GO:0005794, GO:0005829, GO:0005840, GO:0005886, GO:0005938, GO:0006469, GO:0006631, GO:0006638, GO:0006644, GO:0006915, GO:0006919, GO:0007006, GO:0007568, GO:0008017, GO:0008198, GO:0008270, GO:0008344, GO:0010040, GO:0010517, GO:0010642, GO:0014048, GO:0014059, GO:0015629, GO:0016020, GO:0016079, GO:0016082, GO:0016234, GO:0016491, GO:0019894, GO:0019904, GO:0022898, GO:0030424, GO:0030426, GO:0030544, GO:0030672, GO:0031115, GO:0031623, GO:0031648, GO:0032026, GO:0032410, GO:0032496, GO:0032769, GO:0032991, GO:0033138, GO:0034341, GO:0034599, GO:0035067, GO:0035493, GO:0035543, GO:0040012, GO:0042393, GO:0042416, GO:0042493, GO:0042775, GO:0042802, GO:0043014, GO:0043027, GO:0043030, GO:0043065, GO:0043066, GO:0043154, GO:0043195, GO:0043274, GO:0043524, GO:0044267, GO:0044344, GO:0045807, GO:0045920, GO:0045921, GO:0045963, GO:0047485, GO:0048148, GO:0048156, GO:0048169, GO:0048471, GO:0048487, GO:0048488, GO:0048489, GO:0050729, GO:0050812, GO:0051219, GO:0051262, GO:0051281, GO:0051583, GO:0051585, GO:0051612, GO:0051621, GO:0051622, GO:0055114, GO:0060079, GO:0060291, GO:0060732, GO:0070495, GO:0070555, GO:0070840, GO:0071280, GO:0071872, GO:0071902, GO:0097435, GO:0098794, GO:0099512, GO:1901215, GO:1901216, GO:1902957, GO:1903136, GO:1903284, GO:1903285, GO:1903421, GO:1903426, GO:1904307, GO:1904715, GO:1905606, GO:0005504, GO:0055074, GO:0060961, GO:0031092, GO:0043025, GO:0043679, GO:1901214, GO:0050808, GO:0007268"/>
<entry key="192" type="xstring" value="GO:0000287, GO:0003941, GO:0005509, GO:0005515, GO:0005524, GO:0005737, GO:0005829, GO:0005886, GO:0006563, GO:0006564, GO:0007420, GO:0007568, GO:0008721, GO:0009069, GO:0016594, GO:0018114, GO:0030165, GO:0030170, GO:0030378, GO:0032496, GO:0042493, GO:0042802, GO:0042803, GO:0042866, GO:0043025, GO:0043278, GO:0045177, GO:0070178, GO:0070179"/>
<entry key="193" type="xstring" value="GO:0004767, GO:0005515, GO:0005615, GO:0005764, GO:0005768, GO:0005886, GO:0006684, GO:0006685, GO:0006687, GO:0007165, GO:0007399, GO:0008203, GO:0008270, GO:0016798, GO:0023021, GO:0035307, GO:0042220, GO:0042493, GO:0042599, GO:0043065, GO:0043202, GO:0043407, GO:0046513, GO:0061750, GO:0070062, GO:0008081"/>
<entry key="194" type="xstring" value="GO:0003989, GO:0005515, GO:0005524, GO:0005634, GO:0005739, GO:0005741, GO:0005829, GO:0006084, GO:0006633, GO:0006853, GO:0009374, GO:0010629, GO:0010884, GO:0010906, GO:0014070, GO:0031325, GO:0031667, GO:0031999, GO:0042493, GO:0042802, GO:0043086, GO:0045540, GO:0046872, GO:0051289, GO:0060421, GO:0097009, GO:2001295"/>
<entry key="195" type="xstring" value="GO:0005789, GO:0006805, GO:0008202, GO:0015020, GO:0016021, GO:0052695, GO:0001972, GO:0008194, GO:0043231"/>
<entry key="196" type="xstring" value="GO:0001516, GO:0002526, GO:0002544, GO:0004364, GO:0004602, GO:0004667, GO:0005515, GO:0005641, GO:0005789, GO:0006693, GO:0007165, GO:0008285, GO:0014070, GO:0016020, GO:0016021, GO:0019233, GO:0019371, GO:0031620, GO:0032308, GO:0032496, GO:0032526, GO:0034097, GO:0043295, GO:0048471, GO:0050220, GO:0050727, GO:0051592, GO:0098869, GO:0055114"/>
<entry key="197" type="xstring" value="GO:0000287, GO:0001664, GO:0003924, GO:0005515, GO:0005525, GO:0005634, GO:0005737, GO:0005765, GO:0005813, GO:0005886, GO:0006457, GO:0007049, GO:0007186, GO:0007193, GO:0019003, GO:0030496, GO:0032794, GO:0043434, GO:0043949, GO:0045121, GO:0050805, GO:0051301, GO:0060236, GO:0070062, GO:0099738, GO:1904322, GO:1904778, GO:0005834, GO:0031683, GO:0007188, GO:0031821"/>
<entry key="198" type="xstring" value="GO:0002039, GO:0004197, GO:0004843, GO:0005515, GO:0005634, GO:0005654, GO:0005694, GO:0005829, GO:0006111, GO:0006283, GO:0006511, GO:0007275, GO:0008022, GO:0008134, GO:0010216, GO:0016032, GO:0016567, GO:0016579, GO:0016604, GO:0016605, GO:0031625, GO:0031647, GO:0032088, GO:0032435, GO:0032991, GO:0035520, GO:0035616, GO:0042752, GO:0048511, GO:0050821, GO:0051090, GO:0070536, GO:0071108, GO:0101005, GO:1901537, GO:1904353, GO:1990380"/>
<entry key="199" type="xstring" value="GO:0005515, GO:0005576, GO:0006464, GO:0008270, GO:0016603, GO:0017186, GO:0035580, GO:0043312, GO:0070062, GO:1904724, GO:1904813"/>
<entry key="200" type="xstring" value="GO:0002027, GO:0004114, GO:0004115, GO:0005515, GO:0005813, GO:0005829, GO:0005886, GO:0005891, GO:0006198, GO:0006939, GO:0007186, GO:0007568, GO:0008144, GO:0010469, GO:0010880, GO:0016324, GO:0019899, GO:0019933, GO:0030552, GO:0030593, GO:0031698, GO:0032729, GO:0032743, GO:0032754, GO:0033137, GO:0034704, GO:0035264, GO:0043951, GO:0044325, GO:0045822, GO:0046872, GO:0050852, GO:0051117, GO:0060314, GO:0061028, GO:0071222, GO:0071872, GO:0071875, GO:0086004, GO:0086024, GO:0097110, GO:1901844, GO:1901898, GO:0048471, GO:0005634, GO:0007165"/>
<entry key="201" type="xstring" value="GO:0002224, GO:0004197, GO:0005515, GO:0005518, GO:0005576, GO:0005615, GO:0005622, GO:0005730, GO:0005764, GO:0006508, GO:0006590, GO:0008233, GO:0008234, GO:0009897, GO:0016324, GO:0030574, GO:0030855, GO:0036021, GO:0042470, GO:0042981, GO:0043231, GO:0043312, GO:0043394, GO:0046697, GO:0046718, GO:0048471, GO:0050790, GO:0051603, GO:0062023, GO:0070062, GO:0097067, GO:1904813"/>
<entry key="202" type="xstring" value="GO:0005515, GO:0005739, GO:0005759, GO:0009055, GO:0022904, GO:0033539"/>
<entry key="203" type="xstring" value="GO:0000109, GO:0000405, GO:0000993, GO:0003690, GO:0003697, GO:0004520, GO:0005515, GO:0005634, GO:0005654, GO:0006283, GO:0006289, GO:0006293, GO:0006294, GO:0006295, GO:0006296, GO:0009411, GO:0009650, GO:0010225, GO:0033683, GO:0042803, GO:0043066, GO:0044877, GO:0046872, GO:0047485, GO:0005662"/>
<entry key="204" type="xstring" value="GO:0001676, GO:0003996, GO:0004467, GO:0005515, GO:0005524, GO:0005654, GO:0005730, GO:0005739, GO:0005741, GO:0005783, GO:0005789, GO:0005886, GO:0016020, GO:0016021, GO:0035338, GO:0047676, GO:0102391, GO:0010747, GO:0008610"/>
<entry key="205" type="xstring" value="GO:0005777, GO:0005782, GO:0005829, GO:0006625, GO:0016020, GO:0033540, GO:0071949, GO:0050660, GO:0055088, GO:0005504, GO:0003997, GO:0016402"/>
<entry key="206" type="xstring" value="GO:0000050, GO:0001889, GO:0001938, GO:0002250, GO:0005515, GO:0005576, GO:0005615, GO:0005634, GO:0005741, GO:0005829, GO:0006527, GO:0007568, GO:0009635, GO:0010042, GO:0010043, GO:0010269, GO:0010963, GO:0014075, GO:0030324, GO:0032964, GO:0033189, GO:0033197, GO:0035578, GO:0035580, GO:0042130, GO:0042493, GO:0042802, GO:0042832, GO:0043005, GO:0043025, GO:0043200, GO:0043312, GO:0045087, GO:0046007, GO:0046686, GO:0048678, GO:0051597, GO:0060056, GO:0060135, GO:0060336, GO:0070301, GO:0070965, GO:0071222, GO:0071353, GO:0071377, GO:0071549, GO:0071560, GO:2000552, GO:0030145, GO:0005737, GO:0004053, GO:0019547"/>
<entry key="207" type="xstring" value="GO:0005388, GO:0005509, GO:0005515, GO:0005524, GO:0005739, GO:0005789, GO:0006816, GO:0008637, GO:0016021, GO:0016529, GO:0030899, GO:0031095, GO:0031448, GO:0032470, GO:0032471, GO:0033017, GO:0034220, GO:0034704, GO:0034976, GO:0042803, GO:0051561, GO:0051659, GO:0070059, GO:0070509, GO:0090076, GO:0106134, GO:1901896, GO:1902082, GO:1902600, GO:1903779, GO:1990036, GO:0070588, GO:0008553, GO:0016887, GO:0006874"/>
<entry key="208" type="xstring" value="GO:0004721, GO:0004725, GO:0005515, GO:0005829, GO:0005886, GO:0005887, GO:0006470, GO:0008201, GO:0010977, GO:0021510, GO:0021549, GO:0021766, GO:0021987, GO:0022038, GO:0030285, GO:0030424, GO:0030426, GO:0030517, GO:0032687, GO:0032688, GO:0034164, GO:0035335, GO:0035374, GO:0043204, GO:0043395, GO:0048671, GO:0048681, GO:0050804, GO:0061000, GO:0070062, GO:0090557, GO:0098685, GO:0098978, GO:0099056, GO:0099061, GO:0099151, GO:0099560"/>
<entry key="209" type="xstring" value="GO:0001525, GO:0004197, GO:0005123, GO:0005164, GO:0005515, GO:0005654, GO:0005739, GO:0005741, GO:0005829, GO:0005856, GO:0006508, GO:0006915, GO:0006919, GO:0007166, GO:0007507, GO:0008233, GO:0008234, GO:0009409, GO:0010803, GO:0030101, GO:0030225, GO:0031264, GO:0031265, GO:0031625, GO:0032025, GO:0032355, GO:0032496, GO:0032731, GO:0032991, GO:0034138, GO:0034612, GO:0035666, GO:0035877, GO:0036462, GO:0039650, GO:0042110, GO:0042113, GO:0042802, GO:0043005, GO:0043065, GO:0043123, GO:0043124, GO:0044297, GO:0044877, GO:0045121, GO:0045471, GO:0045651, GO:0045862, GO:0046677, GO:0051603, GO:0060544, GO:0060546, GO:0060715, GO:0070269, GO:0070423, GO:0071260, GO:0071407, GO:0071550, GO:0097110, GO:0097153, GO:0097190, GO:0097191, GO:0097194, GO:0097199, GO:0097202, GO:0097264, GO:0097296, GO:0097342, GO:1900740, GO:1901216, GO:1902041, GO:1902042, GO:0097200, GO:0005737, GO:0008625"/>
<entry key="210" type="xstring" value="GO:0000165, GO:0000209, GO:0000502, GO:0000902, GO:0002223, GO:0002479, GO:0004298, GO:0005515, GO:0005654, GO:0005829, GO:0005839, GO:0006521, GO:0006959, GO:0010972, GO:0016032, GO:0016579, GO:0019774, GO:0031145, GO:0031146, GO:0033209, GO:0038061, GO:0038095, GO:0042098, GO:0043161, GO:0043488, GO:0043687, GO:0050852, GO:0055085, GO:0060071, GO:0061418, GO:0070498, GO:0090090, GO:0090263, GO:1901990, GO:1902036, GO:1990111, GO:0005737, GO:0005634, GO:0010499, GO:0004175"/>
<entry key="211" type="xstring" value="GO:0001784, GO:0004725, GO:0005515, GO:0005654, GO:0005789, GO:0006470, GO:0016021, GO:0035335, GO:0071345"/>
<entry key="212" type="xstring" value="GO:0004119, GO:0005515, GO:0005829, GO:0006629, GO:0007186, GO:0016021, GO:0019933, GO:0019934, GO:0043066, GO:0043116, GO:0043117, GO:0043951, GO:0046872, GO:0071321, GO:0071560, GO:0004115, GO:0001556, GO:0004114, GO:0060282, GO:0007165"/>
<entry key="213" type="xstring" value="GO:0000122, GO:0003677, GO:0003723, GO:0003886, GO:0005515, GO:0005634, GO:0005654, GO:0005657, GO:0005721, GO:0006306, GO:0006325, GO:0007265, GO:0008270, GO:0008327, GO:0009008, GO:0010216, GO:0010628, GO:0010629, GO:0016458, GO:0043045, GO:0045814, GO:0051571, GO:0051573, GO:0071230, GO:0090116, GO:0090309, GO:1904707, GO:1905460, GO:1905931, GO:1990841"/>
<entry key="214" type="xstring" value="GO:0001523, GO:0001758, GO:0004033, GO:0005515, GO:0005576, GO:0005764, GO:0005829, GO:0008106, GO:0016488, GO:0042572, GO:0044597, GO:0044598, GO:0045550, GO:0047655, GO:0047718, GO:0052650, GO:0055114, GO:0110095, GO:0004032, GO:0005739"/>
<entry key="215" type="xstring" value="GO:0004725, GO:0005515, GO:0005634, GO:0005737, GO:0005829, GO:0006470, GO:0006914, GO:0009898, GO:0010507, GO:0010628, GO:0010629, GO:0016791, GO:0017124, GO:0019900, GO:0030217, GO:0031625, GO:0031663, GO:0032481, GO:0032496, GO:0032715, GO:0032717, GO:0032720, GO:0032729, GO:0032817, GO:0034141, GO:0034145, GO:0035644, GO:0043508, GO:0045088, GO:0048471, GO:0050852, GO:0050855, GO:0050860, GO:0050868, GO:0070374, GO:0070433, GO:0071225, GO:1901222, GO:1902523, GO:1903753, GO:0034157, GO:0071663, GO:0004726, GO:0034165, GO:2000566, GO:0035335, GO:0002230"/>
<entry key="216" type="xstring" value="GO:0004725, GO:0005001, GO:0005886, GO:0005887, GO:0007155, GO:0007185, GO:0008201, GO:0016477, GO:0031102, GO:0035335, GO:0035373, GO:0043005, GO:0043025, GO:0044877, GO:0048679, GO:0050839, GO:0070062, GO:0099560, GO:1900121, GO:0006470"/>
<entry key="217" type="xstring" value="GO:0000146, GO:0000281, GO:0001701, GO:0001725, GO:0001764, GO:0001778, GO:0003279, GO:0003779, GO:0005515, GO:0005516, GO:0005524, GO:0005634, GO:0005737, GO:0005819, GO:0005829, GO:0005844, GO:0005903, GO:0005938, GO:0006887, GO:0006930, GO:0007097, GO:0007155, GO:0007411, GO:0007512, GO:0008283, GO:0008360, GO:0016459, GO:0016460, GO:0016887, GO:0021592, GO:0021670, GO:0021678, GO:0021680, GO:0030027, GO:0030048, GO:0030426, GO:0030496, GO:0030898, GO:0031032, GO:0031594, GO:0032154, GO:0035613, GO:0035904, GO:0042641, GO:0043025, GO:0043197, GO:0043531, GO:0048027, GO:0050714, GO:0050885, GO:0051015, GO:0055003, GO:0055015, GO:0060041, GO:0060976, GO:0070062, GO:0097513, GO:0098885"/>
<entry key="218" type="xstring" value="GO:0004497, GO:0005506, GO:0005739, GO:0005783, GO:0005789, GO:0006805, GO:0008144, GO:0008202, GO:0008203, GO:0008210, GO:0009804, GO:0009820, GO:0009822, GO:0016098, GO:0016491, GO:0017144, GO:0020037, GO:0033076, GO:0042572, GO:0042737, GO:0042759, GO:0046483, GO:0051100, GO:0055114, GO:0062187, GO:0062188, GO:0062189, GO:0070989, GO:0090350, GO:0005737, GO:0043231, GO:0019369, GO:0042738, GO:0016712, GO:0006082, GO:0008395"/>
<entry key="219" type="xstring" value="GO:0004252, GO:0005576, GO:0005615, GO:0007586, GO:0009235, GO:0022617, GO:0006508"/>
<entry key="220" type="xstring" value="GO:0000287, GO:0005515, GO:0005829, GO:0005886, GO:0007565, GO:0007612, GO:0007614, GO:0008168, GO:0008210, GO:0014070, GO:0016020, GO:0016021, GO:0016036, GO:0016206, GO:0032259, GO:0032496, GO:0035814, GO:0042135, GO:0042420, GO:0042424, GO:0042493, GO:0043197, GO:0043231, GO:0043627, GO:0044297, GO:0045211, GO:0045963, GO:0048265, GO:0048609, GO:0048662, GO:0050668, GO:0051930, GO:0070062, GO:0102084, GO:0102938, GO:0008171, GO:0030424, GO:0030425, GO:0042417, GO:0032502"/>
<entry key="221" type="xstring" value="GO:0001516, GO:0001750, GO:0004601, GO:0004666, GO:0005515, GO:0005737, GO:0005789, GO:0005794, GO:0006805, GO:0006954, GO:0006979, GO:0008217, GO:0019371, GO:0020037, GO:0042127, GO:0043231, GO:0046872, GO:0051213, GO:0055114, GO:0070062, GO:0098869"/>
<entry key="222" type="xstring" value="GO:0000002, GO:0000266, GO:0000287, GO:0003924, GO:0005515, GO:0005525, GO:0005654, GO:0005739, GO:0005741, GO:0005743, GO:0005758, GO:0005829, GO:0006915, GO:0007005, GO:0007007, GO:0007601, GO:0008053, GO:0010636, GO:0014042, GO:0014850, GO:0016020, GO:0016021, GO:0019896, GO:0019900, GO:0030061, GO:0030425, GO:0031314, GO:0031667, GO:0036444, GO:0043066, GO:0044877, GO:0046039, GO:0046628, GO:0048312, GO:0051259, GO:0051602, GO:0060041, GO:0061003, GO:0070300, GO:0070584, GO:0071333, GO:0071456, GO:0090102, GO:0090201, GO:0090398, GO:0097749, GO:1901612, GO:1902236, GO:1904115, GO:1904643, GO:1905232, GO:0061025, GO:0005737, GO:0003374, GO:0031966, GO:0008017, GO:0048285"/>
<entry key="223" type="xstring" value="GO:0004502, GO:0005615, GO:0005741, GO:0005829, GO:0006569, GO:0007568, GO:0009651, GO:0016021, GO:0016174, GO:0019674, GO:0019805, GO:0034276, GO:0034354, GO:0043420, GO:0050660, GO:0055114, GO:0070189, GO:0071222, GO:0071347, GO:0071949, GO:0097052, GO:1901216, GO:1903296"/>
<entry key="224" type="xstring" value="GO:0001666, GO:0005515, GO:0005737, GO:0005829, GO:0008198, GO:0016706, GO:0018401, GO:0019899, GO:0031418, GO:0031543, GO:0031545, GO:0032364, GO:0043433, GO:0045765, GO:0051344, GO:0055114, GO:0061418, GO:0071731, GO:0005634, GO:0071456"/>
<entry key="225" type="xstring" value="GO:0000049, GO:0002161, GO:0004822, GO:0005524, GO:0005739, GO:0005759, GO:0005829, GO:0006418, GO:0106074, GO:0006428, GO:0032543"/>
<entry key="226" type="xstring" value="GO:0000122, GO:0000993, GO:0002039, GO:0005515, GO:0005634, GO:0005654, GO:0005737, GO:0005829, GO:0007507, GO:0008285, GO:0010452, GO:0016278, GO:0016279, GO:0018026, GO:0018027, GO:0043516, GO:0046872, GO:0046975, GO:1901796, GO:0034968, GO:0018024"/>
<entry key="227" type="xstring" value="GO:0005789, GO:0006704, GO:0016020, GO:0030176, GO:0030324, GO:0042803, GO:0050661, GO:0055114, GO:0070524, GO:0006706, GO:0003845, GO:0005496"/>
<entry key="228" type="xstring" value="GO:0000139, GO:0001516, GO:0002827, GO:0004622, GO:0004623, GO:0005509, GO:0005544, GO:0005635, GO:0005737, GO:0005743, GO:0005789, GO:0005811, GO:0005829, GO:0006071, GO:0006640, GO:0006644, GO:0006654, GO:0006663, GO:0006690, GO:0008374, GO:0010314, GO:0010572, GO:0019369, GO:0019370, GO:0032266, GO:0032308, GO:0034478, GO:0034638, GO:0035965, GO:0036148, GO:0036149, GO:0036150, GO:0036151, GO:0036152, GO:0042127, GO:0043032, GO:0047498, GO:0047499, GO:0050482, GO:0070273, GO:0071236, GO:0102545, GO:0102567, GO:0102568, GO:1902387, GO:0046475, GO:0005794, GO:0005634, GO:0005783"/>
<entry key="229" type="xstring" value="GO:0001516, GO:0001525, GO:0004601, GO:0004666, GO:0005515, GO:0005637, GO:0005640, GO:0005737, GO:0005783, GO:0005788, GO:0005789, GO:0005901, GO:0006954, GO:0006979, GO:0007566, GO:0007568, GO:0007612, GO:0007613, GO:0008217, GO:0008285, GO:0009750, GO:0010042, GO:0010226, GO:0010575, GO:0016702, GO:0019221, GO:0019233, GO:0019371, GO:0019372, GO:0019899, GO:0020037, GO:0030282, GO:0030728, GO:0031394, GO:0031622, GO:0031915, GO:0032227, GO:0032355, GO:0032496, GO:0032991, GO:0033138, GO:0033280, GO:0034356, GO:0034605, GO:0034612, GO:0034644, GO:0035633, GO:0042307, GO:0042493, GO:0042633, GO:0042759, GO:0042803, GO:0043005, GO:0043065, GO:0043154, GO:0045429, GO:0045786, GO:0045907, GO:0045986, GO:0045987, GO:0046697, GO:0046872, GO:0048661, GO:0050727, GO:0050873, GO:0051384, GO:0051926, GO:0051968, GO:0055114, GO:0070542, GO:0071260, GO:0071284, GO:0071318, GO:0071456, GO:0071471, GO:0071498, GO:0071636, GO:0090050, GO:0090271, GO:0090336, GO:0090362, GO:0097756, GO:0098869, GO:0150077, GO:1902219, GO:1990776"/>
<entry key="230" type="xstring" value="GO:0004729, GO:0005758, GO:0006779, GO:0006782, GO:0006783, GO:0031304, GO:0031305, GO:0031966, GO:0042493, GO:0050660, GO:0055114, GO:0016491"/>
<entry key="231" type="xstring" value="GO:0005515, GO:0005777, GO:0005782, GO:0005829, GO:0006625, GO:0007320, GO:0007625, GO:0008445, GO:0019478, GO:0034641, GO:0042445, GO:0055114, GO:0071949, GO:0005737, GO:0003884, GO:0006533"/>
<entry key="232" type="xstring" value="GO:0004252, GO:0005515, GO:0005634, GO:0005829, GO:0006508, GO:0008236, GO:0016020, GO:0070012, GO:0004175"/>
<entry key="233" type="xstring" value="GO:0005515, GO:0005634, GO:0005654, GO:0005829, GO:0006508, GO:0006915, GO:0008233, GO:0008234, GO:0072734, GO:0097194, GO:0097200, GO:0005737, GO:0097153"/>
<entry key="234" type="xstring" value="GO:0005829, GO:0006541, GO:0006544, GO:0006564, GO:0006566, GO:0007420, GO:0009055, GO:0009448, GO:0010468, GO:0019530, GO:0021510, GO:0021782, GO:0021915, GO:0022900, GO:0030060, GO:0031175, GO:0051287, GO:0070062, GO:0070314, GO:0004617, GO:0006520"/>
<entry key="235" type="xstring" value="GO:0000272, GO:0002376, GO:0002532, GO:0004568, GO:0005515, GO:0005576, GO:0005615, GO:0005737, GO:0006030, GO:0006032, GO:0006915, GO:0019900, GO:0032722, GO:0044245, GO:0008061"/>
<entry key="236" type="xstring" value="GO:0004508, GO:0005506, GO:0005783, GO:0005789, GO:0006694, GO:0006702, GO:0006704, GO:0007548, GO:0008202, GO:0019825, GO:0020037, GO:0030424, GO:0042446, GO:0042448, GO:0043025, GO:0047442, GO:0055114"/>
<entry key="237" type="xstring" value="GO:0000122, GO:0003682, GO:0005515, GO:0005634, GO:0005654, GO:0005730, GO:0006284, GO:0008469, GO:0010821, GO:0016032, GO:0016274, GO:0016571, GO:0019919, GO:0031064, GO:0034970, GO:0035241, GO:0035242, GO:0042054, GO:0042393, GO:0043985, GO:0044020, GO:0045652, GO:0045892, GO:0051572, GO:0070611, GO:0070612, GO:0090398, GO:1901796"/>
<entry key="238" type="xstring" value="GO:0004768, GO:0005506, GO:0005515, GO:0005730, GO:0005783, GO:0005789, GO:0006636, GO:0016020, GO:0016021, GO:0016491, GO:0045540, GO:0046949, GO:0055114, GO:0120162, GO:1903966, GO:0070542, GO:0030176, GO:0032896"/>
<entry key="239" type="xstring" value="GO:0001894, GO:0001958, GO:0005515, GO:0005525, GO:0005829, GO:0006112, GO:0006306, GO:0007189, GO:0010856, GO:0016020, GO:0016324, GO:0030425, GO:0035116, GO:0035264, GO:0040032, GO:0042493, GO:0043085, GO:0043588, GO:0045669, GO:0045672, GO:0046872, GO:0048589, GO:0048701, GO:0051216, GO:0060348, GO:0070062, GO:0070527, GO:0071514, GO:0120162, GO:2000828, GO:0031748, GO:0003924, GO:0007191, GO:0031698, GO:0007606, GO:0007188, GO:0051430, GO:0031683, GO:0031852, GO:0005834, GO:0001664, GO:0005159, GO:0035255"/>
<entry key="240" type="xstring" value="GO:0002933, GO:0004497, GO:0005506, GO:0005515, GO:0005789, GO:0006082, GO:0006805, GO:0008202, GO:0008210, GO:0008392, GO:0008401, GO:0017144, GO:0019373, GO:0034875, GO:0042572, GO:0042573, GO:0042738, GO:0042759, GO:0046456, GO:0055114, GO:0070330, GO:0070989, GO:0097267, GO:0101020, GO:0020037, GO:0005737, GO:0008395, GO:0043231, GO:0016712"/>
<entry key="241" type="xstring" value="GO:0004497, GO:0005506, GO:0005789, GO:0006805, GO:0008202, GO:0008395, GO:0016098, GO:0016491, GO:0017144, GO:0018675, GO:0018676, GO:0019373, GO:0019825, GO:0019899, GO:0020037, GO:0042738, GO:0046483, GO:0052741, GO:0055114, GO:0070330, GO:0097267, GO:0008392, GO:0005737, GO:0016712, GO:0043231, GO:0006082"/>
<entry key="242" type="xstring" value="GO:0005886, GO:0007603, GO:0030553, GO:0046549, GO:0046872, GO:0047555, GO:0004114, GO:0007601, GO:0007165"/>
<entry key="243" type="xstring" value="GO:0001676, GO:0004095, GO:0005515, GO:0005654, GO:0005730, GO:0005739, GO:0005743, GO:0006635, GO:0006853, GO:0009437, GO:0016746, GO:0019216, GO:0120162"/>
<entry key="244" type="xstring" value="GO:0001890, GO:0002134, GO:0002135, GO:0003723, GO:0003725, GO:0005515, GO:0005524, GO:0005525, GO:0005576, GO:0005634, GO:0005654, GO:0005737, GO:0005739, GO:0005765, GO:0005829, GO:0006805, GO:0006986, GO:0007004, GO:0008144, GO:0009651, GO:0016020, GO:0016234, GO:0016323, GO:0016324, GO:0017098, GO:0019062, GO:0019887, GO:0019900, GO:0019901, GO:0021955, GO:0023026, GO:0030010, GO:0030235, GO:0030511, GO:0030911, GO:0031072, GO:0031396, GO:0031526, GO:0031625, GO:0032092, GO:0032435, GO:0032516, GO:0032564, GO:0032991, GO:0033138, GO:0034751, GO:0034774, GO:0035690, GO:0038096, GO:0042220, GO:0042277, GO:0042307, GO:0042470, GO:0042802, GO:0042803, GO:0042826, GO:0043008, GO:0043025, GO:0043312, GO:0043524, GO:0044183, GO:0044294, GO:0044295, GO:0044325, GO:0045296, GO:0045429, GO:0045597, GO:0045793, GO:0046983, GO:0048156, GO:0048471, GO:0048675, GO:0050821, GO:0051131, GO:0051248, GO:0051897, GO:0051973, GO:0060334, GO:0060338, GO:0070062, GO:0070182, GO:0071157, GO:0071353, GO:0071407, GO:0071902, GO:0097435, GO:0097718, GO:1900034, GO:1901389, GO:1901799, GO:1902949, GO:1903660, GO:1903827, GO:1904031, GO:1904813, GO:1905323, GO:1990226, GO:1990565, GO:1990913, GO:1990917, GO:2000010, GO:0008180, GO:0005886, GO:0034605, GO:0009986, GO:0006457, GO:0051082"/>
<entry key="245" type="xstring" value="GO:0003723, GO:0004725, GO:0005158, GO:0005515, GO:0005759, GO:0005769, GO:0005783, GO:0005829, GO:0006470, GO:0007257, GO:0008270, GO:0008286, GO:0009966, GO:0009968, GO:0019899, GO:0019901, GO:0030061, GO:0030100, GO:0030948, GO:0030968, GO:0030971, GO:0031532, GO:0032991, GO:0033157, GO:0034620, GO:0035335, GO:0035791, GO:0036498, GO:0043407, GO:0045296, GO:0046627, GO:0046875, GO:0051721, GO:0060338, GO:0060397, GO:0061098, GO:0070373, GO:0097443, GO:0098554, GO:1902202, GO:1902236, GO:1903896, GO:1903898, GO:1990264, GO:2000646, GO:0005886"/>
<entry key="246" type="xstring" value="GO:0000731, GO:0003684, GO:0003887, GO:0005515, GO:0005654, GO:0005829, GO:0006260, GO:0006281, GO:0006282, GO:0006290, GO:0010225, GO:0019985, GO:0046872, GO:0070987, GO:0071494, GO:0005634, GO:0009314, GO:0035861, GO:0042276, GO:0005657"/>
<entry key="247" type="xstring" value="GO:0005515, GO:0005634, GO:0005654, GO:0008270, GO:0010507, GO:0010629, GO:0016032, GO:0016577, GO:0031625, GO:0032454, GO:0033169, GO:0035064, GO:0045892, GO:0051864, GO:0055114, GO:0070544, GO:0006338, GO:0032452, GO:0035097"/>
<entry key="248" type="xstring" value="GO:0001666, GO:0001821, GO:0001829, GO:0001883, GO:0001889, GO:0001890, GO:0002314, GO:0002636, GO:0002686, GO:0002906, GO:0004000, GO:0005515, GO:0005615, GO:0005764, GO:0005829, GO:0005886, GO:0006154, GO:0006157, GO:0007155, GO:0007568, GO:0008270, GO:0009168, GO:0009897, GO:0009986, GO:0010460, GO:0016020, GO:0030054, GO:0030890, GO:0032261, GO:0032839, GO:0033089, GO:0033197, GO:0033632, GO:0042110, GO:0042323, GO:0042493, GO:0042542, GO:0043025, GO:0043101, GO:0043278, GO:0045987, GO:0046061, GO:0046103, GO:0046111, GO:0046638, GO:0048286, GO:0048541, GO:0048566, GO:0050728, GO:0050850, GO:0050862, GO:0060169, GO:0060205, GO:0060407, GO:0070244, GO:0070256, GO:0043103"/>
<entry key="249" type="xstring" value="GO:0001525, GO:0003081, GO:0005244, GO:0005515, GO:0005769, GO:0005886, GO:0006739, GO:0006954, GO:0007165, GO:0008217, GO:0008284, GO:0010575, GO:0016175, GO:0016477, GO:0030054, GO:0030198, GO:0034220, GO:0034765, GO:0042554, GO:0042743, GO:0043020, GO:0045726, GO:0045730, GO:0046330, GO:0046872, GO:0048365, GO:0048661, GO:0050661, GO:0051454, GO:0055114, GO:0071438, GO:0071455, GO:0072592, GO:1902177, GO:1990451, GO:0006952"/>
<entry key="250" type="xstring" value="GO:0001553, GO:0001570, GO:0001822, GO:0005515, GO:0005783, GO:0005789, GO:0006631, GO:0006672, GO:0007283, GO:0008117, GO:0008209, GO:0008210, GO:0009791, GO:0010761, GO:0016831, GO:0030097, GO:0030148, GO:0030149, GO:0030170, GO:0030176, GO:0033327, GO:0040014, GO:0048008, GO:0048705, GO:0060021, GO:0060325, GO:0097190, GO:0001667"/>
<entry key="251" type="xstring" value="GO:0000118, GO:0000122, GO:0000785, GO:0000790, GO:0000792, GO:0000978, GO:0000979, GO:0001046, GO:0001085, GO:0001103, GO:0001975, GO:0002039, GO:0003714, GO:0004407, GO:0005515, GO:0005634, GO:0005654, GO:0005737, GO:0005829, GO:0006325, GO:0006338, GO:0006346, GO:0006357, GO:0006476, GO:0007492, GO:0007596, GO:0008134, GO:0008284, GO:0008285, GO:0009913, GO:0010629, GO:0016575, GO:0016580, GO:0016581, GO:0019213, GO:0019899, GO:0021766, GO:0030182, GO:0031000, GO:0032041, GO:0032496, GO:0032732, GO:0032760, GO:0032922, GO:0032991, GO:0033558, GO:0033613, GO:0034599, GO:0035851, GO:0042475, GO:0042493, GO:0042531, GO:0042733, GO:0042826, GO:0043005, GO:0043025, GO:0043044, GO:0043066, GO:0043124, GO:0043524, GO:0043922, GO:0045652, GO:0045892, GO:0045893, GO:0045944, GO:0046676, GO:0047485, GO:0048471, GO:0048714, GO:0051059, GO:0052548, GO:0055093, GO:0060766, GO:0060789, GO:0061029, GO:0061198, GO:0070491, GO:0070888, GO:0070932, GO:0070933, GO:0071356, GO:0090090, GO:1900221, GO:1901796, GO:1904837, GO:1990841, GO:2000343, GO:2000676, GO:2000757, GO:2001243, GO:0010832, GO:0031492"/>
<entry key="252" type="xstring" value="GO:0000123, GO:0005515, GO:0005547, GO:0005634, GO:0005654, GO:0005829, GO:0005886, GO:0006110, GO:0006111, GO:0006357, GO:0006493, GO:0006915, GO:0007165, GO:0007584, GO:0008375, GO:0016032, GO:0016262, GO:0016485, GO:0016579, GO:0017122, GO:0031397, GO:0031966, GO:0032435, GO:0032868, GO:0032922, GO:0032991, GO:0035020, GO:0042995, GO:0043981, GO:0043982, GO:0043984, GO:0045862, GO:0045944, GO:0046626, GO:0048015, GO:0061087, GO:0080182, GO:0097363, GO:0120162, GO:0043995, GO:0043996, GO:0046972"/>
<entry key="253" type="xstring" value="GO:0004560, GO:0005515, GO:0005576, GO:0005737, GO:0006004, GO:0006027, GO:0016139, GO:0019377, GO:0035578, GO:0043202, GO:0043312, GO:0070062, GO:0005764"/>
<entry key="254" type="xstring" value="GO:0004031, GO:0005506, GO:0005829, GO:0009055, GO:0017144, GO:0022900, GO:0042802, GO:0042803, GO:0042816, GO:0043546, GO:0050660, GO:0051287, GO:0051537, GO:0055114, GO:0070062, GO:0071949, GO:0102797, GO:0102798, GO:0004854, GO:0009115"/>
<entry key="255" type="xstring" value="GO:0001501, GO:0001649, GO:0001958, GO:0003006, GO:0005515, GO:0005576, GO:0005886, GO:0016020, GO:0016462, GO:0031012, GO:0031225, GO:0032496, GO:0033280, GO:0046677, GO:0046872, GO:0051384, GO:0065010, GO:0070062, GO:0071407, GO:0071529, GO:0016311, GO:0004035"/>
<entry key="256" type="xstring" value="GO:0000165, GO:0000209, GO:0000502, GO:0002223, GO:0002479, GO:0004298, GO:0005515, GO:0005654, GO:0005829, GO:0005839, GO:0006521, GO:0010972, GO:0016032, GO:0016579, GO:0019774, GO:0031145, GO:0031146, GO:0033209, GO:0038061, GO:0038095, GO:0043161, GO:0043488, GO:0043687, GO:0050852, GO:0055085, GO:0060071, GO:0061418, GO:0070062, GO:0070498, GO:0090090, GO:0090263, GO:1901990, GO:1902036, GO:1990111, GO:2000116, GO:0005737, GO:0010499, GO:0005634, GO:0004175"/>
<entry key="257" type="xstring" value="GO:0000165, GO:0000209, GO:0000502, GO:0002223, GO:0002479, GO:0004298, GO:0005515, GO:0005654, GO:0005829, GO:0005839, GO:0006521, GO:0010972, GO:0016032, GO:0016579, GO:0019774, GO:0031145, GO:0031146, GO:0033209, GO:0038061, GO:0038095, GO:0043161, GO:0043488, GO:0043687, GO:0045444, GO:0050852, GO:0052548, GO:0055085, GO:0060071, GO:0060337, GO:0061418, GO:0070062, GO:0070498, GO:0090090, GO:0090263, GO:1901990, GO:1902036, GO:1990111, GO:0005634, GO:0005737, GO:0004175, GO:0010499"/>
<entry key="258" type="xstring" value="GO:0001882, GO:0004126, GO:0005515, GO:0005576, GO:0005829, GO:0007166, GO:0008270, GO:0008655, GO:0009972, GO:0019858, GO:0030308, GO:0034774, GO:0042802, GO:0042803, GO:0043097, GO:0043312, GO:0045980, GO:1904724, GO:1904813"/>
<entry key="259" type="xstring" value="GO:0004668, GO:0005509, GO:0005515, GO:0005634, GO:0005654, GO:0005829, GO:0006325, GO:0006334, GO:0006338, GO:0006464, GO:0018101, GO:0019827, GO:0032991, GO:0034618, GO:0036413, GO:0036414, GO:0042802, GO:0045087, GO:0005737"/>
<entry key="260" type="xstring" value="GO:0004668, GO:0005509, GO:0005515, GO:0005737, GO:0005829, GO:0006325, GO:0018101, GO:0042802, GO:0036414, GO:0005634"/>
<entry key="261" type="xstring" value="GO:0005515, GO:0005654, GO:0005739, GO:0005743, GO:0005749, GO:0005886, GO:0006099, GO:0006105, GO:0008177, GO:0009055, GO:0046872, GO:0048039, GO:0051537, GO:0051538, GO:0051539, GO:0031966, GO:0022904, GO:0009060"/>
<entry key="262" type="xstring" value="GO:0001666, GO:0002690, GO:0005102, GO:0005509, GO:0005515, GO:0005576, GO:0005788, GO:0005796, GO:0005886, GO:0006888, GO:0007596, GO:0007598, GO:0007623, GO:0008236, GO:0010037, GO:0010641, GO:0016485, GO:0030194, GO:0030335, GO:0031100, GO:0031982, GO:0032355, GO:0032571, GO:0033595, GO:0043627, GO:0050927, GO:0051897, GO:0060416, GO:0061476, GO:0062023, GO:0070723, GO:0097068, GO:1904400, GO:1904612, GO:1905217, GO:1905225, GO:1905286, GO:0004252, GO:0005615"/>
<entry key="263" type="xstring" value="GO:0004308, GO:0005515, GO:0005576, GO:0005764, GO:0005765, GO:0005886, GO:0006687, GO:0009313, GO:0016997, GO:0030054, GO:0035580, GO:0043202, GO:0043231, GO:0043312, GO:0052794, GO:0052795, GO:0052796, GO:0070062, GO:0006689, GO:0016020, GO:0005737"/>
<entry key="264" type="xstring" value="GO:0005515, GO:0005576, GO:0006508, GO:0006874, GO:0008233, GO:0009235, GO:0004252"/>
<entry key="265" type="xstring" value="GO:0005654, GO:0005739, GO:0005759, GO:0005975, GO:0006068, GO:0006069, GO:0043231, GO:0043878, GO:0051287, GO:0004029"/>
<entry key="266" type="xstring" value="GO:0005515, GO:0005739, GO:0005740, GO:0005741, GO:0008131, GO:0009055, GO:0009636, GO:0010044, GO:0010269, GO:0014063, GO:0016021, GO:0021762, GO:0022900, GO:0032496, GO:0042135, GO:0042420, GO:0042493, GO:0042802, GO:0045471, GO:0045964, GO:0050660, GO:0050665, GO:0051412"/>
<entry key="267" type="xstring" value="GO:0000287, GO:0003697, GO:0003714, GO:0004518, GO:0005515, GO:0005634, GO:0005654, GO:0005730, GO:0005737, GO:0006302, GO:0007166, GO:0016032, GO:0016235, GO:0016604, GO:0016605, GO:0030145, GO:0036317, GO:0048666, GO:0070260, GO:0090305, GO:1903507"/>
<entry key="268" type="xstring" value="GO:0002009, GO:0005515, GO:0005730, GO:0005886, GO:0008270, GO:0015701, GO:0016021, GO:0016323, GO:0031528, GO:0033574, GO:0042493, GO:0046903, GO:0061418, GO:0016836, GO:0006730, GO:0004089"/>
<entry key="269" type="xstring" value="GO:0002479, GO:0005244, GO:0005515, GO:0005635, GO:0005789, GO:0005791, GO:0005794, GO:0005886, GO:0005887, GO:0006801, GO:0006954, GO:0007584, GO:0016175, GO:0020037, GO:0022900, GO:0030425, GO:0030670, GO:0034220, GO:0034599, GO:0034765, GO:0035579, GO:0042493, GO:0042554, GO:0043020, GO:0043025, GO:0043312, GO:0045087, GO:0045454, GO:0045730, GO:0045766, GO:0046872, GO:0046982, GO:0048010, GO:0050660, GO:0050665, GO:0055114, GO:0070821, GO:0071276, GO:0071361, GO:0097038, GO:0097411, GO:1904044, GO:1904845, GO:1990776, GO:0009055, GO:0006952"/>
<entry key="270" type="xstring" value="GO:0000082, GO:0000083, GO:0000166, GO:0000731, GO:0003677, GO:0003682, GO:0003887, GO:0005515, GO:0005634, GO:0005635, GO:0005654, GO:0005658, GO:0005730, GO:0005829, GO:0006260, GO:0006269, GO:0006270, GO:0006271, GO:0006272, GO:0006273, GO:0006281, GO:0006303, GO:0016032, GO:0016363, GO:0019901, GO:0032201, GO:0032479, GO:0046872, GO:0051539, GO:0006289, GO:1904161, GO:0000785, GO:0003688, GO:0019103, GO:0017076, GO:0003697, GO:1902975"/>
<entry key="271" type="xstring" value="GO:0000165, GO:0004725, GO:0005001, GO:0005515, GO:0005886, GO:0005887, GO:0005925, GO:0007229, GO:0007411, GO:0008286, GO:0016020, GO:0035335, GO:0043235, GO:0050804, GO:0051893, GO:0070062, GO:0098685, GO:0006470"/>
<entry key="272" type="xstring" value="GO:0001523, GO:0001758, GO:0004033, GO:0005737, GO:0005829, GO:0006699, GO:0008209, GO:0009055, GO:0015125, GO:0015721, GO:0016655, GO:0022900, GO:0044597, GO:0044598, GO:0047023, GO:0047743, GO:0070062, GO:0071395, GO:0016229, GO:0032052, GO:0004032, GO:0047086, GO:0008106, GO:0008202, GO:0006693, GO:0042448"/>
<entry key="273" type="xstring" value="GO:0001512, GO:0005515, GO:0005654, GO:0005829, GO:0006805, GO:0007613, GO:0008270, GO:0009055, GO:0016491, GO:0016661, GO:0022900, GO:0031404, GO:0042803, GO:0043525, GO:0055114, GO:0070062, GO:0070374, GO:0071949, GO:1904408, GO:1904707, GO:1905594, GO:2000379, GO:0003955"/>
<entry key="274" type="xstring" value="GO:0001523, GO:0001758, GO:0004032, GO:0004033, GO:0004745, GO:0005634, GO:0005737, GO:0005829, GO:0006693, GO:0007186, GO:0007584, GO:0008202, GO:0008284, GO:0008584, GO:0009267, GO:0010942, GO:0016488, GO:0016655, GO:0018636, GO:0019371, GO:0030216, GO:0034614, GO:0035410, GO:0036130, GO:0036131, GO:0042448, GO:0042572, GO:0042574, GO:0043170, GO:0044597, GO:0044598, GO:0045550, GO:0045703, GO:0047017, GO:0047020, GO:0047023, GO:0047035, GO:0047045, GO:0047086, GO:0047115, GO:0047718, GO:0047787, GO:0048385, GO:0051897, GO:0052650, GO:0055114, GO:0061370, GO:0070062, GO:0070293, GO:0071276, GO:0071277, GO:0071379, GO:0071384, GO:0071395, GO:0071799, GO:1900053, GO:2000224, GO:2000353, GO:2000379, GO:0032052, GO:0008106, GO:0016229"/>
<entry key="275" type="xstring" value="GO:0004115, GO:0005515, GO:0005654, GO:0005829, GO:0005886, GO:0006198, GO:0007186, GO:0007608, GO:0010738, GO:0016020, GO:0030552, GO:0032587, GO:0035690, GO:0043949, GO:0046872, GO:0048471, GO:0007165, GO:0005634, GO:0004114"/>
<entry key="276" type="xstring" value="GO:0004032, GO:0006693, GO:0007186, GO:0007586, GO:0008202, GO:0008284, GO:0016655, GO:0018636, GO:0030855, GO:0031406, GO:0032052, GO:0042448, GO:0044597, GO:0044598, GO:0047086, GO:0047115, GO:0051897, GO:0055114, GO:0071395, GO:0071799, GO:0016229, GO:0047023, GO:0005829, GO:0008106"/>
<entry key="277" type="xstring" value="GO:0003810, GO:0003824, GO:0005198, GO:0005509, GO:0005737, GO:0006464, GO:0016746, GO:0018149, GO:0030216, GO:0031069, GO:0031234, GO:0031424, GO:0032991, GO:0043163, GO:0070062"/>
<entry key="278" type="xstring" value="GO:0005576, GO:0005615, GO:0005634, GO:0005764, GO:0006631, GO:0006687, GO:0016811, GO:0017040, GO:0017064, GO:0030216, GO:0043202, GO:0043312, GO:0046512, GO:0046513, GO:0046514, GO:0050810, GO:0062098, GO:0070062, GO:0071356, GO:0102121, GO:1904724, GO:1904813, GO:0005769, GO:0005783, GO:0016810"/>
<entry key="279" type="xstring" value="GO:0000122, GO:0004252, GO:0005515, GO:0005615, GO:0005886, GO:0006879, GO:0016021, GO:0022617, GO:0030514, GO:0030574, GO:0033619, GO:0045892, GO:0045944, GO:0055072, GO:0097264"/>
<entry key="280" type="xstring" value="GO:0005515, GO:0005654, GO:0005739, GO:0005759, GO:0006471, GO:0006476, GO:0007005, GO:0007568, GO:0008270, GO:0009060, GO:0016575, GO:0019899, GO:0032024, GO:0032991, GO:0034979, GO:0034983, GO:0043565, GO:0070373, GO:1901671, GO:1902553, GO:2000304, GO:2000378, GO:0003950, GO:0005634, GO:0017136, GO:0070403"/>
<entry key="281" type="xstring" value="GO:0004325, GO:0005515, GO:0005743, GO:0005759, GO:0006091, GO:0006783, GO:0008198, GO:0009416, GO:0010288, GO:0017085, GO:0042493, GO:0045471, GO:0046501, GO:0046685, GO:0051537, GO:0051597, GO:0070541, GO:0071549, GO:0005739"/>
<entry key="282" type="xstring" value="GO:0000122, GO:0000785, GO:0001666, GO:0001837, GO:0001935, GO:0002040, GO:0004720, GO:0005044, GO:0005507, GO:0005509, GO:0005515, GO:0005604, GO:0005615, GO:0005634, GO:0005654, GO:0005783, GO:0006464, GO:0006897, GO:0007155, GO:0007568, GO:0009055, GO:0010718, GO:0016020, GO:0018057, GO:0022900, GO:0030199, GO:0032332, GO:0043542, GO:0045892, GO:0046688, GO:0062023, GO:0070492, GO:0070828, GO:1902455"/>
<entry key="283" type="xstring" value="GO:0000439, GO:0000462, GO:0000717, GO:0001666, GO:0001701, GO:0005515, GO:0005524, GO:0005634, GO:0005654, GO:0005669, GO:0005675, GO:0005737, GO:0005819, GO:0005829, GO:0006283, GO:0006289, GO:0006293, GO:0006294, GO:0006295, GO:0006296, GO:0006361, GO:0006362, GO:0006363, GO:0006366, GO:0006367, GO:0006368, GO:0006370, GO:0006915, GO:0006979, GO:0007059, GO:0007568, GO:0008022, GO:0008283, GO:0009650, GO:0009791, GO:0016032, GO:0021510, GO:0030198, GO:0030282, GO:0030674, GO:0032289, GO:0033683, GO:0035264, GO:0035315, GO:0040016, GO:0043139, GO:0043249, GO:0043388, GO:0046872, GO:0047485, GO:0048568, GO:0048820, GO:0051539, GO:0060218, GO:0070516, GO:0070911, GO:0071817, GO:1901990, GO:0003684, GO:0045951, GO:0009411, GO:0003678"/>
<entry key="284" type="xstring" value="GO:0000122, GO:0000792, GO:0001650, GO:0001741, GO:0003723, GO:0005515, GO:0005634, GO:0005635, GO:0005643, GO:0005654, GO:0005730, GO:0005829, GO:0005886, GO:0006281, GO:0006303, GO:0008134, GO:0015459, GO:0016032, GO:0016604, GO:0016605, GO:0016607, GO:0016925, GO:0019899, GO:0030425, GO:0030578, GO:0031334, GO:0031625, GO:0031965, GO:0032436, GO:0032880, GO:0034605, GO:0043392, GO:0043433, GO:0044388, GO:0045202, GO:0045759, GO:0045892, GO:0050821, GO:0060021, GO:0060334, GO:0071276, GO:0086004, GO:0090204, GO:0097165, GO:1901896, GO:1902260, GO:1990381, GO:0008076, GO:0031386, GO:0044389"/>
<entry key="285" type="xstring" value="GO:0005515, GO:0005615, GO:0005654, GO:0005886, GO:0006508, GO:0006629, GO:0006691, GO:0006749, GO:0006751, GO:0006805, GO:0006915, GO:0006954, GO:0008235, GO:0008270, GO:0008800, GO:0016324, GO:0016999, GO:0030054, GO:0030336, GO:0030593, GO:0031225, GO:0031528, GO:0034235, GO:0035690, GO:0043027, GO:0043066, GO:0043154, GO:0045177, GO:0050667, GO:0070062, GO:0070573, GO:0071277, GO:0071732, GO:0072340, GO:0072341"/>
<entry key="286" type="xstring" value="GO:0000082, GO:0001975, GO:0004722, GO:0005509, GO:0005515, GO:0005516, GO:0005654, GO:0005737, GO:0005739, GO:0005829, GO:0005886, GO:0005955, GO:0006470, GO:0006606, GO:0006816, GO:0007223, GO:0007420, GO:0007568, GO:0014883, GO:0014898, GO:0016018, GO:0016311, GO:0019897, GO:0019899, GO:0030018, GO:0030335, GO:0033173, GO:0033192, GO:0033555, GO:0035562, GO:0036057, GO:0038095, GO:0042060, GO:0042110, GO:0042383, GO:0043197, GO:0043403, GO:0044877, GO:0045785, GO:0045807, GO:0045944, GO:0046676, GO:0046983, GO:0048741, GO:0050774, GO:0051091, GO:0051117, GO:0051592, GO:0060079, GO:0070262, GO:0071333, GO:0097720, GO:0098685, GO:0098978, GO:0099170, GO:0106306, GO:0106307, GO:1903244, GO:1903799, GO:1905205, GO:0009898"/>
<entry key="287" type="xstring" value="GO:0004117, GO:0005516, GO:0005829, GO:0046872, GO:0048101, GO:0043025, GO:0007165, GO:0004114"/>
<entry key="288" type="xstring" value="GO:0002677, GO:0005506, GO:0005783, GO:0005789, GO:0006694, GO:0006703, GO:0006710, GO:0008395, GO:0009055, GO:0010760, GO:0016020, GO:0016021, GO:0016125, GO:0016712, GO:0019825, GO:0020037, GO:0022900, GO:0030540, GO:0030879, GO:0060065, GO:0060736, GO:0061370, GO:0070330, GO:2000866, GO:0008585, GO:0032355"/>
<entry key="289" type="xstring" value="GO:0001666, GO:0005739, GO:0005759, GO:0007568, GO:0007620, GO:0007626, GO:0009448, GO:0009449, GO:0010039, GO:0014053, GO:0021549, GO:0030170, GO:0031652, GO:0032024, GO:0032144, GO:0032145, GO:0033602, GO:0034386, GO:0035094, GO:0035640, GO:0042135, GO:0042493, GO:0042802, GO:0043005, GO:0045471, GO:0045776, GO:0045964, GO:0046872, GO:0047298, GO:0048148, GO:0051536, GO:0070474, GO:0090331, GO:0097151, GO:1902722, GO:1904450, GO:0003867, GO:0009450"/>
<entry key="290" type="xstring" value="GO:0000250, GO:0005515, GO:0005789, GO:0005811, GO:0006694, GO:0006695, GO:0016020, GO:0016104, GO:0031647, GO:0042300, GO:0045540"/>
<entry key="291" type="xstring" value="GO:0000302, GO:0002674, GO:0004364, GO:0004602, GO:0005504, GO:0005515, GO:0005576, GO:0005615, GO:0005634, GO:0005737, GO:0005739, GO:0005829, GO:0005886, GO:0006469, GO:0006693, GO:0006749, GO:0006805, GO:0007417, GO:0008144, GO:0008432, GO:0009890, GO:0010804, GO:0014003, GO:0019207, GO:0031100, GO:0031982, GO:0032355, GO:0032691, GO:0032720, GO:0032869, GO:0032872, GO:0032873, GO:0032930, GO:0033591, GO:0034599, GO:0034774, GO:0035726, GO:0035730, GO:0035731, GO:0035732, GO:0043066, GO:0043124, GO:0043200, GO:0043295, GO:0043312, GO:0043407, GO:0043409, GO:0043508, GO:0043651, GO:0045471, GO:0048147, GO:0051122, GO:0051771, GO:0070026, GO:0070062, GO:0070372, GO:0070373, GO:0070664, GO:0071222, GO:0071364, GO:0071385, GO:0071460, GO:0071638, GO:0071672, GO:0097057, GO:0098869, GO:1901687, GO:1904706, GO:1904813, GO:2001237"/>
<entry key="292" type="xstring" value="GO:0000781, GO:0003677, GO:0005515, GO:0005634, GO:0005654, GO:0008284, GO:0018024, GO:0032200, GO:0032991, GO:0034729, GO:0042054, GO:0043231, GO:0045944, GO:0046425, GO:2000677, GO:0031151, GO:0000077, GO:0006281, GO:0006348"/>
<entry key="293" type="xstring" value="GO:0000413, GO:0003007, GO:0003755, GO:0005160, GO:0005515, GO:0005527, GO:0005528, GO:0005737, GO:0005829, GO:0006457, GO:0006458, GO:0007183, GO:0014802, GO:0016020, GO:0016529, GO:0022417, GO:0030018, GO:0031312, GO:0031398, GO:0032092, GO:0032515, GO:0032880, GO:0032925, GO:0034713, GO:0042026, GO:0042110, GO:0043123, GO:0044325, GO:0046332, GO:0048185, GO:0050776, GO:0055010, GO:0060314, GO:0060347, GO:0070588, GO:0097435, GO:0098562, GO:1901393, GO:1902991, GO:1990000, GO:1990425, GO:0019855, GO:0051280, GO:0060315, GO:0061077"/>
<entry key="294" type="xstring" value="GO:0000122, GO:0000380, GO:0000784, GO:0000790, GO:0001085, GO:0002039, GO:0002052, GO:0003682, GO:0005515, GO:0005634, GO:0005654, GO:0005667, GO:0006357, GO:0006482, GO:0007596, GO:0008134, GO:0010569, GO:0010976, GO:0016491, GO:0019899, GO:0021987, GO:0030374, GO:0032091, GO:0032451, GO:0032452, GO:0032453, GO:0032454, GO:0032991, GO:0033169, GO:0033184, GO:0034644, GO:0034648, GO:0034720, GO:0035563, GO:0042551, GO:0043392, GO:0043426, GO:0043433, GO:0043518, GO:0045793, GO:0045892, GO:0045944, GO:0046098, GO:0050660, GO:0050681, GO:0051091, GO:0051572, GO:0051573, GO:0055001, GO:0055114, GO:0060992, GO:0061752, GO:0071320, GO:0071480, GO:0120162, GO:1902166, GO:1903827, GO:1990391, GO:1990841, GO:2000179, GO:2000648, GO:0042162"/>
<entry key="295" type="xstring" value="GO:0000048, GO:0002682, GO:0002951, GO:0005515, GO:0005615, GO:0005886, GO:0006412, GO:0006508, GO:0006520, GO:0006536, GO:0006631, GO:0006691, GO:0006750, GO:0006751, GO:0006805, GO:0007283, GO:0016021, GO:0019344, GO:0031638, GO:0036374, GO:0050727, GO:0070062, GO:0102953, GO:0103068, GO:1901750, GO:0032355, GO:0031179, GO:0032496, GO:0034612"/>
<entry key="296" type="xstring" value="GO:0004649, GO:0005515, GO:0005634, GO:0005654, GO:0005759, GO:0005829, GO:0005975, GO:0006974, GO:0043231, GO:1990966, GO:0009225, GO:0005737, GO:0031056, GO:0006282"/>
<entry key="297" type="xstring" value="GO:0004252, GO:0005509, GO:0005515, GO:0005576, GO:0006508, GO:0006956, GO:0006958, GO:0030449, GO:0042802, GO:0045087, GO:0072562, GO:0005615"/>
<entry key="298" type="xstring" value="GO:0000435, GO:0000790, GO:0000977, GO:0002155, GO:0003682, GO:0003713, GO:0004402, GO:0005515, GO:0005654, GO:0005829, GO:0005886, GO:0007595, GO:0008584, GO:0015721, GO:0016922, GO:0017162, GO:0019216, GO:0019899, GO:0021549, GO:0021766, GO:0021854, GO:0021987, GO:0030331, GO:0030374, GO:0032355, GO:0032526, GO:0032570, GO:0032991, GO:0033142, GO:0035257, GO:0043005, GO:0043065, GO:0043967, GO:0044849, GO:0044877, GO:0045666, GO:0045893, GO:0045925, GO:0045944, GO:0046965, GO:0046983, GO:0047485, GO:0060179, GO:0060713, GO:1904017, GO:2001038, GO:0005634, GO:0032870"/>
<entry key="299" type="xstring" value="GO:0000737, GO:0002283, GO:0002673, GO:0003779, GO:0005515, GO:0005576, GO:0005635, GO:0006915, GO:0070062, GO:0070948, GO:0006308, GO:0004530, GO:0003677, GO:0005634"/>
<entry key="300" type="xstring" value="GO:0000979, GO:0003700, GO:0005506, GO:0005515, GO:0005634, GO:0005654, GO:0005737, GO:0007290, GO:0009755, GO:0016020, GO:0030521, GO:0032454, GO:0033169, GO:0036123, GO:0045893, GO:0045944, GO:0046293, GO:0050681, GO:0051213, GO:0051573, GO:0055114, GO:0120162, GO:1990830, GO:2000036, GO:2000736, GO:0003712, GO:0000118, GO:0006357, GO:0031490, GO:0000785"/>
<entry key="301" type="xstring" value="GO:0004197, GO:0005515, GO:0005576, GO:0005739, GO:0005783, GO:0005789, GO:0005829, GO:0005886, GO:0006508, GO:0006954, GO:0016540, GO:0032991, GO:0045087, GO:0050700, GO:0050727, GO:0070059, GO:0070269, GO:0097193, GO:0097194, GO:1903265, GO:1904646, GO:0006915, GO:0097200, GO:0097153, GO:0072557, GO:0006919, GO:0072559, GO:0097199, GO:0097169, GO:0005737"/>
<entry key="302" type="xstring" value="GO:0001618, GO:0001817, GO:0002003, GO:0003051, GO:0003081, GO:0004175, GO:0004180, GO:0004181, GO:0005515, GO:0005576, GO:0005615, GO:0005737, GO:0005886, GO:0008237, GO:0008241, GO:0008270, GO:0009986, GO:0015827, GO:0016021, GO:0016324, GO:0019229, GO:0022898, GO:0031526, GO:0042127, GO:0045121, GO:0046718, GO:0046813, GO:0050727, GO:0051957, GO:0060452, GO:0070062, GO:0097746, GO:1903598, GO:1903779, GO:1905737, GO:2000379"/>
<entry key="303" type="xstring" value="GO:0001516, GO:0004497, GO:0004796, GO:0005506, GO:0005789, GO:0006690, GO:0016021, GO:0016705, GO:0019371, GO:0020037, GO:0036134, GO:0055114, GO:0106256"/>
<entry key="304" type="xstring" value="GO:0000122, GO:0000790, GO:0001188, GO:0002039, GO:0003407, GO:0003713, GO:0003714, GO:0003723, GO:0004386, GO:0005515, GO:0005524, GO:0005615, GO:0005634, GO:0005654, GO:0005730, GO:0006325, GO:0006337, GO:0006338, GO:0006357, GO:0007399, GO:0008094, GO:0008134, GO:0016020, GO:0016514, GO:0030177, GO:0030308, GO:0030957, GO:0032991, GO:0038111, GO:0043044, GO:0043923, GO:0045892, GO:0045893, GO:0045944, GO:0047485, GO:0050681, GO:0051091, GO:0060766, GO:0070182, GO:0070577, GO:0071564, GO:0071565, GO:1901838, GO:1902661, GO:1902895, GO:1904837, GO:0001164, GO:0031492, GO:0003677"/>
<entry key="305" type="xstring" value="GO:0001666, GO:0001998, GO:0002363, GO:0003100, GO:0003924, GO:0005515, GO:0005525, GO:0005634, GO:0005768, GO:0005789, GO:0005829, GO:0005886, GO:0005925, GO:0005938, GO:0006357, GO:0007160, GO:0007179, GO:0007186, GO:0007266, GO:0007519, GO:0009612, GO:0009749, GO:0010812, GO:0016032, GO:0016477, GO:0016579, GO:0017022, GO:0019003, GO:0019904, GO:0021762, GO:0021795, GO:0021861, GO:0030027, GO:0030036, GO:0030054, GO:0030307, GO:0030334, GO:0030424, GO:0030496, GO:0030521, GO:0030667, GO:0030838, GO:0031098, GO:0031122, GO:0031234, GO:0031532, GO:0031982, GO:0032467, GO:0032587, GO:0032956, GO:0033144, GO:0033688, GO:0034329, GO:0034446, GO:0035385, GO:0036089, GO:0038027, GO:0042476, GO:0042493, GO:0043123, GO:0043124, GO:0043149, GO:0043197, GO:0043200, GO:0043280, GO:0043296, GO:0043297, GO:0043312, GO:0043366, GO:0043524, GO:0043525, GO:0043542, GO:0043931, GO:0044319, GO:0045198, GO:0045471, GO:0045666, GO:0045727, GO:0045792, GO:0046039, GO:0046638, GO:0048010, GO:0048013, GO:0048015, GO:0048812, GO:0050771, GO:0050772, GO:0050773, GO:0050919, GO:0051022, GO:0051056, GO:0051384, GO:0051496, GO:0051893, GO:0051924, GO:0060071, GO:0060193, GO:0061383, GO:0070062, GO:0070507, GO:0071222, GO:0071345, GO:0071803, GO:0071902, GO:0071944, GO:0090051, GO:0090307, GO:0090324, GO:0097498, GO:0098794, GO:0098978, GO:0101003, GO:1901224, GO:1902766, GO:1903427, GO:1903673, GO:1904695, GO:1904996, GO:1905274, GO:1990869, GO:2000145, GO:2000177, GO:2000406, GO:0032154, GO:0008360, GO:0005856, GO:0030865, GO:0043231, GO:0007163, GO:0019901, GO:0007015, GO:0031410, GO:0042995"/>
<entry key="306" type="xstring" value="GO:0002250, GO:0002474, GO:0004177, GO:0005788, GO:0005789, GO:0008217, GO:0008237, GO:0008270, GO:0016021, GO:0019885, GO:0042277, GO:0007165, GO:0070006, GO:0006508, GO:0005886, GO:0005737, GO:0043171"/>
<entry key="307" type="xstring" value="GO:0004661, GO:0004662, GO:0005515, GO:0005953, GO:0008144, GO:0008270, GO:0008284, GO:0018344, GO:0019840, GO:0034097, GO:0042277, GO:0045787, GO:0051771, GO:0018342"/>
<entry key="308" type="xstring" value="GO:0003682, GO:0003723, GO:0003724, GO:0003725, GO:0005515, GO:0005524, GO:0005737, GO:0005739, GO:0005829, GO:0007417, GO:0035770, GO:0042645, GO:1902775, GO:0005622"/>
<entry key="309" type="xstring" value="GO:0001958, GO:0005515, GO:0005829, GO:0006646, GO:0006656, GO:0016311, GO:0016462, GO:0030500, GO:0031012, GO:0046872, GO:0052731, GO:0052732, GO:0065010, GO:0035630, GO:0016791"/>
<entry key="310" type="xstring" value="GO:0000139, GO:0000165, GO:0001889, GO:0001934, GO:0002223, GO:0003924, GO:0005515, GO:0005525, GO:0005654, GO:0005737, GO:0005794, GO:0005829, GO:0005886, GO:0006897, GO:0006935, GO:0007050, GO:0007093, GO:0007165, GO:0007166, GO:0007265, GO:0008022, GO:0008284, GO:0008285, GO:0009887, GO:0010629, GO:0010863, GO:0019003, GO:0030335, GO:0032729, GO:0034260, GO:0035900, GO:0042088, GO:0042832, GO:0043406, GO:0043410, GO:0043524, GO:0043547, GO:0044877, GO:0045740, GO:0045944, GO:0046330, GO:0046579, GO:0048013, GO:0048169, GO:0048471, GO:0050679, GO:0050852, GO:0070374, GO:0071480, GO:0090303, GO:0090314, GO:0090398, GO:0097193, GO:0098696, GO:0098978, GO:1900029, GO:2000251, GO:2000630"/>
<entry key="311" type="xstring" value="GO:0000122, GO:0001085, GO:0005515, GO:0005634, GO:0005737, GO:0005829, GO:0006002, GO:0006094, GO:0006111, GO:0016208, GO:0016311, GO:0030308, GO:0035690, GO:0042132, GO:0042802, GO:0045820, GO:0046580, GO:0046872, GO:0048029, GO:0070062, GO:0071286, GO:0005986, GO:0030388, GO:0006000"/>
<entry key="312" type="xstring" value="GO:0000118, GO:0000122, GO:0001975, GO:0003714, GO:0004407, GO:0005080, GO:0005515, GO:0005634, GO:0005654, GO:0005667, GO:0005737, GO:0006954, GO:0007507, GO:0008134, GO:0016575, GO:0030182, GO:0030183, GO:0032041, GO:0032869, GO:0033558, GO:0034739, GO:0034983, GO:0035097, GO:0042113, GO:0042632, GO:0042826, GO:0045892, GO:0046872, GO:0048742, GO:0050710, GO:0051005, GO:0051153, GO:0070491, GO:0070932, GO:0070933, GO:0090050, GO:1990678"/>
<entry key="313" type="xstring" value="GO:0004509, GO:0005496, GO:0005506, GO:0005789, GO:0006694, GO:0006704, GO:0006705, GO:0008202, GO:0008395, GO:0016125, GO:0020037, GO:0055114"/>
<entry key="314" type="xstring" value="GO:0003774, GO:0005515, GO:0005524, GO:0005829, GO:0006890, GO:0007018, GO:0007268, GO:0016020, GO:0016192, GO:0019886, GO:0019894, GO:0032839, GO:0035253, GO:0043204, GO:0045202, GO:0048471, GO:0099641, GO:1904115, GO:1990049, GO:0008574, GO:0007411, GO:0008017, GO:0098971, GO:0016887, GO:0005874, GO:0030705, GO:0005871, GO:0003777, GO:0048489"/>
<entry key="315" type="xstring" value="GO:0000287, GO:0000775, GO:0000793, GO:0002244, GO:0003677, GO:0003682, GO:0003723, GO:0003918, GO:0005080, GO:0005515, GO:0005524, GO:0005634, GO:0005654, GO:0005730, GO:0005737, GO:0006265, GO:0006266, GO:0006974, GO:0007059, GO:0007143, GO:0008022, GO:0008094, GO:0008301, GO:0009330, GO:0019899, GO:0030263, GO:0032991, GO:0040016, GO:0042752, GO:0042803, GO:0042826, GO:0043065, GO:0043130, GO:0045870, GO:0045944, GO:0046982, GO:0048511, GO:1905463, GO:1990904, GO:0000228, GO:0005814, GO:0044774, GO:0000819, GO:0000712"/>
<entry key="316" type="xstring" value="GO:0001666, GO:0004029, GO:0004030, GO:0005515, GO:0005615, GO:0005783, GO:0005829, GO:0005886, GO:0006081, GO:0006805, GO:0007568, GO:0007584, GO:0008106, GO:0008284, GO:0016021, GO:0018479, GO:0042493, GO:0051384, GO:0051591, GO:0055114, GO:0004028"/>
<entry key="317" type="xstring" value="GO:0000733, GO:0003677, GO:0003678, GO:0005515, GO:0005524, GO:0005634, GO:0005654, GO:0016020, GO:0036310, GO:0000724, GO:0006268, GO:0032508, GO:0006310, GO:0005737, GO:0043138, GO:0006281, GO:0005694, GO:0009378"/>
<entry key="318" type="xstring" value="GO:0001558, GO:0003682, GO:0004843, GO:0005515, GO:0005634, GO:0005654, GO:0005737, GO:0005829, GO:0006464, GO:0006511, GO:0008233, GO:0008234, GO:0008285, GO:0010035, GO:0016579, GO:0035517, GO:0035520, GO:0035522, GO:0045892, GO:0051726, GO:0061519, GO:0071108, GO:1900015, GO:1903955"/>
<entry key="319" type="xstring" value="GO:0004725, GO:0005001, GO:0005515, GO:0005887, GO:0007169, GO:0007420, GO:0010633, GO:0010977, GO:0035335, GO:0042802, GO:0070062, GO:1903385, GO:0006470"/>
<entry key="320" type="xstring" value="GO:0001972, GO:0005783, GO:0005789, GO:0015020, GO:0016021, GO:0019899, GO:0042573, GO:0042803, GO:0052695, GO:0052696, GO:0052697"/>
<entry key="321" type="xstring" value="GO:0001659, GO:0005634, GO:0005654, GO:0005737, GO:0006307, GO:0008198, GO:0010883, GO:0016607, GO:0016740, GO:0035515, GO:0035516, GO:0035552, GO:0035553, GO:0040014, GO:0042245, GO:0043734, GO:0044065, GO:0060612, GO:0061157, GO:0070350, GO:0070989, GO:0080111, GO:0090335, GO:1990931, GO:1990984"/>
<entry key="322" type="xstring" value="GO:0000187, GO:0000413, GO:0001933, GO:0001934, GO:0003723, GO:0003755, GO:0005178, GO:0005515, GO:0005576, GO:0005615, GO:0005634, GO:0005737, GO:0005829, GO:0005925, GO:0006278, GO:0006457, GO:0006469, GO:0006915, GO:0016018, GO:0016020, GO:0019058, GO:0019061, GO:0019064, GO:0019068, GO:0019076, GO:0030168, GO:0030593, GO:0030595, GO:0031982, GO:0032148, GO:0032873, GO:0032991, GO:0034389, GO:0034599, GO:0034774, GO:0035307, GO:0035722, GO:0042118, GO:0043312, GO:0045069, GO:0045070, GO:0046790, GO:0050714, GO:0050900, GO:0051082, GO:0051092, GO:0060352, GO:0061944, GO:0070062, GO:0070527, GO:0075713, GO:1902176, GO:1903901, GO:1904399, GO:1904813, GO:2001233, GO:0043231"/>
<entry key="323" type="xstring" value="GO:0003420, GO:0003958, GO:0004128, GO:0005515, GO:0005739, GO:0005789, GO:0006805, GO:0007584, GO:0008941, GO:0009055, GO:0009437, GO:0009812, GO:0016020, GO:0016021, GO:0016787, GO:0018393, GO:0019395, GO:0019899, GO:0022900, GO:0032332, GO:0032770, GO:0042493, GO:0043154, GO:0043231, GO:0043602, GO:0045542, GO:0045880, GO:0046210, GO:0047726, GO:0050661, GO:0055114, GO:0060192, GO:0070988, GO:0071372, GO:0071375, GO:0090031, GO:0090346, GO:0005829, GO:0016491, GO:0050660, GO:0009725, GO:0016709, GO:0010181"/>
<entry key="324" type="xstring" value="GO:0000038, GO:0001649, GO:0003857, GO:0004300, GO:0005777, GO:0005778, GO:0005782, GO:0005829, GO:0006625, GO:0006635, GO:0006699, GO:0008209, GO:0008210, GO:0016020, GO:0016508, GO:0016853, GO:0033540, GO:0033989, GO:0036109, GO:0036111, GO:0036112, GO:0042803, GO:0044594, GO:0060009"/>
<entry key="325" type="xstring" value="GO:0005515, GO:0005576, GO:0005829, GO:0008236, GO:0005615, GO:0005791, GO:0004252, GO:0006508, GO:0007596, GO:0031638"/>
<entry key="326" type="xstring" value="GO:0000287, GO:0004301, GO:0005777, GO:0005782, GO:0005829, GO:0006625, GO:0009636, GO:0010628, GO:0015643, GO:0016311, GO:0016791, GO:0019373, GO:0033885, GO:0042577, GO:0042632, GO:0042759, GO:0042803, GO:0046272, GO:0046839, GO:0052642, GO:0070062, GO:0090181, GO:0097176, GO:0016787"/>
<entry key="327" type="xstring" value="GO:0000122, GO:0000790, GO:0001103, GO:0001975, GO:0003300, GO:0003682, GO:0003723, GO:0004407, GO:0005515, GO:0005634, GO:0005654, GO:0005737, GO:0006338, GO:0007596, GO:0008134, GO:0008284, GO:0009913, GO:0010718, GO:0010977, GO:0016358, GO:0016575, GO:0016580, GO:0016581, GO:0019213, GO:0019899, GO:0031000, GO:0031072, GO:0032041, GO:0032496, GO:0032732, GO:0032760, GO:0032922, GO:0032967, GO:0032991, GO:0033558, GO:0034605, GO:0035094, GO:0035098, GO:0042220, GO:0042475, GO:0042493, GO:0042531, GO:0042733, GO:0042826, GO:0043044, GO:0043066, GO:0043392, GO:0043433, GO:0043565, GO:0045347, GO:0045862, GO:0045892, GO:0045893, GO:0045944, GO:0048149, GO:0048714, GO:0051059, GO:0055093, GO:0060789, GO:0061000, GO:0061029, GO:0061198, GO:0070301, GO:0070829, GO:0070932, GO:0070933, GO:0071300, GO:0071560, GO:1901796, GO:1902437, GO:1903351, GO:1990841, GO:2000757, GO:0031492, GO:0000118"/>
<entry key="328" type="xstring" value="GO:0004064, GO:0004089, GO:0005515, GO:0005829, GO:0008270, GO:0015701, GO:0016836, GO:0035722, GO:0070062, GO:0005737, GO:0006730"/>
<entry key="329" type="xstring" value="GO:0000398, GO:0000974, GO:0001664, GO:0001786, GO:0003723, GO:0005515, GO:0005524, GO:0005576, GO:0005615, GO:0005634, GO:0005654, GO:0005681, GO:0005730, GO:0005765, GO:0005770, GO:0005829, GO:0005886, GO:0005925, GO:0006457, GO:0006986, GO:0007269, GO:0009267, GO:0016020, GO:0016032, GO:0016887, GO:0019221, GO:0019899, GO:0023026, GO:0030674, GO:0031072, GO:0031625, GO:0031647, GO:0034774, GO:0042026, GO:0042470, GO:0043202, GO:0043254, GO:0043312, GO:0043488, GO:0044829, GO:0045296, GO:0045892, GO:0046034, GO:0048026, GO:0048471, GO:0051082, GO:0051087, GO:0051726, GO:0055131, GO:0061024, GO:0061202, GO:0061635, GO:0061684, GO:0061740, GO:0061741, GO:0070062, GO:0072318, GO:0072562, GO:0098575, GO:0098684, GO:0098978, GO:0099175, GO:0101031, GO:1900034, GO:1902904, GO:1904589, GO:1904764, GO:1904813, GO:1990904, GO:0005776, GO:0043195, GO:0030425, GO:0099523, GO:1990832, GO:0016192, GO:0034620, GO:0044183, GO:0099524, GO:1990833, GO:0051085, GO:0061738, GO:0005764, GO:0005737, GO:0051787"/>
<entry key="330" type="xstring" value="GO:0004175, GO:0004197, GO:0005515, GO:0005829, GO:0005886, GO:0006508, GO:0007165, GO:0008656, GO:0016540, GO:0019221, GO:0019900, GO:0032611, GO:0032731, GO:0032991, GO:0042802, GO:0042981, GO:0043123, GO:0043280, GO:0050700, GO:0050727, GO:0070269, GO:0071222, GO:0071260, GO:0071310, GO:0071345, GO:0071346, GO:0072557, GO:0072558, GO:0072559, GO:0097169, GO:0097179, GO:0097190, GO:0097194, GO:0140448, GO:1903265, GO:0097153, GO:0006915, GO:0006919, GO:0005737, GO:0097200, GO:0097199"/>
<entry key="331" type="xstring" value="GO:0003680, GO:0005515, GO:0005634, GO:0005654, GO:0005829, GO:0006915, GO:0008270, GO:0032411, GO:0032922, GO:0035097, GO:0035162, GO:0042800, GO:0042802, GO:0042803, GO:0043984, GO:0044648, GO:0045322, GO:0045652, GO:0045893, GO:0045944, GO:0051568, GO:0051571, GO:0065003, GO:0070577, GO:0071339, GO:0071440, GO:0080182, GO:0097692, GO:1902036, GO:1905642, GO:2000615, GO:2001040"/>
<entry key="332" type="xstring" value="GO:0004118, GO:0005829, GO:0006198, GO:0007186, GO:0010738, GO:0016020, GO:0030552, GO:0030553, GO:0043204, GO:0043951, GO:0046069, GO:0046872, GO:0047555, GO:0010754, GO:0007165, GO:0004114"/>
<entry key="333" type="xstring" value="GO:0000139, GO:0002933, GO:0004497, GO:0005506, GO:0005743, GO:0005789, GO:0006641, GO:0006805, GO:0008202, GO:0009617, GO:0010193, GO:0010243, GO:0016098, GO:0016491, GO:0016709, GO:0017144, GO:0018601, GO:0018885, GO:0018910, GO:0018960, GO:0019825, GO:0019899, GO:0020037, GO:0030544, GO:0031227, GO:0042197, GO:0042759, GO:0045471, GO:0046483, GO:0051879, GO:0055114, GO:0070330, GO:0016712, GO:0042738, GO:0006082, GO:0019373, GO:0008392, GO:0005737, GO:0008395, GO:0043231"/>
<entry key="334" type="xstring" value="GO:0005829, GO:0008112, GO:0010243, GO:0030760, GO:0031100, GO:0032259, GO:0034356, GO:0042493, GO:0008170"/>
<entry key="335" type="xstring" value="GO:0004833, GO:0005515, GO:0005829, GO:0006569, GO:0016597, GO:0019441, GO:0019825, GO:0020037, GO:0042802, GO:0046872, GO:0051289, GO:0055114, GO:1904842, GO:0019442"/>
<entry key="336" type="xstring" value="GO:0003755, GO:0005515, GO:0005528, GO:0005654, GO:0005829, GO:0006457, GO:0009617, GO:0016020, GO:0031072, GO:0061077, GO:0070062, GO:0000413, GO:0005737"/>
<entry key="337" type="xstring" value="GO:0000055, GO:0000056, GO:0000070, GO:0000278, GO:0000287, GO:0003682, GO:0003723, GO:0003924, GO:0005515, GO:0005525, GO:0005634, GO:0005635, GO:0005643, GO:0005654, GO:0005730, GO:0005737, GO:0005814, GO:0005829, GO:0006259, GO:0006409, GO:0006606, GO:0006611, GO:0007052, GO:0010586, GO:0016020, GO:0016032, GO:0019003, GO:0030036, GO:0030496, GO:0032092, GO:0032991, GO:0034629, GO:0035281, GO:0042307, GO:0042470, GO:0042565, GO:0043657, GO:0045296, GO:0045540, GO:0046039, GO:0046982, GO:0051301, GO:0055037, GO:0061015, GO:0070062, GO:0075733, GO:1902570, GO:0090543, GO:0000785, GO:0005049, GO:0070883, GO:0000054"/>
<entry key="338" type="xstring" value="GO:0001503, GO:0002820, GO:0004052, GO:0005506, GO:0005515, GO:0005546, GO:0005811, GO:0005829, GO:0005886, GO:0006629, GO:0006646, GO:0006691, GO:0006954, GO:0010811, GO:0016020, GO:0016165, GO:0019221, GO:0019369, GO:0019372, GO:0019395, GO:0030282, GO:0030838, GO:0031234, GO:0034116, GO:0034976, GO:0035358, GO:0035963, GO:0042060, GO:0042759, GO:0043277, GO:0043651, GO:0047977, GO:0050473, GO:0050727, GO:0051120, GO:0051122, GO:0070374, GO:0071277, GO:1901074, GO:2001303, GO:0034440, GO:0016702"/>
<entry key="339" type="xstring" value="GO:0000122, GO:0001878, GO:0002020, GO:0002523, GO:0002812, GO:0003714, GO:0004175, GO:0004252, GO:0005515, GO:0005576, GO:0005615, GO:0005737, GO:0006508, GO:0006874, GO:0008201, GO:0008233, GO:0009411, GO:0009986, GO:0017053, GO:0019730, GO:0019955, GO:0022617, GO:0030141, GO:0030163, GO:0032496, GO:0032682, GO:0032717, GO:0032757, GO:0035578, GO:0035580, GO:0042742, GO:0043312, GO:0043406, GO:0045335, GO:0048661, GO:0050728, GO:0050778, GO:0050922, GO:0062023, GO:0070062, GO:0070945, GO:0070947, GO:1903238, GO:0002438, GO:0006909"/>
<entry key="340" type="xstring" value="GO:0003824, GO:0004303, GO:0005496, GO:0005515, GO:0005737, GO:0005829, GO:0006694, GO:0006703, GO:0008210, GO:0030283, GO:0035410, GO:0042803, GO:0050661, GO:0055114, GO:0061370, GO:0070401, GO:0072582, GO:1903924"/>
<entry key="341" type="xstring" value="GO:0001558, GO:0001666, GO:0005515, GO:0005634, GO:0005654, GO:0008198, GO:0016706, GO:0018401, GO:0019826, GO:0030520, GO:0031418, GO:0031545, GO:0043523, GO:0045454, GO:0045732, GO:0055114, GO:0061418, GO:0005737, GO:0031543, GO:0071456"/>
<entry key="342" type="xstring" value="GO:0000146, GO:0001725, GO:0003009, GO:0005516, GO:0005524, GO:0005829, GO:0005903, GO:0007519, GO:0007605, GO:0008360, GO:0016020, GO:0016460, GO:0016887, GO:0019228, GO:0030048, GO:0030426, GO:0031032, GO:0042641, GO:0070062, GO:0070584, GO:0071625, GO:0097513, GO:0030898, GO:0051015"/>
<entry key="343" type="xstring" value="GO:0001666, GO:0004392, GO:0005515, GO:0005789, GO:0005886, GO:0006879, GO:0016020, GO:0035579, GO:0042167, GO:0043312, GO:0046872, GO:0020037, GO:0006979, GO:0055072, GO:0006788"/>
<entry key="344" type="xstring" value="GO:0005515, GO:0005789, GO:0006702, GO:0007267, GO:0008209, GO:0008584, GO:0009917, GO:0016021, GO:0030154, GO:0030283, GO:0030539, GO:0047751, GO:0055114, GO:0061370, GO:0003865, GO:0006694, GO:0016491"/>
<entry key="345" type="xstring" value="GO:0004252, GO:0005044, GO:0005515, GO:0005615, GO:0006508, GO:0006897, GO:0008236, GO:0009611, GO:0010468, GO:0016021, GO:0016485, GO:0030141, GO:0045967, GO:0046598"/>
<entry key="346" type="xstring" value="GO:0001666, GO:0001917, GO:0002028, GO:0004517, GO:0005515, GO:0005516, GO:0005654, GO:0005737, GO:0005739, GO:0005829, GO:0005856, GO:0005886, GO:0005901, GO:0006527, GO:0006809, GO:0006941, GO:0007520, GO:0009408, GO:0010181, GO:0010523, GO:0016529, GO:0017080, GO:0018119, GO:0020037, GO:0030018, GO:0030315, GO:0032991, GO:0033138, GO:0033555, GO:0034617, GO:0034618, GO:0035066, GO:0042136, GO:0042311, GO:0042383, GO:0042738, GO:0043197, GO:0043267, GO:0044325, GO:0045121, GO:0045202, GO:0045454, GO:0045893, GO:0045944, GO:0046870, GO:0048306, GO:0048471, GO:0050660, GO:0050661, GO:0050767, GO:0051346, GO:0051612, GO:0051926, GO:0055114, GO:0055117, GO:0060314, GO:0071363, GO:0071944, GO:0097110, GO:0098735, GO:0140196, GO:1902307, GO:1902514, GO:1903779, GO:1990425, GO:0007263, GO:0098924, GO:0003958, GO:0016491, GO:0045776, GO:0006936, GO:0009725, GO:0032496, GO:0016709, GO:0014069, GO:0012506, GO:0031284, GO:0005634"/>
<entry key="347" type="xstring" value="GO:0000086, GO:0005215, GO:0005515, GO:0005524, GO:0005886, GO:0008559, GO:0009986, GO:0015562, GO:0016020, GO:0016021, GO:0016324, GO:0016887, GO:0031625, GO:0042493, GO:0042910, GO:0045332, GO:0047484, GO:0055085, GO:0070062, GO:0070633, GO:0072089, GO:0090554, GO:0090555, GO:0098591, GO:0099038, GO:0099040, GO:0140115, GO:0140328, GO:0150104, GO:1901529, GO:1990962, GO:2001225, GO:0042626"/>
<entry key="348" type="xstring" value="GO:0004301, GO:0005515, GO:0005789, GO:0006805, GO:0009636, GO:0014070, GO:0016021, GO:0019369, GO:0019439, GO:0033961, GO:0097176"/>
<entry key="349" type="xstring" value="GO:0005515, GO:0005783, GO:0005789, GO:0006694, GO:0006695, GO:0016021, GO:0019216, GO:0045540, GO:0046872, GO:0051996, GO:0004310, GO:0045338"/>
<entry key="350" type="xstring" value="GO:0004144, GO:0005515, GO:0005789, GO:0005886, GO:0006640, GO:0006641, GO:0016021, GO:0016746, GO:0019432, GO:0019915, GO:0034379, GO:0035336, GO:0035579, GO:0036155, GO:0042572, GO:0042802, GO:0043312, GO:0046339, GO:0050252, GO:0008374"/>
<entry key="351" type="xstring" value="GO:0001650, GO:0001894, GO:0003989, GO:0005515, GO:0005524, GO:0005829, GO:0006084, GO:0006633, GO:0006853, GO:0015629, GO:0019538, GO:0031325, GO:0042802, GO:0045540, GO:0046872, GO:0046949, GO:0051289, GO:0055088, GO:0071380, GO:2001295"/>
<entry key="352" type="xstring" value="GO:0003973, GO:0005515, GO:0005777, GO:0005782, GO:0005829, GO:0006625, GO:0009062, GO:0010181, GO:0019395, GO:0052852, GO:0052853, GO:0052854"/>
<entry key="353" type="xstring" value="GO:0000139, GO:0001825, GO:0002020, GO:0004175, GO:0004252, GO:0004867, GO:0005515, GO:0005576, GO:0005783, GO:0005796, GO:0005802, GO:0005886, GO:0006465, GO:0007179, GO:0008233, GO:0009966, GO:0009986, GO:0010008, GO:0010951, GO:0016020, GO:0016485, GO:0016486, GO:0019058, GO:0019082, GO:0022617, GO:0030140, GO:0030198, GO:0030574, GO:0031638, GO:0032455, GO:0032804, GO:0032902, GO:0032911, GO:0032940, GO:0042176, GO:0042277, GO:0043043, GO:0044267, GO:0045121, GO:0046872, GO:0048406, GO:0051004, GO:0051044, GO:0052548, GO:0070062, GO:0070268, GO:0090472, GO:1901394, GO:0005615, GO:0032904, GO:0030173"/>
<entry key="354" type="xstring" value="GO:0000077, GO:0000187, GO:0001784, GO:0004721, GO:0004725, GO:0004726, GO:0005158, GO:0005515, GO:0005634, GO:0005654, GO:0005737, GO:0005739, GO:0005829, GO:0006641, GO:0007173, GO:0007229, GO:0007411, GO:0007420, GO:0007507, GO:0008543, GO:0009755, GO:0019221, GO:0019901, GO:0019904, GO:0021697, GO:0030159, GO:0030168, GO:0030220, GO:0030971, GO:0031295, GO:0031748, GO:0032331, GO:0032528, GO:0032728, GO:0032755, GO:0032760, GO:0032991, GO:0033277, GO:0033628, GO:0033629, GO:0035264, GO:0035265, GO:0035335, GO:0035855, GO:0036302, GO:0038127, GO:0042445, GO:0042593, GO:0043254, GO:0043274, GO:0043560, GO:0045296, GO:0045778, GO:0045931, GO:0046326, GO:0046628, GO:0046676, GO:0046825, GO:0046887, GO:0048008, GO:0048011, GO:0048013, GO:0048609, GO:0048806, GO:0048839, GO:0048873, GO:0050731, GO:0050839, GO:0050900, GO:0051428, GO:0051463, GO:0051897, GO:0060020, GO:0060125, GO:0060325, GO:0060338, GO:0061582, GO:0070102, GO:0070374, GO:0071260, GO:0071345, GO:0071364, GO:1990782"/>
<entry key="355" type="xstring" value="GO:0005515, GO:0005524, GO:0005829, GO:0005886, GO:0005871, GO:0005874, GO:0007018, GO:0003777, GO:0016887, GO:0008017"/>
<entry key="356" type="xstring" value="GO:0001704, GO:0001919, GO:0005524, GO:0005547, GO:0005768, GO:0005769, GO:0005829, GO:0006895, GO:0007173, GO:0007492, GO:0008543, GO:0008574, GO:0017137, GO:0031901, GO:0032266, GO:0032801, GO:0043325, GO:0045022, GO:0045335, GO:0071346, GO:0080025, GO:0016887, GO:0008017, GO:0007018, GO:0003777, GO:0005874, GO:0005871"/>
<entry key="357" type="xstring" value="GO:0000139, GO:0002020, GO:0002674, GO:0005158, GO:0005159, GO:0005179, GO:0005515, GO:0005576, GO:0005615, GO:0005788, GO:0005796, GO:0006006, GO:0006355, GO:0006521, GO:0006888, GO:0006953, GO:0007186, GO:0007267, GO:0008284, GO:0008286, GO:0010628, GO:0010750, GO:0014068, GO:0022898, GO:0030133, GO:0030307, GO:0030335, GO:0031904, GO:0031954, GO:0032148, GO:0032270, GO:0032880, GO:0033116, GO:0033861, GO:0034774, GO:0042060, GO:0042177, GO:0042593, GO:0042802, GO:0043410, GO:0044267, GO:0045597, GO:0045721, GO:0045725, GO:0045818, GO:0045821, GO:0045840, GO:0045861, GO:0045922, GO:0046326, GO:0046628, GO:0046631, GO:0046889, GO:0048167, GO:0050708, GO:0050709, GO:0050715, GO:0050890, GO:0050995, GO:0051000, GO:0051092, GO:0051897, GO:0055089, GO:0060266, GO:0060267, GO:0090277, GO:0090336, GO:0097755, GO:0097756, GO:1900182, GO:1900273, GO:1902176, GO:1902952, GO:1903076, GO:1903427, GO:1990535, GO:2000252"/>
<entry key="358" type="xstring" value="GO:0005086, GO:0005515, GO:0005730, GO:0008021, GO:0008289, GO:0014069, GO:0016020, GO:0032012, GO:0043231, GO:0043547, GO:0051549, GO:0060996, GO:0120183, GO:0030036"/>
<entry key="359" type="xstring" value="GO:0000070, GO:0003777, GO:0005524, GO:0005769, GO:0007080, GO:0007283, GO:0016020, GO:0051301, GO:0090307, GO:0005634, GO:0072686, GO:0007018, GO:0005874, GO:0005871, GO:0016887, GO:0005815, GO:0008017"/>
<entry key="360" type="xstring" value="GO:0000139, GO:0000287, GO:0002090, GO:0003723, GO:0003924, GO:0005515, GO:0005770, GO:0005778, GO:0005802, GO:0005829, GO:0005925, GO:0006661, GO:0006878, GO:0007015, GO:0014069, GO:0019003, GO:0019886, GO:0019904, GO:0030017, GO:0030137, GO:0031252, GO:0032991, GO:0034315, GO:0034379, GO:0035722, GO:0043005, GO:0043085, GO:0045807, GO:0045956, GO:0048471, GO:0050690, GO:0050714, GO:0055108, GO:0060292, GO:0060999, GO:0070062, GO:0070142, GO:0097061, GO:0097212, GO:0098586, GO:0098974, GO:0098978, GO:1902307, GO:1902824, GO:1902953, GO:1903725, GO:1990386, GO:1990583, GO:0006886, GO:0005525, GO:0016192, GO:0005886, GO:0005737"/>
<entry key="361" type="xstring" value="GO:0005524, GO:0030425, GO:0030426, GO:0031410, GO:0008017, GO:0005871, GO:0005874, GO:0007018, GO:0003777, GO:0016887"/>
<entry key="362" type="xstring" value="GO:0001673, GO:0005515, GO:0005524, GO:0005737, GO:0016887, GO:0003777, GO:0005874, GO:0005871, GO:0008017, GO:0007018"/>
<entry key="363" type="xstring" value="GO:0000086, GO:0003723, GO:0005515, GO:0005524, GO:0005576, GO:0005813, GO:0005829, GO:0005868, GO:0005874, GO:0006888, GO:0007052, GO:0010389, GO:0016020, GO:0019886, GO:0030175, GO:0032388, GO:0033962, GO:0034063, GO:0035578, GO:0043312, GO:0051293, GO:0051301, GO:0051959, GO:0060236, GO:0070062, GO:0090235, GO:0097711, GO:0120162, GO:1904115, GO:1905832, GO:0008569, GO:0008090, GO:0007097, GO:0030286, GO:0005938, GO:0045505, GO:0005881, GO:0031122, GO:0000278, GO:0072382, GO:0007018"/>
<entry key="364" type="xstring" value="GO:0003777, GO:0005515, GO:0005524, GO:0005829, GO:0007028, GO:0008017, GO:0008432, GO:0016020, GO:0021766, GO:0031340, GO:0031982, GO:0032230, GO:0032839, GO:0034451, GO:0035253, GO:0035617, GO:0035774, GO:0042391, GO:0042802, GO:0043268, GO:0044295, GO:0045296, GO:0045335, GO:0047496, GO:0048471, GO:0051642, GO:0071346, GO:0072383, GO:0090316, GO:0099609, GO:0099641, GO:1903078, GO:1904115, GO:1905152, GO:1990048, GO:1990049, GO:0005874, GO:0005871, GO:0016887, GO:0048489, GO:0008574, GO:0098971, GO:0030705, GO:0007018, GO:0007411"/>
<entry key="365" type="xstring" value="GO:0000775, GO:0000776, GO:0000777, GO:0005515, GO:0005524, GO:0005634, GO:0005829, GO:0006890, GO:0007018, GO:0007019, GO:0007080, GO:0015630, GO:0016020, GO:0019237, GO:0019886, GO:0030951, GO:0035371, GO:0051010, GO:0051301, GO:0051310, GO:0051315, GO:0051983, GO:0005881, GO:0008017, GO:0005813, GO:0003777, GO:0016887, GO:0005819, GO:0005871, GO:0005874"/>
<entry key="366" type="xstring" value="GO:0005096, GO:0005515, GO:0015031, GO:0016020, GO:0043547, GO:0046872, GO:0055038"/>
<entry key="367" type="xstring" value="GO:0000086, GO:0000776, GO:0003774, GO:0005515, GO:0005634, GO:0005737, GO:0005739, GO:0005813, GO:0005829, GO:0005868, GO:0005874, GO:0005886, GO:0005929, GO:0006888, GO:0006915, GO:0010389, GO:0016020, GO:0016032, GO:0016236, GO:0019886, GO:0021762, GO:0035735, GO:0042326, GO:0043312, GO:0070821, GO:0072686, GO:0097542, GO:0097711, GO:0101003, GO:0008180, GO:0045505, GO:0060271, GO:0051959, GO:0030286, GO:2000582"/>
<entry key="368" type="xstring" value="GO:0000226, GO:0003774, GO:0005515, GO:0005524, GO:0005654, GO:0005730, GO:0005737, GO:0005813, GO:0005814, GO:0005829, GO:0006890, GO:0007018, GO:0007019, GO:0007052, GO:0007399, GO:0008017, GO:0016020, GO:0016604, GO:0019886, GO:0030154, GO:0030334, GO:0051301, GO:0090307, GO:0097228, GO:0120103, GO:0000922, GO:0005874, GO:0005876, GO:0005819, GO:0005871, GO:0003777, GO:0016887"/>
<entry key="369" type="xstring" value="GO:0000139, GO:0005096, GO:0005515, GO:0005794, GO:0005829, GO:0006886, GO:0006888, GO:0006890, GO:0009306, GO:0016020, GO:0016192, GO:0043547, GO:0046872, GO:0048205"/>
<entry key="370" type="xstring" value="GO:0005515, GO:0005739, GO:0005759, GO:0009055, GO:0016491, GO:0022904, GO:0033539, GO:0050660"/>
<entry key="371" type="xstring" value="GO:0005515, GO:0005524, GO:0005813, GO:0005814, GO:0005829, GO:0005929, GO:0006890, GO:0006996, GO:0007018, GO:0008574, GO:0010457, GO:0015031, GO:0015630, GO:0016939, GO:0017137, GO:0019886, GO:0019903, GO:0030507, GO:0034454, GO:0035735, GO:0060271, GO:0070062, GO:0072383, GO:0097542, GO:1902414, GO:1904115, GO:0005876, GO:0008089, GO:0005874, GO:0016887, GO:0005871, GO:0008017, GO:0003777"/>
<entry key="372" type="xstring" value="GO:0000086, GO:0000132, GO:0000278, GO:0000776, GO:0000922, GO:0003774, GO:0005515, GO:0005635, GO:0005737, GO:0005813, GO:0005814, GO:0005819, GO:0005829, GO:0005874, GO:0005875, GO:0005938, GO:0006888, GO:0007399, GO:0007528, GO:0008017, GO:0010389, GO:0010457, GO:0015630, GO:0015631, GO:0016020, GO:0019886, GO:0019901, GO:0021517, GO:0030286, GO:0031116, GO:0031252, GO:0032402, GO:0034454, GO:0035371, GO:0036064, GO:0036498, GO:0042147, GO:0043005, GO:0043025, GO:0045171, GO:0048156, GO:0050905, GO:0051081, GO:0051301, GO:0060236, GO:0061744, GO:0070050, GO:0072686, GO:0090063, GO:0097711, GO:0099558, GO:0099738, GO:0120103, GO:1904398, GO:1905515, GO:1990535, GO:0098930, GO:0030904, GO:0030424, GO:0005634, GO:0007097, GO:0051010, GO:0031122"/>
<entry key="373" type="xstring" value="GO:0005515, GO:0005546, GO:0005547, GO:0005739, GO:0005829, GO:0005856, GO:0005886, GO:0005905, GO:0005938, GO:0006898, GO:0006915, GO:0006919, GO:0014069, GO:0016324, GO:0017124, GO:0030100, GO:0030136, GO:0030276, GO:0030665, GO:0030837, GO:0032092, GO:0032587, GO:0032839, GO:0032956, GO:0034316, GO:0035091, GO:0042802, GO:0042803, GO:0043025, GO:0043065, GO:0043066, GO:0043197, GO:0043231, GO:0043325, GO:0045742, GO:0046982, GO:0048471, GO:0050821, GO:0051015, GO:0055123, GO:0060453, GO:0061024, GO:0080025, GO:0097060, GO:1901030, GO:1905445, GO:2000369, GO:2000588, GO:0032051, GO:0035615, GO:0048260, GO:0048268, GO:0007015"/>
<entry key="374" type="xstring" value="GO:0000139, GO:0000149, GO:0001921, GO:0005515, GO:0005524, GO:0005765, GO:0005795, GO:0005829, GO:0005886, GO:0006813, GO:0006886, GO:0006887, GO:0006888, GO:0006890, GO:0014069, GO:0016192, GO:0016887, GO:0017075, GO:0017137, GO:0017157, GO:0019901, GO:0030165, GO:0035255, GO:0035494, GO:0043198, GO:0044877, GO:0045026, GO:0045732, GO:0046872, GO:0048208, GO:0006891, GO:0048211, GO:0043001"/>
<entry key="375" type="xstring" value="GO:0000122, GO:0001501, GO:0001649, GO:0001701, GO:0001892, GO:0001934, GO:0002576, GO:0005158, GO:0005159, GO:0005178, GO:0005179, GO:0005515, GO:0005576, GO:0006006, GO:0006349, GO:0006355, GO:0007275, GO:0008083, GO:0008284, GO:0008286, GO:0009887, GO:0031017, GO:0031056, GO:0031093, GO:0038028, GO:0040018, GO:0042104, GO:0043085, GO:0043410, GO:0043539, GO:0044267, GO:0045725, GO:0045840, GO:0046628, GO:0048018, GO:0050731, GO:0051146, GO:0051147, GO:0051148, GO:0051781, GO:0051897, GO:0060669, GO:0071902, GO:2000467, GO:0005615, GO:1905564, GO:0045944"/>
<entry key="376" type="xstring" value="GO:0000139, GO:0002003, GO:0004180, GO:0005515, GO:0005576, GO:0005615, GO:0005764, GO:0005783, GO:0005788, GO:0005886, GO:0006508, GO:0006888, GO:0008234, GO:0009986, GO:0010757, GO:0010977, GO:0030134, GO:0030426, GO:0031410, GO:0032091, GO:0033116, GO:0035580, GO:0043231, GO:0043312, GO:0043525, GO:0048208, GO:0060441, GO:0062023, GO:0070062, GO:0099738, GO:1901214, GO:1904813, GO:2000179, GO:0051603, GO:0004197"/>
<entry key="377" type="xstring" value="GO:0000281, GO:0005515, GO:0005546, GO:0006897, GO:0010008, GO:0015031, GO:0016197, GO:0030659, GO:0031234, GO:0031410, GO:0036089, GO:0043547, GO:0070062, GO:0030136"/>
<entry key="378" type="xstring" value="GO:0002125, GO:0003084, GO:0003091, GO:0004672, GO:0005102, GO:0005184, GO:0005185, GO:0005515, GO:0005576, GO:0005829, GO:0006091, GO:0006833, GO:0006915, GO:0007165, GO:0007186, GO:0007204, GO:0007267, GO:0007621, GO:0007625, GO:0007626, GO:0008284, GO:0010628, GO:0014049, GO:0030307, GO:0030425, GO:0030665, GO:0031394, GO:0031894, GO:0031895, GO:0032849, GO:0033138, GO:0033574, GO:0035094, GO:0035176, GO:0035813, GO:0042310, GO:0042538, GO:0042711, GO:0043027, GO:0043066, GO:0043084, GO:0043154, GO:0045471, GO:0045907, GO:0051970, GO:0061024, GO:0070371, GO:0070528, GO:0090201, GO:0005615, GO:0030141"/>
<entry key="379" type="xstring" value="GO:0001889, GO:0001965, GO:0001972, GO:0005010, GO:0005515, GO:0005537, GO:0005641, GO:0005768, GO:0005769, GO:0005770, GO:0005794, GO:0005802, GO:0005886, GO:0005887, GO:0005925, GO:0006898, GO:0007041, GO:0007165, GO:0007186, GO:0007283, GO:0009791, GO:0009986, GO:0010008, GO:0016020, GO:0019899, GO:0030118, GO:0030133, GO:0030139, GO:0030140, GO:0030665, GO:0030667, GO:0031100, GO:0031995, GO:0032526, GO:0032588, GO:0038023, GO:0042802, GO:0043065, GO:0043312, GO:0044794, GO:0048009, GO:0048471, GO:0051219, GO:0061024, GO:0070062, GO:1904772, GO:1905394, GO:0005520"/>
<entry key="380" type="xstring" value="GO:0000149, GO:0001540, GO:0005515, GO:0005545, GO:0005546, GO:0005634, GO:0005769, GO:0005794, GO:0005829, GO:0005886, GO:0005905, GO:0006897, GO:0006898, GO:0006900, GO:0007409, GO:0007611, GO:0009986, GO:0010629, GO:0016020, GO:0016188, GO:0016192, GO:0016197, GO:0017137, GO:0030097, GO:0030100, GO:0030136, GO:0030276, GO:0031224, GO:0031623, GO:0031982, GO:0032050, GO:0032880, GO:0035459, GO:0042734, GO:0043025, GO:0043231, GO:0043547, GO:0045211, GO:0045296, GO:0045334, GO:0045893, GO:0048156, GO:0048261, GO:0048268, GO:0048813, GO:0050750, GO:0055072, GO:0061024, GO:0065003, GO:0070381, GO:0072583, GO:0090647, GO:0097418, GO:0097494, GO:0097753, GO:0150093, GO:1901216, GO:1902004, GO:1902959, GO:1902961, GO:1902963, GO:1903077, GO:1905224, GO:2000009, GO:1902003, GO:0030122, GO:0030132, GO:0048471, GO:0008021, GO:0098894, GO:0016185"/>
<entry key="381" type="xstring" value="GO:0000187, GO:0001736, GO:0001756, GO:0001822, GO:0001837, GO:0001938, GO:0001947, GO:0002053, GO:0002088, GO:0002720, GO:0003138, GO:0003139, GO:0003283, GO:0003323, GO:0003402, GO:0003408, GO:0005109, GO:0005115, GO:0005515, GO:0005543, GO:0005576, GO:0005615, GO:0005788, GO:0005796, GO:0005886, GO:0007223, GO:0007257, GO:0007411, GO:0007442, GO:0007494, GO:0008584, GO:0008595, GO:0009986, GO:0010033, GO:0010595, GO:0010628, GO:0010800, GO:0010820, GO:0010976, GO:0016055, GO:0019904, GO:0021891, GO:0030182, GO:0030216, GO:0030324, GO:0030514, GO:0030665, GO:0030666, GO:0030669, GO:0032092, GO:0032148, GO:0032722, GO:0032729, GO:0032731, GO:0032755, GO:0032757, GO:0032760, GO:0033138, GO:0034613, GO:0035567, GO:0036342, GO:0036517, GO:0036518, GO:0038031, GO:0040037, GO:0042060, GO:0042733, GO:0043032, GO:0043066, GO:0043122, GO:0045198, GO:0045599, GO:0045732, GO:0045766, GO:0045778, GO:0045807, GO:0045836, GO:0045892, GO:0045893, GO:0045944, GO:0048018, GO:0048022, GO:0048146, GO:0048341, GO:0048570, GO:0048706, GO:0048806, GO:0048843, GO:0048850, GO:0050680, GO:0050727, GO:0050729, GO:0050807, GO:0051092, GO:0051216, GO:0051885, GO:0051964, GO:0060028, GO:0060029, GO:0060065, GO:0060067, GO:0060068, GO:0060071, GO:0060157, GO:0060324, GO:0060340, GO:0060599, GO:0060638, GO:0060686, GO:0060744, GO:0060750, GO:0060760, GO:0060762, GO:0060775, GO:0060809, GO:0060907, GO:0061024, GO:0061036, GO:0061347, GO:0061348, GO:0061349, GO:0061350, GO:0061354, GO:0062009, GO:0070062, GO:0070245, GO:0071222, GO:0071277, GO:0071300, GO:0071346, GO:0071425, GO:0071560, GO:0072201, GO:0090009, GO:0090037, GO:0090082, GO:0090090, GO:0090103, GO:0090179, GO:0090630, GO:0097325, GO:0098794, GO:0098978, GO:0099054, GO:0099068, GO:0099175, GO:0099566, GO:0150012, GO:1900020, GO:1901216, GO:1902379, GO:1902474, GO:1903827, GO:1904861, GO:1904862, GO:1904934, GO:1904938, GO:1904953, GO:1904955, GO:2000049, GO:2000052, GO:0062023, GO:0060070, GO:0045165, GO:0005125"/>
<entry key="382" type="xstring" value="GO:0001917, GO:0003924, GO:0005515, GO:0005525, GO:0005794, GO:0005874, GO:0006897, GO:0007416, GO:0014069, GO:0031798, GO:0031802, GO:0043083, GO:0043197, GO:0046847, GO:0048471, GO:0050998, GO:0051491, GO:0061002, GO:0061828, GO:0061829, GO:0070062, GO:0098793, GO:0098978, GO:0099173, GO:0099186, GO:1903423, GO:0005737, GO:0000266, GO:0008017, GO:0030424, GO:0016185, GO:0015630, GO:0098844, GO:0098884, GO:0061025, GO:0031410, GO:0048285, GO:0044327, GO:0003374, GO:0031623, GO:0016020, GO:0050803, GO:0031966, GO:0005886"/>
<entry key="383" type="xstring" value="GO:0000086, GO:0000139, GO:0001891, GO:0001917, GO:0002031, GO:0003281, GO:0003924, GO:0005515, GO:0005525, GO:0005634, GO:0005768, GO:0005794, GO:0005802, GO:0005813, GO:0005829, GO:0005874, GO:0005886, GO:0005905, GO:0005925, GO:0006355, GO:0006893, GO:0006897, GO:0006898, GO:0006909, GO:0007165, GO:0007283, GO:0008017, GO:0009416, GO:0010592, GO:0017124, GO:0019886, GO:0019899, GO:0019901, GO:0030027, GO:0030496, GO:0030512, GO:0030516, GO:0030666, GO:0030670, GO:0031623, GO:0031749, GO:0032587, GO:0032991, GO:0033572, GO:0035904, GO:0036312, GO:0042220, GO:0043065, GO:0044351, GO:0044877, GO:0045211, GO:0045429, GO:0045893, GO:0048471, GO:0048489, GO:0048812, GO:0050699, GO:0050766, GO:0050998, GO:0050999, GO:0060976, GO:0061024, GO:0070062, GO:0071245, GO:0071481, GO:0071732, GO:0098793, GO:0099092, GO:1900026, GO:1902856, GO:1903351, GO:1903408, GO:1903526, GO:2000370, GO:0030426, GO:0098884, GO:0061025, GO:0031410, GO:0044327, GO:0016020, GO:0005737, GO:0050803, GO:0098844, GO:0048285, GO:0015630, GO:0003374, GO:0031966, GO:0030424, GO:0016185, GO:0000266, GO:0014069"/>
<entry key="384" type="xstring" value="GO:0001540, GO:0001570, GO:0004896, GO:0004930, GO:0005515, GO:0005886, GO:0005887, GO:0005911, GO:0007186, GO:0007223, GO:0007605, GO:0009986, GO:0010812, GO:0016055, GO:0017147, GO:0019221, GO:0019955, GO:0030165, GO:0030182, GO:0030425, GO:0030665, GO:0030669, GO:0030947, GO:0031625, GO:0031987, GO:0034446, GO:0035426, GO:0035567, GO:0038023, GO:0042701, GO:0042803, GO:0042813, GO:0043507, GO:0044877, GO:0045893, GO:0046982, GO:0051091, GO:0060070, GO:0060071, GO:0061024, GO:0061299, GO:0061301, GO:0061304, GO:0071300, GO:0098978, GO:0110135, GO:0150012, GO:1990830, GO:0005615, GO:0090090"/>
<entry key="385" type="xstring" value="GO:0005154, GO:0005200, GO:0005515, GO:0005634, GO:0005737, GO:0005794, GO:0005829, GO:0005856, GO:0006915, GO:0006919, GO:0016020, GO:0030100, GO:0030136, GO:0030154, GO:0030276, GO:0030665, GO:0031234, GO:0032051, GO:0032266, GO:0035091, GO:0035254, GO:0035612, GO:0035615, GO:0042803, GO:0042981, GO:0043231, GO:0043325, GO:0045742, GO:0046982, GO:0048260, GO:0048268, GO:0050821, GO:0051015, GO:0051897, GO:0061024, GO:0072583, GO:0080025, GO:0097190, GO:0098793, GO:0098794, GO:0098888, GO:0098978, GO:0099637, GO:2000588, GO:0005546, GO:0007015, GO:0098890"/>
<entry key="386" type="xstring" value="GO:0001664, GO:0001933, GO:0002031, GO:0002032, GO:0002092, GO:0005102, GO:0005515, GO:0005634, GO:0005737, GO:0005768, GO:0005829, GO:0005886, GO:0005905, GO:0006366, GO:0007179, GO:0007186, GO:0007212, GO:0007420, GO:0007628, GO:0010628, GO:0014069, GO:0015031, GO:0016323, GO:0016567, GO:0016579, GO:0019899, GO:0019904, GO:0030139, GO:0030168, GO:0031397, GO:0031398, GO:0031410, GO:0031623, GO:0031625, GO:0031691, GO:0031692, GO:0031701, GO:0031702, GO:0031748, GO:0031762, GO:0031826, GO:0031859, GO:0032088, GO:0032226, GO:0032691, GO:0032695, GO:0032715, GO:0032720, GO:0032967, GO:0033138, GO:0034122, GO:0034260, GO:0034392, GO:0042699, GO:0042802, GO:0043154, GO:0043161, GO:0043197, GO:0043231, GO:0043422, GO:0043524, GO:0044877, GO:0045211, GO:0045953, GO:0050731, GO:0050965, GO:0051019, GO:0051897, GO:0051898, GO:0051928, GO:0060071, GO:0060079, GO:0060090, GO:0060326, GO:0060765, GO:0061024, GO:0070374, GO:0071889, GO:0090201, GO:1904037, GO:1990763, GO:2000573, GO:2000727"/>
<entry key="387" type="xstring" value="GO:0005085, GO:0005096, GO:0005768, GO:0005829, GO:0005886, GO:0006897, GO:0007165, GO:0032794, GO:0043547, GO:0045296, GO:0051223, GO:0061024"/>
<entry key="388" type="xstring" value="GO:0000139, GO:0000187, GO:0000785, GO:0001934, GO:0002031, GO:0002092, GO:0003713, GO:0004857, GO:0005096, GO:0005159, GO:0005515, GO:0005634, GO:0005654, GO:0005737, GO:0005765, GO:0005768, GO:0005829, GO:0005905, GO:0006357, GO:0006511, GO:0006915, GO:0007186, GO:0007602, GO:0008134, GO:0008284, GO:0014069, GO:0015031, GO:0016323, GO:0016567, GO:0016573, GO:0016604, GO:0030168, GO:0030331, GO:0030659, GO:0031143, GO:0031397, GO:0031398, GO:0031410, GO:0031434, GO:0031625, GO:0031691, GO:0031692, GO:0031701, GO:0031762, GO:0031896, GO:0032088, GO:0032092, GO:0032715, GO:0032717, GO:0033138, GO:0034260, GO:0034393, GO:0035025, GO:0035066, GO:0035612, GO:0035615, GO:0035774, GO:0042493, GO:0042699, GO:0043027, GO:0043149, GO:0043154, GO:0043161, GO:0043197, GO:0043280, GO:0043524, GO:0043547, GO:0044325, GO:0045211, GO:0045309, GO:0045746, GO:0045944, GO:0061024, GO:0070373, GO:0070374, GO:0090240, GO:1990763, GO:0004402, GO:0005886, GO:0001664"/>
<entry key="389" type="xstring" value="GO:0003756, GO:0005515, GO:0005576, GO:0005783, GO:0005788, GO:0035578, GO:0043066, GO:0043202, GO:0043312, GO:0070062, GO:0043277"/>
<entry key="390" type="xstring" value="GO:0001675, GO:0003677, GO:0003723, GO:0005096, GO:0005515, GO:0005643, GO:0005829, GO:0006406, GO:0007275, GO:0007289, GO:0042995, GO:0043025, GO:0043231, GO:0043547, GO:0045109, GO:0046872, GO:0061024, GO:0031410"/>
<entry key="391" type="xstring" value="GO:0004725, GO:0005829, GO:0016191, GO:0017124, GO:0035335, GO:0061024, GO:0098793, GO:2000369, GO:0014069, GO:0005737, GO:0031982, GO:0030276, GO:0072583, GO:0072318, GO:0043231"/>
<entry key="392" type="xstring" value="GO:0000122, GO:0002224, GO:0005515, GO:0005576, GO:0005634, GO:0008016, GO:0016529, GO:0021762, GO:0030018, GO:0031430, GO:0032991, GO:0035556, GO:0042802, GO:0042803, GO:0043005, GO:0044548, GO:0051000, GO:0051117, GO:1901387, GO:1903672, GO:0005509, GO:0005737, GO:0048306"/>
<entry key="393" type="xstring" value="GO:0002667, GO:0005515, GO:0005634, GO:0005829, GO:0005886, GO:0006470, GO:0006915, GO:0009649, GO:0042981, GO:0043408, GO:0046328, GO:0046872, GO:0051898, GO:0106306, GO:0106307, GO:1900744, GO:0004722, GO:0007165, GO:0005737, GO:0043231"/>
<entry key="394" type="xstring" value="GO:0000795, GO:0001673, GO:0001934, GO:0005515, GO:0005634, GO:0005829, GO:0007140, GO:0007141, GO:0007283, GO:0007286, GO:0009408, GO:0009409, GO:0009986, GO:0010971, GO:0016020, GO:0019899, GO:0032781, GO:0036128, GO:0042026, GO:0048156, GO:0051082, GO:0051087, GO:0051861, GO:0070062, GO:0070194, GO:0072562, GO:0072687, GO:0090084, GO:0097718, GO:1901896, GO:0016192, GO:0016887, GO:0005524, GO:0005886, GO:0051787, GO:0031072, GO:0044183, GO:0034620, GO:0005737, GO:0051085"/>
<entry key="395" type="xstring" value="GO:0002199, GO:0005515, GO:0005654, GO:0005759, GO:0005829, GO:0007339, GO:0031072, GO:0031625, GO:0042026, GO:0044297, GO:0051082, GO:0072562, GO:1900034, GO:1903955, GO:0008180, GO:0016887, GO:0016192, GO:0044183, GO:0005737, GO:0051085, GO:0034620, GO:0005524, GO:0005634, GO:0005886, GO:0051787"/>
<entry key="396" type="xstring" value="GO:0001561, GO:0005515, GO:0005739, GO:0005777, GO:0005782, GO:0005829, GO:0006103, GO:0006625, GO:0006720, GO:0008198, GO:0019606, GO:0031406, GO:0031418, GO:0048244, GO:0097089, GO:0097731"/>
<entry key="397" type="xstring" value="GO:0001618, GO:0001664, GO:0003723, GO:0005102, GO:0005515, GO:0005524, GO:0005576, GO:0005634, GO:0005654, GO:0005737, GO:0005739, GO:0005783, GO:0005813, GO:0005814, GO:0005829, GO:0005925, GO:0006402, GO:0008285, GO:0010628, GO:0016234, GO:0016235, GO:0016607, GO:0016887, GO:0019899, GO:0030308, GO:0031072, GO:0031396, GO:0031397, GO:0031625, GO:0031982, GO:0032757, GO:0032991, GO:0034599, GO:0034605, GO:0042026, GO:0042826, GO:0043066, GO:0043312, GO:0044183, GO:0045648, GO:0046034, GO:0046718, GO:0047485, GO:0048471, GO:0050821, GO:0051082, GO:0051092, GO:0055131, GO:0060548, GO:0070062, GO:0070370, GO:0070434, GO:0072562, GO:0090063, GO:0090084, GO:1900034, GO:1901673, GO:1903265, GO:1904813, GO:1990904, GO:2001240, GO:0010941, GO:0034620, GO:0005886, GO:0051787, GO:0051085, GO:0008180, GO:0016192, GO:0032436"/>
<entry key="398" type="xstring" value="GO:0001709, GO:0001768, GO:0001822, GO:0001972, GO:0005506, GO:0005515, GO:0005737, GO:0005789, GO:0006766, GO:0006805, GO:0006954, GO:0007140, GO:0007283, GO:0008401, GO:0009954, GO:0010628, GO:0016709, GO:0020037, GO:0030326, GO:0033189, GO:0034653, GO:0042573, GO:0043587, GO:0045580, GO:0048384, GO:0048387, GO:0055114, GO:0060349, GO:0061436, GO:0070268, GO:0071300, GO:2001037, GO:0016125, GO:0004497, GO:0016491"/>
<entry key="399" type="xstring" value="GO:0004497, GO:0005506, GO:0005789, GO:0006805, GO:0008401, GO:0019825, GO:0042573, GO:0070330, GO:0055114, GO:0043231, GO:0019373, GO:0006082, GO:0020037, GO:0042738, GO:0008395, GO:0005737, GO:0016712, GO:0008392"/>
<entry key="400" type="xstring" value="GO:0001972, GO:0005506, GO:0005789, GO:0006766, GO:0007417, GO:0008401, GO:0009952, GO:0014032, GO:0016021, GO:0020037, GO:0034653, GO:0048284, GO:0048387, GO:0055114, GO:0004497, GO:0016491, GO:0016125"/>
<entry key="401" type="xstring" value="GO:0001676, GO:0003091, GO:0003095, GO:0005506, GO:0005737, GO:0005789, GO:0006631, GO:0006691, GO:0008392, GO:0016324, GO:0018685, GO:0019216, GO:0019369, GO:0019373, GO:0020037, GO:0031408, GO:0032305, GO:0036101, GO:0043231, GO:0050051, GO:0055078, GO:0055114, GO:0070330, GO:0097267, GO:0102033, GO:0043651, GO:0048252, GO:0008391, GO:0046456, GO:0001822"/>
<entry key="402" type="xstring" value="GO:0005515, GO:0005739, GO:0005743, GO:0005747, GO:0005758, GO:0006120, GO:0008137, GO:0032981"/>
<entry key="403" type="xstring" value="GO:0005739, GO:0005743, GO:0005747, GO:0005759, GO:0006120, GO:0008137, GO:0032981, GO:0005737"/>
<entry key="404" type="xstring" value="GO:0002020, GO:0005515, GO:0005747, GO:0005759, GO:0006120, GO:0008137, GO:0016655, GO:0032981, GO:0043005, GO:0043025, GO:0046872, GO:0048038, GO:0051539, GO:0097060, GO:0003954, GO:0009060, GO:0015990"/>
<entry key="405" type="xstring" value="GO:0003954, GO:0005515, GO:0005739, GO:0005747, GO:0005759, GO:0006120, GO:0008137, GO:0009055, GO:0016604, GO:0021762, GO:0030308, GO:0031966, GO:0032981, GO:0072593, GO:2001243"/>
<entry key="406" type="xstring" value="GO:0005515, GO:0005739, GO:0005743, GO:0005747, GO:0005758, GO:0006120, GO:0008137, GO:0032981, GO:0044877"/>
<entry key="407" type="xstring" value="GO:0005515, GO:0005739, GO:0005743, GO:0005747, GO:0006120, GO:0008137, GO:0016021, GO:0032981"/>
<entry key="408" type="xstring" value="GO:0005515, GO:0005739, GO:0005747, GO:0005759, GO:0006120, GO:0006979, GO:0008137, GO:0032981, GO:0046872, GO:0051539, GO:0003954, GO:0009060"/>
<entry key="409" type="xstring" value="GO:0005515, GO:0005739, GO:0005747, GO:0005758, GO:0005759, GO:0006120, GO:0008137, GO:0008637, GO:0009055, GO:0032981, GO:0045333, GO:0046034, GO:0046872, GO:0051537, GO:0051881, GO:0072593, GO:0051539"/>
<entry key="410" type="xstring" value="GO:0005515, GO:0005739, GO:0005743, GO:0005747, GO:0006120, GO:0007399, GO:0008137, GO:0009055, GO:0032981, GO:0046872, GO:0048738, GO:0051537"/>
<entry key="411" type="xstring" value="GO:0005515, GO:0005739, GO:0005743, GO:0005747, GO:0006120, GO:0007605, GO:0008137, GO:0032981"/>
<entry key="412" type="xstring" value="GO:0005515, GO:0005739, GO:0005743, GO:0008137, GO:0009055, GO:0022904, GO:0032981, GO:0061179, GO:0072593, GO:0045333"/>
<entry key="413" type="xstring" value="GO:0001932, GO:0005515, GO:0005739, GO:0005743, GO:0005747, GO:0006120, GO:0007420, GO:0008137, GO:0019933, GO:0032981, GO:0045333, GO:0048146, GO:0051591, GO:0072593"/>
<entry key="414" type="xstring" value="GO:0003954, GO:0005515, GO:0005634, GO:0005654, GO:0005739, GO:0005747, GO:0005759, GO:0006120, GO:0006814, GO:0007623, GO:0008137, GO:0009749, GO:0031966, GO:0032981, GO:0044877, GO:1901006"/>
<entry key="415" type="xstring" value="GO:0005743, GO:0005747, GO:0005759, GO:0005783, GO:0006120, GO:0008137, GO:0016021, GO:0032981"/>
<entry key="416" type="xstring" value="GO:0005515, GO:0005743, GO:0005747, GO:0006120, GO:0008137, GO:0032981"/>
<entry key="417" type="xstring" value="GO:0005743, GO:0005747, GO:0006120, GO:0006979, GO:0008137, GO:0031966, GO:0032981"/>
<entry key="418" type="xstring" value="GO:0001822, GO:0005743, GO:0005747, GO:0006120, GO:0006631, GO:0006936, GO:0008137, GO:0009055, GO:0010259, GO:0032981, GO:0035264, GO:0061458, GO:0070584"/>
<entry key="419" type="xstring" value="GO:0005515, GO:0005739, GO:0005743, GO:0005747, GO:0005829, GO:0006120, GO:0008137, GO:0010181, GO:0032981, GO:0042775, GO:0046872, GO:0051287, GO:0051539"/>
<entry key="420" type="xstring" value="GO:0003674, GO:0005515, GO:0005739, GO:0005743, GO:0008168, GO:0016491, GO:0030961, GO:0031314, GO:0032259, GO:0032981, GO:0055114"/>
<entry key="421" type="xstring" value="GO:0004322, GO:0005507, GO:0005576, GO:0005615, GO:0005765, GO:0005788, GO:0006825, GO:0006879, GO:0043687, GO:0044267, GO:0051087, GO:0055114, GO:0070062, GO:0072562, GO:0016491, GO:0055072, GO:0006826, GO:0005886"/>
<entry key="422" type="xstring" value="GO:0004128, GO:0005515, GO:0005576, GO:0005737, GO:0005739, GO:0005741, GO:0005783, GO:0005789, GO:0005811, GO:0005833, GO:0006695, GO:0006805, GO:0006809, GO:0008015, GO:0016020, GO:0016208, GO:0019852, GO:0035578, GO:0043312, GO:0043531, GO:0051287, GO:0055114, GO:1903958, GO:0050421, GO:0071949"/>
<entry key="423" type="xstring" value="GO:0004674, GO:0005509, GO:0005515, GO:0005524, GO:0005615, GO:0005788, GO:0005794, GO:0006468, GO:0030145, GO:0030501, GO:0031214, GO:0036179, GO:0040036, GO:0043687, GO:0044267, GO:0045669, GO:0046034, GO:0051174, GO:0070062, GO:0071895, GO:0097187, GO:0106310, GO:0106311, GO:0016773, GO:0070166"/>
<entry key="424" type="xstring" value="GO:0001540, GO:0002020, GO:0004866, GO:0004869, GO:0005515, GO:0005576, GO:0005615, GO:0005783, GO:0005788, GO:0005794, GO:0005886, GO:0006952, GO:0010466, GO:0010711, GO:0010716, GO:0010951, GO:0030414, GO:0034103, GO:0042802, GO:0043312, GO:0043687, GO:0044267, GO:0045861, GO:0060311, GO:0060313, GO:0070062, GO:0097435, GO:1904724, GO:1904813"/>
<entry key="425" type="xstring" value="GO:0000139, GO:0002020, GO:0002576, GO:0004867, GO:0005515, GO:0005576, GO:0005615, GO:0005783, GO:0005788, GO:0005794, GO:0006888, GO:0006953, GO:0007596, GO:0030134, GO:0031093, GO:0033116, GO:0042802, GO:0043231, GO:0043312, GO:0043687, GO:0044267, GO:0048208, GO:0062023, GO:0070062, GO:1904813, GO:0010951"/>
<entry key="426" type="xstring" value="GO:0004252, GO:0005515, GO:0005634, GO:0005788, GO:0006508, GO:0043687, GO:0044267, GO:0070062"/>
<entry key="427" type="xstring" value="GO:0001525, GO:0001726, GO:0001765, GO:0001921, GO:0001934, GO:0002020, GO:0003723, GO:0004867, GO:0005515, GO:0005544, GO:0005546, GO:0005576, GO:0005604, GO:0005615, GO:0005634, GO:0005737, GO:0005765, GO:0005768, GO:0005769, GO:0005811, GO:0005829, GO:0005886, GO:0005912, GO:0005938, GO:0006900, GO:0007589, GO:0008092, GO:0009986, GO:0010951, GO:0016020, GO:0016032, GO:0016323, GO:0019834, GO:0019897, GO:0030199, GO:0030496, GO:0031340, GO:0031902, GO:0031982, GO:0032804, GO:0035578, GO:0035722, GO:0035749, GO:0036035, GO:0042383, GO:0042470, GO:0042730, GO:0042802, GO:0043220, GO:0043312, GO:0044090, GO:0044147, GO:0044354, GO:0044548, GO:0044730, GO:0048146, GO:0048306, GO:0048471, GO:0052362, GO:0052405, GO:0062023, GO:0070062, GO:0070588, GO:0072659, GO:0097066, GO:0098609, GO:0098641, GO:1905581, GO:1905597, GO:1905599, GO:1905602, GO:1990665, GO:1990667, GO:0045121, GO:0017137, GO:0005262, GO:0005509, GO:0046790, GO:0001786"/>
<entry key="428" type="xstring" value="GO:0001523, GO:0002526, GO:0002719, GO:0005102, GO:0005319, GO:0005515, GO:0005543, GO:0005576, GO:0005769, GO:0005788, GO:0005829, GO:0006641, GO:0006656, GO:0008289, GO:0009395, GO:0009749, GO:0010873, GO:0010903, GO:0015485, GO:0016032, GO:0018158, GO:0018206, GO:0019216, GO:0030300, GO:0031072, GO:0031100, GO:0031210, GO:0031647, GO:0032375, GO:0032757, GO:0033344, GO:0033700, GO:0034190, GO:0034361, GO:0034364, GO:0034366, GO:0034370, GO:0034371, GO:0034374, GO:0034375, GO:0034378, GO:0034380, GO:0034384, GO:0042493, GO:0042627, GO:0042632, GO:0042803, GO:0043085, GO:0043627, GO:0043687, GO:0043691, GO:0044267, GO:0046340, GO:0046982, GO:0050766, GO:0050821, GO:0050995, GO:0050996, GO:0051384, GO:0055102, GO:0060192, GO:0060228, GO:0060621, GO:0060695, GO:0070062, GO:0070653, GO:0072562, GO:0120009, GO:0120020, GO:0008203, GO:0042157, GO:0030301, GO:0008035"/>
<entry key="429" type="xstring" value="GO:0005515, GO:0005543, GO:0005576, GO:0005615, GO:0005769, GO:0005770, GO:0005788, GO:0005794, GO:0006641, GO:0006869, GO:0008047, GO:0008201, GO:0008289, GO:0010898, GO:0010902, GO:0019216, GO:0019433, GO:0019899, GO:0031210, GO:0034361, GO:0034364, GO:0035473, GO:0042246, GO:0042627, GO:0042632, GO:0043687, GO:0044267, GO:0045723, GO:0048260, GO:0050750, GO:0050996, GO:0051006, GO:0055090, GO:0060229, GO:0060230, GO:0070325, GO:0070328, GO:0034362, GO:0034380, GO:0033700, GO:0046470, GO:0046889, GO:0060228, GO:0042157, GO:0006695, GO:0030300, GO:0033344, GO:0034372, GO:0015485, GO:0010873"/>
<entry key="430" type="xstring" value="GO:0001934, GO:0005515, GO:0005615, GO:0005737, GO:0005783, GO:0009617, GO:0031214, GO:0043539, GO:0044691, GO:0055074, GO:0070062, GO:0070166, GO:0071902, GO:0004674, GO:0005794, GO:0016773, GO:0006468"/>
<entry key="431" type="xstring" value="GO:0001667, GO:0005576, GO:0005886, GO:0005925, GO:0006898, GO:0007165, GO:0007190, GO:0035578, GO:0043312, GO:0070062, GO:0008179, GO:0005737, GO:0045761, GO:0003779, GO:0000902, GO:0019933"/>
<entry key="432" type="xstring" value="GO:0005515, GO:0005576, GO:0005615, GO:0005634, GO:0005829, GO:0006508, GO:0008238, GO:0008242, GO:0010043, GO:0032868, GO:0034722, GO:0035578, GO:0035580, GO:0042470, GO:0042493, GO:0043312, GO:0045471, GO:0070062, GO:1904724, GO:0005773, GO:0046900"/>
<entry key="433" type="xstring" value="GO:0002020, GO:0002438, GO:0004867, GO:0005515, GO:0005576, GO:0005615, GO:0005788, GO:0005886, GO:0007584, GO:0007595, GO:0007596, GO:0008201, GO:0042802, GO:0043687, GO:0044267, GO:0062023, GO:0070062, GO:0072562, GO:2000266, GO:0010951"/>
<entry key="434" type="xstring" value="GO:0000165, GO:0005515, GO:0005576, GO:0005615, GO:0005788, GO:0005796, GO:0008543, GO:0010966, GO:0010980, GO:0030502, GO:0030643, GO:0032026, GO:0042369, GO:0043687, GO:0044267, GO:0044320, GO:0045668, GO:0045893, GO:0046888, GO:0051897, GO:0055062, GO:0070374, GO:0071305, GO:0071354, GO:0071374, GO:0090080, GO:1904383, GO:0005737, GO:0010628, GO:0009887, GO:0030154, GO:0005105, GO:0001934, GO:0005104, GO:0030334, GO:0008284, GO:0008083"/>
<entry key="435" type="xstring" value="GO:0000139, GO:0001773, GO:0002020, GO:0002218, GO:0002230, GO:0002277, GO:0002588, GO:0002821, GO:0005138, GO:0005515, GO:0005523, GO:0005576, GO:0005634, GO:0005654, GO:0005730, GO:0005737, GO:0005739, GO:0005783, GO:0005829, GO:0006919, GO:0006954, GO:0007165, GO:0008385, GO:0008656, GO:0010506, GO:0010803, GO:0017024, GO:0019899, GO:0030838, GO:0031647, GO:0032088, GO:0032090, GO:0032611, GO:0032688, GO:0032722, GO:0032729, GO:0032731, GO:0032733, GO:0032755, GO:0032757, GO:0032760, GO:0032991, GO:0033209, GO:0034774, GO:0035578, GO:0042104, GO:0042771, GO:0042802, GO:0042803, GO:0043025, GO:0043065, GO:0043087, GO:0043124, GO:0043280, GO:0043312, GO:0044325, GO:0044351, GO:0045087, GO:0046330, GO:0046983, GO:0050766, GO:0050829, GO:0050870, GO:0051091, GO:0051092, GO:0051260, GO:0051607, GO:0070374, GO:0070700, GO:0071222, GO:0071347, GO:0071356, GO:0071901, GO:0072332, GO:0072558, GO:0072559, GO:0090200, GO:0097169, GO:0097202, GO:1900016, GO:2000406, GO:2001056, GO:2001238, GO:2001242, GO:0097153, GO:0006915"/>
<entry key="436" type="xstring" value="GO:0005515, GO:0005788, GO:0007596, GO:0008201, GO:0043687, GO:0044267, GO:0070062, GO:0060046, GO:0005615, GO:0004867, GO:0010951"/>
<entry key="437" type="xstring" value="GO:0001849, GO:0004866, GO:0005576, GO:0005615, GO:0005788, GO:0005886, GO:0006954, GO:0006956, GO:0006958, GO:0010951, GO:0030424, GO:0030425, GO:0030449, GO:0043025, GO:0043687, GO:0044267, GO:0045087, GO:0045202, GO:0070062, GO:0072562, GO:2000427"/>
<entry key="438" type="xstring" value="GO:0000139, GO:0002576, GO:0003756, GO:0005576, GO:0005615, GO:0005788, GO:0005794, GO:0016242, GO:0016971, GO:0030173, GO:0031093, GO:0035580, GO:0043231, GO:0043312, GO:0043687, GO:0044267, GO:0045171, GO:0055114, GO:0070062, GO:0071949, GO:0085029, GO:1904724, GO:0006457"/>
<entry key="439" type="xstring" value="GO:0001618, GO:0002020, GO:0004867, GO:0004869, GO:0005576, GO:0005634, GO:0005737, GO:0008284, GO:0010466, GO:0010718, GO:0010950, GO:0010951, GO:0030335, GO:0031410, GO:0031982, GO:0035425, GO:0035578, GO:0038001, GO:0043086, GO:0043312, GO:0043508, GO:0045861, GO:0046718, GO:0070062, GO:0005615"/>
<entry key="440" type="xstring" value="GO:0002576, GO:0003677, GO:0004867, GO:0005515, GO:0005634, GO:0005788, GO:0005886, GO:0007186, GO:0008201, GO:0010951, GO:0016020, GO:0016021, GO:0031092, GO:0042802, GO:0043687, GO:0044267, GO:0046914, GO:0070062"/>
<entry key="441" type="xstring" value="GO:0005515, GO:0005576, GO:0005783, GO:0005811, GO:0006986, GO:0030433, GO:0030970, GO:0031625, GO:0034098, GO:0034389, GO:0035473, GO:0035578, GO:0043086, GO:0043130, GO:0043312, GO:0055102"/>
<entry key="442" type="xstring" value="GO:0004806, GO:0005654, GO:0005788, GO:0005789, GO:0005811, GO:0005829, GO:0005886, GO:0006651, GO:0010891, GO:0010898, GO:0016021, GO:0019433, GO:0019915, GO:0034389, GO:0036155, GO:0042572, GO:0043687, GO:0044267, GO:0050253, GO:0005737, GO:0055088, GO:0016020"/>
<entry key="443" type="xstring" value="GO:0004860, GO:0005576, GO:0005737, GO:0005783, GO:0005788, GO:0005790, GO:0005829, GO:0006469, GO:0016020, GO:0019901, GO:0035578, GO:0036494, GO:0036498, GO:0043066, GO:0043312, GO:0043687, GO:0044267, GO:0051603, GO:0051607, GO:0070062, GO:0070417, GO:1903561, GO:1903912, GO:0034975, GO:0051787, GO:0051087"/>
<entry key="444" type="xstring" value="GO:0001527, GO:0003281, GO:0005024, GO:0005201, GO:0005509, GO:0005515, GO:0005576, GO:0005788, GO:0007178, GO:0031012, GO:0032991, GO:0035583, GO:0035904, GO:0043687, GO:0044267, GO:0050431, GO:0050436, GO:0060976, GO:0062023, GO:1901388"/>
<entry key="445" type="xstring" value="GO:0001501, GO:0002576, GO:0004869, GO:0005576, GO:0005615, GO:0005788, GO:0005794, GO:0006907, GO:0006953, GO:0019210, GO:0030500, GO:0030502, GO:0031093, GO:0033673, GO:0034774, GO:0043312, GO:0043687, GO:0044267, GO:0046627, GO:0050727, GO:0050766, GO:0062023, GO:0070062, GO:0072562, GO:0004866, GO:0010951, GO:0031012"/>
<entry key="446" type="xstring" value="GO:0001530, GO:0002227, GO:0003676, GO:0004519, GO:0005576, GO:0005615, GO:0006401, GO:0019730, GO:0019731, GO:0035578, GO:0043152, GO:0043312, GO:0045087, GO:0050829, GO:0050830, GO:0061844, GO:0090501, GO:0004540, GO:0006935"/>
<entry key="447" type="xstring" value="GO:0003943, GO:0005576, GO:0008484, GO:0035578, GO:0042340, GO:0043202, GO:0043312, GO:0043890, GO:0046872, GO:0070062, GO:0004065"/>
<entry key="448" type="xstring" value="GO:0000139, GO:0006477, GO:0008146, GO:0016021, GO:0030010, GO:0030208, GO:0050770"/>
<entry key="449" type="xstring" value="GO:0000139, GO:0001525, GO:0005515, GO:0005654, GO:0005887, GO:0006024, GO:0008146, GO:0016607, GO:0048286, GO:0048666, GO:0060716, GO:0017095, GO:0015015"/>
<entry key="450" type="xstring" value="GO:0000139, GO:0001501, GO:0001503, GO:0002062, GO:0003416, GO:0005783, GO:0005789, GO:0005794, GO:0006024, GO:0006486, GO:0007033, GO:0007155, GO:0007165, GO:0007224, GO:0007369, GO:0007411, GO:0007492, GO:0007498, GO:0008217, GO:0008283, GO:0008375, GO:0008543, GO:0009615, GO:0009642, GO:0010467, GO:0015012, GO:0015014, GO:0015020, GO:0016021, GO:0016757, GO:0017145, GO:0021772, GO:0030176, GO:0030199, GO:0030210, GO:0032836, GO:0033692, GO:0035176, GO:0035249, GO:0042044, GO:0042060, GO:0042311, GO:0042328, GO:0042596, GO:0042803, GO:0045165, GO:0045202, GO:0046872, GO:0046982, GO:0050508, GO:0050509, GO:0050891, GO:0055078, GO:0060047, GO:0060070, GO:0060560, GO:0061744, GO:0061974, GO:0071625, GO:0071711, GO:0072112, GO:0072498, GO:0120193, GO:1990823"/>
<entry key="451" type="xstring" value="GO:0001523, GO:0002162, GO:0005200, GO:0005201, GO:0005509, GO:0005515, GO:0005576, GO:0005604, GO:0005796, GO:0005829, GO:0005886, GO:0006024, GO:0006027, GO:0007010, GO:0007165, GO:0007213, GO:0016021, GO:0030198, GO:0033691, GO:0035374, GO:0043113, GO:0043202, GO:0043236, GO:0043395, GO:0043547, GO:0045162, GO:0045202, GO:0045887, GO:0045944, GO:0050808, GO:0051491, GO:0062023, GO:0070062, GO:0007528, GO:0009887, GO:0009888"/>
<entry key="452" type="xstring" value="GO:0000139, GO:0005794, GO:0006024, GO:0006486, GO:0007179, GO:0007275, GO:0008109, GO:0008284, GO:0010608, GO:0010718, GO:0010812, GO:0016020, GO:0016021, GO:0030335, GO:0034116, GO:0036438, GO:0051897, GO:0070374"/>
<entry key="453" type="xstring" value="GO:0000139, GO:0003829, GO:0005515, GO:0005615, GO:0005802, GO:0009101, GO:0016021, GO:0016266, GO:0031985, GO:0032868, GO:0048729, GO:0050901, GO:0060352, GO:0060993"/>
<entry key="454" type="xstring" value="GO:0005102, GO:0005515, GO:0005886, GO:0007155, GO:0016020, GO:0008360, GO:0002116, GO:0030334, GO:0007162, GO:0005887, GO:0050772, GO:0017154, GO:1902287, GO:0043087"/>
<entry key="455" type="xstring" value="GO:0002116, GO:0004888, GO:0005096, GO:0005515, GO:0005576, GO:0005886, GO:0005887, GO:0007162, GO:0007165, GO:0007186, GO:0008360, GO:0014068, GO:0016477, GO:0017154, GO:0030215, GO:0032794, GO:0033689, GO:0035556, GO:0038023, GO:0043547, GO:0043931, GO:0048812, GO:0051493, GO:0071526, GO:1900220, GO:1904862, GO:0043087, GO:0030334, GO:1902287, GO:0050772"/>
<entry key="456" type="xstring" value="GO:0001756, GO:0002116, GO:0005515, GO:0005886, GO:0005887, GO:0017154, GO:0021915, GO:0021935, GO:0030334, GO:0042802, GO:0051642, GO:0060037, GO:0060174, GO:0071526, GO:1902287, GO:0050772, GO:0007162, GO:0043087, GO:0008360"/>
<entry key="457" type="xstring" value="GO:0001934, GO:0005168, GO:0005169, GO:0005170, GO:0005515, GO:0005604, GO:0005886, GO:0005901, GO:0005912, GO:0007171, GO:0007399, GO:0022407, GO:0022604, GO:0030297, GO:0031290, GO:0031362, GO:0032956, GO:0043087, GO:0045499, GO:0046875, GO:0048013, GO:0048668, GO:0048672, GO:0050731, GO:0050919, GO:0051893, GO:0051965, GO:0061178, GO:0070507, GO:0071372, GO:1900025, GO:1904322, GO:0006915, GO:0007411"/>
<entry key="458" type="xstring" value="GO:0003924, GO:0005515, GO:0005522, GO:0005829, GO:0005884, GO:0005886, GO:0007264, GO:0008286, GO:0008360, GO:0030660, GO:0030866, GO:0032427, GO:0032869, GO:0032956, GO:0045121, GO:0045944, GO:0046039, GO:0046326, GO:0051056, GO:0051491, GO:0070062, GO:1903077, GO:0030031, GO:0005525, GO:0006897, GO:0016477"/>
<entry key="459" type="xstring" value="GO:0000165, GO:0000209, GO:0000502, GO:0000932, GO:0002223, GO:0002479, GO:0003723, GO:0004175, GO:0005515, GO:0005634, GO:0005654, GO:0005829, GO:0005839, GO:0005844, GO:0006521, GO:0010972, GO:0016363, GO:0016579, GO:0019773, GO:0030016, GO:0030017, GO:0031145, GO:0031146, GO:0033209, GO:0035639, GO:0038061, GO:0038095, GO:0043161, GO:0043488, GO:0043687, GO:0050727, GO:0050852, GO:0051059, GO:0051092, GO:0051603, GO:0055085, GO:0060071, GO:0061418, GO:0070062, GO:0070498, GO:0090090, GO:0090263, GO:1901990, GO:1902036, GO:0010499, GO:0005737"/>
<entry key="460" type="xstring" value="GO:0000165, GO:0000209, GO:0000502, GO:0002223, GO:0002479, GO:0005515, GO:0005576, GO:0005654, GO:0005829, GO:0006508, GO:0006521, GO:0010972, GO:0016579, GO:0016887, GO:0022624, GO:0030234, GO:0031145, GO:0031146, GO:0033209, GO:0034774, GO:0038061, GO:0038095, GO:0043161, GO:0043312, GO:0043488, GO:0043687, GO:0050790, GO:0050852, GO:0055085, GO:0060071, GO:0061418, GO:0070498, GO:0090090, GO:0090263, GO:1901990, GO:1902036, GO:1904813, GO:0005838"/>
<entry key="461" type="xstring" value="GO:0000086, GO:0003091, GO:0004862, GO:0005515, GO:0005737, GO:0005813, GO:0005829, GO:0005886, GO:0006631, GO:0007596, GO:0007612, GO:0008603, GO:0010389, GO:0019904, GO:0030552, GO:0031625, GO:0034199, GO:0034236, GO:0035556, GO:0043025, GO:0043197, GO:0043198, GO:0045121, GO:0048471, GO:0050804, GO:0070062, GO:0071377, GO:0097332, GO:0097338, GO:0097546, GO:0097711, GO:0098978, GO:2000480, GO:0005952, GO:0010738, GO:0043949"/>
<entry key="462" type="xstring" value="GO:0005515, GO:0005524, GO:0005615, GO:0005654, GO:0005829, GO:0005978, GO:0006096, GO:0006633, GO:0007050, GO:0014873, GO:0016236, GO:0016241, GO:0019901, GO:0035556, GO:0071900, GO:1901796, GO:0005634, GO:0019887, GO:0005737, GO:0006468, GO:0004679, GO:0016208, GO:0042149, GO:0031588, GO:0050790"/>
<entry key="463" type="xstring" value="GO:0000165, GO:0000209, GO:0000502, GO:0000932, GO:0002223, GO:0002479, GO:0005515, GO:0005576, GO:0005634, GO:0005654, GO:0005829, GO:0005839, GO:0006521, GO:0009615, GO:0010972, GO:0016579, GO:0019773, GO:0031145, GO:0031146, GO:0033209, GO:0034774, GO:0038061, GO:0038095, GO:0043161, GO:0043312, GO:0043488, GO:0043687, GO:0050852, GO:0055085, GO:0060071, GO:0061418, GO:0070062, GO:0070498, GO:0090090, GO:0090263, GO:1901990, GO:1902036, GO:1904813, GO:0010499, GO:0005737, GO:0004175"/>
<entry key="464" type="xstring" value="GO:0001726, GO:0002009, GO:0003096, GO:0005102, GO:0005515, GO:0005737, GO:0005902, GO:0007009, GO:0007097, GO:0007191, GO:0007605, GO:0008013, GO:0008285, GO:0008360, GO:0008361, GO:0010642, GO:0012505, GO:0014067, GO:0015629, GO:0016020, GO:0016055, GO:0016324, GO:0017081, GO:0019902, GO:0022612, GO:0030033, GO:0030036, GO:0030165, GO:0030175, GO:0030336, GO:0030643, GO:0031526, GO:0031528, GO:0031698, GO:0031799, GO:0031800, GO:0031982, GO:0032415, GO:0032416, GO:0032426, GO:0032782, GO:0034635, GO:0034767, GO:0043621, GO:0044062, GO:0044782, GO:0044877, GO:0045121, GO:0045159, GO:0045198, GO:0045199, GO:0045859, GO:0045930, GO:0047485, GO:0048471, GO:0050780, GO:0051683, GO:0051898, GO:0051939, GO:0060088, GO:0060158, GO:0065003, GO:0070062, GO:0070293, GO:0070373, GO:0070851, GO:0071944, GO:0072659, GO:0090090, GO:0090660, GO:0097225, GO:0097291, GO:0098739, GO:0098797, GO:0150104, GO:2001244, GO:0005634, GO:0015185, GO:0043495"/>
<entry key="465" type="xstring" value="GO:0001938, GO:0002544, GO:0002551, GO:0005515, GO:0005576, GO:0006468, GO:0006874, GO:0006935, GO:0007010, GO:0007015, GO:0007155, GO:0007165, GO:0007611, GO:0008009, GO:0008360, GO:0009314, GO:0009615, GO:0019221, GO:0030335, GO:0030838, GO:0031728, GO:0035962, GO:0043547, GO:0045766, GO:0046983, GO:0048018, GO:0048245, GO:0050768, GO:0060444, GO:0060763, GO:0070371, GO:0070670, GO:0090647, GO:0070374, GO:0005615, GO:0070098, GO:0007186, GO:0030593, GO:0071356, GO:0071346, GO:0006954, GO:0048020, GO:0002548, GO:0071347, GO:0048247"/>
<entry key="466" type="xstring" value="GO:0000122, GO:0001516, GO:0001569, GO:0001701, GO:0001821, GO:0003100, GO:0005125, GO:0005179, GO:0005515, GO:0005576, GO:0005615, GO:0005737, GO:0006885, GO:0007166, GO:0007186, GO:0007193, GO:0007204, GO:0007205, GO:0007267, GO:0007507, GO:0007585, GO:0007589, GO:0008284, GO:0009953, GO:0010193, GO:0010259, GO:0010460, GO:0010595, GO:0010613, GO:0010827, GO:0014032, GO:0014065, GO:0014823, GO:0014824, GO:0014826, GO:0019229, GO:0019233, GO:0019722, GO:0030072, GO:0030133, GO:0030185, GO:0030195, GO:0030335, GO:0031583, GO:0031707, GO:0031708, GO:0032269, GO:0032308, GO:0032496, GO:0033093, GO:0033574, GO:0034392, GO:0034696, GO:0035094, GO:0035690, GO:0035810, GO:0035815, GO:0035994, GO:0042045, GO:0042310, GO:0042313, GO:0042474, GO:0042482, GO:0042554, GO:0043179, GO:0043200, GO:0043406, GO:0043507, GO:0044321, GO:0045178, GO:0045321, GO:0045429, GO:0045793, GO:0045840, GO:0045944, GO:0045987, GO:0046887, GO:0046888, GO:0048016, GO:0048237, GO:0048661, GO:0051091, GO:0051216, GO:0051482, GO:0051771, GO:0051899, GO:0051930, GO:0060137, GO:0060298, GO:0060585, GO:0061051, GO:0070101, GO:0071277, GO:0071346, GO:0071347, GO:0071356, GO:0071375, GO:0071385, GO:0071389, GO:0071398, GO:0071456, GO:0071548, GO:0071560, GO:0086100, GO:0090023, GO:1901224, GO:1902074, GO:1904707, GO:0030593, GO:0006874"/>
<entry key="467" type="xstring" value="GO:0001917, GO:0003924, GO:0005515, GO:0005765, GO:0005829, GO:0005834, GO:0005886, GO:0006457, GO:0007165, GO:0007186, GO:0007191, GO:0007200, GO:0007204, GO:0007213, GO:0007223, GO:0007265, GO:0008283, GO:0010659, GO:0016020, GO:0016056, GO:0030168, GO:0030425, GO:0030507, GO:0042622, GO:0044297, GO:0044877, GO:0045202, GO:0047391, GO:0050909, GO:0051020, GO:0060041, GO:0070062, GO:0071380, GO:0071456, GO:0071870, GO:0097381, GO:1903561, GO:0031682, GO:0005737"/>
<entry key="468" type="xstring" value="GO:0000254, GO:0005506, GO:0005515, GO:0005783, GO:0005789, GO:0005886, GO:0006631, GO:0006695, GO:0008202, GO:0016021, GO:0055114, GO:0016020, GO:0016491, GO:0016126"/>
<entry key="469" type="xstring" value="GO:0000287, GO:0004496, GO:0005515, GO:0005524, GO:0005777, GO:0005829, GO:0006695, GO:0008299, GO:0016310, GO:0019287, GO:0042802, GO:0043231, GO:0045540, GO:0050728"/>
<entry key="470" type="xstring" value="GO:0000248, GO:0005506, GO:0005789, GO:0006629, GO:0016021, GO:0033489, GO:0033490, GO:0045540, GO:0055114, GO:0016020, GO:0016126, GO:0016491"/>
<entry key="471" type="xstring" value="GO:0004421, GO:0005739, GO:0005759, GO:0006084, GO:0006695, GO:0019216, GO:0042802, GO:0046951, GO:0010142"/>
<entry key="472" type="xstring" value="GO:0001568, GO:0005515, GO:0005640, GO:0005783, GO:0005789, GO:0005829, GO:0006695, GO:0009791, GO:0016020, GO:0030154, GO:0030324, GO:0033489, GO:0033490, GO:0035264, GO:0042127, GO:0045540, GO:0047598, GO:0050661, GO:0055114, GO:0016132, GO:0009918, GO:0016627, GO:0030176, GO:0016126"/>
<entry key="473" type="xstring" value="GO:0000209, GO:0001570, GO:0001944, GO:0005515, GO:0005654, GO:0005730, GO:0005737, GO:0005739, GO:0005783, GO:0005794, GO:0005829, GO:0007062, GO:0007219, GO:0010629, GO:0010868, GO:0010883, GO:0016032, GO:0016567, GO:0019005, GO:0030324, GO:0030332, GO:0030674, GO:0031146, GO:0031398, GO:0031625, GO:0031648, GO:0032880, GO:0042752, GO:0042802, GO:0043687, GO:0045741, GO:0045746, GO:0048471, GO:0048511, GO:0050816, GO:0050821, GO:0051443, GO:0055088, GO:0070374, GO:0090049, GO:0097027, GO:1901800, GO:1902806, GO:1903026, GO:1903146, GO:1903378, GO:1903955, GO:1990452, GO:2000060, GO:2000346, GO:2000639, GO:2001205, GO:0043161, GO:0010992, GO:0005634, GO:0043130"/>
<entry key="474" type="xstring" value="GO:0000076, GO:0000077, GO:0000217, GO:0005515, GO:0005634, GO:0005654, GO:0005794, GO:0006260, GO:0006281, GO:0007095, GO:0010997, GO:0016579, GO:0018105, GO:0032147, GO:0033314"/>
<entry key="475" type="xstring" value="GO:0000151, GO:0002039, GO:0004842, GO:0005515, GO:0005634, GO:0005654, GO:0005737, GO:0005829, GO:0006511, GO:0008270, GO:0016567, GO:0016607, GO:0031398, GO:0032436, GO:0042803, GO:0043231, GO:0061630, GO:0070987"/>
<entry key="476" type="xstring" value="GO:0004672, GO:0004740, GO:0005515, GO:0005524, GO:0005759, GO:0006006, GO:0006468, GO:0006885, GO:0008286, GO:0009267, GO:0010510, GO:0010565, GO:0010906, GO:0042304, GO:0042593, GO:0042594, GO:0045124, GO:0046320, GO:0071398, GO:0072593, GO:2000811, GO:0005739, GO:0004674, GO:1904183"/>
<entry key="477" type="xstring" value="GO:0004742, GO:0005515, GO:0005739, GO:0005759, GO:0005967, GO:0006006, GO:0006090, GO:0006099, GO:0030431, GO:0042802, GO:0045254, GO:0034604, GO:0006086"/>
<entry key="478" type="xstring" value="GO:0004148, GO:0005515, GO:0005634, GO:0005654, GO:0005739, GO:0005759, GO:0006090, GO:0006099, GO:0006103, GO:0006120, GO:0006508, GO:0006554, GO:0007369, GO:0007568, GO:0009083, GO:0009106, GO:0031514, GO:0042391, GO:0043159, GO:0043544, GO:0045252, GO:0045254, GO:0045454, GO:0048240, GO:0051068, GO:0051287, GO:0061732, GO:0106077, GO:0034604, GO:0050660, GO:0055114"/>
<entry key="479" type="xstring" value="GO:0005198, GO:0005829, GO:0007605, GO:0008344, GO:0016324, GO:0046373, GO:0046556, GO:0005615, GO:0031012"/>
<entry key="480" type="xstring" value="GO:0000146, GO:0001750, GO:0001845, GO:0001917, GO:0005515, GO:0005516, GO:0005524, GO:0005737, GO:0005765, GO:0005829, GO:0005938, GO:0006886, GO:0007040, GO:0007601, GO:0007605, GO:0016324, GO:0019904, GO:0030048, GO:0030507, GO:0031477, GO:0032391, GO:0032420, GO:0034613, GO:0042462, GO:0042470, GO:0042490, GO:0042802, GO:0043531, GO:0045202, GO:0047485, GO:0048563, GO:0050953, GO:0050957, GO:0051015, GO:0051904, GO:0060088, GO:0120044, GO:1990435, GO:0031982, GO:0007015, GO:0015629, GO:0030898, GO:0030050, GO:0007423, GO:0005902"/>
<entry key="481" type="xstring" value="GO:0004252, GO:0005044, GO:0005783, GO:0005789, GO:0006508, GO:0006883, GO:0006897, GO:0007605, GO:0016021, GO:0017080, GO:0043025"/>
<entry key="482" type="xstring" value="GO:0001843, GO:0005515, GO:0005525, GO:0005886, GO:0005925, GO:0006887, GO:0006935, GO:0007049, GO:0007165, GO:0009986, GO:0017022, GO:0017157, GO:0019003, GO:0030659, GO:0031532, GO:0031625, GO:0031755, GO:0032154, GO:0035722, GO:0051117, GO:0051301, GO:0051491, GO:0051665, GO:0061024, GO:0070062, GO:0090543, GO:0030139, GO:0007265, GO:0003924"/>
<entry key="483" type="xstring" value="GO:0000146, GO:0000212, GO:0001525, GO:0001701, GO:0001725, GO:0001726, GO:0001768, GO:0001778, GO:0001931, GO:0003723, GO:0003774, GO:0003779, GO:0005178, GO:0005515, GO:0005516, GO:0005524, GO:0005634, GO:0005737, GO:0005819, GO:0005826, GO:0005829, GO:0005886, GO:0005903, GO:0005912, GO:0006509, GO:0006911, GO:0007229, GO:0007520, GO:0008360, GO:0015031, GO:0015629, GO:0016020, GO:0016460, GO:0016887, GO:0019904, GO:0030048, GO:0030220, GO:0030224, GO:0030898, GO:0031032, GO:0031252, GO:0031532, GO:0031594, GO:0032154, GO:0032418, GO:0032506, GO:0032796, GO:0032991, GO:0042641, GO:0042802, GO:0042803, GO:0043495, GO:0043531, GO:0043534, GO:0045055, GO:0045296, GO:0050900, GO:0051015, GO:0051295, GO:0070062, GO:0070527, GO:0097513, GO:1903919, GO:1903923, GO:1905684, GO:0001772, GO:0005925, GO:0008180"/>
<entry key="484" type="xstring" value="GO:0000146, GO:0001726, GO:0001750, GO:0003723, GO:0005509, GO:0005515, GO:0005516, GO:0005524, GO:0005737, GO:0005794, GO:0005829, GO:0005882, GO:0006887, GO:0006892, GO:0007268, GO:0007601, GO:0016020, GO:0016192, GO:0016461, GO:0017137, GO:0030048, GO:0030050, GO:0030073, GO:0030318, GO:0030426, GO:0031585, GO:0031987, GO:0032252, GO:0032402, GO:0032433, GO:0032593, GO:0032869, GO:0035371, GO:0042438, GO:0042470, GO:0042476, GO:0042552, GO:0042641, GO:0042759, GO:0042802, GO:0043005, GO:0043025, GO:0048820, GO:0050808, GO:0070062, GO:0072659, GO:0097718, GO:0098794, GO:0098978, GO:0099089, GO:0099566, GO:1903358, GO:0005764, GO:0005769, GO:0005770, GO:0005777, GO:0005783, GO:0005884, GO:0031982, GO:0055037, GO:0051015, GO:0015629, GO:0030898, GO:0007015"/>
<entry key="485" type="xstring" value="GO:0000139, GO:0000165, GO:0001938, GO:0002223, GO:0003924, GO:0005515, GO:0005794, GO:0005886, GO:0007265, GO:0016020, GO:0043312, GO:0044877, GO:0070062, GO:0070821, GO:0005525, GO:0019003"/>
<entry key="486" type="xstring" value="GO:0000146, GO:0001570, GO:0001701, GO:0003094, GO:0003774, GO:0005515, GO:0005516, GO:0005524, GO:0005737, GO:0005856, GO:0005903, GO:0005912, GO:0006807, GO:0006897, GO:0016459, GO:0016887, GO:0030048, GO:0032836, GO:0035091, GO:0035166, GO:0048008, GO:0051015, GO:0070062, GO:0072015, GO:0045334, GO:0030898, GO:0015629, GO:0005886, GO:0005902, GO:0007015, GO:0031982, GO:0030050"/>
<entry key="487" type="xstring" value="GO:0005102, GO:0005515, GO:0005516, GO:0005524, GO:0005643, GO:0005654, GO:0005730, GO:0005737, GO:0005829, GO:0005886, GO:0005902, GO:0005903, GO:0006605, GO:0006612, GO:0008022, GO:0009925, GO:0016020, GO:0016328, GO:0016461, GO:0016604, GO:0017160, GO:0030335, GO:0030659, GO:0030838, GO:0031941, GO:0032587, GO:0038089, GO:0038096, GO:0045121, GO:0045335, GO:0045815, GO:0051028, GO:0060171, GO:0070062, GO:0071346, GO:0090314, GO:1900078, GO:1900748, GO:2000810, GO:0001725, GO:0015629, GO:0007015, GO:0031982, GO:0030050, GO:0030898, GO:0051015, GO:0000146"/>
<entry key="488" type="xstring" value="GO:0002625, GO:0003779, GO:0005515, GO:0005634, GO:0005829, GO:0005884, GO:0005886, GO:0005911, GO:0006952, GO:0006955, GO:0007596, GO:0008064, GO:0008154, GO:0008544, GO:0010591, GO:0012506, GO:0015629, GO:0016197, GO:0017124, GO:0019901, GO:0030041, GO:0030695, GO:0031267, GO:0032488, GO:0035861, GO:0038096, GO:0042110, GO:0042802, GO:0043274, GO:0045335, GO:0045944, GO:0048365, GO:0050790, GO:0050852, GO:0051492, GO:0051497, GO:0065003, GO:0070062, GO:0071346, GO:1905168, GO:2000146, GO:2000601, GO:0007266, GO:2001032, GO:0030048"/>
<entry key="489" type="xstring" value="GO:0000122, GO:0000165, GO:0001658, GO:0001771, GO:0001772, GO:0001935, GO:0002088, GO:0002369, GO:0004385, GO:0004721, GO:0005515, GO:0005604, GO:0005634, GO:0005737, GO:0005783, GO:0005789, GO:0005794, GO:0005829, GO:0005874, GO:0005886, GO:0005911, GO:0005923, GO:0006470, GO:0007015, GO:0007093, GO:0007163, GO:0008022, GO:0008092, GO:0008284, GO:0008360, GO:0009898, GO:0014704, GO:0015459, GO:0016032, GO:0016323, GO:0016324, GO:0016328, GO:0019901, GO:0019902, GO:0030054, GO:0030432, GO:0030838, GO:0030866, GO:0030953, GO:0031253, GO:0031434, GO:0031579, GO:0031641, GO:0032147, GO:0033268, GO:0034629, GO:0035748, GO:0042110, GO:0042130, GO:0042383, GO:0042391, GO:0042982, GO:0043219, GO:0043268, GO:0043622, GO:0044325, GO:0045121, GO:0045296, GO:0045930, GO:0046037, GO:0046710, GO:0048471, GO:0048608, GO:0048704, GO:0048745, GO:0050680, GO:0051660, GO:0051898, GO:0060022, GO:0060090, GO:0070062, GO:0070373, GO:0070830, GO:0072659, GO:0097016, GO:0097025, GO:0097060, GO:0098609, GO:0098911, GO:0098919, GO:0098978, GO:0099562, GO:1902305, GO:1902473, GO:1903078, GO:1903286, GO:1903753, GO:1903760, GO:1903764, GO:2000310, GO:1901222, GO:0043113, GO:0007268, GO:0045197, GO:0031594, GO:0008328, GO:0099645, GO:0097120, GO:0098839, GO:0009790, GO:0043005"/>
<entry key="490" type="xstring" value="GO:0001726, GO:0003774, GO:0003779, GO:0005515, GO:0005516, GO:0005524, GO:0005634, GO:0005654, GO:0005737, GO:0005765, GO:0005794, GO:0005829, GO:0005884, GO:0005886, GO:0005905, GO:0005938, GO:0006886, GO:0006897, GO:0007605, GO:0016020, GO:0016461, GO:0016591, GO:0030048, GO:0030175, GO:0030330, GO:0030665, GO:0031410, GO:0031941, GO:0031965, GO:0032587, GO:0042493, GO:0043531, GO:0045177, GO:0045944, GO:0048471, GO:0051015, GO:0051046, GO:0060001, GO:0070062, GO:0030139, GO:0045334, GO:0030898, GO:0030050, GO:0031982, GO:0000146, GO:0007015, GO:0042491, GO:0015629, GO:0005902, GO:0042472"/>
<entry key="491" type="xstring" value="GO:0005245, GO:0005262, GO:0005515, GO:0005886, GO:0005891, GO:0006816, GO:0007188, GO:0007605, GO:0030018, GO:0030506, GO:0045762, GO:0046872, GO:0050796, GO:0051393, GO:0051928, GO:0060372, GO:0061337, GO:0070509, GO:0070588, GO:0086002, GO:0086007, GO:0086012, GO:0086046, GO:0086059, GO:0086091, GO:0098683, GO:0099059, GO:0099635, GO:0099703, GO:1901016, GO:1901379, GO:1990454, GO:0008331"/>
<entry key="492" type="xstring" value="GO:0001933, GO:0005041, GO:0005102, GO:0005109, GO:0005515, GO:0005576, GO:0005783, GO:0005886, GO:0006469, GO:0009986, GO:0014029, GO:0014033, GO:0016021, GO:0016055, GO:0017147, GO:0019210, GO:0019534, GO:0031410, GO:0031901, GO:0034392, GO:0042802, GO:0042803, GO:0042813, GO:0044335, GO:0044340, GO:0045787, GO:0045893, GO:0045944, GO:0051091, GO:0060070, GO:0071397, GO:0071542, GO:0071901, GO:0071936, GO:0072659, GO:0090090, GO:1901998, GO:1904886, GO:1904928, GO:1904948, GO:1904953, GO:1990851, GO:1990909, GO:0005769, GO:0005794, GO:0005901, GO:0060026, GO:0003344, GO:0090245, GO:0030278, GO:0090009, GO:0090118, GO:0030917, GO:0060349, GO:0009880, GO:0046849, GO:0030326, GO:0021987, GO:0007268, GO:0035261, GO:0030901, GO:0021794, GO:0060325, GO:0060021, GO:0048596, GO:0090244, GO:0045202, GO:0060059, GO:0001843, GO:0034185, GO:0021587, GO:0060535, GO:0015026, GO:0043025, GO:0042475, GO:0060444"/>
<entry key="493" type="xstring" value="GO:0005515, GO:0005737, GO:0005829, GO:0007165, GO:0019888, GO:0043666, GO:0072542, GO:0006470, GO:0031952, GO:0000159, GO:0005634"/>
<entry key="494" type="xstring" value="GO:0001505, GO:0001934, GO:0005109, GO:0005515, GO:0005829, GO:0005874, GO:0006355, GO:0006469, GO:0007269, GO:0007411, GO:0007528, GO:0008013, GO:0014069, GO:0016328, GO:0019899, GO:0019901, GO:0021915, GO:0022007, GO:0030136, GO:0030426, GO:0031122, GO:0031410, GO:0032091, GO:0032436, GO:0034504, GO:0035176, GO:0035372, GO:0035556, GO:0035567, GO:0042802, GO:0043005, GO:0043025, GO:0043113, GO:0043197, GO:0045202, GO:0045944, GO:0048365, GO:0048668, GO:0048675, GO:0048813, GO:0050808, GO:0050821, GO:0060070, GO:0060071, GO:0060134, GO:0060997, GO:0071340, GO:0090090, GO:0090103, GO:0098793, GO:0098978, GO:0099054, GO:0150012, GO:1903827, GO:1904886, GO:1905386, GO:1990909, GO:2000463, GO:0090179"/>
<entry key="495" type="xstring" value="GO:0001934, GO:0005515, GO:0005634, GO:0005737, GO:0005829, GO:0006915, GO:0007275, GO:0008013, GO:0010800, GO:0016055, GO:0016328, GO:0019899, GO:0019901, GO:0030111, GO:0030877, GO:0031398, GO:0031410, GO:0031625, GO:0032147, GO:0033138, GO:0033146, GO:0034622, GO:0035591, GO:0042802, GO:0042803, GO:0045732, GO:0045893, GO:0046330, GO:0046332, GO:0048471, GO:0051443, GO:0060090, GO:0070016, GO:0070411, GO:0071944, GO:0090090, GO:0090263, GO:1904885, GO:1904886, GO:2000060"/>
<entry key="496" type="xstring" value="GO:0005515, GO:0005525, GO:0005886, GO:0006457, GO:0006936, GO:0007223, GO:0007568, GO:0007626, GO:0008016, GO:0030425, GO:0030900, GO:0031175, GO:0032794, GO:0034097, GO:0042475, GO:0042493, GO:0042542, GO:0043209, GO:0043278, GO:0043547, GO:0044297, GO:0046872, GO:0051926, GO:0031683, GO:0031821, GO:0031852, GO:0005834, GO:0001664, GO:0007212, GO:0051430, GO:0003924, GO:0007188"/>
<entry key="497" type="xstring" value="GO:0000159, GO:0000184, GO:0000188, GO:0000775, GO:0000922, GO:0001932, GO:0004721, GO:0004722, GO:0005515, GO:0005634, GO:0005739, GO:0005829, GO:0005886, GO:0006275, GO:0006355, GO:0006470, GO:0006672, GO:0006915, GO:0007498, GO:0008022, GO:0008380, GO:0010033, GO:0010288, GO:0010719, GO:0015630, GO:0016020, GO:0019932, GO:0030111, GO:0030155, GO:0030308, GO:0035970, GO:0040008, GO:0042532, GO:0045121, GO:0045595, GO:0046872, GO:0046982, GO:0048156, GO:0050811, GO:0051321, GO:0070062, GO:0070262, GO:0071902, GO:0106306, GO:0106307, GO:1904526, GO:1904528"/>
<entry key="498" type="xstring" value="GO:0001525, GO:0004930, GO:0005102, GO:0005515, GO:0005794, GO:0007186, GO:0016021, GO:0030165, GO:0030182, GO:0031625, GO:0033077, GO:0042813, GO:0043507, GO:0060070, GO:1990851, GO:0035567, GO:0005886, GO:0017147"/>
<entry key="499" type="xstring" value="GO:0004674, GO:0005515, GO:0005524, GO:0005654, GO:0006468, GO:0008284, GO:0030307, GO:0045732, GO:0106310, GO:0106311, GO:0051726, GO:0005634, GO:0018105, GO:0018107, GO:0005829, GO:0005956"/>
<entry key="500" type="xstring" value="GO:0000159, GO:0000775, GO:0005515, GO:0005634, GO:0005654, GO:0005794, GO:0005829, GO:0007165, GO:0008285, GO:0014066, GO:0019888, GO:0043161, GO:0043666, GO:0051898, GO:0072542, GO:0006470, GO:0031952"/>
<entry key="501" type="xstring" value="GO:0000086, GO:0000159, GO:0000184, GO:0000188, GO:0000775, GO:0005515, GO:0005634, GO:0005739, GO:0005829, GO:0006275, GO:0006355, GO:0006470, GO:0006672, GO:0006915, GO:0007059, GO:0007143, GO:0008380, GO:0010033, GO:0010389, GO:0015630, GO:0016020, GO:0016328, GO:0019888, GO:0019932, GO:0030111, GO:0030155, GO:0030308, GO:0030425, GO:0040008, GO:0042532, GO:0043666, GO:0045595, GO:0046982, GO:0051232, GO:0051306, GO:0051754, GO:0065003, GO:0070062, GO:0070262, GO:0097711, GO:0098978, GO:1903538, GO:1990405, GO:2001241, GO:0004722, GO:0005737, GO:0008287"/>
<entry key="502" type="xstring" value="GO:0005515, GO:0005525, GO:0005654, GO:0005739, GO:0005829, GO:0003924"/>
<entry key="503" type="xstring" value="GO:0000122, GO:0000993, GO:0001558, GO:0003682, GO:0003714, GO:0004864, GO:0005515, GO:0005634, GO:0005654, GO:0005737, GO:0005739, GO:0005829, GO:0006357, GO:0009615, GO:0010923, GO:0030425, GO:0032515, GO:0051219, GO:0071363, GO:0071383, GO:2001243, GO:0019212"/>
<entry key="504" type="xstring" value="GO:0003677, GO:0003899, GO:0005515, GO:0005634, GO:0006366"/>
<entry key="505" type="xstring" value="GO:0001933, GO:0005886, GO:0005887, GO:0007155, GO:0009986, GO:0010468, GO:0016020, GO:0016477, GO:0017124, GO:0019903, GO:0030695, GO:0032649, GO:0032651, GO:0032675, GO:0032680, GO:0032688, GO:0032715, GO:0032720, GO:0034113, GO:0035696, GO:0043312, GO:0045019, GO:0045428, GO:0046329, GO:0050728, GO:0050765, GO:0050790, GO:0050900, GO:0070062, GO:0070301, GO:0070373, GO:0070821, GO:0071222, GO:0071346, GO:0071347, GO:0071349, GO:0071641, GO:0071650, GO:0086080, GO:0098632, GO:0101003, GO:1900016, GO:1903720, GO:1990405, GO:1990782, GO:0050870, GO:0050766"/>
<entry key="506" type="xstring" value="GO:0005515, GO:0005576, GO:0005886, GO:0015939, GO:0017159, GO:0031225"/>
<entry key="507" type="xstring" value="GO:0004180, GO:0005576, GO:0005886, GO:0008270, GO:0009653, GO:0009986, GO:0031225, GO:0070062, GO:0005615, GO:0004181, GO:0006518, GO:0016485"/>
<entry key="508" type="xstring" value="GO:0001933, GO:0001942, GO:0002576, GO:0004867, GO:0005576, GO:0005615, GO:0005829, GO:0005886, GO:0009986, GO:0010839, GO:0010951, GO:0030512, GO:0031092, GO:0031225, GO:0045616, GO:0050431, GO:0061045, GO:0072675"/>
<entry key="509" type="xstring" value="GO:0001525, GO:0001952, GO:0002693, GO:0005096, GO:0005178, GO:0005515, GO:0005576, GO:0005783, GO:0005829, GO:0005886, GO:0005887, GO:0005925, GO:0006469, GO:0007010, GO:0007229, GO:0007267, GO:0009897, GO:0009986, GO:0016324, GO:0030336, GO:0030426, GO:0030673, GO:0032590, GO:0032809, GO:0034116, GO:0034235, GO:0043113, GO:0043547, GO:0045121, GO:0046549, GO:0046777, GO:0048041, GO:0050771, GO:0050852, GO:0050860, GO:0050870, GO:0051281, GO:0051894, GO:0061099, GO:0070062, GO:0070571, GO:0098609, GO:2000298, GO:0030425, GO:0019901, GO:0031362"/>
<entry key="510" type="xstring" value="GO:0001931, GO:0001952, GO:0002691, GO:0005576, GO:0005886, GO:0006959, GO:0007165, GO:0008284, GO:0016740, GO:0019674, GO:0019898, GO:0031225, GO:0032956, GO:0035579, GO:0043312, GO:0050135, GO:0050727, GO:0050730, GO:0050848, GO:0061809, GO:0061811, GO:0061812, GO:0070062, GO:0090022, GO:0090322, GO:2001044, GO:0030890, GO:0003953, GO:0016849"/>
<entry key="511" type="xstring" value="GO:0004177, GO:0005576, GO:0005886, GO:0006508, GO:0016020, GO:0031225, GO:0046872, GO:0070006, GO:0070062"/>
<entry key="512" type="xstring" value="GO:0001774, GO:0001954, GO:0002052, GO:0002523, GO:0002931, GO:0005102, GO:0005178, GO:0005515, GO:0005576, GO:0005886, GO:0006935, GO:0006952, GO:0006955, GO:0007155, GO:0007186, GO:0007267, GO:0007568, GO:0008009, GO:0008284, GO:0009986, GO:0010812, GO:0010976, GO:0016020, GO:0016021, GO:0016322, GO:0019221, GO:0030336, GO:0030595, GO:0031664, GO:0031737, GO:0032233, GO:0032690, GO:0032691, GO:0032715, GO:0032720, GO:0032914, GO:0033622, GO:0035425, GO:0042056, GO:0042995, GO:0043005, GO:0043025, GO:0043066, GO:0043123, GO:0043410, GO:0045237, GO:0045766, GO:0045944, GO:0048167, GO:0048246, GO:0048471, GO:0048661, GO:0050729, GO:0050767, GO:0050902, GO:0050918, GO:0051041, GO:0051092, GO:0051281, GO:0051897, GO:0060055, GO:0060326, GO:0061518, GO:0070050, GO:0070098, GO:0070374, GO:0098609, GO:0098883, GO:0110091, GO:1900450, GO:1903721, GO:1903979, GO:1904141, GO:2001223, GO:2001234, GO:2001240, GO:0030593, GO:0071346, GO:0048247, GO:0005615, GO:0071347, GO:0006954, GO:0002548, GO:0048020, GO:0048245, GO:0071356, GO:0043547"/>
<entry key="513" type="xstring" value="GO:0005576, GO:0005615, GO:0006874, GO:0006935, GO:0007165, GO:0007186, GO:0007204, GO:0008009, GO:0016032, GO:0032740, GO:0050729, GO:0090026, GO:0030593, GO:0070374, GO:0048247, GO:0071346, GO:0006954, GO:0043547, GO:0048020, GO:0071356, GO:0048245, GO:0070098, GO:0002548, GO:0071347"/>
<entry key="514" type="xstring" value="GO:0000187, GO:0001664, GO:0005576, GO:0005881, GO:0006898, GO:0006953, GO:0007186, GO:0007204, GO:0008201, GO:0019221, GO:0030168, GO:0030593, GO:0032732, GO:0034364, GO:0044267, GO:0045087, GO:0045785, GO:0048246, GO:0048247, GO:0050708, GO:0050715, GO:0050728, GO:0070062, GO:0071682"/>
<entry key="515" type="xstring" value="GO:0003091, GO:0003779, GO:0004016, GO:0005516, GO:0005524, GO:0005886, GO:0005901, GO:0005905, GO:0007165, GO:0007186, GO:0007189, GO:0007190, GO:0007193, GO:0007204, GO:0007611, GO:0007613, GO:0007616, GO:0007626, GO:0008294, GO:0010255, GO:0014069, GO:0016020, GO:0016323, GO:0016324, GO:0030424, GO:0030425, GO:0030665, GO:0031915, GO:0032793, GO:0032809, GO:0034199, GO:0035774, GO:0038003, GO:0042593, GO:0042803, GO:0044853, GO:0045121, GO:0046872, GO:0046982, GO:0046983, GO:0048786, GO:0051259, GO:0051260, GO:0051480, GO:0051721, GO:0060076, GO:0071277, GO:0071315, GO:0071333, GO:0071377, GO:0080135, GO:0098685, GO:0098686, GO:0098978, GO:0099056, GO:0150076, GO:1900273, GO:1900454, GO:1904322, GO:0015629, GO:0006171, GO:0005887"/>
<entry key="516" type="xstring" value="GO:0000122, GO:0005136, GO:0005515, GO:0005576, GO:0005615, GO:0006955, GO:0008083, GO:0008203, GO:0008284, GO:0010628, GO:0010633, GO:0016239, GO:0019221, GO:0030183, GO:0030335, GO:0030890, GO:0032720, GO:0032733, GO:0032736, GO:0035745, GO:0042092, GO:0042102, GO:0042110, GO:0042116, GO:0042325, GO:0042531, GO:0042976, GO:0043011, GO:0043066, GO:0045191, GO:0045348, GO:0045582, GO:0045671, GO:0045892, GO:0045893, GO:0045944, GO:0048260, GO:0048295, GO:0048304, GO:0050728, GO:0050776, GO:0097028, GO:0120162, GO:0150076, GO:0150079, GO:1900223, GO:1901857, GO:1903660, GO:1903845, GO:2000352, GO:2001171, GO:0005125, GO:0043306, GO:2001237, GO:0097192, GO:2000424, GO:0002674, GO:0002230, GO:0001774, GO:2000320, GO:1901741, GO:0002677, GO:0071677, GO:0043031, GO:0031296, GO:0045064, GO:0002227"/>
<entry key="517" type="xstring" value="GO:0003091, GO:0004016, GO:0005516, GO:0005524, GO:0005737, GO:0005794, GO:0005886, GO:0005929, GO:0006171, GO:0007165, GO:0007186, GO:0007189, GO:0007190, GO:0007193, GO:0007338, GO:0007340, GO:0007608, GO:0008355, GO:0016020, GO:0016021, GO:0030317, GO:0034199, GO:0046872, GO:0071377, GO:1904322, GO:0005887"/>
<entry key="518" type="xstring" value="GO:0002548, GO:0005515, GO:0006874, GO:0006935, GO:0007010, GO:0007165, GO:0007267, GO:0008009, GO:0008201, GO:0008360, GO:0010332, GO:0030335, GO:0031726, GO:0031727, GO:0048245, GO:0071361, GO:2000503, GO:0043547, GO:0048020, GO:0005615, GO:0070374, GO:0006954, GO:0048247, GO:0071356, GO:0071346, GO:0071347, GO:0007186, GO:0070098, GO:0030593"/>
<entry key="519" type="xstring" value="GO:0002467, GO:0002518, GO:0002544, GO:0002920, GO:0005576, GO:0006955, GO:0007166, GO:0007186, GO:0007204, GO:0007267, GO:0008009, GO:0008201, GO:0010820, GO:0017134, GO:0031724, GO:0031735, GO:0033625, GO:0033634, GO:0035754, GO:0035768, GO:0042742, GO:0045765, GO:0048018, GO:0048248, GO:0090630, GO:2000545, GO:0030593, GO:0071222, GO:0061844, GO:0070098, GO:0006954, GO:0005615, GO:0045236"/>
<entry key="520" type="xstring" value="GO:0003924, GO:0005515, GO:0005525, GO:0005737, GO:0005765, GO:0005813, GO:0005886, GO:0006457, GO:0006906, GO:0007049, GO:0007186, GO:0007193, GO:0007194, GO:0007212, GO:0007420, GO:0016020, GO:0016239, GO:0019003, GO:0019904, GO:0030496, GO:0031821, GO:0032794, GO:0032930, GO:0033864, GO:0042588, GO:0045121, GO:0046039, GO:0046872, GO:0051301, GO:0070062, GO:1904707, GO:2001234, GO:0000139, GO:0005789, GO:0005834, GO:0001664, GO:0007188, GO:0031683"/>
<entry key="521" type="xstring" value="GO:0000132, GO:0000166, GO:0001965, GO:0005092, GO:0005515, GO:0005737, GO:0005813, GO:0005829, GO:0005938, GO:0007052, GO:0007186, GO:0008022, GO:0016328, GO:0019904, GO:0031291, GO:0032991, GO:0042802, GO:0043621, GO:0050790, GO:0051301, GO:0051661, GO:0060236, GO:0070840, GO:0097431, GO:0097575, GO:0099738, GO:1904778, GO:1905832"/>
<entry key="522" type="xstring" value="GO:0001669, GO:0005525, GO:0005886, GO:0005930, GO:0006457, GO:0007186, GO:0007193, GO:0016324, GO:0032991, GO:0035094, GO:0046872, GO:0050917, GO:0001664, GO:0001917, GO:0007188, GO:0005834, GO:0003924, GO:0050916, GO:0031683, GO:0001750, GO:0001580"/>
<entry key="523" type="xstring" value="GO:0001768, GO:0001771, GO:0002407, GO:0002408, GO:0002606, GO:0005515, GO:0005576, GO:0006874, GO:0006954, GO:0006955, GO:0007154, GO:0007186, GO:0007257, GO:0008009, GO:0009615, GO:0010560, GO:0019221, GO:0031295, GO:0031732, GO:0031735, GO:0032731, GO:0032735, GO:0032760, GO:0034695, GO:0042102, GO:0042379, GO:0043123, GO:0043547, GO:0043552, GO:0045627, GO:0045807, GO:0045860, GO:0046330, GO:0048020, GO:0048260, GO:0048469, GO:0050921, GO:0051209, GO:0051897, GO:0060491, GO:0070374, GO:0071731, GO:0090023, GO:0097029, GO:0098586, GO:1901224, GO:2000147, GO:2000549, GO:2000669, GO:0002548, GO:0071356, GO:0030593, GO:0070098, GO:0005615, GO:0048247, GO:0071346, GO:0071347"/>
<entry key="524" type="xstring" value="GO:0005102, GO:0005515, GO:0005576, GO:0006935, GO:0007165, GO:0007186, GO:0007399, GO:0008047, GO:0008083, GO:0008285, GO:0019221, GO:0030036, GO:0035556, GO:0035580, GO:0043085, GO:0043312, GO:1904724, GO:0071222, GO:0045236, GO:0030593, GO:0006954, GO:0008009, GO:0061844, GO:0005615, GO:0070098"/>
<entry key="525" type="xstring" value="GO:0001657, GO:0001662, GO:0005515, GO:0005576, GO:0005737, GO:0005739, GO:0007202, GO:0007214, GO:0007399, GO:0007406, GO:0007411, GO:0007412, GO:0007416, GO:0007623, GO:0007631, GO:0008038, GO:0010832, GO:0010976, GO:0014047, GO:0016358, GO:0016607, GO:0030141, GO:0031547, GO:0031550, GO:0032229, GO:0042490, GO:0042493, GO:0046668, GO:0048011, GO:0048167, GO:0048471, GO:0048668, GO:0048672, GO:0048675, GO:0048839, GO:0051965, GO:0060080, GO:0061193, GO:0097484, GO:0098794, GO:0099083, GO:1900122, GO:1903997, GO:2000008, GO:2001234, GO:0005615, GO:0007169, GO:0038180, GO:0021675, GO:0033138, GO:0048812, GO:0045664, GO:0043524, GO:0030424, GO:0008083, GO:0007422, GO:0050804, GO:0005163, GO:0030425, GO:0008021, GO:0007613"/>
<entry key="526" type="xstring" value="GO:0005515, GO:0005737, GO:0005886, GO:0005887, GO:0007186, GO:0007194, GO:0007214, GO:0007268, GO:0038039, GO:0043005, GO:0045211, GO:0046982, GO:0150099, GO:1902710, GO:0004965, GO:0004888"/>
<entry key="527" type="xstring" value="GO:0005515, GO:0005576, GO:0006935, GO:0006955, GO:0007165, GO:0007186, GO:0007267, GO:0019221, GO:0031731, GO:0035584, GO:0042742, GO:0060326, GO:0072678, GO:0072679, GO:2000406, GO:0002548, GO:0048247, GO:0071346, GO:0006954, GO:0043547, GO:0070374, GO:0070098, GO:0005615, GO:0030593, GO:0008009, GO:0048020, GO:0071347, GO:0071356"/>
<entry key="528" type="xstring" value="GO:0001664, GO:0001865, GO:0002020, GO:0002576, GO:0003335, GO:0004565, GO:0005515, GO:0005543, GO:0005576, GO:0005615, GO:0005764, GO:0005765, GO:0005770, GO:0005886, GO:0006678, GO:0006683, GO:0006687, GO:0006869, GO:0006886, GO:0007041, GO:0007186, GO:0007605, GO:0008047, GO:0008289, GO:0009306, GO:0010506, GO:0016235, GO:0019882, GO:0021702, GO:0030882, GO:0035577, GO:0042552, GO:0042803, GO:0043202, GO:0043231, GO:0043312, GO:0043410, GO:0050885, GO:0051345, GO:0060073, GO:0062023, GO:0070062, GO:0070841, GO:0071310, GO:0090102, GO:0090659, GO:1903206, GO:1903575, GO:1905146, GO:1905572, GO:1905573, GO:1905574, GO:1905575, GO:1905576, GO:1905577, GO:0060742, GO:0060736, GO:0007193, GO:0019216"/>
<entry key="529" type="xstring" value="GO:0000287, GO:0003091, GO:0004016, GO:0005524, GO:0005737, GO:0005886, GO:0005887, GO:0006171, GO:0007186, GO:0007188, GO:0007189, GO:0007190, GO:0007193, GO:0008179, GO:0016020, GO:0019933, GO:0030145, GO:0030425, GO:0034199, GO:0045121, GO:0071377, GO:1904322"/>
<entry key="530" type="xstring" value="GO:0001533, GO:0001780, GO:0001891, GO:0002250, GO:0002548, GO:0002685, GO:0003697, GO:0003727, GO:0005102, GO:0005509, GO:0005515, GO:0005543, GO:0005544, GO:0005576, GO:0005615, GO:0005634, GO:0005654, GO:0005737, GO:0005768, GO:0005829, GO:0005886, GO:0005912, GO:0005925, GO:0006909, GO:0006954, GO:0007165, GO:0007186, GO:0007187, GO:0008360, GO:0009986, GO:0016323, GO:0016324, GO:0016328, GO:0018149, GO:0019221, GO:0019834, GO:0019898, GO:0030216, GO:0030659, GO:0031232, GO:0031313, GO:0031340, GO:0031514, GO:0031532, GO:0031901, GO:0031966, GO:0031982, GO:0032652, GO:0032717, GO:0032743, GO:0032991, GO:0035924, GO:0036121, GO:0042102, GO:0042383, GO:0042629, GO:0042802, GO:0043066, GO:0045087, GO:0045627, GO:0045629, GO:0045920, GO:0046632, GO:0046883, GO:0048306, GO:0050709, GO:0050727, GO:0062023, GO:0070062, GO:0071385, GO:0071621, GO:0090050, GO:0090303, GO:0097060, GO:0097350, GO:0098609, GO:0098641, GO:1990814, GO:0005884, GO:0042063, GO:0032355, GO:1900138, GO:0030850, GO:0031394, GO:0070555, GO:1900087, GO:0030073, GO:0014839, GO:0042493, GO:0031018, GO:0050482, GO:0070365, GO:0007166, GO:0070301, GO:0032508, GO:0043434, GO:0010165, GO:0044849, GO:0070459, GO:0033031"/>
<entry key="531" type="xstring" value="GO:0000139, GO:0002576, GO:0005507, GO:0005515, GO:0005576, GO:0005788, GO:0005886, GO:0006888, GO:0006953, GO:0007596, GO:0007597, GO:0016491, GO:0030134, GO:0030168, GO:0031093, GO:0033116, GO:0048208, GO:0055114, GO:0005615"/>
<entry key="532" type="xstring" value="GO:0000139, GO:0000165, GO:0005125, GO:0005515, GO:0005576, GO:0005615, GO:0005634, GO:0005789, GO:0006888, GO:0007165, GO:0007173, GO:0007186, GO:0007267, GO:0008284, GO:0009986, GO:0010838, GO:0012507, GO:0014009, GO:0016021, GO:0030665, GO:0031175, GO:0032355, GO:0033116, GO:0042059, GO:0042542, GO:0043434, GO:0045668, GO:0048208, GO:0051384, GO:0051591, GO:0051897, GO:0060598, GO:0060744, GO:0060749, GO:0060750, GO:0061024, GO:0008083, GO:0045741, GO:0005154"/>
<entry key="533" type="xstring" value="GO:0000139, GO:0005515, GO:0005783, GO:0005829, GO:0007399, GO:0043087, GO:0048208, GO:0005802, GO:0006888, GO:0005801, GO:0030008"/>
<entry key="534" type="xstring" value="GO:0000139, GO:0004867, GO:0005515, GO:0005576, GO:0005590, GO:0005604, GO:0005615, GO:0005788, GO:0006888, GO:0007155, GO:0008544, GO:0010951, GO:0030020, GO:0030134, GO:0030198, GO:0033116, GO:0035987, GO:0048208, GO:0062023"/>
<entry key="535" type="xstring" value="GO:0000139, GO:0002474, GO:0005515, GO:0005789, GO:0005829, GO:0006886, GO:0006888, GO:0008270, GO:0012507, GO:0019886, GO:0019898, GO:0030127, GO:0043547, GO:0048208, GO:0048471, GO:0070971, GO:0072659, GO:0090110, GO:0005096"/>
<entry key="536" type="xstring" value="GO:0004733, GO:0005515, GO:0005654, GO:0005829, GO:0008615, GO:0010181, GO:0030170, GO:0042803, GO:0042816, GO:0042823, GO:0055114"/>
<entry key="537" type="xstring" value="GO:0001540, GO:0001774, GO:0001851, GO:0005178, GO:0005515, GO:0005615, GO:0005886, GO:0006898, GO:0006911, GO:0007155, GO:0007229, GO:0008305, GO:0009897, GO:0009986, GO:0010668, GO:0019221, GO:0030198, GO:0030900, GO:0031072, GO:0032930, GO:0034142, GO:0034688, GO:0035579, GO:0038024, GO:0043312, GO:0043315, GO:0044853, GO:0045087, GO:0045963, GO:0046872, GO:0050900, GO:0070062, GO:0070821, GO:0090314, GO:0097190, GO:0097242, GO:0098742, GO:0110090, GO:0150062, GO:0150064, GO:1901216, GO:1904151, GO:1905114, GO:2000363"/>
<entry key="538" type="xstring" value="GO:0002040, GO:0003148, GO:0004860, GO:0005515, GO:0005634, GO:0005829, GO:0005886, GO:0005925, GO:0006469, GO:0007163, GO:0008360, GO:0030018, GO:0030027, GO:0034113, GO:0034446, GO:0045296, GO:0050821, GO:0060271, GO:0070252, GO:0071670, GO:0005737, GO:0031532, GO:0015629, GO:0030031, GO:0003779"/>
<entry key="539" type="xstring" value="GO:0005041, GO:0005509, GO:0005515, GO:0005765, GO:0005886, GO:0005905, GO:0006869, GO:0006898, GO:0007165, GO:0007399, GO:0007411, GO:0007613, GO:0008203, GO:0016020, GO:0016021, GO:0021517, GO:0030229, GO:0032802, GO:0034185, GO:0034189, GO:0034361, GO:0034436, GO:0034447, GO:0038024, GO:0038025, GO:0038026, GO:0043235, GO:0045860, GO:0048306, GO:0048813, GO:1900006"/>
<entry key="540" type="xstring" value="GO:0000082, GO:0000132, GO:0001618, GO:0001701, GO:0001708, GO:0001726, GO:0001968, GO:0002020, GO:0002042, GO:0003779, GO:0005178, GO:0005515, GO:0005737, GO:0005886, GO:0005925, GO:0006909, GO:0006968, GO:0007155, GO:0007156, GO:0007159, GO:0007160, GO:0007161, GO:0007229, GO:0008284, GO:0008354, GO:0008542, GO:0009897, GO:0009986, GO:0010710, GO:0010763, GO:0014704, GO:0015026, GO:0016020, GO:0016477, GO:0019221, GO:0021943, GO:0023035, GO:0030027, GO:0030030, GO:0030032, GO:0030175, GO:0030183, GO:0030198, GO:0030335, GO:0031589, GO:0031594, GO:0031623, GO:0032154, GO:0032587, GO:0033627, GO:0033631, GO:0034113, GO:0034665, GO:0034666, GO:0034667, GO:0034668, GO:0034674, GO:0034677, GO:0034678, GO:0034680, GO:0034681, GO:0035024, GO:0035633, GO:0035748, GO:0042383, GO:0042470, GO:0043065, GO:0043197, GO:0043235, GO:0043547, GO:0044877, GO:0045121, GO:0045214, GO:0045296, GO:0045596, GO:0045766, GO:0046718, GO:0046872, GO:0046982, GO:0048333, GO:0048675, GO:0048813, GO:0050776, GO:0050839, GO:0050900, GO:0050901, GO:0051726, GO:0051897, GO:0051951, GO:0055007, GO:0055037, GO:0070062, GO:0071404, GO:0071438, GO:0071711, GO:0090303, GO:0097386, GO:0098639, GO:0098978, GO:0099699, GO:0150003, GO:0150103, GO:1901979, GO:1903078, GO:1990782, GO:2000273, GO:2000811, GO:0007179, GO:0043149, GO:0048471, GO:0019960, GO:0043236, GO:0008305"/>
<entry key="541" type="xstring" value="GO:0000165, GO:0000187, GO:0000278, GO:0000902, GO:0001837, GO:0001889, GO:0002576, GO:0005515, GO:0005576, GO:0005615, GO:0008083, GO:0010507, GO:0014068, GO:0016020, GO:0019221, GO:0030212, GO:0030335, GO:0031093, GO:0031100, GO:0031643, GO:0032715, GO:0032733, GO:0033137, GO:0035729, GO:0042056, GO:0042802, GO:0043154, GO:0044877, GO:0045669, GO:0045766, GO:0045944, GO:0048012, GO:0050673, GO:0050728, GO:0050731, GO:0050918, GO:0051450, GO:0051897, GO:0060326, GO:0060665, GO:0070572, GO:0090201, GO:1900744, GO:1901299, GO:1902042, GO:1902947, GO:2000573, GO:0004252, GO:0006508, GO:0001934, GO:0043066"/>
<entry key="542" type="xstring" value="GO:0000904, GO:0001764, GO:0005576, GO:0005615, GO:0005737, GO:0005886, GO:0006508, GO:0007155, GO:0007411, GO:0007417, GO:0007420, GO:0007616, GO:0007626, GO:0008236, GO:0008306, GO:0010001, GO:0010976, GO:0014068, GO:0016358, GO:0018108, GO:0021511, GO:0021517, GO:0021766, GO:0021800, GO:0021819, GO:0030425, GO:0031012, GO:0032008, GO:0032793, GO:0038026, GO:0045860, GO:0046872, GO:0048265, GO:0050731, GO:0050795, GO:0050804, GO:0051057, GO:0051968, GO:0060291, GO:0061003, GO:0061098, GO:0070325, GO:0070326, GO:0090129, GO:0097114, GO:0097119, GO:0097120, GO:0097477, GO:1900273, GO:1902078, GO:2000310, GO:2000463, GO:2000969, GO:0043005"/>
<entry key="543" type="xstring" value="GO:0005178, GO:0005198, GO:0005515, GO:0005576, GO:0005587, GO:0005604, GO:0005783, GO:0005788, GO:0006919, GO:0007155, GO:0007166, GO:0007605, GO:0008015, GO:0008191, GO:0008285, GO:0009749, GO:0010951, GO:0016525, GO:0030020, GO:0030198, GO:0032836, GO:0038063, GO:0043231, GO:0062023, GO:0072577, GO:1905563, GO:0005201, GO:0031012, GO:0005615"/>
<entry key="544" type="xstring" value="GO:0005515, GO:0005604, GO:0005886, GO:0005912, GO:0005925, GO:0007044, GO:0007160, GO:0007229, GO:0009897, GO:0009925, GO:0009986, GO:0010668, GO:0010811, GO:0010976, GO:0022409, GO:0030056, GO:0030175, GO:0030198, GO:0030335, GO:0031581, GO:0031589, GO:0031668, GO:0031994, GO:0034676, GO:0035878, GO:0038132, GO:0042327, GO:0042475, GO:0043065, GO:0043236, GO:0043547, GO:0043589, GO:0044877, GO:0045296, GO:0045944, GO:0046847, GO:0046872, GO:0050873, GO:0050900, GO:0071407, GO:0098609, GO:2001237"/>
<entry key="545" type="xstring" value="GO:0001523, GO:0004888, GO:0005041, GO:0005509, GO:0005515, GO:0005576, GO:0005875, GO:0005886, GO:0005901, GO:0006508, GO:0006629, GO:0006897, GO:0007165, GO:0008035, GO:0014069, GO:0016020, GO:0016021, GO:0019221, GO:0019894, GO:0021541, GO:0021987, GO:0030229, GO:0030424, GO:0030425, GO:0032793, GO:0034185, GO:0038024, GO:0038025, GO:0038026, GO:0042493, GO:0042981, GO:0043025, GO:0043235, GO:0045088, GO:0050731, GO:0050804, GO:0061003, GO:0061098, GO:0071363, GO:0071397, GO:1900006"/>
<entry key="546" type="xstring" value="GO:0000187, GO:0001669, GO:0005102, GO:0005515, GO:0005518, GO:0005886, GO:0005925, GO:0006936, GO:0007160, GO:0007229, GO:0008285, GO:0008305, GO:0009897, GO:0009986, GO:0016020, GO:0019903, GO:0030198, GO:0030593, GO:0032516, GO:0034665, GO:0042059, GO:0042311, GO:0043005, GO:0043204, GO:0043525, GO:0045121, GO:0045123, GO:0045178, GO:0046872, GO:0048812, GO:0070062, GO:0098639"/>
<entry key="547" type="xstring" value="GO:0000086, GO:0000209, GO:0002223, GO:0005515, GO:0005654, GO:0005829, GO:0006470, GO:0006511, GO:0007165, GO:0008013, GO:0016032, GO:0016055, GO:0016567, GO:0016874, GO:0019005, GO:0031146, GO:0031648, GO:0033598, GO:0038061, GO:0038095, GO:0042752, GO:0042753, GO:0043122, GO:0043161, GO:0043433, GO:0043687, GO:0045309, GO:0045862, GO:0045879, GO:0045892, GO:0045893, GO:0046983, GO:0048511, GO:0050852, GO:0051403, GO:0060444, GO:0060828, GO:0061136, GO:0061630, GO:0070498, GO:0070936, GO:0071407, GO:1901990, GO:1904668, GO:1990756, GO:1990757, GO:0004842"/>
<entry key="548" type="xstring" value="GO:0000122, GO:0000976, GO:0003677, GO:0003684, GO:0003697, GO:0005515, GO:0005576, GO:0005634, GO:0005829, GO:0007623, GO:0009416, GO:0009785, GO:0009882, GO:0014823, GO:0016607, GO:0018298, GO:0019902, GO:0032515, GO:0032922, GO:0042593, GO:0042752, GO:0042754, GO:0043153, GO:0045892, GO:0071949, GO:2000118, GO:2000323, GO:0000719, GO:0003904, GO:0003914, GO:0005737"/>
<entry key="549" type="xstring" value="GO:0001766, GO:0001768, GO:0001771, GO:0002277, GO:0005096, GO:0005515, GO:0005576, GO:0005829, GO:0005856, GO:0006935, GO:0007264, GO:0016020, GO:0030036, GO:0030676, GO:0035580, GO:0042608, GO:0043312, GO:0043547, GO:0044351, GO:0045059, GO:0045060, GO:0046633, GO:0050690, GO:0050766, GO:0070062"/>
<entry key="550" type="xstring" value="GO:0000287, GO:0004614, GO:0005515, GO:0005576, GO:0005737, GO:0005829, GO:0005978, GO:0005980, GO:0006006, GO:0006094, GO:0006096, GO:0019388, GO:0043312, GO:0070062, GO:1904724, GO:1904813, GO:0005975"/>
<entry key="551" type="xstring" value="GO:0001550, GO:0001849, GO:0001872, GO:0001878, GO:0005515, GO:0005576, GO:0005615, GO:0006954, GO:0008228, GO:0030198, GO:0031012, GO:0035580, GO:0042802, GO:0043312, GO:0044869, GO:0044871, GO:0045087, GO:0045429, GO:0046597, GO:0046790, GO:0050766, GO:1903016, GO:1903019, GO:1904724, GO:0044793"/>
<entry key="552" type="xstring" value="GO:0004252, GO:0005509, GO:0005515, GO:0005576, GO:0005615, GO:0006508, GO:0007586, GO:0009235, GO:0019730, GO:0031638, GO:0043312, GO:0043542, GO:1904724"/>
<entry key="553" type="xstring" value="GO:0005201, GO:0005515, GO:0005576, GO:0005615, GO:0005737, GO:0005783, GO:0005975, GO:0006915, GO:0006954, GO:0007250, GO:0008061, GO:0009612, GO:0010800, GO:0030246, GO:0030324, GO:0031012, GO:0032637, GO:0034612, GO:0035580, GO:0043312, GO:0045766, GO:0048471, GO:0051216, GO:0051897, GO:0070062, GO:0070374, GO:0070555, GO:0070741, GO:0071347, GO:0071356, GO:0004568, GO:0006032"/>
<entry key="554" type="xstring" value="GO:0001503, GO:0001530, GO:0001817, GO:0001895, GO:0002227, GO:0003677, GO:0004252, GO:0004869, GO:0005506, GO:0005515, GO:0005576, GO:0005615, GO:0005634, GO:0005737, GO:0006508, GO:0006959, GO:0008201, GO:0009986, GO:0019730, GO:0019731, GO:0019732, GO:0030141, GO:0031640, GO:0031665, GO:0032680, GO:0032780, GO:0032991, GO:0033214, GO:0033690, GO:0034145, GO:0035580, GO:0042581, GO:0043066, GO:0043123, GO:0043312, GO:0043539, GO:0044267, GO:0044793, GO:0045071, GO:0045669, GO:0048525, GO:0050829, GO:0051092, GO:0051673, GO:0060349, GO:0061844, GO:0070062, GO:0071902, GO:0097013, GO:1900159, GO:1900229, GO:1902732, GO:1904724, GO:2000117, GO:2000308, GO:2001205, GO:0055037, GO:0006826, GO:0005886, GO:0005769"/>
<entry key="555" type="xstring" value="GO:0000272, GO:0004553, GO:0004568, GO:0005576, GO:0005615, GO:0005764, GO:0006032, GO:0006955, GO:0008061, GO:0008843, GO:0009617, GO:0035580, GO:0043312, GO:0044245, GO:1904724"/>
<entry key="556" type="xstring" value="GO:0002020, GO:0005178, GO:0005515, GO:0005576, GO:0007417, GO:0007568, GO:0008270, GO:0008285, GO:0009986, GO:0022617, GO:0030414, GO:0030426, GO:0032487, GO:0035580, GO:0042493, GO:0043025, GO:0043312, GO:0043410, GO:0045666, GO:0045762, GO:0045930, GO:0046580, GO:0062023, GO:1904724, GO:1904813, GO:1905049, GO:0005615, GO:0009725, GO:0008191, GO:0051045, GO:0010033, GO:0010951, GO:0034097, GO:0031012"/>
<entry key="557" type="xstring" value="GO:0004382, GO:0005509, GO:0005515, GO:0005576, GO:0005789, GO:0005886, GO:0016020, GO:0016021, GO:0030166, GO:0032580, GO:0035580, GO:0042803, GO:0043123, GO:0043262, GO:0043312, GO:0070062, GO:1904724, GO:1904813, GO:0045134"/>
<entry key="558" type="xstring" value="GO:0002020, GO:0003723, GO:0004866, GO:0004869, GO:0005576, GO:0005615, GO:0005634, GO:0005730, GO:0005737, GO:0005829, GO:0008344, GO:0010466, GO:0010951, GO:0034774, GO:0043312, GO:0045861, GO:0062023, GO:0070062, GO:1904724, GO:1904813"/>
<entry key="559" type="xstring" value="GO:0003824, GO:0005198, GO:0005515, GO:0005576, GO:0005615, GO:0005654, GO:0005739, GO:0005829, GO:0005886, GO:0007155, GO:0032991, GO:0035580, GO:0042581, GO:0043312, GO:0045171, GO:0045296, GO:0048471, GO:0070062, GO:1900026, GO:1904724, GO:0010939, GO:0030141, GO:0042582, GO:0042981, GO:0050764, GO:2000389"/>
<entry key="560" type="xstring" value="GO:0002576, GO:0003723, GO:0003779, GO:0004332, GO:0005515, GO:0005576, GO:0005615, GO:0005634, GO:0005829, GO:0006000, GO:0006094, GO:0006096, GO:0006754, GO:0006941, GO:0007015, GO:0007339, GO:0008092, GO:0008360, GO:0015629, GO:0015631, GO:0016020, GO:0030388, GO:0031093, GO:0031430, GO:0031674, GO:0034774, GO:0042802, GO:0043312, GO:0045296, GO:0046716, GO:0051289, GO:0061621, GO:0061827, GO:0070061, GO:0070062, GO:1904724, GO:1904813"/>
<entry key="561" type="xstring" value="GO:0004176, GO:0004222, GO:0005515, GO:0005524, GO:0005743, GO:0005745, GO:0005757, GO:0006508, GO:0006851, GO:0007399, GO:0008089, GO:0008233, GO:0008270, GO:0046902, GO:0051082, GO:1902686, GO:1904115, GO:0042407, GO:0008053, GO:0034982, GO:0065003"/>
<entry key="562" type="xstring" value="GO:0000122, GO:0006954, GO:0009791, GO:0016055, GO:0031017, GO:0035264, GO:0042127, GO:0045595, GO:0045766, GO:0045944, GO:0046872, GO:0048771, GO:0060309, GO:0061113, GO:0005615, GO:0006508, GO:0004252"/>
<entry key="563" type="xstring" value="GO:0004180, GO:0004181, GO:0005576, GO:0005773, GO:0007039, GO:0008270, GO:0005615, GO:0006508"/>
<entry key="564" type="xstring" value="GO:0003824, GO:0004771, GO:0004806, GO:0005515, GO:0005576, GO:0005615, GO:0005737, GO:0006629, GO:0006707, GO:0008126, GO:0008201, GO:0009062, GO:0016787, GO:0018350, GO:0030157, GO:0030299, GO:0044241, GO:0044258, GO:0070062, GO:0098793, GO:0048488, GO:0038023, GO:0045202, GO:0042043, GO:0005887, GO:0097105, GO:0007158, GO:0050804, GO:0097104, GO:0009986, GO:0007268"/>
<entry key="565" type="xstring" value="GO:0000151, GO:0003779, GO:0005634, GO:0005654, GO:0005819, GO:0005826, GO:0005856, GO:0005887, GO:0007010, GO:0007049, GO:0007155, GO:0007346, GO:0016363, GO:0016567, GO:0033033, GO:0043249, GO:0045721, GO:0046872, GO:0048822, GO:0051301, GO:0005737, GO:0043066, GO:0004842, GO:0043161, GO:0034657"/>
<entry key="566" type="xstring" value="GO:0005515, GO:0005829, GO:0005911, GO:0006955, GO:0030168, GO:0036398, GO:0038095, GO:0044853, GO:0045576, GO:0045860, GO:0050663, GO:0050852, GO:0035556, GO:0007169"/>
<entry key="567" type="xstring" value="GO:0002576, GO:0004866, GO:0004867, GO:0005515, GO:0005576, GO:0005886, GO:0006953, GO:0010951, GO:0030212, GO:0031089, GO:0034097, GO:0062023, GO:0070062, GO:0072562"/>
<entry key="568" type="xstring" value="GO:0001772, GO:0004725, GO:0005161, GO:0005515, GO:0005886, GO:0005887, GO:0005911, GO:0008013, GO:0008285, GO:0009986, GO:0010642, GO:0016791, GO:0019901, GO:0030155, GO:0030183, GO:0030308, GO:0030336, GO:0032587, GO:0032760, GO:0035335, GO:0035579, GO:0035584, GO:0042059, GO:0043116, GO:0043312, GO:0043407, GO:0043410, GO:0045295, GO:0045296, GO:0045785, GO:0048008, GO:0050731, GO:0050852, GO:0050860, GO:0050918, GO:0051019, GO:0051894, GO:0051897, GO:0051898, GO:0060242, GO:0070062, GO:0070097, GO:1905451, GO:0006470"/>
<entry key="569" type="xstring" value="GO:0005515, GO:0005525, GO:0005635, GO:0005783, GO:0005829, GO:0005886, GO:0006457, GO:0007186, GO:0007193, GO:0030425, GO:0031821, GO:0044297, GO:0046872, GO:0031683, GO:0001664, GO:0007188, GO:0003924, GO:0005834"/>
<entry key="570" type="xstring" value="GO:0000019, GO:0000723, GO:0000724, GO:0000729, GO:0000784, GO:0003677, GO:0005515, GO:0005524, GO:0005654, GO:0006260, GO:0006281, GO:0006302, GO:0006303, GO:0006310, GO:0006974, GO:0007004, GO:0007131, GO:0016020, GO:0016032, GO:0030674, GO:0030870, GO:0031860, GO:0031954, GO:0032206, GO:0032508, GO:0033674, GO:0035861, GO:0042802, GO:0046872, GO:0046940, GO:1901796, GO:1904354, GO:0000014, GO:0003678, GO:0008408, GO:0000794, GO:0070192, GO:0003691, GO:0090305, GO:0016233, GO:0004017, GO:0043047, GO:0000722, GO:0000790, GO:0051880"/>
<entry key="571" type="xstring" value="GO:0005085, GO:0005515, GO:0005634, GO:0005654, GO:0005737, GO:0005814, GO:0005829, GO:0005886, GO:0006303, GO:0006886, GO:0006974, GO:0007283, GO:0008270, GO:0016020, GO:0016567, GO:0031625, GO:0032183, GO:0043161, GO:0061630"/>
<entry key="572" type="xstring" value="GO:0000242, GO:0001669, GO:0002199, GO:0003723, GO:0005515, GO:0005524, GO:0005720, GO:0005794, GO:0005813, GO:0005829, GO:0005832, GO:0005874, GO:0006457, GO:0007021, GO:0007339, GO:0031625, GO:0032212, GO:0035722, GO:0044053, GO:0044297, GO:0050821, GO:0051973, GO:0070062, GO:0090666, GO:1901998, GO:1904851, GO:1904871, GO:1904874, GO:2000109, GO:0051082"/>
<entry key="573" type="xstring" value="GO:0000151, GO:0000781, GO:0003682, GO:0004842, GO:0005515, GO:0005634, GO:0005654, GO:0005829, GO:0006302, GO:0006303, GO:0006511, GO:0006974, GO:0007049, GO:0007286, GO:0008270, GO:0010212, GO:0016032, GO:0030496, GO:0031625, GO:0033522, GO:0033523, GO:0034244, GO:0035093, GO:0035861, GO:0036297, GO:0042393, GO:0042802, GO:0042803, GO:0043130, GO:0043486, GO:0045190, GO:0045739, GO:0051301, GO:0051865, GO:0070534, GO:0070535, GO:0070936, GO:0016567, GO:0061630"/>
<entry key="574" type="xstring" value="GO:0004058, GO:0005515, GO:0005829, GO:0006520, GO:0007623, GO:0008021, GO:0010259, GO:0015842, GO:0016597, GO:0019899, GO:0019904, GO:0030170, GO:0030424, GO:0033076, GO:0035690, GO:0036468, GO:0042416, GO:0042423, GO:0043025, GO:0046219, GO:0046684, GO:0052314, GO:0070062, GO:0071312, GO:0071363, GO:0005737, GO:0006584, GO:0042427, GO:0016831"/>
<entry key="575" type="xstring" value="GO:0004059, GO:0004060, GO:0005515, GO:0005829, GO:0006474, GO:0007623, GO:0009648, GO:0010043, GO:0030187, GO:0032868, GO:0034097, GO:0034695, GO:0046219, GO:0046688, GO:0048471, GO:0051412, GO:0051592, GO:0071320, GO:0071889, GO:0005737, GO:0009416"/>
<entry key="576" type="xstring" value="GO:0000076, GO:0000723, GO:0000729, GO:0000784, GO:0003677, GO:0003678, GO:0004386, GO:0004518, GO:0005515, GO:0005524, GO:0005634, GO:0005654, GO:0005739, GO:0006260, GO:0006264, GO:0006284, GO:0016887, GO:0016890, GO:0017108, GO:0017116, GO:0032201, GO:0032508, GO:0033567, GO:0042645, GO:0043137, GO:0043139, GO:0043504, GO:0044806, GO:0045740, GO:0046872, GO:0051539, GO:0090305, GO:0090656, GO:1901796, GO:1902990, GO:0005760, GO:0071932, GO:0003723, GO:0005737"/>
<entry key="577" type="xstring" value="GO:0000710, GO:0000790, GO:0003682, GO:0005515, GO:0005634, GO:0005654, GO:0005794, GO:0005829, GO:0006281, GO:0006298, GO:0008340, GO:0008630, GO:0009411, GO:0016032, GO:0016446, GO:0016447, GO:0019899, GO:0030983, GO:0032301, GO:0035064, GO:0043231, GO:0045190, GO:0045910, GO:0051096, GO:0097193, GO:0042803, GO:0043570, GO:0000287, GO:0000400, GO:0003690, GO:0005524, GO:0016887, GO:0032137, GO:0032142, GO:0032143, GO:0032357, GO:0032405, GO:0043531, GO:0032300, GO:0006290, GO:0036297, GO:0008094"/>
<entry key="578" type="xstring" value="GO:0003677, GO:0004519, GO:0005515, GO:0005524, GO:0005634, GO:0005654, GO:0005829, GO:0005886, GO:0006298, GO:0032138, GO:0036464, GO:0042493, GO:0090305, GO:0003697, GO:0032407, GO:0032300, GO:0016446, GO:0032389, GO:0016887"/>
<entry key="579" type="xstring" value="GO:0001650, GO:0005515, GO:0005634, GO:0005654, GO:0006303, GO:0007417, GO:0010212, GO:0030183, GO:0030217, GO:0051351, GO:0070419, GO:0045027, GO:0032807"/>
<entry key="580" type="xstring" value="GO:0005515, GO:0005634, GO:0005654, GO:0005829, GO:0005958, GO:0006302, GO:0006303, GO:0008022, GO:0010165, GO:0032807, GO:0042802, GO:0051103, GO:0051351, GO:0070419, GO:0071285, GO:0075713, GO:0000793, GO:0003677, GO:0016874, GO:0033152"/>
<entry key="581" type="xstring" value="GO:0000712, GO:0003682, GO:0003724, GO:0004518, GO:0005515, GO:0005524, GO:0005654, GO:0031297, GO:0032508, GO:0036297, GO:0043240, GO:0071821, GO:0090305, GO:1902527, GO:0009378, GO:0043138, GO:0071932, GO:0000400, GO:0045003"/>
<entry key="582" type="xstring" value="GO:0000723, GO:0000731, GO:0005515, GO:0005654, GO:0005737, GO:0006283, GO:0006296, GO:0006297, GO:0006298, GO:0016035, GO:0019985, GO:0030674, GO:0032201, GO:0033683, GO:0042769, GO:0043625, GO:0071897, GO:0006271, GO:0003887, GO:1904161"/>
<entry key="583" type="xstring" value="GO:0000723, GO:0000783, GO:0000784, GO:0000976, GO:0002218, GO:0003677, GO:0003678, GO:0003684, GO:0003723, GO:0005515, GO:0005524, GO:0005576, GO:0005634, GO:0005654, GO:0005667, GO:0005730, GO:0005829, GO:0006266, GO:0006303, GO:0006310, GO:0007420, GO:0008022, GO:0008094, GO:0016020, GO:0030332, GO:0032481, GO:0032508, GO:0032991, GO:0032993, GO:0034774, GO:0043312, GO:0043564, GO:0044877, GO:0045087, GO:0045621, GO:0045860, GO:0045892, GO:0045893, GO:0045944, GO:0048660, GO:0051575, GO:0070419, GO:0071475, GO:0071480, GO:0075713, GO:0097680, GO:1904813, GO:0003691, GO:0045027, GO:0071481, GO:0042162, GO:0003690"/>
<entry key="584" type="xstring" value="GO:0000287, GO:0000400, GO:0000724, GO:0005654, GO:0005813, GO:0008821, GO:0010824, GO:0017108, GO:0031297, GO:0042803, GO:0071139, GO:0071140, GO:0090267, GO:0090305"/>
<entry key="585" type="xstring" value="GO:0000014, GO:0000082, GO:0000724, GO:0000729, GO:0001103, GO:0001835, GO:0003684, GO:0003714, GO:0005515, GO:0005634, GO:0005654, GO:0006260, GO:0006281, GO:0006357, GO:0010792, GO:0017053, GO:0032355, GO:0042802, GO:0043231, GO:0051301, GO:0051321, GO:0070317, GO:0090305, GO:1901796, GO:1903507, GO:0000403, GO:0003697, GO:0070336, GO:0035861, GO:0000406, GO:0003690"/>
<entry key="586" type="xstring" value="GO:0003677, GO:0005515, GO:0005524, GO:0005634, GO:0019899, GO:0030983, GO:0042493, GO:0016887, GO:0006298, GO:0032300"/>
<entry key="587" type="xstring" value="GO:0000783, GO:0000784, GO:0000976, GO:0002218, GO:0003677, GO:0003678, GO:0003684, GO:0003723, GO:0005515, GO:0005524, GO:0005576, GO:0005634, GO:0005654, GO:0005730, GO:0005829, GO:0005886, GO:0006302, GO:0006303, GO:0006310, GO:0006974, GO:0007420, GO:0008022, GO:0008047, GO:0008094, GO:0008283, GO:0016020, GO:0031625, GO:0032040, GO:0032204, GO:0032212, GO:0032481, GO:0032508, GO:0032991, GO:0032993, GO:0034462, GO:0034511, GO:0034774, GO:0042162, GO:0042493, GO:0043085, GO:0043312, GO:0043564, GO:0044877, GO:0045027, GO:0045087, GO:0045860, GO:0045892, GO:0048660, GO:0050769, GO:0051973, GO:0060218, GO:0070198, GO:0070419, GO:0071398, GO:0071475, GO:0071480, GO:0075713, GO:0090734, GO:1904430, GO:1990830, GO:1990904, GO:0003691, GO:0051575, GO:0000723, GO:0071481, GO:0003690"/>
<entry key="588" type="xstring" value="GO:0000082, GO:0000166, GO:0000731, GO:0003677, GO:0003682, GO:0003887, GO:0005515, GO:0005634, GO:0005654, GO:0005886, GO:0006260, GO:0006270, GO:0006287, GO:0006297, GO:0008270, GO:0008622, GO:0032201, GO:0048568, GO:0051539, GO:0090305, GO:0045004, GO:0008310, GO:0000278, GO:0006272"/>
<entry key="589" type="xstring" value="GO:0000722, GO:0000724, GO:0000784, GO:0000800, GO:0001556, GO:0001833, GO:0002020, GO:0003697, GO:0005515, GO:0005634, GO:0005654, GO:0005813, GO:0005829, GO:0006289, GO:0006302, GO:0006978, GO:0007141, GO:0007283, GO:0007420, GO:0007569, GO:0008022, GO:0008585, GO:0010165, GO:0010225, GO:0010332, GO:0010484, GO:0010485, GO:0030097, GO:0030141, GO:0032465, GO:0032991, GO:0033593, GO:0033600, GO:0042771, GO:0042802, GO:0043015, GO:0043966, GO:0043967, GO:0045893, GO:0045931, GO:0048478, GO:0051298, GO:0070200, GO:1990426, GO:0004402, GO:0006355"/>
<entry key="590" type="xstring" value="GO:0000077, GO:0003677, GO:0003678, GO:0003724, GO:0005515, GO:0005524, GO:0005634, GO:0005654, GO:0005737, GO:0006260, GO:0006302, GO:0006357, GO:0007284, GO:0007286, GO:0010705, GO:0031965, GO:0032508, GO:0046872, GO:0051026, GO:0051539, GO:0072520, GO:1901796, GO:0006289, GO:1990918"/>
<entry key="591" type="xstring" value="GO:0003677, GO:0003697, GO:0003917, GO:0005515, GO:0005654, GO:0005694, GO:0005759, GO:0006260, GO:0006265, GO:0008270, GO:0016605, GO:0032042, GO:0051304, GO:0051321, GO:1901796, GO:0003916, GO:0005634"/>
<entry key="592" type="xstring" value="GO:0005515, GO:0005524, GO:0005634, GO:0005654, GO:0006281, GO:0006298, GO:0016020, GO:0019899, GO:0032302, GO:0043570, GO:0045910, GO:0051096, GO:0032137, GO:0042803, GO:0032357, GO:0003697, GO:0030983, GO:0032139, GO:0032142, GO:0032181, GO:0008094, GO:0000735, GO:0007131, GO:0043111, GO:0000710, GO:0032135, GO:0006312, GO:0016447, GO:0032300"/>
<entry key="593" type="xstring" value="GO:0000082, GO:0000086, GO:0000439, GO:0005515, GO:0005654, GO:0005675, GO:0006283, GO:0006294, GO:0006361, GO:0006362, GO:0006363, GO:0006366, GO:0006367, GO:0006368, GO:0006370, GO:0016301, GO:0019907, GO:0050821, GO:0070516, GO:0070985, GO:0016251, GO:0016538, GO:0000079, GO:0006357, GO:0005634, GO:0070816"/>
<entry key="594" type="xstring" value="GO:0000151, GO:0000729, GO:0001894, GO:0003723, GO:0004842, GO:0005515, GO:0005634, GO:0005654, GO:0005737, GO:0006260, GO:0006303, GO:0006974, GO:0007050, GO:0016567, GO:0016579, GO:0016607, GO:0019900, GO:0031436, GO:0031441, GO:0036464, GO:0042325, GO:0042803, GO:0043065, GO:0043066, GO:0045732, GO:0046826, GO:0046872, GO:0046982, GO:0070531, GO:0085020, GO:1901796"/>
<entry key="595" type="xstring" value="GO:0000012, GO:0000784, GO:0000793, GO:0001701, GO:0002328, GO:0003677, GO:0003909, GO:0003910, GO:0005515, GO:0005634, GO:0005654, GO:0005958, GO:0006260, GO:0006266, GO:0006297, GO:0006302, GO:0006303, GO:0007049, GO:0007417, GO:0008022, GO:0008283, GO:0010165, GO:0010332, GO:0016874, GO:0032807, GO:0033077, GO:0033151, GO:0033153, GO:0035019, GO:0036464, GO:0043524, GO:0045190, GO:0046872, GO:0048146, GO:0050769, GO:0051102, GO:0051103, GO:0051276, GO:0051301, GO:0051402, GO:0070419, GO:0071285, GO:0071479, GO:0071897, GO:0075713, GO:0097680, GO:2001252, GO:0033152, GO:0005524"/>
<entry key="596" type="xstring" value="GO:0000083, GO:0000122, GO:0000307, GO:0000701, GO:0000723, GO:0000784, GO:0000785, GO:0003682, GO:0003684, GO:0005515, GO:0005634, GO:0005652, GO:0005654, GO:0005657, GO:0005813, GO:0006283, GO:0006287, GO:0006296, GO:0006297, GO:0006298, GO:0006977, GO:0007507, GO:0008022, GO:0016032, GO:0016567, GO:0016604, GO:0019899, GO:0019985, GO:0030331, GO:0030855, GO:0030894, GO:0030971, GO:0031297, GO:0032077, GO:0032139, GO:0032201, GO:0032355, GO:0032405, GO:0033683, GO:0034644, GO:0035035, GO:0042276, GO:0042769, GO:0042802, GO:0043596, GO:0043626, GO:0044849, GO:0044877, GO:0045739, GO:0045740, GO:0046686, GO:0070062, GO:0070182, GO:0070301, GO:0070557, GO:0070987, GO:0071466, GO:0071548, GO:0097421, GO:1900264, GO:1902065, GO:1902990, GO:0006272, GO:0030337"/>
<entry key="597" type="xstring" value="GO:0000795, GO:0001673, GO:0003682, GO:0003696, GO:0005515, GO:0005524, GO:0005634, GO:0005654, GO:0005712, GO:0006298, GO:0007130, GO:0007131, GO:0007140, GO:0007144, GO:0008104, GO:0019237, GO:0030983, GO:0016887, GO:0032300"/>
<entry key="598" type="xstring" value="GO:0000166, GO:0003677, GO:0005515, GO:0005654, GO:0005730, GO:0006261, GO:0016035, GO:0042276, GO:0046872, GO:0051539, GO:0090305, GO:0008408, GO:0003887, GO:0000724, GO:0005634"/>
<entry key="599" type="xstring" value="GO:0004842, GO:0005515, GO:0005635, GO:0005654, GO:0005737, GO:0006281, GO:0006513, GO:0006974, GO:0007276, GO:0016604, GO:0031625, GO:0036297, GO:0042127, GO:0043231, GO:0043240, GO:0046872, GO:0061630, GO:0005634"/>
<entry key="600" type="xstring" value="GO:0002526, GO:0003684, GO:0004519, GO:0005515, GO:0005634, GO:0005654, GO:0005739, GO:0006284, GO:0006355, GO:0006974, GO:0006979, GO:0007568, GO:0008017, GO:0008534, GO:0009314, GO:0009416, GO:0016363, GO:0016607, GO:0032355, GO:0032357, GO:0032991, GO:0033683, GO:0034039, GO:0042493, GO:0043066, GO:0045007, GO:0045008, GO:0045471, GO:0051593, GO:0071276, GO:0140078, GO:1901291, GO:0006285"/>
<entry key="601" type="xstring" value="GO:0000784, GO:0001701, GO:0003677, GO:0003682, GO:0005515, GO:0005634, GO:0005654, GO:0006119, GO:0006281, GO:0006298, GO:0006301, GO:0006302, GO:0007050, GO:0007281, GO:0008022, GO:0008340, GO:0008584, GO:0010165, GO:0010224, GO:0016020, GO:0016446, GO:0016447, GO:0019237, GO:0019724, GO:0019899, GO:0019901, GO:0030183, GO:0031573, GO:0032137, GO:0032301, GO:0032302, GO:0042803, GO:0043524, GO:0043570, GO:0045190, GO:0045910, GO:0048298, GO:0048304, GO:0051096, GO:0071168, GO:0000287, GO:0000400, GO:0003690, GO:0003697, GO:0005524, GO:0016887, GO:0030983, GO:0032139, GO:0032142, GO:0032143, GO:0032181, GO:0032357, GO:0032405, GO:0043531, GO:0032300, GO:0006310, GO:0042771, GO:0008094, GO:0000406, GO:0002204"/>
<entry key="602" type="xstring" value="GO:0000109, GO:0000166, GO:0000723, GO:0000731, GO:0003677, GO:0003682, GO:0003684, GO:0003887, GO:0005515, GO:0005634, GO:0005654, GO:0005829, GO:0006260, GO:0006281, GO:0006283, GO:0006287, GO:0006296, GO:0006297, GO:0006298, GO:0009411, GO:0016020, GO:0016235, GO:0019985, GO:0032201, GO:0033683, GO:0034644, GO:0042769, GO:0043625, GO:0046872, GO:0051539, GO:0055089, GO:0070987, GO:0071897, GO:0000784, GO:0008296, GO:0045004, GO:0006261"/>
<entry key="603" type="xstring" value="GO:0000398, GO:0001650, GO:0003677, GO:0005634, GO:0005654, GO:0005665, GO:0005829, GO:0006283, GO:0006351, GO:0006361, GO:0006362, GO:0006363, GO:0006366, GO:0006367, GO:0006368, GO:0006370, GO:0008543, GO:0016070, GO:0032481, GO:0035019, GO:0042795, GO:0045815, GO:0050434, GO:0060964, GO:0005736, GO:0003899, GO:0005666"/>
<entry key="604" type="xstring" value="GO:0000012, GO:0000724, GO:0000784, GO:0000790, GO:0001666, GO:0005515, GO:0005654, GO:0005730, GO:0006283, GO:0006288, GO:0006297, GO:0006303, GO:0010033, GO:0010836, GO:0019899, GO:0021587, GO:0021766, GO:0032356, GO:0033194, GO:0042493, GO:0050882, GO:0061819, GO:0070522, GO:1903518, GO:1904877, GO:1905765, GO:1990414, GO:1990599, GO:0006284, GO:0005634"/>
<entry key="605" type="xstring" value="GO:0000166, GO:0000717, GO:0003678, GO:0005515, GO:0005524, GO:0005634, GO:0005654, GO:0005829, GO:0005886, GO:0006281, GO:0006293, GO:0006294, GO:0006295, GO:0006296, GO:0006338, GO:0006974, GO:0016887, GO:0033683, GO:0070911"/>
<entry key="606" type="xstring" value="GO:0000122, GO:0003689, GO:0003690, GO:0005515, GO:0005524, GO:0005654, GO:0005663, GO:0005730, GO:0005737, GO:0006261, GO:0006283, GO:0006296, GO:0006297, GO:0007004, GO:0008047, GO:0019904, GO:0019985, GO:0031391, GO:0032201, GO:0033683, GO:0042276, GO:0042769, GO:0043085, GO:0043565, GO:0045893, GO:0061860, GO:0070062, GO:0070987, GO:0090618, GO:0005634, GO:0003677"/>
<entry key="607" type="xstring" value="GO:0000439, GO:0000717, GO:0001666, GO:0003677, GO:0003684, GO:0004386, GO:0005515, GO:0005524, GO:0005634, GO:0005654, GO:0005669, GO:0005675, GO:0006265, GO:0006281, GO:0006283, GO:0006289, GO:0006293, GO:0006294, GO:0006295, GO:0006296, GO:0006361, GO:0006362, GO:0006363, GO:0006366, GO:0006367, GO:0006368, GO:0006370, GO:0006915, GO:0006979, GO:0008022, GO:0008104, GO:0008134, GO:0009411, GO:0009650, GO:0016032, GO:0016887, GO:0033683, GO:0035315, GO:0043065, GO:0043138, GO:0047485, GO:0070911, GO:1901990, GO:1990841, GO:0048568, GO:0097550, GO:0000112"/>
<entry key="608" type="xstring" value="GO:0001917, GO:0003407, GO:0004843, GO:0005515, GO:0005634, GO:0005654, GO:0005737, GO:0006281, GO:0006511, GO:0008234, GO:0008270, GO:0016477, GO:0016579, GO:0045494, GO:0070911"/>
<entry key="609" type="xstring" value="GO:0000109, GO:0000110, GO:0000723, GO:0000724, GO:0000781, GO:0000784, GO:0001094, GO:0003684, GO:0003697, GO:0004520, GO:0005515, GO:0005634, GO:0005654, GO:0006281, GO:0006283, GO:0006289, GO:0006293, GO:0006295, GO:0006296, GO:0006303, GO:0008022, GO:0009411, GO:0009650, GO:0010506, GO:0032205, GO:0033683, GO:0034644, GO:0036297, GO:0042802, GO:0047485, GO:0061819, GO:0070522, GO:0070911, GO:1904357, GO:1905765, GO:1905768, GO:1990841, GO:0010521, GO:0051974, GO:0003677, GO:1990599, GO:0000712, GO:1901255, GO:0000014"/>
<entry key="610" type="xstring" value="GO:0000209, GO:0000715, GO:0000717, GO:0003677, GO:0005515, GO:0005654, GO:0006289, GO:0006290, GO:0006293, GO:0006294, GO:0006295, GO:0006296, GO:0009411, GO:0016579, GO:0030054, GO:0031465, GO:0032991, GO:0033683, GO:0035518, GO:0043687, GO:0044877, GO:0051865, GO:0070911, GO:0070914, GO:0080008, GO:0003684, GO:0004842, GO:0006281, GO:0005634"/>
<entry key="611" type="xstring" value="GO:0000703, GO:0000790, GO:0003690, GO:0003906, GO:0004519, GO:0005515, GO:0005634, GO:0005654, GO:0005739, GO:0006285, GO:0006296, GO:0008534, GO:0019104, GO:0045008, GO:0046872, GO:0051539, GO:0140078"/>
<entry key="612" type="xstring" value="GO:0000398, GO:0001172, GO:0003677, GO:0003723, GO:0003899, GO:0003968, GO:0005515, GO:0005634, GO:0005654, GO:0005665, GO:0005694, GO:0005737, GO:0006283, GO:0006351, GO:0006353, GO:0006355, GO:0006366, GO:0006367, GO:0006368, GO:0006370, GO:0008022, GO:0008543, GO:0016032, GO:0016070, GO:0019900, GO:0031625, GO:0033120, GO:0035019, GO:0042795, GO:0046872, GO:0050434, GO:0060964, GO:1990841, GO:0005730, GO:0000974, GO:0001055"/>
<entry key="613" type="xstring" value="GO:0000289, GO:0000712, GO:0000795, GO:0001673, GO:0003682, GO:0005515, GO:0005524, GO:0005634, GO:0005654, GO:0005715, GO:0006298, GO:0006303, GO:0007060, GO:0007129, GO:0007283, GO:0008630, GO:0009617, GO:0016020, GO:0016321, GO:0019899, GO:0032137, GO:0043060, GO:0045141, GO:0045190, GO:0045950, GO:0048298, GO:0048304, GO:0048477, GO:0051257, GO:0003697, GO:0032407, GO:0016446, GO:0032300, GO:0005712, GO:0032389, GO:0016887"/>
<entry key="614" type="xstring" value="GO:0000722, GO:0000724, GO:0000784, GO:0005515, GO:0005524, GO:0005634, GO:0005654, GO:0005657, GO:0005737, GO:0005739, GO:0005829, GO:0006281, GO:0006310, GO:0006974, GO:0008094, GO:0010033, GO:0010824, GO:0033065, GO:0036297, GO:0048471, GO:0071140, GO:0090267, GO:0090656, GO:0090657, GO:0090737, GO:0000400, GO:0008821, GO:0045003"/>
<entry key="615" type="xstring" value="GO:0004129, GO:0005515, GO:0005654, GO:0005739, GO:0005743, GO:0005746, GO:0006123, GO:0006783, GO:0006784, GO:0007585, GO:0008535, GO:0016021, GO:0016627, GO:0020037, GO:0045333, GO:0055114, GO:0060090, GO:0070069, GO:1902600, GO:0016653"/>
<entry key="616" type="xstring" value="GO:0000159, GO:0005515, GO:0005634, GO:0005739, GO:0005743, GO:0005758, GO:0005829, GO:0006470, GO:0006915, GO:0007005, GO:0008635, GO:0020037, GO:0034599, GO:0045155, GO:0045333, GO:0046872, GO:0070469, GO:0004722, GO:0006122, GO:0006123, GO:0043280"/>
<entry key="617" type="xstring" value="GO:0005515, GO:0005739, GO:0005743, GO:0005750, GO:0005751, GO:0006122, GO:0016021, GO:0022904, GO:0034551, GO:0046872, GO:0051537, GO:0016491"/>
<entry key="618" type="xstring" value="GO:0004129, GO:0005751, GO:0006091, GO:0016021, GO:0045333, GO:0055114, GO:0071456, GO:1902600, GO:0006123"/>
<entry key="619" type="xstring" value="GO:0001654, GO:0001701, GO:0003012, GO:0005507, GO:0005515, GO:0005739, GO:0005759, GO:0006825, GO:0006878, GO:0014823, GO:0015035, GO:0022904, GO:0030016, GO:0031305, GO:0033617, GO:0055114, GO:0005829"/>
<entry key="620" type="xstring" value="GO:0004129, GO:0005515, GO:0005746, GO:0006119, GO:0008535, GO:0009060, GO:0016021, GO:0022900, GO:0033617, GO:0055114, GO:1902600"/>
<entry key="621" type="xstring" value="GO:0005515, GO:0005743, GO:0005751, GO:0006123, GO:0009055, GO:0046872, GO:1902600, GO:0004129"/>
<entry key="622" type="xstring" value="GO:0005515, GO:0005730, GO:0005739, GO:0005743, GO:0005749, GO:0006099, GO:0006105, GO:0007399, GO:0008177, GO:0022904, GO:0055114, GO:0000104, GO:0050660, GO:0006121, GO:0009055"/>
<entry key="623" type="xstring" value="GO:0000266, GO:0004311, GO:0005730, GO:0005739, GO:0005743, GO:0005829, GO:0006123, GO:0006783, GO:0006784, GO:0008495, GO:0008535, GO:0016021, GO:0045333, GO:0048034, GO:0070069, GO:1902600, GO:0004129"/>
<entry key="624" type="xstring" value="GO:0004129, GO:0005515, GO:0005739, GO:0005743, GO:0006123, GO:0007585, GO:0046872, GO:0042776"/>
<entry key="625" type="xstring" value="GO:0000122, GO:0000795, GO:0001221, GO:0003723, GO:0005515, GO:0005524, GO:0005634, GO:0005635, GO:0005654, GO:0005737, GO:0005829, GO:0006464, GO:0006511, GO:0007049, GO:0007059, GO:0008134, GO:0016032, GO:0016605, GO:0016925, GO:0019789, GO:0019899, GO:0043123, GO:0043398, GO:0044388, GO:0045892, GO:0051301, GO:0061656, GO:0071535, GO:1903755, GO:1990234, GO:1990356"/>
<entry key="626" type="xstring" value="GO:0000139, GO:0000287, GO:0005615, GO:0006024, GO:0015012, GO:0016021, GO:0030145, GO:0030158, GO:0030203, GO:0030206, GO:0030210, GO:0050650"/>
<entry key="627" type="xstring" value="GO:0000137, GO:0000139, GO:0005615, GO:0006024, GO:0015012, GO:0016021, GO:0030158, GO:0030166, GO:0030203, GO:0030206, GO:0043931, GO:0046872, GO:0048706, GO:0050650"/>
<entry key="628" type="xstring" value="GO:0001501, GO:0005179, GO:0005515, GO:0005576, GO:0006874, GO:0007186, GO:0007189, GO:0007202, GO:0007266, GO:0008628, GO:0010288, GO:0010468, GO:0010629, GO:0030501, GO:0031857, GO:0032331, GO:0033280, GO:0034645, GO:0042493, GO:0045453, GO:0045471, GO:0045725, GO:0045944, GO:0046058, GO:0046326, GO:0046686, GO:0047485, GO:0048018, GO:0051428, GO:0060732, GO:0071107, GO:0071774, GO:1900158, GO:0005615, GO:0007267, GO:0031856"/>
<entry key="629" type="xstring" value="GO:0005179, GO:0005576, GO:0007186, GO:0007565, GO:0010628, GO:0045766, GO:0050790"/>
<entry key="630" type="xstring" value="GO:0000281, GO:0005515, GO:0005829, GO:0005886, GO:0007186, GO:0007264, GO:0030335, GO:0031334, GO:0032154, GO:0032420, GO:0043123, GO:0043297, GO:0044319, GO:0051056, GO:0051496, GO:0060193, GO:0070062, GO:1902766, GO:0003924, GO:0005938, GO:0032956, GO:0019901, GO:0007015, GO:0016477, GO:0005856, GO:0042995, GO:0005525, GO:0043231, GO:0007163, GO:0008360, GO:0030865, GO:0043005, GO:0031410"/>
<entry key="631" type="xstring" value="GO:0005515, GO:0005829, GO:0005886, GO:0007264, GO:0051056, GO:0005938, GO:0003924, GO:0043652, GO:0042995, GO:0007015, GO:0008360, GO:0019901, GO:0032956, GO:0031410, GO:0007163, GO:0043231, GO:0005525, GO:0030865, GO:0005856"/>
<entry key="632" type="xstring" value="GO:0000139, GO:0001649, GO:0005515, GO:0005783, GO:0005925, GO:0016020, GO:0030335, GO:0070062, GO:1901214, GO:0005525, GO:0007265, GO:0019003, GO:0005886, GO:0003924"/>
<entry key="633" type="xstring" value="GO:0001772, GO:0005095, GO:0005515, GO:0005525, GO:0005737, GO:0005829, GO:0005886, GO:0006355, GO:0017048, GO:0019210, GO:0030217, GO:0033673, GO:0034260, GO:0043124, GO:0045576, GO:0045582, GO:0051056, GO:0005856, GO:0032956, GO:1902622, GO:0030031, GO:0008360, GO:0043231, GO:0043652, GO:0007163, GO:0031410, GO:0008045, GO:0042995, GO:0005938, GO:0030865, GO:0007015, GO:0016601, GO:0003924, GO:0019901"/>
<entry key="634" type="xstring" value="GO:0003924, GO:0005515, GO:0007265, GO:0007275, GO:0007517, GO:0030036, GO:0030742, GO:1990830, GO:0005886, GO:0005525, GO:0019003"/>
<entry key="635" type="xstring" value="GO:0005634, GO:0016540, GO:0031305, GO:0006646, GO:0004609, GO:0005739"/>
<entry key="636" type="xstring" value="GO:0003824, GO:0005515, GO:0005774, GO:0005886, GO:0005887, GO:0005975, GO:0006865, GO:0015171, GO:0015174, GO:0015184, GO:0015802, GO:0015811, GO:0016020, GO:0031526, GO:0044877, GO:0070062, GO:1990822"/>
<entry key="637" type="xstring" value="GO:0001002, GO:0001003, GO:0001006, GO:0001156, GO:0001558, GO:0001938, GO:0005515, GO:0005654, GO:0005737, GO:0005764, GO:0005765, GO:0005829, GO:0007050, GO:0008361, GO:0010494, GO:0010800, GO:0016032, GO:0016241, GO:0019901, GO:0030291, GO:0030295, GO:0030307, GO:0030425, GO:0030674, GO:0031669, GO:0031929, GO:0031931, GO:0032008, GO:0032147, GO:0033138, GO:0038202, GO:0043025, GO:0044877, GO:0045945, GO:0071230, GO:0071233, GO:0071889, GO:0071901, GO:0071902, GO:1900034, GO:1900087, GO:0009267, GO:0010506"/>
<entry key="638" type="xstring" value="GO:0000045, GO:0005515, GO:0005776, GO:0005829, GO:0005930, GO:0015031, GO:0016236, GO:0019787, GO:0034045, GO:0042802, GO:0051020, GO:0039689, GO:0000421"/>
<entry key="639" type="xstring" value="GO:0000287, GO:0000422, GO:0000785, GO:0001934, GO:0002020, GO:0002082, GO:0002931, GO:0004672, GO:0004674, GO:0005515, GO:0005524, GO:0005634, GO:0005737, GO:0005739, GO:0005741, GO:0005743, GO:0005758, GO:0005783, GO:0005829, GO:0005856, GO:0006468, GO:0006511, GO:0006979, GO:0007005, GO:0010310, GO:0010629, GO:0010821, GO:0010857, GO:0010952, GO:0016020, GO:0016236, GO:0016239, GO:0016242, GO:0016301, GO:0016504, GO:0016567, GO:0018105, GO:0022904, GO:0030424, GO:0030426, GO:0031307, GO:0031396, GO:0031398, GO:0031625, GO:0032148, GO:0032226, GO:0033138, GO:0033603, GO:0034599, GO:0035307, GO:0035556, GO:0036289, GO:0038203, GO:0043123, GO:0043254, GO:0043422, GO:0043524, GO:0044297, GO:0044877, GO:0045727, GO:0046329, GO:0048471, GO:0050821, GO:0051091, GO:0051443, GO:0051881, GO:0051897, GO:0055131, GO:0061136, GO:0071456, GO:0072655, GO:0072656, GO:0090200, GO:0090258, GO:0097237, GO:0097413, GO:0097449, GO:0098779, GO:0099074, GO:0106310, GO:0106311, GO:1900407, GO:1901727, GO:1902803, GO:1902902, GO:1902958, GO:1903146, GO:1903147, GO:1903202, GO:1903204, GO:1903214, GO:1903298, GO:1903384, GO:1903751, GO:1903852, GO:1903955, GO:1904544, GO:1904783, GO:1904841, GO:1904881, GO:2000377, GO:2000378, GO:2001171, GO:2001243, GO:0090141, GO:0042981"/>
<entry key="640" type="xstring" value="GO:0000139, GO:0000287, GO:0003924, GO:0005515, GO:0005525, GO:0005681, GO:0005765, GO:0005789, GO:0005829, GO:0007050, GO:0007165, GO:0014069, GO:0016020, GO:0016241, GO:0019003, GO:0019901, GO:0032008, GO:0048714, GO:0070062, GO:0120163, GO:2000074, GO:0005886, GO:0007264"/>
<entry key="641" type="xstring" value="GO:0000422, GO:0005515, GO:0005576, GO:0005737, GO:0005829, GO:0005930, GO:0006497, GO:0006914, GO:0007568, GO:0008134, GO:0009267, GO:0009749, GO:0015031, GO:0016236, GO:0019778, GO:0030424, GO:0031401, GO:0034774, GO:0039521, GO:0042752, GO:0042803, GO:0043065, GO:0043312, GO:0045732, GO:0048511, GO:0051607, GO:0061684, GO:0071315, GO:0071455, GO:0075044, GO:0090298, GO:1902617, GO:1903204, GO:1904813, GO:0006501, GO:0034727, GO:0000045, GO:0006995, GO:0032446, GO:0019779, GO:0044805, GO:0000407"/>
<entry key="642" type="xstring" value="GO:0005515, GO:0005829, GO:0006497, GO:0006914, GO:0006983, GO:0015031, GO:0016236, GO:0019777, GO:0031401, GO:0032446"/>
<entry key="643" type="xstring" value="GO:0003779, GO:0005095, GO:0005516, GO:0005547, GO:0005737, GO:0005829, GO:0005886, GO:0005902, GO:0007165, GO:0009986, GO:0015629, GO:0017048, GO:0030027, GO:0030175, GO:0030667, GO:0034260, GO:0034314, GO:0043312, GO:0043547, GO:0048365, GO:0051015, GO:0070062, GO:0070493, GO:0071933, GO:2000249, GO:0032956, GO:0017016, GO:0005096"/>
<entry key="644" type="xstring" value="GO:0000506, GO:0005515, GO:0005789, GO:0006506, GO:0016021, GO:0016254, GO:0017176"/>
<entry key="645" type="xstring" value="GO:0005789, GO:0006506, GO:0016020, GO:0016021, GO:0051377"/>
<entry key="646" type="xstring" value="GO:0005783, GO:0005789, GO:0006506, GO:0016020, GO:0016254, GO:0016780, GO:0051267, GO:0030176"/>
<entry key="647" type="xstring" value="GO:0000139, GO:0001574, GO:0004513, GO:0005887, GO:0005975, GO:0006688, GO:0016021, GO:0047291, GO:0097503, GO:0006486, GO:0008373"/>
<entry key="648" type="xstring" value="GO:0000506, GO:0005515, GO:0005789, GO:0006506, GO:0008194, GO:0009893, GO:0016020, GO:0016021, GO:0016254, GO:0017176, GO:1990830"/>
<entry key="649" type="xstring" value="GO:0000030, GO:0004376, GO:0005789, GO:0006506, GO:0016021, GO:0016254, GO:0097502, GO:0005783, GO:0000026"/>
<entry key="650" type="xstring" value="GO:0000506, GO:0003824, GO:0005783, GO:0005789, GO:0006464, GO:0006506, GO:0016254, GO:0017176"/>
<entry key="651" type="xstring" value="GO:0000045, GO:0000421, GO:0003924, GO:0005515, GO:0005525, GO:0005764, GO:0005765, GO:0005770, GO:0005811, GO:0005829, GO:0005886, GO:0006622, GO:0006897, GO:0007174, GO:0008333, GO:0010008, GO:0015031, GO:0016042, GO:0019003, GO:0019076, GO:0019886, GO:0022615, GO:0030667, GO:0030670, GO:0031902, GO:0032419, GO:0033162, GO:0042147, GO:0043312, GO:0045022, GO:0045335, GO:0045732, GO:0048524, GO:0061724, GO:0070062, GO:0090382, GO:0090383, GO:0090385, GO:1902586, GO:1903542, GO:1903543, GO:1905366, GO:1905394, GO:0030904"/>
<entry key="652" type="xstring" value="GO:0005515, GO:0005524, GO:0005634, GO:0005737, GO:0005789, GO:0005794, GO:0005829, GO:0008270, GO:0030218, GO:0030219, GO:0033146, GO:0034976, GO:0042803, GO:0043231, GO:0050905, GO:0061709, GO:0071566, GO:0071569, GO:1990592, GO:0032446"/>
<entry key="653" type="xstring" value="GO:0003674, GO:0005524, GO:0005575, GO:0008217, GO:0018729, GO:0042632, GO:0046872, GO:0047760, GO:0050218, GO:0015645, GO:0005759, GO:0004321, GO:0006637, GO:0006633, GO:0003996"/>
<entry key="654" type="xstring" value="GO:0000050, GO:0001889, GO:0004585, GO:0005543, GO:0005739, GO:0005743, GO:0005759, GO:0006593, GO:0007494, GO:0010043, GO:0016597, GO:0019240, GO:0032868, GO:0042301, GO:0042493, GO:0042802, GO:0055081, GO:0070781, GO:0097272, GO:0042450, GO:0043231"/>
<entry key="655" type="xstring" value="GO:0004322, GO:0005515, GO:0005739, GO:0005759, GO:0005829, GO:0006119, GO:0006783, GO:0006811, GO:0006879, GO:0007628, GO:0008198, GO:0008199, GO:0008284, GO:0009060, GO:0009792, GO:0010039, GO:0010722, GO:0016226, GO:0016540, GO:0018283, GO:0019230, GO:0030307, GO:0034986, GO:0040015, GO:0043066, GO:0043085, GO:0044281, GO:0046621, GO:0051349, GO:0051537, GO:0070301, GO:0090201, GO:1904231, GO:1904234, GO:1990221, GO:0007005"/>
<entry key="656" type="xstring" value="GO:0001530, GO:0001666, GO:0002020, GO:0002039, GO:0002368, GO:0002755, GO:0002842, GO:0002931, GO:0003688, GO:0003697, GO:0003723, GO:0003725, GO:0005515, GO:0005524, GO:0005615, GO:0005737, GO:0005739, GO:0005743, GO:0005759, GO:0005769, GO:0005782, GO:0005791, GO:0005794, GO:0005829, GO:0005886, GO:0005905, GO:0006357, GO:0006458, GO:0006919, GO:0006986, GO:0008035, GO:0009409, GO:0009986, GO:0014823, GO:0016020, GO:0016032, GO:0016853, GO:0016887, GO:0019899, GO:0030061, GO:0030135, GO:0030141, GO:0031625, GO:0032496, GO:0032727, GO:0032729, GO:0032733, GO:0032735, GO:0032755, GO:0032991, GO:0033198, GO:0034185, GO:0034186, GO:0034605, GO:0042026, GO:0042100, GO:0042110, GO:0042113, GO:0042220, GO:0042493, GO:0042542, GO:0042588, GO:0043032, GO:0043065, GO:0043066, GO:0043524, GO:0043559, GO:0043627, GO:0045121, GO:0046696, GO:0048291, GO:0050729, GO:0050821, GO:0050870, GO:0051082, GO:0051087, GO:0051131, GO:0051384, GO:0051604, GO:0051702, GO:0070062, GO:0071866, GO:0098761, GO:0140030, GO:1903427, GO:0044406, GO:0045041, GO:0008637, GO:0006457, GO:0034514"/>
<entry key="657" type="xstring" value="GO:0004222, GO:0005739, GO:0005759, GO:0006508, GO:0006626, GO:0008047, GO:0008237, GO:0008270, GO:0043085, GO:0016485"/>
<entry key="658" type="xstring" value="GO:0000050, GO:0005515, GO:0005829, GO:0042802, GO:0070062, GO:0042450, GO:0005737, GO:0004056"/>
<entry key="659" type="xstring" value="GO:0005515, GO:0005739, GO:0005743, GO:0055114, GO:0071949, GO:1903457, GO:0008720, GO:0050660, GO:0004458"/>
<entry key="660" type="xstring" value="GO:0003723, GO:0004349, GO:0004350, GO:0005515, GO:0005524, GO:0005739, GO:0005743, GO:0006536, GO:0006561, GO:0006592, GO:0008652, GO:0016310, GO:0019240, GO:0042802, GO:0055114, GO:0055129"/>
<entry key="661" type="xstring" value="GO:0001401, GO:0003723, GO:0005515, GO:0005730, GO:0005739, GO:0005759, GO:0005925, GO:0006611, GO:0007007, GO:0016226, GO:0030218, GO:0031625, GO:0035722, GO:0042645, GO:0043066, GO:0045646, GO:0045647, GO:0051082, GO:0070062, GO:0140275, GO:1902037, GO:0051787, GO:0044183, GO:0042026, GO:0034620, GO:0005524, GO:0005737, GO:0051085, GO:0016887, GO:0031072"/>
<entry key="662" type="xstring" value="GO:0004588, GO:0004590, GO:0005634, GO:0005737, GO:0005829, GO:0006207, GO:0006222, GO:0007565, GO:0007595, GO:0035690, GO:0044205, GO:0046134, GO:0019856"/>
<entry key="663" type="xstring" value="GO:0003844, GO:0004553, GO:0005515, GO:0005829, GO:0005977, GO:0005978, GO:0006091, GO:0043169, GO:0070062, GO:0102752, GO:0005975, GO:0005737"/>
<entry key="664" type="xstring" value="GO:0005506, GO:0005515, GO:0005634, GO:0005737, GO:0005829, GO:0005886, GO:0016491, GO:0019509, GO:0055114, GO:0006555, GO:0010309"/>
<entry key="665" type="xstring" value="GO:0000082, GO:0000784, GO:0005515, GO:0005524, GO:0005634, GO:0005654, GO:0006260, GO:0006270, GO:0042555, GO:0042802, GO:0071162, GO:0003678, GO:0003697, GO:0000727, GO:0006268, GO:1902969, GO:1990518, GO:0003688, GO:0006267"/>
<entry key="666" type="xstring" value="GO:0000082, GO:0000724, GO:0003678, GO:0003682, GO:0005515, GO:0005524, GO:0005634, GO:0005654, GO:0005694, GO:0005829, GO:0006260, GO:0006974, GO:0007292, GO:0019899, GO:0032406, GO:0032407, GO:0032408, GO:0032508, GO:0036298, GO:0048232, GO:0050821, GO:0071168, GO:0097362, GO:0042555, GO:0003697, GO:0003688"/>
<entry key="667" type="xstring" value="GO:0000790, GO:0003723, GO:0005515, GO:0005634, GO:0005654, GO:0007420, GO:0008013, GO:0008134, GO:0016607, GO:0035097, GO:0042800, GO:0044648, GO:0045652, GO:0048188, GO:0080182, GO:0097692, GO:1902036, GO:1902275"/>
<entry key="668" type="xstring" value="GO:0001054, GO:0003677, GO:0003682, GO:0005515, GO:0005654, GO:0006361, GO:0006362, GO:0006363, GO:0008270, GO:0045815, GO:1904750, GO:0003899, GO:0005736"/>
<entry key="669" type="xstring" value="GO:0005634, GO:0005759, GO:0052906, GO:0070901, GO:0002939, GO:0030488, GO:0008175, GO:0005737, GO:0009019"/>
<entry key="670" type="xstring" value="GO:0000049, GO:0003723, GO:0003746, GO:0005515, GO:0005525, GO:0005576, GO:0005615, GO:0005634, GO:0005730, GO:0005737, GO:0005829, GO:0005853, GO:0005886, GO:0006414, GO:0016020, GO:0019900, GO:0019901, GO:0030864, GO:0032587, GO:0034774, GO:0043312, GO:0070062, GO:0071364, GO:0098574, GO:1900022, GO:1904714, GO:1904813, GO:0003924, GO:0006412"/>
<entry key="671" type="xstring" value="GO:0003723, GO:0005654, GO:0005730, GO:0005737, GO:0005739, GO:0005819, GO:0006400, GO:0007286, GO:0010793, GO:0016428, GO:0030488, GO:0033313, GO:0033391, GO:0036416, GO:0048820, GO:0051301, GO:0062152, GO:0070062, GO:0080009, GO:2000736, GO:0000049, GO:0008168, GO:0005634, GO:0001510"/>
<entry key="672" type="xstring" value="GO:0005515, GO:0005783, GO:0005886, GO:0005887, GO:0007166, GO:0007409, GO:0008201, GO:0009986, GO:0010977, GO:0022038, GO:0023041, GO:0030517, GO:0031362, GO:0035025, GO:0035374, GO:0038023, GO:0038131, GO:0043005, GO:0043025, GO:0043198, GO:0043204, GO:0043547, GO:0044295, GO:0044877, GO:0045121, GO:0048681, GO:0050771, GO:0070062, GO:0098793, GO:0098978, GO:1905573, GO:1905576"/>
<entry key="673" type="xstring" value="GO:0001540, GO:0001678, GO:0004888, GO:0005035, GO:0005515, GO:0005516, GO:0005576, GO:0005654, GO:0005768, GO:0005829, GO:0005886, GO:0005887, GO:0006886, GO:0006919, GO:0007266, GO:0009986, GO:0015026, GO:0016021, GO:0017137, GO:0030426, GO:0031293, GO:0031625, GO:0032922, GO:0038023, GO:0042593, GO:0043065, GO:0043066, GO:0043121, GO:0043154, GO:0043197, GO:0043204, GO:0043281, GO:0048011, GO:0048406, GO:0050771, GO:0050772, GO:0051402, GO:1900182, GO:1902895, GO:1903588, GO:1904646"/>
<entry key="674" type="xstring" value="GO:0005125, GO:0005164, GO:0005174, GO:0005178, GO:0005515, GO:0005615, GO:0005886, GO:0005887, GO:0006954, GO:0007159, GO:0007229, GO:0007257, GO:0009897, GO:0009986, GO:0016021, GO:0023035, GO:0030168, GO:0030183, GO:0031295, GO:0032733, GO:0032735, GO:0032753, GO:0033209, GO:0042100, GO:0042102, GO:0043066, GO:0045190, GO:0048305, GO:0050776, GO:0051023, GO:0051092, GO:2000353"/>
<entry key="675" type="xstring" value="GO:0004722, GO:0005515, GO:0005634, GO:0005654, GO:0005730, GO:0006470, GO:0106306, GO:0106307"/>
<entry key="676" type="xstring" value="GO:0001558, GO:0002669, GO:0004842, GO:0005515, GO:0005654, GO:0005829, GO:0005886, GO:0005938, GO:0006511, GO:0006915, GO:0006954, GO:0007219, GO:0016020, GO:0016567, GO:0016874, GO:0031410, GO:0031901, GO:0032088, GO:0032480, GO:0032991, GO:0035519, GO:0043021, GO:0043066, GO:0043161, GO:0043231, GO:0044389, GO:0045087, GO:0045236, GO:0046329, GO:0046642, GO:0046718, GO:0050687, GO:0051607, GO:0051865, GO:0061630, GO:0070062, GO:0070423, GO:0070534, GO:0070936, GO:0090085, GO:1902036, GO:1990763, GO:2000646, GO:0005769, GO:0005737, GO:0000209, GO:0045732"/>
<entry key="677" type="xstring" value="GO:0005515, GO:0005654, GO:0005829, GO:0006281, GO:0006511, GO:0007049, GO:0008284, GO:0031145, GO:0031965, GO:0040020, GO:0045732, GO:0051301, GO:0070306, GO:0070979, GO:0072425, GO:0090344, GO:1901990, GO:1904668, GO:0005680, GO:0010997, GO:1905786, GO:1990757"/>
<entry key="678" type="xstring" value="GO:0000076, GO:0000079, GO:0000082, GO:0000083, GO:0000166, GO:0000278, GO:0000922, GO:0005515, GO:0005524, GO:0005634, GO:0005654, GO:0005737, GO:0005829, GO:0006260, GO:0006270, GO:0007089, GO:0008156, GO:0008285, GO:0019900, GO:0030071, GO:0032467, GO:0045737, GO:0048146, GO:0051233, GO:0051301, GO:0051984, GO:1904117, GO:1904385, GO:0005730, GO:0003688, GO:0033314"/>
<entry key="679" type="xstring" value="GO:0001817, GO:0002224, GO:0004842, GO:0005164, GO:0005515, GO:0005739, GO:0005768, GO:0005829, GO:0006915, GO:0007165, GO:0008063, GO:0008270, GO:0009898, GO:0016579, GO:0019901, GO:0019903, GO:0030162, GO:0031625, GO:0031996, GO:0032088, GO:0032648, GO:0033209, GO:0035631, GO:0035666, GO:0042802, GO:0042981, GO:0045087, GO:0050688, GO:0046330, GO:0070534, GO:0043122, GO:0098802"/>
<entry key="680" type="xstring" value="GO:0000922, GO:0005515, GO:0005654, GO:0005813, GO:0005819, GO:0005829, GO:0006511, GO:0007064, GO:0007094, GO:0008022, GO:0008284, GO:0016567, GO:0016579, GO:0019899, GO:0031145, GO:0031915, GO:0040020, GO:0042826, GO:0048471, GO:0050773, GO:0051301, GO:0090129, GO:0090307, GO:1901990, GO:1904668, GO:0005680, GO:1905786, GO:0010997, GO:1990757"/>
<entry key="681" type="xstring" value="GO:0000122, GO:0000902, GO:0004842, GO:0005515, GO:0005634, GO:0005654, GO:0005739, GO:0005783, GO:0005829, GO:0006355, GO:0006508, GO:0008134, GO:0008285, GO:0010629, GO:0016020, GO:0016567, GO:0019899, GO:0043066, GO:0043687, GO:0045597, GO:0045893, GO:0046426, GO:0050821, GO:0061418, GO:0061428, GO:1990756"/>
<entry key="682" type="xstring" value="GO:0000086, GO:0000307, GO:0001939, GO:0001940, GO:0005515, GO:0005634, GO:0005654, GO:0005737, GO:0005829, GO:0006275, GO:0007265, GO:0016032, GO:0016538, GO:0016572, GO:0016579, GO:0019901, GO:0019904, GO:0031100, GO:0033762, GO:0036120, GO:0044320, GO:0044843, GO:0045893, GO:0048146, GO:0051301, GO:0071314, GO:0071373, GO:0071392, GO:0071456, GO:0071732, GO:0090102, GO:0097124, GO:1990314, GO:0000079, GO:0044772"/>
<entry key="683" type="xstring" value="GO:0000083, GO:0005515, GO:0005654, GO:0005829, GO:0007141, GO:0007283, GO:0015630, GO:0016579, GO:0051301, GO:0097123, GO:0097124, GO:0005634, GO:0000079, GO:0016538, GO:0005737, GO:0000307, GO:0044772"/>
<entry key="684" type="xstring" value="GO:0000278, GO:0000776, GO:0000777, GO:0000940, GO:0004672, GO:0005515, GO:0005524, GO:0005680, GO:0005737, GO:0005815, GO:0005819, GO:0005829, GO:0006468, GO:0006511, GO:0006915, GO:0007093, GO:0031145, GO:0048471, GO:0051301, GO:0106310, GO:0106311, GO:1901990, GO:0007094, GO:0000778, GO:0051754"/>
<entry key="685" type="xstring" value="GO:0000421, GO:0005515, GO:0005789, GO:0005791, GO:0006464, GO:0006487, GO:0007568, GO:0008250, GO:0016020, GO:0016021, GO:0018279, GO:0042493, GO:0043022, GO:0004579"/>
<entry key="686" type="xstring" value="GO:0005102, GO:0005125, GO:0005164, GO:0005515, GO:0005615, GO:0005737, GO:0005886, GO:0006915, GO:0006955, GO:0007165, GO:0016021, GO:0031295, GO:0033209, GO:0042098, GO:0042110, GO:0043027, GO:0043029, GO:0043154, GO:0071260, GO:1901224"/>
<entry key="687" type="xstring" value="GO:0000165, GO:0000188, GO:0005173, GO:0005515, GO:0005654, GO:0005829, GO:0005886, GO:0005901, GO:0006469, GO:0008543, GO:0010719, GO:0010801, GO:0010923, GO:0016525, GO:0019901, GO:0019902, GO:0030291, GO:0030512, GO:0043408, GO:0043409, GO:0043517, GO:0060979, GO:0070373, GO:0090051, GO:0090311, GO:1902747, GO:0031410"/>
<entry key="688" type="xstring" value="GO:0000079, GO:0000082, GO:0000086, GO:0000307, GO:0004860, GO:0004861, GO:0005515, GO:0005634, GO:0005654, GO:0005730, GO:0005829, GO:0006357, GO:0006367, GO:0006606, GO:0006974, GO:0006977, GO:0006978, GO:0007050, GO:0007095, GO:0007265, GO:0007507, GO:0008285, GO:0009636, GO:0010165, GO:0010243, GO:0010629, GO:0016604, GO:0019221, GO:0019901, GO:0019912, GO:0030308, GO:0030332, GO:0030890, GO:0031100, GO:0031625, GO:0031668, GO:0032091, GO:0032991, GO:0034198, GO:0034605, GO:0042060, GO:0042246, GO:0042326, GO:0042493, GO:0042771, GO:0043066, GO:0043068, GO:0044877, GO:0045736, GO:0045860, GO:0046685, GO:0046872, GO:0048146, GO:0048471, GO:0050821, GO:0051412, GO:0055093, GO:0060574, GO:0070557, GO:0071479, GO:0071480, GO:0071493, GO:0071850, GO:0090398, GO:0090399, GO:0090400, GO:0097193, GO:0140311, GO:1902806, GO:1904030, GO:1904031, GO:1904706, GO:1905179, GO:2000134, GO:2000279, GO:2000379"/>
<entry key="689" type="xstring" value="GO:0000187, GO:0000790, GO:0000976, GO:0000978, GO:0000981, GO:0001228, GO:0001822, GO:0002039, GO:0003700, GO:0005515, GO:0005634, GO:0005654, GO:0005739, GO:0005794, GO:0005829, GO:0006298, GO:0006974, GO:0007050, GO:0007346, GO:0008134, GO:0008630, GO:0010243, GO:0010468, GO:0016032, GO:0019901, GO:0030054, GO:0042493, GO:0042771, GO:0042802, GO:0042981, GO:0043231, GO:0045665, GO:0045893, GO:0045944, GO:0046872, GO:0048714, GO:0051262, GO:0060044, GO:0071158, GO:0097371, GO:1900740, GO:1901796, GO:1902036, GO:0006357"/>
<entry key="690" type="xstring" value="GO:0003743, GO:0003924, GO:0005515, GO:0005525, GO:0005737, GO:0005829, GO:0005850, GO:0006413, GO:0008135, GO:0045296, GO:0055085, GO:0070062, GO:0005634, GO:0045903, GO:0000049, GO:0001731"/>
<entry key="691" type="xstring" value="GO:0000082, GO:0000086, GO:0000209, GO:0002223, GO:0005515, GO:0005654, GO:0005829, GO:0005886, GO:0006513, GO:0006879, GO:0008283, GO:0009887, GO:0010265, GO:0010972, GO:0016032, GO:0016055, GO:0016567, GO:0019005, GO:0031146, GO:0031461, GO:0038061, GO:0038095, GO:0043687, GO:0050852, GO:0051403, GO:0070498, GO:0070936, GO:0097193, GO:1901990, GO:1990452, GO:0031625, GO:0004842"/>
<entry key="692" type="xstring" value="GO:0000132, GO:0000776, GO:0000777, GO:0000922, GO:0005515, GO:0005634, GO:0005654, GO:0005694, GO:0005829, GO:0006511, GO:0007093, GO:0007094, GO:0008022, GO:0031145, GO:0042177, GO:0042802, GO:0042803, GO:0043066, GO:0044615, GO:0045930, GO:0048471, GO:0051301, GO:0051660, GO:0072686, GO:0090267, GO:1901990, GO:1904667, GO:0005737"/>
<entry key="693" type="xstring" value="GO:0005515, GO:0005634, GO:0005654, GO:0005680, GO:0005829, GO:0006511, GO:0007049, GO:0019903, GO:0031145, GO:0051301, GO:0070979, GO:1901990, GO:0045842, GO:0034399, GO:0061630"/>
<entry key="694" type="xstring" value="GO:0000082, GO:0000122, GO:0000307, GO:0000320, GO:0001934, GO:0003714, GO:0004672, GO:0005515, GO:0005634, GO:0005654, GO:0005829, GO:0005923, GO:0006367, GO:0006468, GO:0006974, GO:0007595, GO:0008134, GO:0010039, GO:0010165, GO:0010243, GO:0010971, GO:0016055, GO:0017053, GO:0019221, GO:0019899, GO:0019901, GO:0030968, GO:0031571, GO:0031965, GO:0032026, GO:0032355, GO:0033197, GO:0033327, GO:0033598, GO:0033601, GO:0042493, GO:0042826, GO:0043627, GO:0044321, GO:0044877, GO:0045444, GO:0045471, GO:0045737, GO:0045787, GO:0051301, GO:0051412, GO:0051592, GO:0060749, GO:0070064, GO:0070141, GO:0071157, GO:0097421, GO:0005737, GO:0000079, GO:0044772, GO:0016538, GO:1900087"/>
<entry key="695" type="xstring" value="GO:0000165, GO:0001649, GO:0001656, GO:0001666, GO:0001889, GO:0001937, GO:0001938, GO:0001952, GO:0001953, GO:0005096, GO:0005515, GO:0005634, GO:0005730, GO:0005737, GO:0005829, GO:0006469, GO:0007154, GO:0007265, GO:0007406, GO:0007420, GO:0007422, GO:0007507, GO:0007519, GO:0008429, GO:0008542, GO:0008625, GO:0010468, GO:0014044, GO:0014065, GO:0016020, GO:0016525, GO:0021510, GO:0021764, GO:0021897, GO:0021915, GO:0021987, GO:0022011, GO:0030036, GO:0030198, GO:0030199, GO:0030325, GO:0030336, GO:0030424, GO:0030425, GO:0031210, GO:0032228, GO:0034605, GO:0035021, GO:0042060, GO:0042308, GO:0043065, GO:0043087, GO:0043407, GO:0043409, GO:0043473, GO:0043525, GO:0043535, GO:0043547, GO:0045124, GO:0045671, GO:0045685, GO:0045762, GO:0045765, GO:0046929, GO:0048147, GO:0048169, GO:0048485, GO:0048593, GO:0048712, GO:0048715, GO:0048745, GO:0048820, GO:0048844, GO:0048853, GO:0050890, GO:0061534, GO:0061535, GO:0098597, GO:0098793, GO:1900271, GO:2001241"/>
<entry key="696" type="xstring" value="GO:0000086, GO:0000122, GO:0000932, GO:0001666, GO:0003682, GO:0003714, GO:0005515, GO:0005634, GO:0005654, GO:0005794, GO:0005815, GO:0005829, GO:0005886, GO:0005911, GO:0005925, GO:0016339, GO:0030027, GO:0030032, GO:0030334, GO:0031328, GO:0031334, GO:0033673, GO:0034613, GO:0035195, GO:0035313, GO:0035331, GO:0043087, GO:0043123, GO:0043406, GO:0045294, GO:0046474, GO:0046872, GO:0048041, GO:0051015, GO:1900037, GO:2000637, GO:0005667, GO:0006355, GO:0007010, GO:0005912"/>
<entry key="697" type="xstring" value="GO:0001503, GO:0002158, GO:0002548, GO:0005125, GO:0005164, GO:0005515, GO:0005576, GO:0005615, GO:0005737, GO:0005886, GO:0005887, GO:0006955, GO:0007257, GO:0019221, GO:0019722, GO:0030316, GO:0032813, GO:0033209, GO:0033598, GO:0034112, GO:0036035, GO:0038001, GO:0042802, GO:0043123, GO:0043406, GO:0044691, GO:0045453, GO:0045672, GO:0045780, GO:0045944, GO:0050870, GO:0051091, GO:0051092, GO:0051466, GO:0051897, GO:0055074, GO:0060749, GO:0070371, GO:0071812, GO:0071847, GO:0071848, GO:1902533, GO:1904616, GO:1990830, GO:2001206"/>
<entry key="698" type="xstring" value="GO:0000082, GO:0005515, GO:0005654, GO:0005730, GO:0005829, GO:0016032, GO:0016567, GO:0031462, GO:0031625, GO:0043687, GO:0061418, GO:0097193, GO:0031461, GO:0019005, GO:0031146, GO:0004842"/>
<entry key="699" type="xstring" value="GO:0001525, GO:0001772, GO:0005085, GO:0005096, GO:0005154, GO:0005515, GO:0005829, GO:0006906, GO:0006974, GO:0007186, GO:0007229, GO:0007264, GO:0008361, GO:0030032, GO:0030168, GO:0030593, GO:0030676, GO:0030890, GO:0038095, GO:0038096, GO:0042493, GO:0043065, GO:0043087, GO:0043547, GO:0043552, GO:0045785, GO:0046872, GO:0048010, GO:0048013, GO:0050853, GO:0051056"/>
<entry key="700" type="xstring" value="GO:0002244, GO:0002576, GO:0005080, GO:0005515, GO:0005576, GO:0005737, GO:0005829, GO:0006904, GO:0007229, GO:0010572, GO:0010920, GO:0010925, GO:0016020, GO:0030030, GO:0030836, GO:0030845, GO:0030866, GO:0031529, GO:0031532, GO:0032233, GO:0032587, GO:0033625, GO:0042803, GO:0043325, GO:0045744, GO:0046488, GO:0050849, GO:0060305, GO:0070493, GO:0070527, GO:0070528, GO:0070560, GO:0005886"/>
<entry key="701" type="xstring" value="GO:0001771, GO:0001784, GO:0005515, GO:0005737, GO:0005783, GO:0005829, GO:0007015, GO:0007165, GO:0007172, GO:0007173, GO:0007176, GO:0008093, GO:0008285, GO:0012506, GO:0014069, GO:0016477, GO:0030032, GO:0030159, GO:0030838, GO:0033137, GO:0035591, GO:0036493, GO:0042102, GO:0042110, GO:0044877, GO:0045944, GO:0048010, GO:0048013, GO:0060996, GO:0097110, GO:1902237, GO:1903898, GO:1903912, GO:1990441"/>
<entry key="702" type="xstring" value="GO:0004439, GO:0004445, GO:0005515, GO:0005829, GO:0005856, GO:0005886, GO:0006661, GO:0006796, GO:0006915, GO:0007165, GO:0008340, GO:0009968, GO:0016064, GO:0016314, GO:0017124, GO:0019221, GO:0030889, GO:0032715, GO:0035556, GO:0043065, GO:0043647, GO:0045121, GO:0045579, GO:0045648, GO:0045656, GO:0045659, GO:0045671, GO:0045779, GO:0046856, GO:0050777, GO:0050852, GO:0050900, GO:0052658, GO:0052659"/>
<entry key="703" type="xstring" value="GO:0003924, GO:0005515, GO:0005525, GO:0005811, GO:0005829, GO:0005886, GO:0005911, GO:0008283, GO:0009743, GO:0016020, GO:0019003, GO:0032486, GO:0033625, GO:0035577, GO:0035690, GO:0035722, GO:0043312, GO:0044877, GO:0045955, GO:0061028, GO:0070062, GO:0070374, GO:0071320, GO:0097211, GO:1901888, GO:2000114, GO:0030033, GO:0045121, GO:2000301"/>
<entry key="704" type="xstring" value="GO:0000165, GO:0001570, GO:0001837, GO:0001843, GO:0001933, GO:0001934, GO:0002062, GO:0002244, GO:0002248, GO:0002576, GO:0003179, GO:0003180, GO:0003823, GO:0005114, GO:0005125, GO:0005515, GO:0005576, GO:0005615, GO:0005634, GO:0005737, GO:0005796, GO:0005886, GO:0006468, GO:0006611, GO:0006754, GO:0006796, GO:0006954, GO:0007050, GO:0007093, GO:0007173, GO:0007179, GO:0007182, GO:0007183, GO:0007435, GO:0007507, GO:0008083, GO:0008284, GO:0008285, GO:0009611, GO:0009986, GO:0010575, GO:0010628, GO:0010629, GO:0010716, GO:0010718, GO:0010742, GO:0010763, GO:0010800, GO:0010862, GO:0010936, GO:0014008, GO:0016202, GO:0016477, GO:0017015, GO:0019221, GO:0019899, GO:0021915, GO:0022408, GO:0030214, GO:0030308, GO:0030334, GO:0030335, GO:0030501, GO:0030512, GO:0031012, GO:0031093, GO:0031293, GO:0031334, GO:0031663, GO:0032270, GO:0032355, GO:0032570, GO:0032740, GO:0032801, GO:0032930, GO:0032967, GO:0033138, GO:0034713, GO:0034714, GO:0035307, GO:0042306, GO:0042307, GO:0042802, GO:0043117, GO:0043406, GO:0043491, GO:0043536, GO:0043537, GO:0043552, GO:0043932, GO:0045216, GO:0045596, GO:0045599, GO:0045662, GO:0045786, GO:0045892, GO:0045893, GO:0045918, GO:0045930, GO:0045944, GO:0048298, GO:0048535, GO:0048642, GO:0050680, GO:0050714, GO:0050731, GO:0050900, GO:0050921, GO:0051098, GO:0051101, GO:0051781, GO:0051897, GO:0055010, GO:0060312, GO:0060389, GO:0060390, GO:0060391, GO:0060965, GO:0062023, GO:0070168, GO:0070374, GO:0070723, GO:0071407, GO:0071560, GO:0072562, GO:0085029, GO:0090263, GO:0097191, GO:1900126, GO:1900182, GO:1901203, GO:1901666, GO:1902895, GO:1903077, GO:1903799, GO:1903800, GO:1905313, GO:1990402, GO:2000679, GO:2000727, GO:1902893, GO:1905005, GO:0005902, GO:0030509, GO:0060395, GO:0042127"/>
<entry key="705" type="xstring" value="GO:0000139, GO:0005515, GO:0005576, GO:0005789, GO:0006486, GO:0008499, GO:0015018, GO:0016021, GO:0030203, GO:0043231, GO:0046872, GO:0071456, GO:0005975, GO:0050650"/>
<entry key="706" type="xstring" value="GO:0000187, GO:0001501, GO:0001775, GO:0002576, GO:0005158, GO:0005159, GO:0005178, GO:0005179, GO:0005515, GO:0005576, GO:0005615, GO:0007165, GO:0007265, GO:0007517, GO:0008083, GO:0008283, GO:0008284, GO:0009408, GO:0009441, GO:0010468, GO:0010560, GO:0010613, GO:0010628, GO:0010629, GO:0014065, GO:0014068, GO:0014834, GO:0014896, GO:0014904, GO:0014911, GO:0016942, GO:0030166, GO:0030335, GO:0031093, GO:0032148, GO:0032691, GO:0032720, GO:0034392, GO:0035630, GO:0035867, GO:0040014, GO:0042060, GO:0042104, GO:0042531, GO:0042567, GO:0043066, GO:0043388, GO:0043410, GO:0043491, GO:0043568, GO:0044267, GO:0045445, GO:0045669, GO:0045725, GO:0045821, GO:0045840, GO:0045893, GO:0045944, GO:0046326, GO:0046579, GO:0048009, GO:0048015, GO:0048146, GO:0048661, GO:0050679, GO:0050714, GO:0050731, GO:0050821, GO:0051450, GO:0060283, GO:0061051, GO:0070371, GO:0070382, GO:0070886, GO:0090201, GO:0150079, GO:1902430, GO:1904075, GO:1904646, GO:1904707, GO:1905460, GO:2000679, GO:2001237"/>
<entry key="707" type="xstring" value="GO:0000139, GO:0008146, GO:0016021, GO:0030208, GO:0047757, GO:0030204, GO:0030205"/>
<entry key="708" type="xstring" value="GO:0000187, GO:0001666, GO:0001701, GO:0002576, GO:0005114, GO:0005515, GO:0005576, GO:0005634, GO:0005886, GO:0007179, GO:0007435, GO:0007565, GO:0007568, GO:0008083, GO:0008284, GO:0008285, GO:0009986, GO:0010718, GO:0010862, GO:0010936, GO:0030315, GO:0030501, GO:0030512, GO:0030879, GO:0031093, GO:0032570, GO:0032967, GO:0034616, GO:0034713, GO:0034714, GO:0042060, GO:0042476, GO:0042704, GO:0042802, GO:0043025, GO:0043065, GO:0043231, GO:0043524, GO:0043627, GO:0043932, GO:0044877, GO:0045216, GO:0045893, GO:0045944, GO:0048286, GO:0048565, GO:0048702, GO:0048839, GO:0050431, GO:0050714, GO:0051491, GO:0051496, GO:0051781, GO:0060325, GO:0060364, GO:0060391, GO:0062009, GO:0062023, GO:0070483, GO:1904706, GO:1905075, GO:1905005, GO:0030509, GO:0042127, GO:0005615, GO:0060395, GO:0005125"/>
<entry key="709" type="xstring" value="GO:0000122, GO:0000187, GO:0001501, GO:0001649, GO:0001658, GO:0001666, GO:0001701, GO:0001837, GO:0001934, GO:0001938, GO:0002062, GO:0003130, GO:0003176, GO:0003181, GO:0003203, GO:0003210, GO:0003272, GO:0003308, GO:0003331, GO:0004745, GO:0005102, GO:0005125, GO:0005515, GO:0005576, GO:0005615, GO:0006029, GO:0006355, GO:0006468, GO:0006954, GO:0007219, GO:0007267, GO:0007507, GO:0008083, GO:0008285, GO:0009617, GO:0009887, GO:0009986, GO:0010628, GO:0010629, GO:0010718, GO:0010862, GO:0010894, GO:0010922, GO:0019211, GO:0021537, GO:0021978, GO:0030177, GO:0030282, GO:0030335, GO:0030501, GO:0030509, GO:0031648, GO:0032092, GO:0032348, GO:0033690, GO:0035051, GO:0035054, GO:0035630, GO:0039706, GO:0042475, GO:0042482, GO:0042487, GO:0043065, GO:0043231, GO:0043410, GO:0043569, GO:0045165, GO:0045600, GO:0045666, GO:0045669, GO:0045778, GO:0045786, GO:0045892, GO:0045893, GO:0045944, GO:0046332, GO:0048711, GO:0048762, GO:0048839, GO:0051042, GO:0055007, GO:0055008, GO:0055114, GO:0060039, GO:0060128, GO:0060129, GO:0060317, GO:0060389, GO:0060395, GO:0060485, GO:0060804, GO:0061036, GO:0061312, GO:0070374, GO:0070700, GO:0070724, GO:0071407, GO:0071773, GO:0072138, GO:0090090, GO:1900745, GO:1901522, GO:1902895, GO:1905072, GO:1905222, GO:2000065, GO:2000726"/>
<entry key="710" type="xstring" value="GO:0000902, GO:0001501, GO:0001540, GO:0001654, GO:0001666, GO:0001822, GO:0001837, GO:0001843, GO:0001942, GO:0002576, GO:0003007, GO:0003148, GO:0003149, GO:0003179, GO:0003181, GO:0003184, GO:0003203, GO:0003215, GO:0003222, GO:0003274, GO:0003289, GO:0003407, GO:0005102, GO:0005114, GO:0005160, GO:0005515, GO:0005576, GO:0005615, GO:0006468, GO:0007050, GO:0007179, GO:0007435, GO:0007507, GO:0008083, GO:0008219, GO:0008284, GO:0008285, GO:0008347, GO:0008584, GO:0009611, GO:0009792, GO:0010002, GO:0010629, GO:0010634, GO:0010693, GO:0010718, GO:0010936, GO:0014068, GO:0016477, GO:0016525, GO:0030097, GO:0030199, GO:0030307, GO:0030308, GO:0030326, GO:0030424, GO:0030593, GO:0031069, GO:0031093, GO:0032147, GO:0032570, GO:0032874, GO:0032909, GO:0033630, GO:0034714, GO:0035910, GO:0042060, GO:0042416, GO:0042476, GO:0042493, GO:0042704, GO:0042803, GO:0043025, GO:0043525, GO:0045216, GO:0045726, GO:0045747, GO:0045778, GO:0045787, GO:0045823, GO:0046580, GO:0048103, GO:0048566, GO:0048666, GO:0048699, GO:0048839, GO:0050680, GO:0050714, GO:0050778, GO:0051781, GO:0051794, GO:0051795, GO:0051891, GO:0060038, GO:0060065, GO:0060317, GO:0060389, GO:0060395, GO:0060412, GO:0060413, GO:0061626, GO:0062009, GO:0062023, GO:0097191, GO:1902256, GO:1902895, GO:1903701, GO:1904888, GO:1905006, GO:1905007, GO:1903659, GO:0042127, GO:0005125, GO:0010862, GO:0030509"/>
<entry key="711" type="xstring" value="GO:0005515, GO:0005813, GO:0005829, GO:0006915, GO:0007165, GO:0008270, GO:0009898, GO:0031625, GO:0031996, GO:0035631, GO:0042802, GO:0042981, GO:0043123, GO:0051091, GO:0051092, GO:0070534, GO:0033209, GO:0043122, GO:0004842, GO:0046330, GO:0098802, GO:0005164"/>
<entry key="712" type="xstring" value="GO:0000122, GO:0000187, GO:0000209, GO:0001503, GO:0001843, GO:0002223, GO:0002224, GO:0002726, GO:0002755, GO:0004842, GO:0005164, GO:0005515, GO:0005634, GO:0005737, GO:0005811, GO:0005829, GO:0005886, GO:0005938, GO:0006974, GO:0007249, GO:0007250, GO:0007254, GO:0008270, GO:0009898, GO:0010008, GO:0016579, GO:0019886, GO:0019901, GO:0030316, GO:0031293, GO:0031398, GO:0031435, GO:0031624, GO:0031625, GO:0031666, GO:0031996, GO:0032147, GO:0032735, GO:0032743, GO:0032755, GO:0032991, GO:0034162, GO:0035631, GO:0038095, GO:0042088, GO:0042102, GO:0042475, GO:0042802, GO:0042826, GO:0043011, GO:0043065, GO:0043066, GO:0043123, GO:0043422, GO:0043507, GO:0045453, GO:0045672, GO:0045892, GO:0045944, GO:0047485, GO:0048468, GO:0048471, GO:0048661, GO:0050852, GO:0051023, GO:0051091, GO:0051092, GO:0051865, GO:0061630, GO:0070423, GO:0070498, GO:0070534, GO:0070555, GO:0071222, GO:0071345, GO:1901224, GO:1904996, GO:2000679, GO:0043122, GO:0046330, GO:0098802, GO:0033209"/>
<entry key="713" type="xstring" value="GO:0000027, GO:0000184, GO:0002181, GO:0003723, GO:0003735, GO:0005515, GO:0005654, GO:0005730, GO:0005737, GO:0005829, GO:0006364, GO:0006412, GO:0006413, GO:0006605, GO:0006614, GO:0008097, GO:0010628, GO:0016020, GO:0019083, GO:0022625, GO:0031625, GO:0032092, GO:0032435, GO:0032991, GO:0034504, GO:0042273, GO:0042788, GO:0050821, GO:0070062, GO:1901796, GO:1902255, GO:1904667, GO:1990948, GO:2000059, GO:2000435"/>
<entry key="714" type="xstring" value="GO:0003860, GO:0005759, GO:0006574, GO:0009083, GO:0005739"/>
<entry key="715" type="xstring" value="GO:0003723, GO:0003924, GO:0005515, GO:0005525, GO:0005634, GO:0005737, GO:0005783, GO:0005786, GO:0005829, GO:0006614, GO:0006616, GO:0006617, GO:0008312, GO:0016607, GO:0019003, GO:0030593, GO:0030851, GO:0030942, GO:0031017, GO:0043021, GO:0045047, GO:0005730"/>
<entry key="716" type="xstring" value="GO:0000398, GO:0003723, GO:0005515, GO:0005525, GO:0005634, GO:0005654, GO:0005829, GO:0015030, GO:0016020, GO:0016607, GO:0035690, GO:0042220, GO:0043231, GO:0046540, GO:0071005, GO:0071007, GO:0071013, GO:0030623, GO:0003924, GO:1990904"/>
<entry key="717" type="xstring" value="GO:0004222, GO:0005515, GO:0005788, GO:0008237, GO:0009986, GO:0032331, GO:0046872, GO:0051603, GO:0071347, GO:0071356, GO:0071773, GO:0030198, GO:0031012"/>
<entry key="718" type="xstring" value="GO:0002474, GO:0002479, GO:0003723, GO:0004197, GO:0004629, GO:0005515, GO:0005615, GO:0005634, GO:0005783, GO:0005788, GO:0005925, GO:0006457, GO:0006508, GO:0009986, GO:0015036, GO:0015037, GO:0034975, GO:0042470, GO:0042802, GO:0042824, GO:0045335, GO:0055038, GO:0055114, GO:0070062, GO:0098761, GO:2001238, GO:0034976, GO:0003756"/>
<entry key="719" type="xstring" value="GO:0001764, GO:0001836, GO:0005184, GO:0005515, GO:0005576, GO:0006919, GO:0007165, GO:0007186, GO:0007205, GO:0007409, GO:0007613, GO:0008284, GO:0008542, GO:0014049, GO:0030424, GO:0030425, GO:0031334, GO:0032099, GO:0042755, GO:0043194, GO:0043195, GO:0043203, GO:0043204, GO:0050731, GO:0051428, GO:0051901, GO:1903999, GO:1904058, GO:2000986, GO:2000987, GO:0005615, GO:0007586"/>
<entry key="720" type="xstring" value="GO:0000187, GO:0001525, GO:0001664, GO:0001935, GO:0005515, GO:0005576, GO:0006935, GO:0006954, GO:0007186, GO:0007204, GO:0007218, GO:0007283, GO:0019233, GO:0043066, GO:0045987, GO:0007623, GO:0045765, GO:0008284"/>
<entry key="721" type="xstring" value="GO:0004930, GO:0005886, GO:0006915, GO:0006955, GO:0007186, GO:0007189, GO:0007275, GO:0010447, GO:0031532, GO:0051496, GO:0090630, GO:0051482, GO:0005887, GO:0035025"/>
<entry key="722" type="xstring" value="GO:0000086, GO:0000790, GO:0004435, GO:0004629, GO:0005096, GO:0005509, GO:0005515, GO:0005516, GO:0005546, GO:0005634, GO:0005737, GO:0005829, GO:0007165, GO:0007186, GO:0007213, GO:0007215, GO:0007223, GO:0007613, GO:0008277, GO:0016042, GO:0016607, GO:0019899, GO:0021987, GO:0031965, GO:0032735, GO:0035722, GO:0035723, GO:0040019, GO:0042802, GO:0043547, GO:0043647, GO:0045202, GO:0045663, GO:0045892, GO:0045893, GO:0046330, GO:0046488, GO:0048009, GO:0048639, GO:0060466, GO:0070062, GO:0070498, GO:0080154, GO:1900087, GO:2000344, GO:2000438, GO:2000560, GO:0048015"/>
<entry key="723" type="xstring" value="GO:0004674, GO:0005085, GO:0005089, GO:0005515, GO:0005524, GO:0005829, GO:0006468, GO:0007185, GO:0007186, GO:0007411, GO:0007417, GO:0042995, GO:0043065, GO:0045599, GO:0048812, GO:0051056, GO:0106310, GO:0106311"/>
<entry key="724" type="xstring" value="GO:0001516, GO:0001659, GO:0002690, GO:0003058, GO:0003099, GO:0003100, GO:0005179, GO:0005576, GO:0005615, GO:0007166, GO:0007186, GO:0007204, GO:0008284, GO:0010460, GO:0014824, GO:0014826, GO:0019221, GO:0019229, GO:0019722, GO:0030593, GO:0031708, GO:0042116, GO:0042310, GO:0045987, GO:0048016, GO:0048246, GO:0048286, GO:0060585, GO:0097009, GO:0006874"/>
<entry key="725" type="xstring" value="GO:0001525, GO:0005576, GO:0007186, GO:0008083, GO:0051781, GO:0008284, GO:0000187, GO:0045765, GO:0001664, GO:0007623"/>
<entry key="726" type="xstring" value="GO:0001501, GO:0001750, GO:0005515, GO:0005525, GO:0005737, GO:0005765, GO:0005886, GO:0007165, GO:0007186, GO:0007213, GO:0007507, GO:0007603, GO:0009649, GO:0030168, GO:0045202, GO:0045634, GO:0046872, GO:0048066, GO:0070062, GO:0071467, GO:0001508, GO:0031826, GO:0007188, GO:0005834, GO:0001664, GO:0003924, GO:0031683, GO:0060158"/>
<entry key="727" type="xstring" value="GO:0004674, GO:0005085, GO:0005089, GO:0005524, GO:0005654, GO:0005829, GO:0006468, GO:0007165, GO:0007186, GO:0007399, GO:0007528, GO:0007595, GO:0007613, GO:0008344, GO:0015629, GO:0016192, GO:0035023, GO:0035176, GO:0035556, GO:0042711, GO:0043065, GO:0043547, GO:0046872, GO:0046959, GO:0048013, GO:0051056, GO:0060125, GO:0060137, GO:0061003, GO:0070062, GO:0106310, GO:0106311"/>
<entry key="728" type="xstring" value="GO:0004629, GO:0005509, GO:0005515, GO:0005634, GO:0005790, GO:0005829, GO:0007186, GO:0014069, GO:0016042, GO:0030425, GO:0043647, GO:0004435, GO:0048015"/>
<entry key="729" type="xstring" value="GO:0001755, GO:0002690, GO:0003100, GO:0005102, GO:0005179, GO:0005576, GO:0005615, GO:0007165, GO:0007166, GO:0007186, GO:0007267, GO:0007275, GO:0008015, GO:0008284, GO:0010460, GO:0010468, GO:0010961, GO:0014826, GO:0019229, GO:0030072, GO:0030182, GO:0030318, GO:0030593, GO:0031708, GO:0042310, GO:0043406, GO:0045597, GO:0045840, GO:0046887, GO:0048016, GO:0048070, GO:1901381, GO:0014824, GO:0060585, GO:0006874"/>
<entry key="730" type="xstring" value="GO:0001964, GO:0005184, GO:0005515, GO:0005576, GO:0006954, GO:0006979, GO:0007186, GO:0007218, GO:0007565, GO:0007605, GO:0008306, GO:0009060, GO:0010629, GO:0010996, GO:0030157, GO:0030307, GO:0030425, GO:0031064, GO:0031175, GO:0032099, GO:0032355, GO:0032755, GO:0032967, GO:0033138, GO:0034199, GO:0035176, GO:0035483, GO:0042756, GO:0043066, GO:0043117, GO:0043196, GO:0043204, GO:0043679, GO:0043950, GO:0045727, GO:0045740, GO:0045776, GO:0045792, GO:0045944, GO:0046811, GO:0046888, GO:0048265, GO:0051384, GO:0051430, GO:0051431, GO:0051461, GO:0051966, GO:0060452, GO:0060455, GO:0060547, GO:0090280, GO:0097755, GO:1901215, GO:2000987, GO:2000252"/>
<entry key="731" type="xstring" value="GO:0002098, GO:0005515, GO:0005654, GO:0005737, GO:0006357, GO:0006368, GO:0008023, GO:0008607, GO:0033588, GO:0045859, GO:0000993"/>
<entry key="732" type="xstring" value="GO:0000082, GO:0000784, GO:0005515, GO:0005524, GO:0005654, GO:0005829, GO:0006260, GO:0016020, GO:0032508, GO:0042555, GO:0071162, GO:0043138, GO:0003697, GO:0006267, GO:0000727, GO:0017116, GO:0005634, GO:0006270, GO:0003688"/>
<entry key="733" type="xstring" value="GO:0000733, GO:0005515, GO:0005524, GO:0005634, GO:0006259, GO:0006303, GO:0006357, GO:0006974, GO:0008094, GO:0031297, GO:0032508, GO:0035861, GO:0036310, GO:0090656, GO:0005662, GO:0048478, GO:0006281, GO:0003678, GO:0043596, GO:0036292"/>
<entry key="734" type="xstring" value="GO:0000724, GO:0003677, GO:0003909, GO:0005515, GO:0005524, GO:0005654, GO:0005739, GO:0006283, GO:0006288, GO:0006297, GO:0006302, GO:0007049, GO:0008270, GO:0051301, GO:0071897, GO:0090298, GO:0033151, GO:0003910, GO:0051103, GO:0005737, GO:0070421, GO:0043504, GO:0097681, GO:0006273"/>
<entry key="735" type="xstring" value="GO:0000278, GO:0000724, GO:0001701, GO:0001756, GO:0005515, GO:0005524, GO:0005654, GO:0005657, GO:0005737, GO:0005813, GO:0006281, GO:0007098, GO:0008094, GO:0010165, GO:0010332, GO:0033063, GO:0035264, GO:0042148, GO:0043231, GO:0043524, GO:0050769, GO:0051321, GO:2000269, GO:0000400"/>
<entry key="736" type="xstring" value="GO:0000712, GO:0000724, GO:0003682, GO:0003697, GO:0005634, GO:0005694, GO:0005737, GO:0007129, GO:0007140, GO:0007141, GO:0007144, GO:0008310, GO:0009566, GO:0090305"/>
<entry key="737" type="xstring" value="GO:0000724, GO:0003677, GO:0003690, GO:0003697, GO:0005515, GO:0005524, GO:0005634, GO:0005654, GO:0005657, GO:0006281, GO:0006310, GO:0007131, GO:0007596, GO:0008094, GO:0010971, GO:0033063, GO:0000400"/>
<entry key="738" type="xstring" value="GO:0000082, GO:0000784, GO:0000785, GO:0003677, GO:0005515, GO:0005524, GO:0005634, GO:0005654, GO:0005664, GO:0005737, GO:0006260, GO:0006270, GO:0006334, GO:0006915, GO:0015630, GO:0019899, GO:0042393, GO:0042555, GO:0046872, GO:0071162, GO:0071353, GO:0090102, GO:1905775, GO:0005730, GO:0006268, GO:0003697, GO:0000727, GO:0003688, GO:1902975, GO:0043138, GO:0017116, GO:0006267"/>
<entry key="739" type="xstring" value="GO:0004713, GO:0004715, GO:0005515, GO:0005524, GO:0005654, GO:0006338, GO:0006357, GO:0006974, GO:0008270, GO:0016572, GO:0016604, GO:0018108, GO:0035173, GO:0045815, GO:0043596"/>
<entry key="740" type="xstring" value="GO:0004842, GO:0005515, GO:0005524, GO:0005654, GO:0005829, GO:0006464, GO:0016567, GO:0019782, GO:0019941, GO:0032020, GO:0032480, GO:0005737, GO:0032446, GO:0006974, GO:0005634"/>
<entry key="741" type="xstring" value="GO:0005515, GO:0005977, GO:0005981, GO:0006470, GO:0019888, GO:0042587, GO:0043231, GO:0043666, GO:0050196, GO:0008157, GO:0000164, GO:0005979, GO:2001069"/>
<entry key="742" type="xstring" value="GO:0002020, GO:0002102, GO:0005515, GO:0005546, GO:0005829, GO:0006801, GO:0010314, GO:0030054, GO:0030198, GO:0042995, GO:0043085, GO:0043325, GO:0070273, GO:0072675, GO:0016176, GO:0005737, GO:0032266"/>
<entry key="743" type="xstring" value="GO:0001569, GO:0001701, GO:0005515, GO:0005525, GO:0005634, GO:0005737, GO:0005829, GO:0005886, GO:0005925, GO:0007165, GO:0007186, GO:0007188, GO:0007204, GO:0008360, GO:0016020, GO:0030154, GO:0030168, GO:0030334, GO:0042470, GO:0043065, GO:0046872, GO:0051056, GO:0070062, GO:0003924, GO:0031526, GO:0007266, GO:0031683, GO:0031584, GO:0007189, GO:0005834, GO:0031752, GO:0001664"/>
<entry key="744" type="xstring" value="GO:0001501, GO:0004222, GO:0005509, GO:0005576, GO:0006508, GO:0008270, GO:0022617, GO:0030154"/>
<entry key="745" type="xstring" value="GO:0002934, GO:0005515, GO:0005739, GO:0005794, GO:0005886, GO:0005887, GO:0007219, GO:0030057, GO:0034113, GO:0042981, GO:0045862, GO:0070268, GO:0072332, GO:0097186, GO:0097202, GO:0005911, GO:0098609"/>
<entry key="746" type="xstring" value="GO:0001533, GO:0002020, GO:0004869, GO:0005515, GO:0005615, GO:0005654, GO:0005737, GO:0005829, GO:0010466, GO:0010951, GO:0018149, GO:0030216, GO:0045861, GO:0070268, GO:0098609"/>
<entry key="747" type="xstring" value="GO:0005515, GO:0005634, GO:0005737, GO:0005829, GO:0005886, GO:0006661, GO:0007165, GO:0014069, GO:0016311, GO:0031901, GO:0034597, GO:0036092, GO:0043647, GO:0055038, GO:0016316"/>
<entry key="748" type="xstring" value="GO:0000287, GO:0000825, GO:0003824, GO:0005524, GO:0005829, GO:0007165, GO:0007596, GO:0016324, GO:0016787, GO:0016853, GO:0021915, GO:0032957, GO:0043647, GO:0047325, GO:0052725, GO:0052726, GO:0070266, GO:0005737, GO:0052746"/>
<entry key="749" type="xstring" value="GO:0005515, GO:0005737, GO:0005829, GO:0006021, GO:0006796, GO:0008934, GO:0042803, GO:0043647, GO:0046854, GO:0046855, GO:0046872, GO:0052832, GO:0052833, GO:0006020, GO:0007165"/>
<entry key="750" type="xstring" value="GO:0001726, GO:0004438, GO:0004721, GO:0004725, GO:0005515, GO:0005737, GO:0005770, GO:0005829, GO:0005886, GO:0006470, GO:0006661, GO:0008333, GO:0015031, GO:0019215, GO:0030017, GO:0030175, GO:0035091, GO:0035335, GO:0044088, GO:0045109, GO:0046856, GO:0048311, GO:0052629, GO:0070584, GO:1902902, GO:0016020, GO:0046716"/>
<entry key="751" type="xstring" value="GO:0005515, GO:0005829, GO:0006796, GO:0007165, GO:0043647, GO:0046854, GO:0046872, GO:0004441, GO:0046855"/>
<entry key="752" type="xstring" value="GO:0004438, GO:0004722, GO:0004725, GO:0005515, GO:0005737, GO:0005829, GO:0006470, GO:0006661, GO:0016020, GO:0016236, GO:0019898, GO:0019903, GO:0035335, GO:0042149, GO:0046856, GO:0046872, GO:0052629, GO:0060304, GO:1904562, GO:2000785, GO:0010506"/>
<entry key="753" type="xstring" value="GO:0001726, GO:0004438, GO:0004725, GO:0005515, GO:0005829, GO:0006661, GO:0016236, GO:0035335, GO:0048471"/>
<entry key="754" type="xstring" value="GO:0001525, GO:0001558, GO:0001568, GO:0001915, GO:0002859, GO:0003674, GO:0003779, GO:0005515, GO:0005516, GO:0005886, GO:0005887, GO:0005911, GO:0005912, GO:0006469, GO:0007155, GO:0007156, GO:0007229, GO:0009925, GO:0009986, GO:0010594, GO:0014066, GO:0015125, GO:0015721, GO:0016020, GO:0016021, GO:0016324, GO:0016328, GO:0016477, GO:0019900, GO:0019903, GO:0030054, GO:0030334, GO:0030658, GO:0030853, GO:0031005, GO:0031528, GO:0032692, GO:0032869, GO:0035579, GO:0035726, GO:0038016, GO:0038158, GO:0042058, GO:0042802, GO:0042803, GO:0043116, GO:0043312, GO:0043318, GO:0044319, GO:0045601, GO:0045717, GO:0046983, GO:0050860, GO:0050900, GO:0051055, GO:0060312, GO:0070062, GO:0070372, GO:0070821, GO:0090331, GO:0098742, GO:1901143, GO:1903385, GO:1903670, GO:1990782, GO:2000346, GO:2001214, GO:0042101"/>
<entry key="755" type="xstring" value="GO:0004030, GO:0005515, GO:0005737, GO:0005829, GO:0005886, GO:0006066, GO:0006068, GO:0006629, GO:0018477, GO:0018479, GO:0030148, GO:0030667, GO:0031982, GO:0034599, GO:0035579, GO:0043312, GO:0046185, GO:0055114, GO:0070062, GO:0004028"/>
<entry key="756" type="xstring" value="GO:0001666, GO:0001725, GO:0001938, GO:0002479, GO:0003106, GO:0005515, GO:0005634, GO:0005768, GO:0005789, GO:0005794, GO:0005886, GO:0005925, GO:0006801, GO:0006954, GO:0009055, GO:0014823, GO:0014895, GO:0016020, GO:0016324, GO:0017004, GO:0017124, GO:0020037, GO:0022900, GO:0030141, GO:0030307, GO:0030425, GO:0030670, GO:0031667, GO:0032755, GO:0032760, GO:0032930, GO:0033864, GO:0034137, GO:0034599, GO:0035579, GO:0042493, GO:0042554, GO:0043020, GO:0043025, GO:0043312, GO:0045087, GO:0045454, GO:0045730, GO:0046872, GO:0046982, GO:0048010, GO:0048661, GO:0050665, GO:0050766, GO:0051279, GO:0055114, GO:0070257, GO:0070555, GO:0070821, GO:0071260, GO:0071333, GO:0071356, GO:0071407, GO:0071480, GO:0097038, GO:1900426, GO:1903428, GO:1904044, GO:1904385, GO:1904845, GO:0016175"/>
<entry key="757" type="xstring" value="GO:0002765, GO:0005515, GO:0005654, GO:0005777, GO:0005794, GO:0005886, GO:0005887, GO:0007165, GO:0007267, GO:0008285, GO:0009897, GO:0019903, GO:0030246, GO:0032691, GO:0032717, GO:0032720, GO:0033691, GO:0035579, GO:0038023, GO:0043312, GO:0050714, GO:0050776, GO:0051926, GO:0070821, GO:0098609, GO:0150102, GO:1903615, GO:0007155"/>
<entry key="758" type="xstring" value="GO:0005515, GO:0005524, GO:0005886, GO:0016021, GO:0038083, GO:0042127, GO:0030154, GO:0031234, GO:0045087, GO:0004715, GO:0005102, GO:0007169"/>
<entry key="759" type="xstring" value="GO:0000188, GO:0003924, GO:0005096, GO:0005515, GO:0005829, GO:0005886, GO:0007186, GO:0008277, GO:0043547, GO:0005634, GO:0007165"/>
<entry key="760" type="xstring" value="GO:0001965, GO:0001975, GO:0003924, GO:0005096, GO:0005515, GO:0005516, GO:0005634, GO:0005730, GO:0005737, GO:0005739, GO:0005829, GO:0005886, GO:0007049, GO:0007186, GO:0007283, GO:0007420, GO:0008277, GO:0009898, GO:0010519, GO:0010614, GO:0010976, GO:0017148, GO:0030728, GO:0043005, GO:0043407, GO:0043547, GO:0043951, GO:0045471, GO:0045744, GO:0048487, GO:0050873, GO:0055119, GO:0060087, GO:0060135, GO:0060452, GO:0061052, GO:0140194, GO:1900924"/>
<entry key="761" type="xstring" value="GO:0000139, GO:0004222, GO:0005737, GO:0005789, GO:0008203, GO:0016021, GO:0030968, GO:0031293, GO:0034976, GO:0036500, GO:0045540, GO:0046872, GO:0051091, GO:0070977, GO:1990440, GO:1905897"/>
<entry key="762" type="xstring" value="GO:0001523, GO:0005515, GO:0005576, GO:0005615, GO:0005769, GO:0008289, GO:0010518, GO:0010898, GO:0010902, GO:0010916, GO:0016004, GO:0016042, GO:0032375, GO:0033344, GO:0033700, GO:0034361, GO:0034362, GO:0034363, GO:0034366, GO:0034370, GO:0034371, GO:0034372, GO:0034375, GO:0034378, GO:0034382, GO:0034384, GO:0042493, GO:0042627, GO:0042632, GO:0042953, GO:0043086, GO:0043274, GO:0043691, GO:0045723, GO:0045833, GO:0048261, GO:0051006, GO:0055102, GO:0060230, GO:0060697, GO:0070328"/>
<entry key="763" type="xstring" value="GO:0000122, GO:0000776, GO:0001102, GO:0001103, GO:0001701, GO:0002218, GO:0002230, GO:0002244, GO:0003677, GO:0003682, GO:0005515, GO:0005634, GO:0005654, GO:0005730, GO:0006260, GO:0006476, GO:0010971, GO:0016580, GO:0017053, GO:0019216, GO:0021895, GO:0030516, GO:0031937, GO:0034613, GO:0042754, GO:0043066, GO:0045652, GO:0045666, GO:0045892, GO:0045944, GO:0048511, GO:0051595, GO:0071333, GO:0140416, GO:1900181, GO:1901675, GO:2000678, GO:0003714, GO:0004407, GO:0016575, GO:0000118, GO:0000785"/>
<entry key="764" type="xstring" value="GO:0000122, GO:0000381, GO:0000976, GO:0000978, GO:0001227, GO:0001666, GO:0002931, GO:0003682, GO:0003700, GO:0005515, GO:0005634, GO:0005654, GO:0005737, GO:0005829, GO:0006355, GO:0008134, GO:0008285, GO:0010629, GO:0017053, GO:0032348, GO:0035019, GO:0035690, GO:0043065, GO:0043280, GO:0043922, GO:0045665, GO:0045666, GO:0045667, GO:0045892, GO:0045893, GO:0045955, GO:0046676, GO:0046872, GO:0050768, GO:0060379, GO:0070933, GO:0071257, GO:0071385, GO:0097150, GO:0099563, GO:1902459, GO:1903203, GO:1903204, GO:1903223, GO:2000065, GO:2000706, GO:2000740, GO:2000798, GO:0010468, GO:0045944"/>
<entry key="765" type="xstring" value="GO:0003677, GO:0003700, GO:0005515, GO:0005634, GO:0005654, GO:0005829, GO:0006915, GO:0016607, GO:0030154, GO:0043069, GO:0045892, GO:0045893, GO:0045944, GO:0046329, GO:0046872, GO:0046974, GO:0051567, GO:0051726, GO:0070828, GO:0071425, GO:0000118, GO:0006357, GO:0000978, GO:0001228"/>
<entry key="766" type="xstring" value="GO:0000820, GO:0003950, GO:0005515, GO:0005739, GO:0005743, GO:0005759, GO:0006471, GO:0006541, GO:0006974, GO:0007005, GO:0008270, GO:0010667, GO:0034983, GO:0046322, GO:0046676, GO:0046889, GO:0047708, GO:0061690, GO:0070403, GO:0071456, GO:0072350, GO:1903217, GO:1904182, GO:0034979"/>
<entry key="767" type="xstring" value="GO:0000784, GO:0000792, GO:0001666, GO:0001932, GO:0003677, GO:0005515, GO:0005634, GO:0005654, GO:0005730, GO:0005737, GO:0005829, GO:0006355, GO:0006606, GO:0006919, GO:0006977, GO:0007179, GO:0007182, GO:0008270, GO:0008285, GO:0008631, GO:0009411, GO:0010332, GO:0010522, GO:0010761, GO:0016032, GO:0016363, GO:0016525, GO:0016567, GO:0016605, GO:0030099, GO:0030155, GO:0030308, GO:0030578, GO:0031625, GO:0031901, GO:0032183, GO:0032206, GO:0032469, GO:0032691, GO:0032922, GO:0034097, GO:0042406, GO:0042752, GO:0042771, GO:0042803, GO:0043153, GO:0043161, GO:0045087, GO:0045165, GO:0045892, GO:0046332, GO:0048146, GO:0048384, GO:0051457, GO:0051607, GO:0060333, GO:0060444, GO:0065003, GO:0070059, GO:0071353, GO:0090398, GO:0097191, GO:0140037, GO:1901796, GO:1902187, GO:1990830, GO:2000059, GO:2000779, GO:2001238, GO:0000785, GO:0007050, GO:0008630, GO:0045893, GO:0004842"/>
<entry key="768" type="xstring" value="GO:0000086, GO:0004674, GO:0004722, GO:0005515, GO:0005634, GO:0005654, GO:0005829, GO:0006306, GO:0006342, GO:0006367, GO:0006468, GO:0006470, GO:0008285, GO:0009267, GO:0009314, GO:0009617, GO:0030330, GO:0035970, GO:0045814, GO:0046872, GO:0051019, GO:0106306, GO:0106307"/>
<entry key="769" type="xstring" value="GO:0001923, GO:0002322, GO:0005515, GO:0005886, GO:0005887, GO:0009897, GO:0016064, GO:0030449, GO:0032991, GO:0043552, GO:0045121, GO:0050776, GO:0050851, GO:0050853, GO:0050855, GO:0050864, GO:0051281, GO:0051897, GO:0070062"/>
<entry key="770" type="xstring" value="GO:0000139, GO:0003835, GO:0005515, GO:0005576, GO:0006054, GO:0006959, GO:0008373, GO:0016021, GO:0016266, GO:0018279, GO:0032580, GO:0042803, GO:0097503"/>
<entry key="771" type="xstring" value="GO:0000086, GO:0000922, GO:0002027, GO:0005509, GO:0005513, GO:0005515, GO:0005634, GO:0005737, GO:0005813, GO:0005876, GO:0005886, GO:0007186, GO:0008076, GO:0008179, GO:0010800, GO:0010801, GO:0010856, GO:0010880, GO:0010881, GO:0019855, GO:0019901, GO:0019904, GO:0021762, GO:0030017, GO:0031432, GO:0031954, GO:0031982, GO:0031997, GO:0032465, GO:0032516, GO:0032991, GO:0034704, GO:0035307, GO:0043209, GO:0043388, GO:0043539, GO:0044325, GO:0051343, GO:0051592, GO:0055117, GO:0060315, GO:0060316, GO:0071902, GO:0072542, GO:0097718, GO:1901844, GO:1902494, GO:0019722, GO:0030234, GO:0000226"/>
<entry key="772" type="xstring" value="GO:0003062, GO:0005515, GO:0005634, GO:0005739, GO:0005829, GO:0010628, GO:0010750, GO:0030018, GO:0033017, GO:0042383, GO:0045428, GO:0045429, GO:0048471, GO:0050998, GO:0050999, GO:0051000, GO:0060307, GO:0098901, GO:0098974, GO:0098978, GO:1901381, GO:1901841, GO:1902261, GO:1902514, GO:1903762, GO:2000170, GO:0005901, GO:0030315, GO:0031965, GO:1902937, GO:1990454"/>
<entry key="773" type="xstring" value="GO:0000122, GO:0000209, GO:0003254, GO:0004842, GO:0005515, GO:0005654, GO:0005771, GO:0005794, GO:0005829, GO:0006511, GO:0006814, GO:0006883, GO:0007588, GO:0010038, GO:0015459, GO:0016567, GO:0017080, GO:0019058, GO:0019870, GO:0019871, GO:0030104, GO:0031647, GO:0034220, GO:0034765, GO:0042176, GO:0042391, GO:0043161, GO:0044325, GO:0045807, GO:0060306, GO:0070062, GO:0070936, GO:0086005, GO:1901016, GO:1901017, GO:1901380, GO:1902306, GO:1903861, GO:2000009, GO:2000650, GO:2001288, GO:0005886, GO:0061630, GO:0045732, GO:0005737, GO:0048814"/>
<entry key="774" type="xstring" value="GO:0000050, GO:0000122, GO:0000790, GO:0000976, GO:0000978, GO:0000981, GO:0001228, GO:0001889, GO:0001892, GO:0003677, GO:0003682, GO:0003700, GO:0005515, GO:0005634, GO:0005654, GO:0005667, GO:0005730, GO:0006091, GO:0006355, GO:0007005, GO:0007219, GO:0008134, GO:0008203, GO:0008285, GO:0016032, GO:0019221, GO:0019900, GO:0030099, GO:0030225, GO:0030324, GO:0030851, GO:0032436, GO:0042593, GO:0042803, GO:0043032, GO:0043231, GO:0045444, GO:0045600, GO:0045669, GO:0045736, GO:0045892, GO:0045944, GO:0045945, GO:0048469, GO:0048839, GO:0050729, GO:0050872, GO:0050873, GO:0055088, GO:0070102, GO:0071285, GO:0071356, GO:0071407, GO:0090575, GO:0006357"/>
<entry key="775" type="xstring" value="GO:0002040, GO:0004843, GO:0005515, GO:0005737, GO:0005829, GO:0008234, GO:0010803, GO:0016055, GO:0016567, GO:0032088, GO:0045087, GO:0050728, GO:0060828, GO:0070431, GO:1990108, GO:0071797"/>
<entry key="776" type="xstring" value="GO:0003677, GO:0003724, GO:0003725, GO:0003727, GO:0005515, GO:0005524, GO:0005634, GO:0005829, GO:0008270, GO:0009597, GO:0009615, GO:0016032, GO:0016579, GO:0016925, GO:0032480, GO:0032727, GO:0032728, GO:0032755, GO:0032760, GO:0034344, GO:0039528, GO:0039530, GO:0042802, GO:0043021, GO:0045087, GO:0051607, GO:0060760, GO:0071360, GO:0005737"/>
<entry key="777" type="xstring" value="GO:0000209, GO:0004842, GO:0005515, GO:0005737, GO:0005829, GO:0010494, GO:0010994, GO:0016567, GO:0032480, GO:0032728, GO:0039529, GO:0039552, GO:0042802, GO:0043021, GO:0045087, GO:0045088, GO:0046872, GO:0051260, GO:0061630, GO:0070534, GO:0140374, GO:1990904"/>
<entry key="778" type="xstring" value="GO:0000244, GO:0000375, GO:0000398, GO:0003723, GO:0005515, GO:0005634, GO:0005654, GO:0006397, GO:0006508, GO:0008380, GO:0016020, GO:0016607, GO:0046540, GO:0070122, GO:0070530, GO:0071005, GO:0071006, GO:0071007, GO:0071013, GO:0071222, GO:0071356, GO:0008237, GO:0030620, GO:0017070, GO:0097157, GO:0005682, GO:0030619, GO:0030623"/>
<entry key="779" type="xstring" value="GO:0000139, GO:0006486, GO:0008373, GO:0009312, GO:0016021, GO:0097503, GO:0001665"/>
<entry key="780" type="xstring" value="GO:0000139, GO:0003836, GO:0006054, GO:0006464, GO:0006468, GO:0006487, GO:0010706, GO:0016020, GO:0016021, GO:0016266, GO:0018146, GO:0032588, GO:0070062, GO:0097503, GO:1990675, GO:1990676, GO:1990743"/>
<entry key="781" type="xstring" value="GO:0000139, GO:0004653, GO:0016021, GO:0016266, GO:0018242, GO:0018243, GO:0030246, GO:0046872, GO:0005794"/>
<entry key="782" type="xstring" value="GO:0000139, GO:0004653, GO:0005509, GO:0005794, GO:0005975, GO:0008543, GO:0016020, GO:0016021, GO:0016266, GO:0018242, GO:0018243, GO:0030145, GO:0030246, GO:0032580, GO:0048471, GO:0070062"/>
<entry key="783" type="xstring" value="GO:0002039, GO:0002244, GO:0002931, GO:0003009, GO:0003723, GO:0005515, GO:0005525, GO:0005576, GO:0005634, GO:0005737, GO:0005829, GO:0005886, GO:0006414, GO:0007568, GO:0008097, GO:0014009, GO:0016020, GO:0016235, GO:0019901, GO:0032355, GO:0034774, GO:0034976, GO:0035914, GO:0042493, GO:0042542, GO:0042788, GO:0043312, GO:0045121, GO:0045296, GO:0045471, GO:0045727, GO:0051015, GO:0051593, GO:0070062, GO:1904813, GO:1990416, GO:1990904, GO:2000767, GO:0043022, GO:0003924, GO:0003746"/>
<entry key="784" type="xstring" value="GO:0003674, GO:0005515, GO:0005783, GO:0005789, GO:0006986, GO:0016020, GO:0016021, GO:0016567, GO:0030433, GO:0030970, GO:0031396, GO:0032469, GO:0034976, GO:0036499, GO:0043154, GO:0044325, GO:1902236, GO:1903071, GO:1990037, GO:1990756, GO:2001243, GO:0006511, GO:1903069, GO:0030968"/>
<entry key="785" type="xstring" value="GO:0001659, GO:0005515, GO:0005737, GO:0005886, GO:0009590, GO:0048840, GO:0070062, GO:0055114, GO:0043020, GO:0042554, GO:0006952, GO:0016175"/>
<entry key="786" type="xstring" value="GO:0002479, GO:0005515, GO:0005791, GO:0005794, GO:0005829, GO:0005886, GO:0006612, GO:0006801, GO:0006915, GO:0006968, GO:0009055, GO:0014068, GO:0016020, GO:0016175, GO:0017124, GO:0019898, GO:0022900, GO:0030425, GO:0032010, GO:0034599, GO:0034614, GO:0035091, GO:0042554, GO:0043020, GO:0043025, GO:0043325, GO:0045087, GO:0045454, GO:0045730, GO:0045741, GO:0045893, GO:0046330, GO:0048010, GO:0071276, GO:1900745, GO:0032266, GO:0016176, GO:0005737"/>
<entry key="787" type="xstring" value="GO:0001669, GO:0002479, GO:0005515, GO:0005730, GO:0005829, GO:0006801, GO:0006909, GO:0006968, GO:0008022, GO:0009055, GO:0016020, GO:0016175, GO:0022900, GO:0032010, GO:0034599, GO:0042554, GO:0043020, GO:0043085, GO:0045087, GO:0045454, GO:0045730, GO:0048010, GO:0055114, GO:0048365, GO:0016176"/>
<entry key="788" type="xstring" value="GO:0000139, GO:0001525, GO:0005515, GO:0005737, GO:0005794, GO:0005829, GO:0005886, GO:0008284, GO:0010628, GO:0010629, GO:0019901, GO:0030335, GO:0032874, GO:0033138, GO:0036481, GO:0042542, GO:0042803, GO:0043066, GO:0043406, GO:0044319, GO:0045747, GO:0047485, GO:0050821, GO:0051683, GO:0070062, GO:0071902, GO:0090051, GO:0090168, GO:0090316, GO:1903588, GO:1990830, GO:0035023, GO:0043149, GO:0090443, GO:1903358"/>
<entry key="789" type="xstring" value="GO:0000079, GO:0000790, GO:0001738, GO:0001895, GO:0005200, GO:0005515, GO:0005524, GO:0005615, GO:0005634, GO:0005654, GO:0005737, GO:0005829, GO:0005856, GO:0005886, GO:0005911, GO:0005912, GO:0005925, GO:0007163, GO:0015629, GO:0016020, GO:0016579, GO:0019894, GO:0019901, GO:0021762, GO:0022898, GO:0030027, GO:0030957, GO:0031982, GO:0032091, GO:0032991, GO:0034329, GO:0034333, GO:0035267, GO:0035633, GO:0036464, GO:0038096, GO:0042802, GO:0043044, GO:0043296, GO:0045176, GO:0045815, GO:0048013, GO:0048156, GO:0048870, GO:0050998, GO:0051621, GO:0051623, GO:0061024, GO:0070062, GO:0070160, GO:0070527, GO:0071896, GO:0072562, GO:0072749, GO:0097433, GO:0098793, GO:0098871, GO:0098973, GO:0098974, GO:0098978, GO:0150111, GO:1903076, GO:1990904, GO:0031492, GO:0007409, GO:0030424, GO:0045202, GO:0005884"/>
<entry key="790" type="xstring" value="GO:0000086, GO:0001701, GO:0005515, GO:0005813, GO:0005829, GO:0007077, GO:0015630, GO:0016020, GO:0040008, GO:0043029, GO:0045296, GO:0048538, GO:0051301, GO:0051726, GO:0005737, GO:0016538, GO:0000079, GO:0000307, GO:0005634, GO:0044772"/>
<entry key="791" type="xstring" value="GO:0000278, GO:0005515, GO:0005634, GO:0005654, GO:0005819, GO:0005829, GO:0006915, GO:0007020, GO:0007026, GO:0010389, GO:0015630, GO:0019901, GO:0032147, GO:0043203, GO:0045171, GO:0051301, GO:0060236, GO:0061676, GO:0072686, GO:0090307, GO:1901796, GO:0000922, GO:0030295, GO:0008017, GO:0005880"/>
<entry key="792" type="xstring" value="GO:0005347, GO:0005515, GO:0005634, GO:0005739, GO:0005743, GO:0015217, GO:0015228, GO:0015866, GO:0015867, GO:0016021, GO:0035349, GO:0043262, GO:0080121, GO:0080122"/>
<entry key="793" type="xstring" value="GO:0000122, GO:0005102, GO:0005123, GO:0005125, GO:0005164, GO:0005515, GO:0005576, GO:0005615, GO:0005634, GO:0005886, GO:0005887, GO:0005901, GO:0006915, GO:0006919, GO:0006925, GO:0007165, GO:0007267, GO:0008284, GO:0008625, GO:0009897, GO:0016525, GO:0019221, GO:0030644, GO:0032496, GO:0043065, GO:0043123, GO:0043202, GO:0043525, GO:0045742, GO:0046666, GO:0048388, GO:0048471, GO:0060205, GO:0070062, GO:0070231, GO:0070266, GO:0070848, GO:0071346, GO:0097190, GO:0097191, GO:0097527, GO:1902041, GO:1902042, GO:1903514, GO:2000353"/>
<entry key="794" type="xstring" value="GO:0005515, GO:0005829, GO:0007005, GO:0007249, GO:0007420, GO:0010803, GO:0014069, GO:0030262, GO:0030425, GO:0031424, GO:0031593, GO:0042802, GO:0043123, GO:0044877, GO:0046872, GO:0050728, GO:0071797, GO:0097039, GO:2000348, GO:0000151, GO:0043161, GO:0043130, GO:0004842"/>
<entry key="795" type="xstring" value="GO:0002020, GO:0004888, GO:0004908, GO:0004909, GO:0005161, GO:0005515, GO:0005576, GO:0005886, GO:0005887, GO:0006954, GO:0006955, GO:0007166, GO:0009897, GO:0016020, GO:0019221, GO:0032729, GO:0050135, GO:0061809, GO:0070498, GO:0070555, GO:2000391, GO:2000556, GO:2000661, GO:0019966, GO:0050727"/>
<entry key="796" type="xstring" value="GO:0004197, GO:0005515, GO:0005829, GO:0006508, GO:0007166, GO:0031265, GO:0031625, GO:0035877, GO:0042981, GO:0043123, GO:0097190, GO:0097194, GO:0097199, GO:0097342, GO:0006915, GO:0006919, GO:0097200, GO:0097153, GO:0005737"/>
<entry key="797" type="xstring" value="GO:0001822, GO:0001916, GO:0002020, GO:0002821, GO:0005164, GO:0005515, GO:0005634, GO:0005737, GO:0005829, GO:0005886, GO:0006915, GO:0006919, GO:0007166, GO:0008625, GO:0016032, GO:0031264, GO:0031265, GO:0032729, GO:0032757, GO:0032760, GO:0032813, GO:0033077, GO:0033612, GO:0034138, GO:0035666, GO:0035877, GO:0036462, GO:0042104, GO:0042802, GO:0043005, GO:0043029, GO:0043065, GO:0043123, GO:0043278, GO:0044297, GO:0044877, GO:0045087, GO:0045121, GO:0045651, GO:0045862, GO:0045944, GO:0048148, GO:0048535, GO:0048536, GO:0048538, GO:0051607, GO:0060340, GO:0060546, GO:0070236, GO:0071260, GO:0071550, GO:0089720, GO:0097049, GO:0097190, GO:0097191, GO:0097192, GO:0097202, GO:0097342, GO:0097527, GO:1902041, GO:1902042, GO:2000454, GO:2001238, GO:0005123"/>
<entry key="798" type="xstring" value="GO:0002020, GO:0005123, GO:0005515, GO:0005737, GO:0005829, GO:0006508, GO:0006915, GO:0007519, GO:0008047, GO:0009617, GO:0010667, GO:0010976, GO:0014732, GO:0014842, GO:0014866, GO:0016032, GO:0016504, GO:0031264, GO:0031265, GO:0032869, GO:0033574, GO:0042060, GO:0043066, GO:0043123, GO:0043154, GO:0043403, GO:0044877, GO:0045121, GO:0051092, GO:0060544, GO:0060546, GO:0070374, GO:0071364, GO:0071392, GO:0071456, GO:0071549, GO:0071732, GO:0072126, GO:0097190, GO:0097194, GO:0097342, GO:1901740, GO:1902041, GO:1902042, GO:1903055, GO:1903427, GO:1903845, GO:1903944, GO:2000347, GO:2001237, GO:0097199, GO:0006919, GO:0097200, GO:0097153"/>
<entry key="799" type="xstring" value="GO:0000137, GO:0000139, GO:0001786, GO:0001932, GO:0001958, GO:0002244, GO:0002685, GO:0003433, GO:0004767, GO:0005515, GO:0005576, GO:0005886, GO:0006672, GO:0006684, GO:0006685, GO:0006687, GO:0015774, GO:0030072, GO:0030282, GO:0030509, GO:0032963, GO:0035264, GO:0042802, GO:0043491, GO:0045840, GO:0046872, GO:0048008, GO:0048286, GO:0048661, GO:0061035, GO:0061751, GO:0070300, GO:0070301, GO:0070314, GO:0071286, GO:0071356, GO:0071461, GO:0071897, GO:0085029, GO:0090520, GO:0097187, GO:0098868, GO:0140014, GO:0140052, GO:1900126, GO:1901653, GO:1903543, GO:2000304, GO:0005737, GO:0004620"/>
<entry key="800" type="xstring" value="GO:0000775, GO:0001934, GO:0002039, GO:0003713, GO:0003714, GO:0005515, GO:0005634, GO:0005654, GO:0005730, GO:0005829, GO:0006334, GO:0006338, GO:0006355, GO:0007257, GO:0008625, GO:0016032, GO:0016604, GO:0016605, GO:0019899, GO:0019901, GO:0030295, GO:0030521, GO:0031072, GO:0031396, GO:0031625, GO:0034605, GO:0034620, GO:0042393, GO:0045860, GO:0045892, GO:0047485, GO:0050681, GO:0071276, GO:0071280, GO:0072738, GO:0140037, GO:0140416, GO:1901216, GO:1903508, GO:1903936, GO:0008134, GO:0042981"/>
<entry key="801" type="xstring" value="GO:0001934, GO:0005515, GO:0005737, GO:0005886, GO:0005887, GO:0006874, GO:0009986, GO:0019899, GO:0019904, GO:0023035, GO:0030168, GO:0031625, GO:0033209, GO:0033590, GO:0035631, GO:0036018, GO:0038023, GO:0042100, GO:0042531, GO:0043025, GO:0043123, GO:0043196, GO:0043231, GO:0043406, GO:0043491, GO:0043536, GO:0043547, GO:0045766, GO:0045944, GO:0050776, GO:0051092, GO:0065003, GO:0070062, GO:0071222, GO:0071260, GO:0090037, GO:1901652, GO:2000353, GO:0003823, GO:0048304, GO:0030890, GO:0032735, GO:0009897, GO:0002768, GO:0006954, GO:0071356, GO:0042113, GO:0051607, GO:0071347, GO:0042832, GO:0034341, GO:0051023, GO:0035666"/>
<entry key="802" type="xstring" value="GO:0001934, GO:0005515, GO:0005516, GO:0005829, GO:0005886, GO:0006915, GO:0006919, GO:0006955, GO:0007165, GO:0009986, GO:0016021, GO:0016604, GO:0019900, GO:0031264, GO:0031265, GO:0032872, GO:0033209, GO:0034198, GO:0036337, GO:0038023, GO:0042802, GO:0042981, GO:0043065, GO:0045121, GO:0065003, GO:0070062, GO:0071260, GO:0071455, GO:0097190, GO:0097191, GO:0097527, GO:1902041, GO:1902042, GO:2001235, GO:2001269, GO:0005031, GO:0006924, GO:0043066, GO:0009897, GO:0097049, GO:0097192"/>
<entry key="803" type="xstring" value="GO:0000151, GO:0000187, GO:0000922, GO:0002223, GO:0002479, GO:0002756, GO:0005515, GO:0005634, GO:0005654, GO:0005737, GO:0005829, GO:0006915, GO:0006954, GO:0006955, GO:0006974, GO:0007249, GO:0007254, GO:0008385, GO:0009615, GO:0010803, GO:0016032, GO:0016239, GO:0016579, GO:0019904, GO:0031625, GO:0032991, GO:0035666, GO:0038095, GO:0042802, GO:0042803, GO:0042975, GO:0043123, GO:0043276, GO:0044877, GO:0045087, GO:0045944, GO:0046872, GO:0046982, GO:0050852, GO:0051092, GO:0051403, GO:0051650, GO:0065003, GO:0070423, GO:0070498, GO:0072686, GO:1901215, GO:1990450, GO:1990459, GO:0070530, GO:0043122"/>
<entry key="804" type="xstring" value="GO:0001836, GO:0005123, GO:0005515, GO:0005741, GO:0005829, GO:0006626, GO:0008625, GO:0010918, GO:0016020, GO:0031334, GO:0031625, GO:0032592, GO:0042127, GO:0042770, GO:0042775, GO:0042981, GO:0043065, GO:0043066, GO:0051402, GO:0065003, GO:0090150, GO:0090200, GO:0097284, GO:0097345, GO:1900740, GO:1901030, GO:1902230, GO:2000045, GO:2000271, GO:2001238, GO:2001244, GO:0006919, GO:0005739, GO:0008637"/>
<entry key="805" type="xstring" value="GO:0005515, GO:0005524, GO:0005737, GO:0005829, GO:0006771, GO:0006915, GO:0008531, GO:0009231, GO:0009398, GO:0016310, GO:0033864, GO:0046872, GO:0072593, GO:0005739"/>
<entry key="806" type="xstring" value="GO:0000187, GO:0002223, GO:0002755, GO:0005515, GO:0005654, GO:0005829, GO:0005886, GO:0007249, GO:0007254, GO:0007507, GO:0010008, GO:0010507, GO:0032496, GO:0038095, GO:0043123, GO:0045860, GO:0046872, GO:0050852, GO:0051092, GO:0070423, GO:0070498, GO:0070530"/>
<entry key="807" type="xstring" value="GO:0000278, GO:0000775, GO:0000785, GO:0000800, GO:0003682, GO:0003777, GO:0005515, GO:0005524, GO:0005654, GO:0005694, GO:0005829, GO:0006275, GO:0006281, GO:0007062, GO:0008278, GO:0016363, GO:0019827, GO:0030893, GO:0034991, GO:0036033, GO:0046982, GO:0048487, GO:0051301, GO:0051321, GO:0070840, GO:0090307, GO:0097431"/>
<entry key="808" type="xstring" value="GO:0000086, GO:0000132, GO:0000776, GO:0000777, GO:0001764, GO:0005515, GO:0005813, GO:0005829, GO:0005874, GO:0007405, GO:0008017, GO:0010389, GO:0016020, GO:0019904, GO:0021987, GO:0031616, GO:0032154, GO:0042802, GO:0045202, GO:0051298, GO:0051301, GO:0051303, GO:0097711, GO:2000574, GO:0005871, GO:0016477, GO:0007100, GO:0047496, GO:0007059, GO:0007020, GO:0051642"/>
<entry key="809" type="xstring" value="GO:0000159, GO:0005515, GO:0019888, GO:0043666, GO:0005829, GO:0070262"/>
<entry key="810" type="xstring" value="GO:0000776, GO:0000777, GO:0001764, GO:0001833, GO:0005515, GO:0005635, GO:0005819, GO:0005829, GO:0005874, GO:0006508, GO:0007059, GO:0008021, GO:0008090, GO:0008286, GO:0021799, GO:0021955, GO:0031252, GO:0032418, GO:0033157, GO:0042802, GO:0043014, GO:0043203, GO:0043547, GO:0044877, GO:0045773, GO:0048487, GO:0048680, GO:0051081, GO:0060052, GO:0060053, GO:0070012, GO:0090630, GO:0090724, GO:1900029, GO:1904115, GO:1990138, GO:2000574, GO:0005871, GO:0000132, GO:0051642, GO:0047496, GO:0007100, GO:0007020, GO:0010975, GO:0016477, GO:0008017, GO:0005813, GO:0051303"/>
<entry key="811" type="xstring" value="GO:0000086, GO:0000776, GO:0000777, GO:0000922, GO:0005515, GO:0005730, GO:0005737, GO:0005813, GO:0005829, GO:0005886, GO:0007019, GO:0007051, GO:0007098, GO:0008017, GO:0010389, GO:0016020, GO:0030951, GO:0032991, GO:0043021, GO:0045296, GO:0046785, GO:0050658, GO:0051301, GO:0090063, GO:0097711, GO:0000930, GO:0015630, GO:0035371, GO:0007052, GO:0051298, GO:0061863"/>
<entry key="812" type="xstring" value="GO:0000070, GO:0000212, GO:0000281, GO:0003824, GO:0005515, GO:0005813, GO:0005829, GO:0006508, GO:0006915, GO:0008234, GO:0040001, GO:0045143, GO:0045842, GO:0045875, GO:0072686, GO:0005737, GO:0005634, GO:0051307, GO:0004197"/>
<entry key="813" type="xstring" value="GO:0000159, GO:0005509, GO:0005515, GO:0006470, GO:0043666, GO:0061053, GO:0019888"/>
<entry key="814" type="xstring" value="GO:0004133, GO:0004134, GO:0004135, GO:0005515, GO:0005576, GO:0005634, GO:0005737, GO:0005829, GO:0005978, GO:0005980, GO:0007584, GO:0016234, GO:0016529, GO:0030247, GO:0031593, GO:0034774, GO:0043033, GO:0043312, GO:0051384, GO:0102500, GO:1904813"/>
<entry key="815" type="xstring" value="GO:0004373, GO:0005737, GO:0005829, GO:0005856, GO:0005938, GO:0005978, GO:0006091, GO:0009749, GO:0030864, GO:0043265, GO:0061547"/>
<entry key="816" type="xstring" value="GO:0003983, GO:0005515, GO:0005536, GO:0005634, GO:0005829, GO:0005978, GO:0006011, GO:0006065, GO:0007420, GO:0019255, GO:0032557, GO:0042802, GO:0046872, GO:0070062, GO:0005977, GO:0005737"/>
<entry key="817" type="xstring" value="GO:0003872, GO:0005515, GO:0005524, GO:0005634, GO:0005829, GO:0005945, GO:0006002, GO:0006096, GO:0008022, GO:0016324, GO:0019900, GO:0042802, GO:0045944, GO:0046716, GO:0046872, GO:0061615, GO:0061621, GO:0070061, GO:0030388, GO:0016020, GO:0048029, GO:0070095, GO:0016208"/>
<entry key="818" type="xstring" value="GO:0005515, GO:0005829, GO:0010033, GO:0032036, GO:0032264, GO:0042802, GO:0043101, GO:0046872, GO:0006188, GO:0046033, GO:0003876"/>
<entry key="819" type="xstring" value="GO:0004518, GO:0005783, GO:0005789, GO:0007605, GO:0009880, GO:0009948, GO:0015031, GO:0015798, GO:0016021, GO:0016255, GO:0016788, GO:0021871, GO:0042578, GO:0050185, GO:0090305, GO:1902953, GO:0006888, GO:0006505"/>
<entry key="820" type="xstring" value="GO:0005515, GO:0005789, GO:0006508, GO:0006621, GO:0015631, GO:0016020, GO:0016255, GO:0042765, GO:0065003, GO:0003923, GO:0034235"/>
<entry key="821" type="xstring" value="GO:0005515, GO:0005524, GO:0005576, GO:0005886, GO:0008150, GO:0018108, GO:0048013, GO:0043005, GO:0004714, GO:0007411, GO:0005005, GO:0043235, GO:0007169, GO:0033674, GO:0007275, GO:0005887"/>
<entry key="822" type="xstring" value="GO:0005515, GO:0005524, GO:0030983, GO:0007131, GO:0000710, GO:0000228, GO:0008094"/>
<entry key="823" type="xstring" value="GO:0000079, GO:0000082, GO:0004722, GO:0004725, GO:0005515, GO:0005829, GO:0007050, GO:0008138, GO:0008285, GO:0035335, GO:0048471, GO:0106306, GO:0106307, GO:0005737"/>
<entry key="824" type="xstring" value="GO:0001937, GO:0002576, GO:0005515, GO:0005543, GO:0005576, GO:0005615, GO:0006641, GO:0007597, GO:0008201, GO:0008289, GO:0009986, GO:0010596, GO:0016525, GO:0030194, GO:0030195, GO:0031089, GO:0031639, GO:0033033, GO:0034197, GO:0034361, GO:0034364, GO:0034392, GO:0042627, GO:0042802, GO:0051006, GO:0051917, GO:0051918, GO:0060230, GO:0062023, GO:0070062"/>
<entry key="825" type="xstring" value="GO:0001525, GO:0002576, GO:0002839, GO:0004869, GO:0005102, GO:0005515, GO:0005576, GO:0005886, GO:0006935, GO:0007162, GO:0008201, GO:0008270, GO:0008285, GO:0009986, GO:0010468, GO:0010543, GO:0010593, GO:0016525, GO:0019865, GO:0020037, GO:0030168, GO:0030193, GO:0030308, GO:0031093, GO:0032956, GO:0033629, GO:0042730, GO:0043065, GO:0043254, GO:0043395, GO:0043537, GO:0046872, GO:0050730, GO:0050832, GO:0051838, GO:0051894, GO:0061844, GO:0062023, GO:0070062, GO:0072562, GO:1900747, GO:2000504, GO:2001027, GO:0051918, GO:0015886, GO:0004866, GO:0004867, GO:0036019, GO:0010951"/>
<entry key="826" type="xstring" value="GO:0001503, GO:0001525, GO:0001938, GO:0001960, GO:0002020, GO:0002063, GO:0002576, GO:0002828, GO:0003416, GO:0005134, GO:0005201, GO:0005515, GO:0005576, GO:0006357, GO:0006954, GO:0007165, GO:0008022, GO:0010466, GO:0019899, GO:0030502, GO:0031012, GO:0031089, GO:0031214, GO:0043123, GO:0043236, GO:0045766, GO:0062023, GO:0070062, GO:2000404, GO:0005615, GO:0030500"/>
<entry key="827" type="xstring" value="GO:0000122, GO:0003677, GO:0003725, GO:0004386, GO:0004521, GO:0004525, GO:0005515, GO:0005524, GO:0005793, GO:0005829, GO:0010586, GO:0010626, GO:0010629, GO:0014040, GO:0016442, GO:0019904, GO:0021675, GO:0030422, GO:0030423, GO:0030425, GO:0030426, GO:0031054, GO:0031643, GO:0032290, GO:0032720, GO:0033167, GO:0033168, GO:0035087, GO:0035148, GO:0035196, GO:0035197, GO:0035280, GO:0036404, GO:0038061, GO:0046872, GO:0048471, GO:0048812, GO:0070062, GO:0070578, GO:0070883, GO:0090502, GO:0090501, GO:0003723, GO:0004530, GO:0005737, GO:0006309, GO:0005634"/>
<entry key="828" type="xstring" value="GO:0003857, GO:0005654, GO:0005737, GO:0005739, GO:0005759, GO:0006635, GO:0014823, GO:0016740, GO:0032868, GO:0042493, GO:0042802, GO:0046676, GO:0050796, GO:0070403, GO:0120162"/>
<entry key="829" type="xstring" value="GO:0000062, GO:0003988, GO:0005102, GO:0005515, GO:0005654, GO:0005739, GO:0005777, GO:0005782, GO:0005829, GO:0006625, GO:0006635, GO:0006699, GO:0008206, GO:0015485, GO:0016020, GO:0032385, GO:0032991, GO:0033540, GO:0033814, GO:0036042, GO:0036109, GO:0043231, GO:0050632, GO:0050633, GO:0070538, GO:1901373, GO:0015914, GO:0032934, GO:0006694"/>
<entry key="830" type="xstring" value="GO:0000172, GO:0001682, GO:0003723, GO:0005515, GO:0005615, GO:0005654, GO:0005655, GO:0005730, GO:0016078, GO:0030681, GO:0033204, GO:0004526, GO:0008033, GO:0090502"/>
<entry key="831" type="xstring" value="GO:0001530, GO:0003723, GO:0004525, GO:0005515, GO:0005654, GO:0005730, GO:0010586, GO:0010628, GO:0014069, GO:0016075, GO:0017151, GO:0031053, GO:0042254, GO:0042803, GO:0045589, GO:0046332, GO:0046872, GO:0050727, GO:0050829, GO:0050830, GO:0070412, GO:0070877, GO:0070878, GO:0090502, GO:2000628, GO:0005634, GO:0030422, GO:0003725, GO:0031054, GO:0006396"/>
<entry key="832" type="xstring" value="GO:0000340, GO:0000932, GO:0000993, GO:0001046, GO:0003723, GO:0003725, GO:0003727, GO:0003743, GO:0004521, GO:0005515, GO:0005634, GO:0005654, GO:0005737, GO:0005829, GO:0005844, GO:0005845, GO:0006412, GO:0006413, GO:0007223, GO:0008022, GO:0009791, GO:0010501, GO:0010586, GO:0010628, GO:0010629, GO:0016020, GO:0016442, GO:0030054, GO:0030422, GO:0030425, GO:0031047, GO:0031054, GO:0035087, GO:0035194, GO:0035196, GO:0035197, GO:0035198, GO:0035278, GO:0035279, GO:0035280, GO:0042985, GO:0045766, GO:0045944, GO:0045947, GO:0045975, GO:0046872, GO:0060213, GO:0060964, GO:0070062, GO:0070551, GO:0070578, GO:0090502, GO:0090624, GO:0090625, GO:0098808, GO:1900153, GO:1901165, GO:1905618, GO:1990904"/>
<entry key="833" type="xstring" value="GO:0003725, GO:0005515, GO:0005654, GO:0005737, GO:0005829, GO:0006469, GO:0007286, GO:0007338, GO:0010586, GO:0016442, GO:0016604, GO:0019899, GO:0030422, GO:0030423, GO:0031054, GO:0035087, GO:0035196, GO:0035197, GO:0035198, GO:0035264, GO:0035280, GO:0036002, GO:0042802, GO:0042803, GO:0043403, GO:0045070, GO:0045727, GO:0046782, GO:0047485, GO:0048471, GO:0050689, GO:0051149, GO:0061351, GO:0070578, GO:0070883, GO:0090065, GO:1903798"/>
<entry key="834" type="xstring" value="GO:0003723, GO:0003725, GO:0005515, GO:0005654, GO:0005737, GO:0005829, GO:0006468, GO:0006955, GO:0008047, GO:0008285, GO:0009615, GO:0010586, GO:0016020, GO:0016032, GO:0019899, GO:0030422, GO:0031054, GO:0034599, GO:0035196, GO:0042473, GO:0042474, GO:0042802, GO:0042803, GO:0043085, GO:0048471, GO:0048705, GO:0050821, GO:0070578, GO:0070883, GO:2001244"/>
<entry key="835" type="xstring" value="GO:0003723, GO:0003985, GO:0003986, GO:0003988, GO:0005515, GO:0005739, GO:0005759, GO:0006635, GO:0006695, GO:0016290, GO:0047617, GO:0071456, GO:0102991, GO:1901029, GO:1902109"/>
<entry key="836" type="xstring" value="GO:0003725, GO:0005515, GO:0005634, GO:0005654, GO:0005730, GO:0005737, GO:0010586, GO:0020037, GO:0031053, GO:0042802, GO:0042803, GO:0046872, GO:0070877, GO:0070878, GO:0090502, GO:0004525"/>
<entry key="837" type="xstring" value="GO:0000902, GO:0002042, GO:0002092, GO:0003257, GO:0003337, GO:0005125, GO:0005515, GO:0005615, GO:0006915, GO:0007165, GO:0007171, GO:0007267, GO:0008284, GO:0009954, GO:0009986, GO:0010717, GO:0016015, GO:0030199, GO:0030297, GO:0030308, GO:0030326, GO:0030502, GO:0030514, GO:0032331, GO:0033689, GO:0036122, GO:0042803, GO:0043066, GO:0043184, GO:0045668, GO:0045766, GO:0045892, GO:0045944, GO:0046851, GO:0048018, GO:0048263, GO:0051092, GO:0051893, GO:0051973, GO:0060173, GO:0060394, GO:0060676, GO:0061098, GO:0062023, GO:0090027, GO:0090090, GO:0090190, GO:0090291, GO:1900086, GO:1900155, GO:1900158, GO:1901224, GO:2000273, GO:2000727, GO:0032872, GO:0072331, GO:0038098, GO:0009887"/>
<entry key="838" type="xstring" value="GO:0000165, GO:0000186, GO:0000187, GO:0001702, GO:0001759, GO:0003281, GO:0005068, GO:0005104, GO:0005168, GO:0005515, GO:0005829, GO:0005886, GO:0005887, GO:0005912, GO:0007185, GO:0007186, GO:0007405, GO:0007411, GO:0008543, GO:0008595, GO:0012505, GO:0016020, GO:0019211, GO:0030900, GO:0042981, GO:0046619, GO:0048011, GO:0050678, GO:0051897, GO:0060527, GO:0070307, GO:0070372, GO:2000726"/>
<entry key="839" type="xstring" value="GO:0000165, GO:0001525, GO:0001957, GO:0001958, GO:0002063, GO:0005105, GO:0005111, GO:0005576, GO:0005730, GO:0007165, GO:0007267, GO:0008543, GO:0009653, GO:0030324, GO:0030949, GO:0032332, GO:0043406, GO:0043536, GO:0045766, GO:0051897, GO:0070374, GO:2000546, GO:0001936, GO:1903670, GO:0008083, GO:0001934, GO:0005104, GO:0005737, GO:0005615, GO:0008284, GO:0009887, GO:0010628, GO:0030154, GO:0030334"/>
<entry key="840" type="xstring" value="GO:0000122, GO:0000790, GO:0000976, GO:0000981, GO:0001228, GO:0001649, GO:0001654, GO:0001714, GO:0003677, GO:0003700, GO:0005515, GO:0005634, GO:0005654, GO:0005667, GO:0005737, GO:0005829, GO:0006325, GO:0006355, GO:0007050, GO:0009611, GO:0010468, GO:0019221, GO:0021781, GO:0021983, GO:0021984, GO:0022409, GO:0030900, GO:0035019, GO:0035198, GO:0042246, GO:0043281, GO:0043410, GO:0043565, GO:0045597, GO:0045665, GO:0045893, GO:0045944, GO:0048839, GO:0050680, GO:0070848, GO:0090090, GO:0097150, GO:0030154, GO:0000978, GO:0045165, GO:0009653"/>
<entry key="841" type="xstring" value="GO:0000138, GO:0000139, GO:0002064, GO:0002526, GO:0003831, GO:0003945, GO:0004461, GO:0005615, GO:0005794, GO:0005886, GO:0005989, GO:0006012, GO:0006487, GO:0007155, GO:0007339, GO:0007341, GO:0008285, GO:0008378, GO:0009312, GO:0009897, GO:0016020, GO:0016021, GO:0016323, GO:0018146, GO:0030057, GO:0030145, GO:0030175, GO:0030198, GO:0030667, GO:0031526, GO:0032580, GO:0035250, GO:0035577, GO:0043065, GO:0043312, GO:0045136, GO:0050900, GO:0060046, GO:0060054, GO:0060055, GO:0070062"/>
<entry key="842" type="xstring" value="GO:0004842, GO:0005515, GO:0005654, GO:0005730, GO:0006915, GO:0006974, GO:0007165, GO:0010804, GO:0016567, GO:0031297, GO:0032088, GO:0032688, GO:0042802, GO:0046872, GO:0048471, GO:0061630, GO:0090734, GO:0106300"/>
<entry key="843" type="xstring" value="GO:0000209, GO:0005515, GO:0005634, GO:0005829, GO:0005886, GO:0007275, GO:0007283, GO:0030154, GO:0046872, GO:0061630, GO:0006511"/>
<entry key="844" type="xstring" value="GO:0000268, GO:0000302, GO:0001649, GO:0001657, GO:0001666, GO:0004046, GO:0004096, GO:0005576, GO:0005758, GO:0005764, GO:0005777, GO:0005778, GO:0005782, GO:0005783, GO:0005794, GO:0005829, GO:0005886, GO:0005925, GO:0006625, GO:0006641, GO:0007568, GO:0008203, GO:0009060, GO:0009642, GO:0009650, GO:0010193, GO:0010288, GO:0014068, GO:0014823, GO:0014854, GO:0016020, GO:0016209, GO:0016684, GO:0019899, GO:0020027, GO:0020037, GO:0032088, GO:0032355, GO:0032868, GO:0032991, GO:0033189, GO:0033197, GO:0033591, GO:0034599, GO:0034774, GO:0042493, GO:0042744, GO:0042802, GO:0042803, GO:0043066, GO:0043231, GO:0043312, GO:0045471, GO:0046686, GO:0046872, GO:0050661, GO:0051092, GO:0051781, GO:0055093, GO:0070062, GO:0070542, GO:0071363, GO:0080184, GO:0098869, GO:1904813, GO:0005737, GO:0042542, GO:0005739"/>
<entry key="845" type="xstring" value="GO:0004842, GO:0005737, GO:0006915, GO:0012501, GO:0016021, GO:0016567, GO:0046872, GO:0006511, GO:0061630"/>
<entry key="846" type="xstring" value="GO:0001558, GO:0005131, GO:0005159, GO:0005515, GO:0005737, GO:0005829, GO:0007259, GO:0007595, GO:0008269, GO:0009966, GO:0016567, GO:0032355, GO:0032870, GO:0035556, GO:0038111, GO:0040015, GO:0043066, GO:0043551, GO:0043687, GO:0045666, GO:0046426, GO:0060396, GO:0060749, GO:0046935, GO:0046854, GO:0005942"/>
<entry key="847" type="xstring" value="GO:0000209, GO:0005515, GO:0005634, GO:0005654, GO:0005829, GO:0006281, GO:0006511, GO:0006974, GO:0016607, GO:0045995, GO:0046966, GO:0061630, GO:1901315, GO:2000780, GO:2000779"/>
<entry key="848" type="xstring" value="GO:0005515, GO:0030071, GO:0072686, GO:0043161, GO:0005737, GO:0016567, GO:0048814, GO:0000209, GO:2000650, GO:0045732, GO:0061630"/>
<entry key="849" type="xstring" value="GO:0005829, GO:0007049, GO:0016567, GO:0030496, GO:0031463, GO:0032465, GO:0043687, GO:0051301, GO:0097602, GO:0004842"/>
<entry key="850" type="xstring" value="GO:0004842, GO:0005829, GO:0016567, GO:0031410"/>
<entry key="851" type="xstring" value="GO:0000502, GO:0001541, GO:0003713, GO:0004842, GO:0005515, GO:0005634, GO:0005829, GO:0006508, GO:0006511, GO:0007420, GO:0014068, GO:0016032, GO:0030521, GO:0031398, GO:0032570, GO:0035037, GO:0042220, GO:0042542, GO:0042752, GO:0045944, GO:0046872, GO:0048511, GO:0050847, GO:0051865, GO:0060736, GO:0061002, GO:0061630, GO:0070936, GO:1905528, GO:1990416, GO:2000058"/>
<entry key="852" type="xstring" value="GO:0003723, GO:0004839, GO:0005515, GO:0005524, GO:0005634, GO:0005654, GO:0005737, GO:0005739, GO:0005829, GO:0006974, GO:0016567, GO:0070062, GO:0000792, GO:0005765, GO:0010008, GO:0030057, GO:0030867, GO:0006511, GO:0032446"/>
<entry key="853" type="xstring" value="GO:0004842, GO:0005086, GO:0005737, GO:0005794, GO:0005829, GO:0010507, GO:0016020, GO:0016567, GO:0021702, GO:0031175, GO:0050885"/>
<entry key="854" type="xstring" value="GO:0061631, GO:0000209, GO:0006511"/>
<entry key="855" type="xstring" value="GO:0000151, GO:0000209, GO:0000422, GO:0004842, GO:0005515, GO:0005634, GO:0005654, GO:0005737, GO:0005739, GO:0005829, GO:0006511, GO:0006626, GO:0010975, GO:0016567, GO:0019005, GO:0019901, GO:0031625, GO:0031647, GO:0032991, GO:0040012, GO:0043130, GO:0043687, GO:0045620, GO:0045736, GO:0046982, GO:0097409, GO:0097414, GO:0097462, GO:1903204, GO:1903599, GO:1990037, GO:1990038, GO:1990756, GO:2000134"/>
<entry key="856" type="xstring" value="GO:0000151, GO:0000209, GO:0004842, GO:0005515, GO:0005634, GO:0005654, GO:0005694, GO:0005730, GO:0005737, GO:0005829, GO:0006464, GO:0006511, GO:0007605, GO:0008270, GO:0016274, GO:0016567, GO:0035246, GO:0043687, GO:0042981"/>
<entry key="857" type="xstring" value="GO:0000209, GO:0005737, GO:0005829, GO:0008270, GO:0042692, GO:0043687, GO:0061630"/>
<entry key="858" type="xstring" value="GO:0000209, GO:0004842, GO:0005515, GO:0005829, GO:0005856, GO:0005886, GO:0007399, GO:0008092, GO:0010977, GO:0010989, GO:0016567, GO:0031648, GO:0032802, GO:0032803, GO:0042632, GO:0045732, GO:0046872, GO:0061630, GO:0006511"/>
<entry key="859" type="xstring" value="GO:0000209, GO:0005515, GO:0005829, GO:0008270, GO:0019005, GO:0043161, GO:0043687, GO:0045322, GO:0032452, GO:0003712, GO:0000790, GO:0006482, GO:0006357"/>
<entry key="860" type="xstring" value="GO:0003415, GO:0003723, GO:0005515, GO:0005634, GO:0005737, GO:0016567, GO:0045598, GO:0046872, GO:0061630, GO:0097009"/>
<entry key="861" type="xstring" value="GO:0000209, GO:0000281, GO:0001669, GO:0004842, GO:0005515, GO:0005737, GO:0005829, GO:0005856, GO:0007051, GO:0007340, GO:0008270, GO:0043014, GO:0051726, GO:0070507"/>
<entry key="862" type="xstring" value="GO:0000209, GO:0004842, GO:0005128, GO:0005135, GO:0005515, GO:0005829, GO:0006914, GO:0008270, GO:0008285, GO:0010498, GO:0017160, GO:0019904, GO:0030336, GO:0030971, GO:0042802, GO:0043408, GO:0045619, GO:0045637, GO:0045732, GO:0048471, GO:0051091, GO:0051865, GO:0051896, GO:0061630, GO:0071782, GO:0097191, GO:1901525, GO:2000114, GO:2000377, GO:2000379, GO:0016567"/>
<entry key="863" type="xstring" value="GO:0001784, GO:0004860, GO:0005515, GO:0005829, GO:0006469, GO:0007259, GO:0016567, GO:0019221, GO:0035556, GO:0040008, GO:0042531, GO:0042532, GO:0043066, GO:0043551, GO:0043687, GO:0045597, GO:0046426, GO:0046627, GO:0050728, GO:0060334, GO:0060670, GO:0060674, GO:0060707, GO:0070102, GO:1990830, GO:0046935, GO:0046854, GO:0005942"/>
<entry key="864" type="xstring" value="GO:0000122, GO:0000790, GO:0001650, GO:0001657, GO:0002725, GO:0005515, GO:0005518, GO:0005634, GO:0005654, GO:0005737, GO:0005813, GO:0005829, GO:0005886, GO:0008013, GO:0010717, GO:0010719, GO:0010801, GO:0010944, GO:0016579, GO:0017015, GO:0022409, GO:0030279, GO:0030336, GO:0030509, GO:0030512, GO:0030514, GO:0031397, GO:0031398, GO:0031625, GO:0032436, GO:0032925, GO:0032991, GO:0033137, GO:0034333, GO:0034616, GO:0034629, GO:0034713, GO:0043433, GO:0045944, GO:0046872, GO:0048185, GO:0048844, GO:0050821, GO:0051444, GO:0055010, GO:0055117, GO:0060373, GO:0060389, GO:0060394, GO:0060412, GO:0070411, GO:0071560, GO:0140416, GO:1902731, GO:1903043, GO:1990830, GO:2000317, GO:2000320, GO:0005912, GO:0016342, GO:0071144, GO:0006357, GO:0030154, GO:0009653, GO:0007179, GO:0060395"/>
<entry key="865" type="xstring" value="GO:0000151, GO:0000209, GO:0004842, GO:0005515, GO:0005737, GO:0005829, GO:0006511, GO:0006915, GO:0016021, GO:0031966, GO:0043066, GO:0046872, GO:0031624, GO:0032436, GO:0061630"/>
<entry key="866" type="xstring" value="GO:0004842, GO:0005515, GO:0005737, GO:0016021, GO:0016567, GO:0046872"/>
<entry key="867" type="xstring" value="GO:0001932, GO:0004860, GO:0005159, GO:0005515, GO:0005654, GO:0005737, GO:0005829, GO:0006469, GO:0007259, GO:0010533, GO:0016567, GO:0019210, GO:0019221, GO:0019901, GO:0031410, GO:0035556, GO:0036464, GO:0038111, GO:0040008, GO:0042532, GO:0043372, GO:0043377, GO:0043551, GO:0045444, GO:0045591, GO:0046426, GO:0046627, GO:0050707, GO:0060334, GO:0071230, GO:0046935, GO:0046854, GO:0005942"/>
<entry key="868" type="xstring" value="GO:0005737, GO:0005829, GO:0016567, GO:0016579, GO:0031965, GO:0046872, GO:0051603, GO:0004842"/>
<entry key="869" type="xstring" value="GO:0000151, GO:0000785, GO:0005515, GO:0005737, GO:0005794, GO:0005829, GO:0005886, GO:0005938, GO:0006511, GO:0007041, GO:0010766, GO:0010768, GO:0014068, GO:0016241, GO:0016327, GO:0016567, GO:0019871, GO:0019899, GO:0019904, GO:0030948, GO:0031175, GO:0031623, GO:0031698, GO:0032801, GO:0034644, GO:0034765, GO:0042391, GO:0042921, GO:0043130, GO:0043162, GO:0044111, GO:0045732, GO:0046755, GO:0046824, GO:0048471, GO:0048814, GO:0050815, GO:0050816, GO:0050847, GO:0051592, GO:0061630, GO:0070062, GO:0070063, GO:0070064, GO:0070534, GO:1901016, GO:2000650, GO:0007528, GO:0043161, GO:0050807, GO:0043197, GO:0006622, GO:0000209"/>
<entry key="870" type="xstring" value="GO:0004842, GO:0005515, GO:0005524, GO:0005829, GO:0016567, GO:0043161, GO:0070936, GO:0070979, GO:0000209, GO:0061631, GO:0005634, GO:0006511"/>
<entry key="871" type="xstring" value="GO:0004842, GO:0005515, GO:0005524, GO:0006974, GO:0032020, GO:0042296, GO:0061631, GO:0070534, GO:0070936, GO:0070979, GO:1900087, GO:0000209, GO:0005634"/>
<entry key="872" type="xstring" value="GO:0005829, GO:0007165, GO:0043547, GO:0051056, GO:0005096, GO:0005737, GO:0051497, GO:0030833, GO:1904425"/>
<entry key="873" type="xstring" value="GO:0001726, GO:0005096, GO:0005737, GO:0005829, GO:0005881, GO:0005886, GO:0007264, GO:0008360, GO:0016607, GO:0030833, GO:0032956, GO:0043547, GO:0045296, GO:0051056, GO:2000145"/>
<entry key="874" type="xstring" value="GO:0001843, GO:0003007, GO:0005096, GO:0005515, GO:0005634, GO:0005737, GO:0005829, GO:0005901, GO:0005925, GO:0006915, GO:0006919, GO:0007165, GO:0008285, GO:0008289, GO:0008360, GO:0021575, GO:0030036, GO:0030336, GO:0030864, GO:0030900, GO:0032587, GO:0032956, GO:0035024, GO:0035307, GO:0042169, GO:0043547, GO:0048041, GO:0051056, GO:0051497, GO:0051895, GO:1900119, GO:0035023, GO:0045121"/>
<entry key="875" type="xstring" value="GO:0003924, GO:0005094, GO:0005096, GO:0005515, GO:0005737, GO:0005829, GO:0005856, GO:0007162, GO:0007275, GO:0031410, GO:0035023, GO:0043547, GO:0048365, GO:0051056, GO:0070062, GO:0071461, GO:1901164, GO:2000249, GO:0007266, GO:0016020"/>
<entry key="876" type="xstring" value="GO:0000086, GO:0000165, GO:0001764, GO:0003064, GO:0003723, GO:0005246, GO:0005515, GO:0005634, GO:0005737, GO:0005739, GO:0005829, GO:0005871, GO:0005925, GO:0006605, GO:0010389, GO:0015459, GO:0016020, GO:0016032, GO:0019899, GO:0019903, GO:0019904, GO:0021762, GO:0021766, GO:0021987, GO:0023026, GO:0031625, GO:0034504, GO:0034605, GO:0035329, GO:0035556, GO:0042470, GO:0042802, GO:0042826, GO:0043154, GO:0044325, GO:0045296, GO:0046827, GO:0046982, GO:0050815, GO:0051219, GO:0051480, GO:0060306, GO:0061024, GO:0070062, GO:0086013, GO:0086091, GO:0090724, GO:0097110, GO:0097711, GO:0098978, GO:0099072, GO:1900034, GO:1900740, GO:1901016, GO:1901020, GO:1902309, GO:1905913, GO:0005886"/>
<entry key="877" type="xstring" value="GO:0000165, GO:0001541, GO:0001755, GO:0002687, GO:0002763, GO:0005515, GO:0005576, GO:0005615, GO:0005737, GO:0005856, GO:0005886, GO:0007155, GO:0008083, GO:0008284, GO:0008584, GO:0016021, GO:0030027, GO:0030175, GO:0033026, GO:0035162, GO:0035234, GO:0043406, GO:0045636, GO:0046579, GO:0050731, GO:0051897, GO:0070668, GO:0097192, GO:1901534, GO:1902035, GO:0005173, GO:0005125"/>
<entry key="878" type="xstring" value="GO:0000187, GO:0001959, GO:0002224, GO:0002755, GO:0005515, GO:0005524, GO:0005829, GO:0005886, GO:0006468, GO:0006954, GO:0007249, GO:0007254, GO:0010008, GO:0031663, GO:0032088, GO:0034162, GO:0042803, GO:0046982, GO:0051092, GO:0070423, GO:0070498, GO:0070555, GO:0019221, GO:0005737, GO:0035556, GO:0005634"/>
<entry key="879" type="xstring" value="GO:0005515, GO:0005576, GO:0007202, GO:0007402, GO:0007616, GO:0008052, GO:0008344, GO:0008544, GO:0042490, GO:0048011, GO:0060384, GO:0061193, GO:0043524, GO:0030425, GO:0033138, GO:0008021, GO:0021675, GO:0007613, GO:0008083, GO:0007422, GO:0045664, GO:0050804, GO:0005163, GO:0048812, GO:0038180, GO:0005615, GO:0007169, GO:0030424"/>
<entry key="880" type="xstring" value="GO:0000187, GO:0002092, GO:0005102, GO:0005515, GO:0005576, GO:0007165, GO:0007169, GO:0007267, GO:0007399, GO:0008083, GO:0008284, GO:0010863, GO:0014068, GO:0030335, GO:0032148, GO:0033138, GO:0042056, GO:0042981, GO:0050731, GO:0050732, GO:0050918, GO:0050930, GO:0051388, GO:0090630, GO:2000251, GO:0007613, GO:0005615, GO:0008021, GO:0005163, GO:0038180, GO:0045664, GO:0050804, GO:0007422, GO:0030425, GO:0021675, GO:0043524, GO:0030424, GO:0048812"/>
<entry key="881" type="xstring" value="GO:0000139, GO:0000776, GO:0001666, GO:0005515, GO:0005637, GO:0005769, GO:0005783, GO:0005789, GO:0005794, GO:0005813, GO:0005886, GO:0005887, GO:0006509, GO:0007220, GO:0008021, GO:0016020, GO:0016485, GO:0031293, GO:0032991, GO:0035333, GO:0035556, GO:0042500, GO:0042987, GO:0043065, GO:0043085, GO:0048013, GO:0097060, GO:0110097, GO:1990456, GO:0030426, GO:0043198, GO:0009986, GO:0030018, GO:0045121, GO:0016324, GO:0031594, GO:0050435, GO:0005743, GO:0035253, GO:0048471, GO:0006816, GO:0005938, GO:0043025, GO:0004175, GO:0005765, GO:0005634, GO:0043066"/>
<entry key="882" type="xstring" value="GO:0002262, GO:0004175, GO:0005515, GO:0005739, GO:0005765, GO:0005769, GO:0005783, GO:0005794, GO:0005886, GO:0005887, GO:0005925, GO:0006508, GO:0006509, GO:0007212, GO:0007215, GO:0007220, GO:0007611, GO:0008021, GO:0010008, GO:0016020, GO:0016021, GO:0016485, GO:0021549, GO:0022010, GO:0030534, GO:0031293, GO:0034205, GO:0035333, GO:0035577, GO:0042098, GO:0042383, GO:0042470, GO:0042982, GO:0042983, GO:0042986, GO:0042987, GO:0043065, GO:0043085, GO:0043312, GO:0044267, GO:0048013, GO:0050673, GO:0051117, GO:0051402, GO:0070062, GO:0070765, GO:0070851, GO:0071277, GO:0099056, GO:1900271, GO:1990926"/>
<entry key="883" type="xstring" value="GO:0002042, GO:0003148, GO:0003180, GO:0003184, GO:0003272, GO:0005515, GO:0005737, GO:0005886, GO:0005887, GO:0006919, GO:0007155, GO:0007156, GO:0007399, GO:0007411, GO:0008046, GO:0009986, GO:0010628, GO:0010629, GO:0016199, GO:0021836, GO:0030275, GO:0030336, GO:0030424, GO:0033116, GO:0033600, GO:0035025, GO:0035385, GO:0035481, GO:0035904, GO:0042802, GO:0043406, GO:0050772, GO:0050925, GO:0060412, GO:0070100, GO:1900748"/>
<entry key="884" type="xstring" value="GO:0005089, GO:0005096, GO:0005515, GO:0005654, GO:0005737, GO:0005829, GO:0006911, GO:0006915, GO:0007165, GO:0007229, GO:0007264, GO:0007596, GO:0010634, GO:0016020, GO:0016477, GO:0016607, GO:0017124, GO:0032045, GO:0038096, GO:0043547, GO:0048010, GO:1900026, GO:0005085"/>
<entry key="885" type="xstring" value="GO:0001657, GO:0001933, GO:0002042, GO:0002689, GO:0003180, GO:0003184, GO:0005095, GO:0005509, GO:0005515, GO:0005576, GO:0005615, GO:0005737, GO:0005886, GO:0007411, GO:0008045, GO:0008201, GO:0010593, GO:0010596, GO:0014912, GO:0016020, GO:0021836, GO:0021972, GO:0030308, GO:0030336, GO:0030837, GO:0031290, GO:0032870, GO:0034260, GO:0035385, GO:0042802, GO:0042803, GO:0043065, GO:0043116, GO:0043237, GO:0043394, GO:0048495, GO:0048754, GO:0048846, GO:0050772, GO:0050919, GO:0050929, GO:0051058, GO:0051414, GO:0060412, GO:0061364, GO:0070062, GO:0070100, GO:0071504, GO:0071672, GO:0071676, GO:0090024, GO:0090027, GO:0090260, GO:0090288, GO:0021834"/>
<entry key="886" type="xstring" value="GO:0000287, GO:0001504, GO:0001525, GO:0004356, GO:0005515, GO:0005524, GO:0005634, GO:0005739, GO:0005791, GO:0005829, GO:0005886, GO:0006538, GO:0006542, GO:0008283, GO:0008652, GO:0009267, GO:0009749, GO:0010594, GO:0016595, GO:0018345, GO:0019676, GO:0019706, GO:0030145, GO:0032024, GO:0032991, GO:0042254, GO:0042802, GO:0043204, GO:0043209, GO:0043679, GO:0045503, GO:0050679, GO:0051968, GO:0070062, GO:0097386, GO:1903670, GO:1904749, GO:0005737"/>
<entry key="887" type="xstring" value="GO:0000122, GO:0003714, GO:0004860, GO:0005515, GO:0005524, GO:0005634, GO:0005654, GO:0005829, GO:0005886, GO:0006468, GO:0006469, GO:0010506, GO:0010827, GO:0019216, GO:0019901, GO:0031625, GO:0032092, GO:0032869, GO:0034976, GO:0043405, GO:0045599, GO:0045717, GO:0045892, GO:0051443, GO:0051898, GO:0055106, GO:0070059, GO:0016301, GO:0031434, GO:0032436"/>
<entry key="888" type="xstring" value="GO:0004648, GO:0005515, GO:0005829, GO:0006564, GO:0008615, GO:0042802, GO:0070062, GO:0030170, GO:0005737"/>
<entry key="889" type="xstring" value="GO:0000139, GO:0005515, GO:0005542, GO:0005737, GO:0005783, GO:0005793, GO:0005794, GO:0005814, GO:0005829, GO:0005886, GO:0006548, GO:0006760, GO:0007010, GO:0008017, GO:0019556, GO:0019557, GO:0030407, GO:0030409, GO:0030412, GO:0030868, GO:0035999, GO:0070062"/>
<entry key="890" type="xstring" value="GO:0003847, GO:0004067, GO:0004622, GO:0005515, GO:0005829, GO:0008652, GO:0016042, GO:0016747, GO:0102545"/>
<entry key="891" type="xstring" value="GO:0000139, GO:0004351, GO:0005515, GO:0005829, GO:0005886, GO:0006540, GO:0007268, GO:0007269, GO:0016595, GO:0030170, GO:0030424, GO:0030672, GO:0031225, GO:0042136, GO:0042493, GO:0042734, GO:0044877, GO:0048471, GO:0060077, GO:0061202"/>
<entry key="892" type="xstring" value="GO:0004046, GO:0005515, GO:0005634, GO:0005829, GO:0006533, GO:0008652, GO:0016788, GO:0019807, GO:0022010, GO:0042802, GO:0046872, GO:0048714, GO:0016811"/>
<entry key="893" type="xstring" value="GO:0001975, GO:0004860, GO:0004864, GO:0005515, GO:0005634, GO:0005829, GO:0006351, GO:0006469, GO:0007165, GO:0007613, GO:0007621, GO:0007626, GO:0008542, GO:0019888, GO:0031748, GO:0031749, GO:0031750, GO:0031751, GO:0031752, GO:0032515, GO:0035094, GO:0043025, GO:0043278, GO:0044326, GO:0044327, GO:0048148, GO:0005737, GO:0035556"/>
<entry key="894" type="xstring" value="GO:0001772, GO:0004252, GO:0005515, GO:0005576, GO:0005634, GO:0006915, GO:0006955, GO:0009617, GO:0019835, GO:0032078, GO:0042803, GO:0043065, GO:0043392, GO:0051354, GO:0051603, GO:0070269, GO:0140507, GO:1902483"/>
<entry key="895" type="xstring" value="GO:0001774, GO:0002639, GO:0005125, GO:0005144, GO:0005515, GO:0005576, GO:0005615, GO:0005737, GO:0006954, GO:0006955, GO:0009897, GO:0010155, GO:0010628, GO:0019221, GO:0030890, GO:0032496, GO:0032723, GO:0032733, GO:0033861, GO:0035094, GO:0042116, GO:0042531, GO:0043032, GO:0043306, GO:0045471, GO:0048661, GO:0050714, GO:0050728, GO:0051281, GO:0071260, GO:0071635, GO:0120162, GO:1901215, GO:1901247, GO:1901251, GO:1903660, GO:2000231, GO:2000352"/>
<entry key="896" type="xstring" value="GO:0001916, GO:0002230, GO:0002827, GO:0005515, GO:0005886, GO:0006954, GO:0010536, GO:0019221, GO:0032496, GO:0032693, GO:0032725, GO:0032729, GO:0032735, GO:0032740, GO:0032819, GO:0034341, GO:0038155, GO:0042102, GO:0042104, GO:0042509, GO:0042531, GO:0043235, GO:0043382, GO:0045672, GO:0050829, GO:0051135, GO:0072536, GO:2000318, GO:2000330, GO:0005143, GO:0042019, GO:0042020, GO:0009897, GO:0019955, GO:0004896"/>
<entry key="897" type="xstring" value="GO:0005001, GO:0005102, GO:0005515, GO:0005886, GO:0005887, GO:0006796, GO:0007157, GO:0007185, GO:0030182, GO:0035335, GO:0050775, GO:0050839, GO:0051965, GO:0070062, GO:0097105, GO:0098978, GO:0099545, GO:0099560, GO:1905606, GO:0004725, GO:0006470"/>
<entry key="898" type="xstring" value="GO:0001666, GO:0002931, GO:0004340, GO:0004396, GO:0005515, GO:0005524, GO:0005536, GO:0005741, GO:0005829, GO:0005886, GO:0006002, GO:0006096, GO:0007595, GO:0008637, GO:0008865, GO:0016020, GO:0016529, GO:0035795, GO:0045766, GO:0046324, GO:0046835, GO:0051156, GO:0061621, GO:0072655, GO:0072656, GO:1904925, GO:1990830, GO:2000378, GO:0005739, GO:0001678, GO:0019158"/>
<entry key="899" type="xstring" value="GO:0003872, GO:0005515, GO:0005524, GO:0005576, GO:0005829, GO:0005945, GO:0006002, GO:0006096, GO:0009749, GO:0016020, GO:0019900, GO:0030388, GO:0034774, GO:0042802, GO:0043312, GO:0046676, GO:0046872, GO:0061621, GO:0070061, GO:0070062, GO:0070095, GO:1904813, GO:0016208, GO:0048029"/>
<entry key="900" type="xstring" value="GO:0000086, GO:0000308, GO:0005515, GO:0005634, GO:0005886, GO:0016055, GO:0016538, GO:0019901, GO:0045737, GO:0051301, GO:0060828, GO:0005737"/>
<entry key="901" type="xstring" value="GO:0000122, GO:0000307, GO:0001934, GO:0004693, GO:0005515, GO:0005654, GO:0005829, GO:0007165, GO:0016020, GO:0016604, GO:0019901, GO:0042098, GO:0042127, GO:0045737, GO:0046626, GO:0051301, GO:0005634, GO:0044772, GO:0016538, GO:0005737, GO:0000079, GO:1900087"/>
<entry key="902" type="xstring" value="GO:0002026, GO:0004857, GO:0005515, GO:0005739, GO:0005783, GO:0006816, GO:0007219, GO:0008015, GO:0008016, GO:0010043, GO:0010459, GO:0010881, GO:0016020, GO:0031966, GO:0031982, GO:0032780, GO:0032868, GO:0033017, GO:0033574, GO:0042030, GO:0042802, GO:0042803, GO:0043086, GO:0048471, GO:0048738, GO:0051117, GO:0051480, GO:0051924, GO:0051926, GO:0055119, GO:0060314, GO:0086004, GO:0086023, GO:0086036, GO:0086092, GO:0090281, GO:0090534, GO:1901020, GO:1901877, GO:1901894, GO:1901895, GO:1901897, GO:1902081"/>
<entry key="903" type="xstring" value="GO:0000122, GO:0001541, GO:0001552, GO:0001649, GO:0001850, GO:0001851, GO:0002377, GO:0003714, GO:0005515, GO:0005634, GO:0005654, GO:0005737, GO:0005739, GO:0005743, GO:0005769, GO:0005886, GO:0005887, GO:0006355, GO:0006851, GO:0007005, GO:0007165, GO:0007202, GO:0008022, GO:0008285, GO:0009986, GO:0010628, GO:0010942, GO:0010944, GO:0014069, GO:0016020, GO:0016575, GO:0019899, GO:0023035, GO:0030061, GO:0030308, GO:0031100, GO:0031315, GO:0031871, GO:0032620, GO:0035632, GO:0035902, GO:0039529, GO:0042113, GO:0042177, GO:0042493, GO:0042826, GO:0042981, GO:0043066, GO:0043434, GO:0044830, GO:0045471, GO:0045745, GO:0045892, GO:0045893, GO:0045917, GO:0046718, GO:0046982, GO:0048661, GO:0050821, GO:0050847, GO:0051897, GO:0060766, GO:0070062, GO:0070373, GO:0070374, GO:0071354, GO:0071897, GO:0072538, GO:0098978, GO:0140374, GO:1901224, GO:1990051, GO:2000323"/>
<entry key="904" type="xstring" value="GO:0004571, GO:0005509, GO:0005783, GO:0005789, GO:0005794, GO:0006486, GO:0009311, GO:0016020, GO:0016021, GO:0030433, GO:0031410, GO:0036508, GO:0036509, GO:0036510, GO:0036511, GO:0036512, GO:0044322, GO:1903561, GO:1904380, GO:1904382, GO:0006491"/>
<entry key="905" type="xstring" value="GO:0005524, GO:0005829, GO:0005929, GO:0005930, GO:0016192, GO:0032391, GO:0032839, GO:0035735, GO:0036064, GO:1990075, GO:0005871, GO:0005874, GO:0016887, GO:0008017, GO:0008574, GO:0005815, GO:0030030, GO:0043005, GO:0007018, GO:0003777, GO:0098971"/>
<entry key="906" type="xstring" value="GO:0001822, GO:0003774, GO:0005515, GO:0005524, GO:0005794, GO:0005868, GO:0005874, GO:0005886, GO:0005929, GO:0007030, GO:0007368, GO:0009953, GO:0016485, GO:0021522, GO:0030326, GO:0030900, GO:0035735, GO:0045177, GO:0045880, GO:0060976, GO:0061512, GO:0070062, GO:0097542, GO:1905515, GO:0008569, GO:0031514, GO:0030286, GO:0051959, GO:0005930, GO:0060271, GO:0007018, GO:0035721, GO:0045505"/>
<entry key="907" type="xstring" value="GO:0004725, GO:0005515, GO:0005737, GO:0005769, GO:0005783, GO:0005819, GO:0007049, GO:0007275, GO:0008138, GO:0009898, GO:0035335, GO:0005634, GO:0030335"/>
<entry key="908" type="xstring" value="GO:0005515, GO:0005788, GO:0050211"/>
<entry key="909" type="xstring" value="GO:0005506, GO:0005654, GO:0005783, GO:0005788, GO:0005829, GO:0009055, GO:0016702, GO:0022900, GO:0031418, GO:0043231, GO:0018401, GO:0004656"/>
<entry key="910" type="xstring" value="GO:0001666, GO:0005506, GO:0005789, GO:0006464, GO:0008475, GO:0017185, GO:0030867, GO:0031418, GO:0046947, GO:0055114, GO:0070062, GO:0006493, GO:0033823, GO:0005783"/>
<entry key="911" type="xstring" value="GO:0005654, GO:0005737, GO:0005794, GO:0005829, GO:0006479, GO:0007005, GO:0018022, GO:0018025, GO:0022400, GO:0031072, GO:0032991"/>
<entry key="912" type="xstring" value="GO:0004867, GO:0005576, GO:0005581, GO:0005604, GO:0005788, GO:0007155, GO:0010951, GO:0030020, GO:0062023, GO:0031012, GO:0005615, GO:0005201, GO:0030198"/>
<entry key="913" type="xstring" value="GO:0000122, GO:0000414, GO:0000978, GO:0003682, GO:0003712, GO:0003714, GO:0005515, GO:0005654, GO:0008270, GO:0010452, GO:0016571, GO:0030331, GO:0033135, GO:0034770, GO:0042799, GO:0042974, GO:0045893, GO:0046965, GO:0046966, GO:0046975, GO:0050681, GO:1903025, GO:0005634, GO:0000785, GO:0006355"/>
<entry key="914" type="xstring" value="GO:0005654, GO:0005739, GO:0005759, GO:0007420, GO:0007507, GO:0007584, GO:0008260, GO:0009725, GO:0014823, GO:0035774, GO:0042182, GO:0042493, GO:0042594, GO:0042802, GO:0045471, GO:0046950, GO:0046952, GO:0060612, GO:0008410"/>
<entry key="915" type="xstring" value="GO:0000062, GO:0000287, GO:0001889, GO:0004419, GO:0005198, GO:0005739, GO:0005759, GO:0005777, GO:0005782, GO:0005829, GO:0006552, GO:0006625, GO:0006629, GO:0006637, GO:0007005, GO:0007584, GO:0030145, GO:0031406, GO:0032991, GO:0042594, GO:0046872, GO:0046951, GO:0070542"/>
<entry key="916" type="xstring" value="GO:0003677, GO:0005515, GO:0006351, GO:0046983, GO:0005666, GO:0005736, GO:0003899"/>
<entry key="917" type="xstring" value="GO:0001676, GO:0003841, GO:0004623, GO:0004806, GO:0005789, GO:0005811, GO:0006650, GO:0006654, GO:0009744, GO:0016020, GO:0016021, GO:0019432, GO:0019433, GO:0032869, GO:0034389, GO:0035727, GO:0036042, GO:0036153, GO:0036155, GO:0042171, GO:0050872, GO:0051264, GO:0051265, GO:1905243, GO:0005737, GO:0055088"/>
<entry key="918" type="xstring" value="GO:0003951, GO:0004143, GO:0005515, GO:0005524, GO:0005739, GO:0005741, GO:0005743, GO:0005758, GO:0005829, GO:0031305, GO:0031966, GO:0042721, GO:0043231, GO:0045039, GO:0046474, GO:0046834, GO:0047620, GO:0102773, GO:0001729, GO:0046512, GO:0016310, GO:0046513, GO:0017050, GO:0016020, GO:0005737, GO:0006665, GO:0001727"/>
<entry key="919" type="xstring" value="GO:0003951, GO:0004143, GO:0005509, GO:0005524, GO:0005737, GO:0005886, GO:0006654, GO:0007205, GO:0008289, GO:0009617, GO:0030168, GO:0045211, GO:0046339, GO:0046486, GO:0046834, GO:0050804, GO:0098685, GO:0035556"/>
<entry key="920" type="xstring" value="GO:0003713, GO:0005789, GO:0006629, GO:0006646, GO:0006656, GO:0008195, GO:0016311, GO:0019432, GO:0045944, GO:0005829, GO:0032869, GO:0009062, GO:0005634, GO:0044255"/>
<entry key="921" type="xstring" value="GO:0003951, GO:0004143, GO:0005524, GO:0005737, GO:0005768, GO:0005886, GO:0006654, GO:0007205, GO:0015629, GO:0030168, GO:0046339, GO:0046473, GO:0046834, GO:0046872, GO:0035556"/>
<entry key="922" type="xstring" value="GO:0000447, GO:0000480, GO:0005515, GO:0005654, GO:0006364, GO:0008150, GO:0004521, GO:0005730, GO:0000479"/>
<entry key="923" type="xstring" value="GO:0000455, GO:0001650, GO:0003720, GO:0003723, GO:0005515, GO:0005634, GO:0005654, GO:0005697, GO:0005730, GO:0005737, GO:0006364, GO:0006396, GO:0007004, GO:0009982, GO:0031118, GO:0031429, GO:0032212, GO:0034513, GO:0051973, GO:0070034, GO:0072589, GO:0090661, GO:0090666, GO:0090669, GO:1904851, GO:1904871, GO:1904872, GO:1904874, GO:0000495, GO:0031120, GO:1990481"/>
<entry key="924" type="xstring" value="GO:0000049, GO:0001764, GO:0002098, GO:0002926, GO:0005515, GO:0005730, GO:0005737, GO:0005829, GO:0006357, GO:0007417, GO:0008080, GO:0008607, GO:0016407, GO:0030335, GO:0033588, GO:0045859, GO:0046872, GO:0051539, GO:0106261, GO:0005634"/>
<entry key="925" type="xstring" value="GO:0003723, GO:0005524, GO:0005654, GO:0005730, GO:0006364, GO:0034511, GO:0005525, GO:0003924, GO:0000479, GO:0030686, GO:0000462"/>
<entry key="926" type="xstring" value="GO:0003723, GO:0003724, GO:0005515, GO:0005524, GO:0005694, GO:0005730, GO:0016020, GO:0071392, GO:0000463"/>
<entry key="927" type="xstring" value="GO:0005737, GO:0005856, GO:0005925, GO:0007155, GO:0030335, GO:0051897, GO:0061098, GO:1900026, GO:1990782, GO:0005886, GO:0090527, GO:0016477, GO:0007169"/>
<entry key="928" type="xstring" value="GO:0003777, GO:0005524, GO:0005858, GO:0005874, GO:0005930, GO:0036126, GO:0060285, GO:0008569, GO:0007018, GO:0030286, GO:0036158, GO:0051959, GO:0036157, GO:0045505"/>
<entry key="929" type="xstring" value="GO:0000139, GO:0001540, GO:0002024, GO:0004888, GO:0005041, GO:0005515, GO:0005615, GO:0005641, GO:0005768, GO:0005769, GO:0005771, GO:0005783, GO:0005789, GO:0005794, GO:0005802, GO:0005886, GO:0005887, GO:0006605, GO:0006622, GO:0006892, GO:0006898, GO:0007218, GO:0009986, GO:0010008, GO:0010897, GO:0014910, GO:0016020, GO:0030169, GO:0030306, GO:0030514, GO:0030658, GO:0031333, GO:0031901, GO:0031985, GO:0032091, GO:0032585, GO:0034067, GO:0038020, GO:0042923, GO:0043407, GO:0044267, GO:0045053, GO:0045732, GO:0046628, GO:0050768, GO:0051604, GO:0055037, GO:0055038, GO:0070062, GO:0070863, GO:0097356, GO:1900168, GO:1901215, GO:1902430, GO:1902771, GO:1902948, GO:1902953, GO:1902955, GO:1902960, GO:1902963, GO:1902966, GO:1902997, GO:1904179, GO:1990845, GO:2001137, GO:0016021"/>
<entry key="930" type="xstring" value="GO:0003774, GO:0005515, GO:0005737, GO:0005929, GO:0005930, GO:0030286, GO:0031514, GO:0036126, GO:0097729, GO:0030175, GO:0045504"/>
<entry key="931" type="xstring" value="GO:0003341, GO:0005515, GO:0005524, GO:0005874, GO:0005930, GO:0030030, GO:0031514, GO:0097729, GO:0120135, GO:0007018, GO:0008569, GO:0030286, GO:0051959, GO:0045505"/>
<entry key="932" type="xstring" value="GO:0003341, GO:0003777, GO:0005515, GO:0005858, GO:0005874, GO:0005930, GO:0007368, GO:0009897, GO:0036126, GO:0036157, GO:0036158, GO:0060271, GO:0045503, GO:0007018, GO:0045504"/>
<entry key="933" type="xstring" value="GO:0002091, GO:0005096, GO:0005515, GO:0005737, GO:0005769, GO:0005829, GO:0006897, GO:0007165, GO:0017112, GO:0017137, GO:0030139, GO:0031410, GO:0043547, GO:0060755"/>
<entry key="934" type="xstring" value="GO:0005515, GO:0005829, GO:0007596, GO:0015671, GO:0046872, GO:0072562, GO:0098869, GO:0020037, GO:0019825, GO:0031720, GO:0043177, GO:0004601, GO:0042744, GO:0031721, GO:0005833, GO:0005344, GO:0031838"/>
<entry key="935" type="xstring" value="GO:0005515, GO:0005829, GO:0007596, GO:0015671, GO:0046872, GO:0072562, GO:0098869, GO:0004601, GO:0005833, GO:0031721, GO:0019825, GO:0043177, GO:0031720, GO:0031838, GO:0042744, GO:0020037, GO:0005344"/>
<entry key="936" type="xstring" value="GO:0005515, GO:0005783, GO:0005789, GO:0005886, GO:0006486, GO:0006487, GO:0008047, GO:0008250, GO:0016020, GO:0016021, GO:0018279, GO:0031647, GO:0034097, GO:0035577, GO:0042110, GO:0043085, GO:0043231, GO:0043312"/>
<entry key="937" type="xstring" value="GO:0003723, GO:0004674, GO:0005515, GO:0005544, GO:0005634, GO:0005654, GO:0005730, GO:0005737, GO:0005739, GO:0005829, GO:0005886, GO:0005925, GO:0006468, GO:0030054, GO:0030335, GO:0030971, GO:0035577, GO:0038128, GO:0043312, GO:0046474, GO:0046872, GO:0048306, GO:0070062, GO:0071277, GO:0071363"/>
<entry key="938" type="xstring" value="GO:0003854, GO:0004769, GO:0005515, GO:0005730, GO:0005743, GO:0005758, GO:0005783, GO:0005789, GO:0006694, GO:0006702, GO:0006704, GO:0006705, GO:0016021, GO:0030868, GO:0031966, GO:0045171, GO:0055114, GO:0102294, GO:0051412, GO:0021766, GO:0008207, GO:0043231, GO:0005737, GO:0016616"/>
<entry key="939" type="xstring" value="GO:0004304, GO:0005496, GO:0005515, GO:0005829, GO:0006068, GO:0006711, GO:0008146, GO:0008202, GO:0008210, GO:0031965, GO:0045600, GO:0047894, GO:0050294, GO:0050427, GO:0051923, GO:0005737, GO:0004062"/>
<entry key="940" type="xstring" value="GO:0003857, GO:0004303, GO:0005515, GO:0005740, GO:0005759, GO:0005886, GO:0006633, GO:0006703, GO:0008209, GO:0046949, GO:0047025, GO:0047035, GO:0051290, GO:0055114, GO:0070404, GO:0016616, GO:0048038"/>
<entry key="941" type="xstring" value="GO:0003824, GO:0004303, GO:0004745, GO:0005783, GO:0006702, GO:0006710, GO:0009055, GO:0016491, GO:0022900, GO:0031901, GO:0047023, GO:0047024, GO:0047035, GO:0047044, GO:0062175"/>
<entry key="942" type="xstring" value="GO:0000079, GO:0001836, GO:0003334, GO:0005515, GO:0005615, GO:0005634, GO:0005739, GO:0005829, GO:0006469, GO:0006977, GO:0007165, GO:0008426, GO:0008630, GO:0010482, GO:0010839, GO:0019901, GO:0030307, GO:0031424, GO:0042802, GO:0043154, GO:0045296, GO:0045606, GO:0046827, GO:0051219, GO:0061024, GO:0061436, GO:0070062, GO:0071901, GO:1900740"/>
<entry key="943" type="xstring" value="GO:0000164, GO:0001560, GO:0001932, GO:0001975, GO:0003006, GO:0004672, GO:0004864, GO:0005515, GO:0005654, GO:0005737, GO:0005886, GO:0005912, GO:0006468, GO:0007050, GO:0007096, GO:0007568, GO:0007612, GO:0008022, GO:0008157, GO:0008380, GO:0016358, GO:0016477, GO:0019900, GO:0021766, GO:0021987, GO:0030027, GO:0030042, GO:0030175, GO:0030308, GO:0030426, GO:0030864, GO:0031749, GO:0032515, GO:0032587, GO:0034695, GO:0035094, GO:0035690, GO:0035902, GO:0042127, GO:0043025, GO:0044325, GO:0044326, GO:0044327, GO:0046847, GO:0048545, GO:0050804, GO:0060179, GO:0061458, GO:0071315, GO:0071364, GO:0071392, GO:0097338, GO:1901653, GO:1903078, GO:1903119, GO:1904372, GO:1904373, GO:1904386, GO:1990778, GO:1990780, GO:2000474, GO:0007015, GO:0015629, GO:0019722, GO:0030425, GO:0051015, GO:0031175, GO:0014069"/>
<entry key="944" type="xstring" value="GO:0004723, GO:0005509, GO:0005515, GO:0005516, GO:0005654, GO:0005739, GO:0005829, GO:0005955, GO:0006470, GO:0007223, GO:0016018, GO:0019902, GO:0019904, GO:0033173, GO:0038095, GO:0042383, GO:0045944, GO:1900740"/>
<entry key="945" type="xstring" value="GO:0000086, GO:0000278, GO:0000776, GO:0004857, GO:0005515, GO:0005654, GO:0005730, GO:0005813, GO:0005829, GO:0005886, GO:0005925, GO:0006470, GO:0007098, GO:0007165, GO:0015629, GO:0019208, GO:0019901, GO:0030018, GO:0030155, GO:0031672, GO:0035507, GO:0035508, GO:0035690, GO:0043086, GO:0043292, GO:0045944, GO:0046822, GO:0071889, GO:0072357, GO:1903140, GO:0005737"/>
<entry key="946" type="xstring" value="GO:0004062, GO:0005515, GO:0005829, GO:0006068, GO:0006584, GO:0006805, GO:0008146, GO:0008210, GO:0009308, GO:0009812, GO:0047894, GO:0050294, GO:0050427, GO:0050656, GO:0051923, GO:0005737"/>
<entry key="947" type="xstring" value="GO:0004859, GO:0005504, GO:0005515, GO:0005576, GO:0005783, GO:0006629, GO:0008203, GO:0010873, GO:0010900, GO:0010916, GO:0031210, GO:0032374, GO:0032375, GO:0033344, GO:0033700, GO:0034361, GO:0034364, GO:0034369, GO:0034375, GO:0034379, GO:0034382, GO:0034447, GO:0042157, GO:0042627, GO:0043085, GO:0045717, GO:0045833, GO:0048261, GO:0050995, GO:0051005, GO:0055102, GO:0060228, GO:0006641"/>
<entry key="948" type="xstring" value="GO:0001968, GO:0004252, GO:0004866, GO:0005515, GO:0005576, GO:0006508, GO:0006629, GO:0006869, GO:0008015, GO:0008201, GO:0010951, GO:0034185, GO:0034358, GO:0034374"/>
<entry key="949" type="xstring" value="GO:0003847, GO:0004607, GO:0005515, GO:0005576, GO:0005615, GO:0006644, GO:0006656, GO:0008203, GO:0030301, GO:0034186, GO:0034364, GO:0034372, GO:0034375, GO:0034435, GO:0042158, GO:0042632, GO:0043691, GO:0046470, GO:0047179, GO:0070062, GO:0090107, GO:0004806, GO:0006629"/>
<entry key="950" type="xstring" value="GO:0000139, GO:0005515, GO:0005524, GO:0005543, GO:0005739, GO:0005768, GO:0005789, GO:0005794, GO:0005886, GO:0008203, GO:0009897, GO:0010033, GO:0010745, GO:0010872, GO:0010875, GO:0010887, GO:0015485, GO:0016021, GO:0016887, GO:0019534, GO:0032367, GO:0033344, GO:0033700, GO:0033993, GO:0034041, GO:0034204, GO:0034374, GO:0034375, GO:0034436, GO:0042632, GO:0042803, GO:0042987, GO:0043531, GO:0043691, GO:0045542, GO:0046982, GO:0050714, GO:0055037, GO:0055085, GO:0055091, GO:0071403, GO:0090554, GO:0120009, GO:0120020, GO:0140328, GO:1901998, GO:1902004"/>
<entry key="951" type="xstring" value="GO:0001666, GO:0001934, GO:0005507, GO:0005515, GO:0005615, GO:0005737, GO:0005741, GO:0005791, GO:0005829, GO:0005840, GO:0005874, GO:0005886, GO:0006112, GO:0006707, GO:0006829, GO:0006875, GO:0006882, GO:0006915, GO:0007420, GO:0008021, GO:0008270, GO:0010038, GO:0010507, GO:0010628, GO:0010940, GO:0010942, GO:0010977, GO:0014002, GO:0014069, GO:0016209, GO:0016234, GO:0016570, GO:0019430, GO:0030295, GO:0030308, GO:0030424, GO:0030517, GO:0030949, GO:0032095, GO:0032148, GO:0033210, GO:0034599, GO:0036091, GO:0043027, GO:0043066, GO:0043085, GO:0043154, GO:0043197, GO:0043491, GO:0043524, GO:0044242, GO:0045892, GO:0045893, GO:0046870, GO:0048471, GO:0050821, GO:0051354, GO:0055069, GO:0055073, GO:0060049, GO:0060547, GO:0070371, GO:0070374, GO:0071276, GO:0071456, GO:0071732, GO:0097214, GO:0097450, GO:2000117, GO:2000296, GO:2000376, GO:2000378, GO:0005634, GO:0071280, GO:0046872, GO:0010273, GO:0071294"/>
<entry key="952" type="xstring" value="GO:0005506, GO:0005789, GO:0006699, GO:0006707, GO:0008123, GO:0010468, GO:0015721, GO:0016021, GO:0016125, GO:0019216, GO:0020037, GO:0032966, GO:0038183, GO:0042632, GO:0043231, GO:0045471, GO:0045542, GO:0045717, GO:0055114, GO:0070857, GO:0071333, GO:0071397, GO:0008395"/>
<entry key="953" type="xstring" value="GO:0005506, GO:0005515, GO:0005739, GO:0005743, GO:0005759, GO:0006700, GO:0008203, GO:0008386, GO:0016125, GO:0020037, GO:0042359, GO:0055114, GO:0034650, GO:0071375, GO:0006704"/>
<entry key="954" type="xstring" value="GO:0001650, GO:0004771, GO:0005764, GO:0016042, GO:0016298, GO:0034383, GO:0043202, GO:0043231, GO:0016125"/>
<entry key="955" type="xstring" value="GO:0005506, GO:0005789, GO:0006699, GO:0008203, GO:0008396, GO:0016021, GO:0016125, GO:0020037, GO:0033147, GO:0033783, GO:0035754, GO:0047092, GO:0055114, GO:0060740, GO:0008395, GO:0042632"/>
<entry key="956" type="xstring" value="GO:0003960, GO:0005829, GO:0006739, GO:0042803, GO:0042981, GO:0048038, GO:0055114, GO:0070402"/>
<entry key="957" type="xstring" value="GO:0005515, GO:0005739, GO:0006915, GO:0051117, GO:2001244, GO:0005764, GO:0090200, GO:0006919, GO:0097194, GO:0070059, GO:1900740, GO:0001836"/>
<entry key="958" type="xstring" value="GO:0003810, GO:0005737, GO:0046872, GO:0018149"/>
<entry key="959" type="xstring" value="GO:0004352, GO:0004353, GO:0005515, GO:0005524, GO:0005525, GO:0005737, GO:0005739, GO:0005759, GO:0005783, GO:0006537, GO:0006538, GO:0006541, GO:0008652, GO:0021762, GO:0032024, GO:0042802, GO:0043531, GO:0055114, GO:0070403, GO:0070728, GO:0072350"/>
<entry key="960" type="xstring" value="GO:0005515, GO:0005634, GO:0005654, GO:0005694, GO:0005829, GO:0006400, GO:0006974, GO:0043527, GO:0106004, GO:0008176"/>
<entry key="961" type="xstring" value="GO:0000104, GO:0005515, GO:0005739, GO:0005743, GO:0005749, GO:0006099, GO:0009055, GO:0009060, GO:0016021, GO:0020037, GO:0045273, GO:0046872, GO:0055114, GO:0006121"/>
<entry key="962" type="xstring" value="GO:0004129, GO:0005746, GO:0006119, GO:0016021, GO:0022900, GO:1902600, GO:0045277"/>
<entry key="963" type="xstring" value="GO:0005096, GO:0005515, GO:0005654, GO:0005829, GO:0005886, GO:0034260, GO:0035556, GO:0046872, GO:0051056, GO:0090630"/>
<entry key="964" type="xstring" value="GO:0000052, GO:0003824, GO:0005515, GO:0005739, GO:0005829, GO:0006527, GO:0006809, GO:0007263, GO:0016403, GO:0034451, GO:0043066, GO:0045429, GO:0050999, GO:0070062, GO:0016597, GO:0006525"/>
<entry key="965" type="xstring" value="GO:0001501, GO:0001503, GO:0001656, GO:0001657, GO:0001707, GO:0001823, GO:0001837, GO:0003272, GO:0003344, GO:0005515, GO:0005576, GO:0005615, GO:0007411, GO:0008083, GO:0008201, GO:0009880, GO:0010628, GO:0010664, GO:0010718, GO:0010800, GO:0010862, GO:0016358, GO:0021502, GO:0030326, GO:0030501, GO:0030509, GO:0030855, GO:0030902, GO:0031982, GO:0032088, GO:0032355, GO:0033280, GO:0034116, GO:0034504, GO:0042326, GO:0042475, GO:0043065, GO:0043401, GO:0043407, GO:0043434, GO:0045665, GO:0045669, GO:0045746, GO:0045786, GO:0045839, GO:0045892, GO:0045893, GO:0045944, GO:0048596, GO:0048738, GO:0048754, GO:0048762, GO:0048812, GO:0051216, GO:0060037, GO:0060272, GO:0060393, GO:0060395, GO:0060411, GO:0060445, GO:0060485, GO:0060548, GO:0060686, GO:0060687, GO:0060710, GO:0061384, GO:0062023, GO:0070487, GO:0071456, GO:0071773, GO:0072040, GO:0072125, GO:0072133, GO:0072134, GO:0072136, GO:0090336, GO:1900006, GO:1900106, GO:1901223, GO:1905069, GO:1905312, GO:2000121, GO:0070700, GO:0005125"/>
<entry key="966" type="xstring" value="GO:0004222, GO:0005509, GO:0005576, GO:0006508, GO:0007275, GO:0008270, GO:0022617, GO:0030154, GO:0048632"/>
<entry key="967" type="xstring" value="GO:0005131, GO:0005148, GO:0005515, GO:0005576, GO:0005615, GO:0008083, GO:0010536, GO:0010828, GO:0014068, GO:0031904, GO:0032355, GO:0040018, GO:0042531, GO:0043406, GO:0043568, GO:0046427, GO:0046872, GO:0050731, GO:0060396, GO:0060397, GO:0070195, GO:0070977, GO:0002092, GO:0062023, GO:0031667, GO:0045927, GO:0005179, GO:0048513"/>
<entry key="968" type="xstring" value="GO:0000122, GO:0005125, GO:0005128, GO:0005179, GO:0005515, GO:0005576, GO:0005615, GO:0006915, GO:0006953, GO:0007165, GO:0007566, GO:0007568, GO:0008015, GO:0008284, GO:0009651, GO:0009986, GO:0010523, GO:0010976, GO:0014068, GO:0018105, GO:0030218, GO:0032147, GO:0032496, GO:0033189, GO:0033574, GO:0038162, GO:0042104, GO:0042531, GO:0042541, GO:0043249, GO:0043627, GO:0044297, GO:0045893, GO:0046579, GO:0048678, GO:0051602, GO:0055093, GO:0061418, GO:0070374, GO:0070555, GO:0071474, GO:0071548, GO:1901215, GO:1902219, GO:1902251, GO:2001258, GO:0030295"/>
<entry key="969" type="xstring" value="GO:0000122, GO:0001525, GO:0001542, GO:0001666, GO:0001890, GO:0001934, GO:0001936, GO:0002021, GO:0003300, GO:0005515, GO:0005576, GO:0005615, GO:0005829, GO:0006006, GO:0006111, GO:0006114, GO:0006635, GO:0006909, GO:0007565, GO:0007623, GO:0008203, GO:0008206, GO:0008217, GO:0008340, GO:0008343, GO:0010507, GO:0010888, GO:0014068, GO:0014823, GO:0019953, GO:0021954, GO:0030073, GO:0030217, GO:0030300, GO:0032008, GO:0032099, GO:0032310, GO:0032355, GO:0032615, GO:0032635, GO:0032637, GO:0032760, GO:0032814, GO:0032817, GO:0032869, GO:0033197, GO:0033210, GO:0033686, GO:0035360, GO:0035556, GO:0035630, GO:0035904, GO:0038108, GO:0042102, GO:0042269, GO:0042307, GO:0042445, GO:0042531, GO:0042593, GO:0042755, GO:0043066, GO:0043270, GO:0043410, GO:0044320, GO:0045471, GO:0045765, GO:0045906, GO:0046325, GO:0046427, GO:0046628, GO:0046850, GO:0046881, GO:0048639, GO:0050796, GO:0050810, GO:0050892, GO:0050901, GO:0050999, GO:0051541, GO:0051726, GO:0051897, GO:0060587, GO:0060612, GO:0061037, GO:0070093, GO:0071298, GO:0071300, GO:0090335, GO:0098868, GO:0120162, GO:1900015, GO:1900745, GO:1904651, GO:1990051, GO:1990460, GO:2000379, GO:2000486, GO:2000491, GO:0032868, GO:0006112, GO:0007260, GO:0005179, GO:0006629, GO:0051428"/>
<entry key="970" type="xstring" value="GO:0000139, GO:0003976, GO:0005509, GO:0005515, GO:0005794, GO:0007040, GO:0016021, GO:0016256, GO:0033299, GO:0046835"/>
<entry key="971" type="xstring" value="GO:0005096, GO:0005515, GO:0005739, GO:0005829, GO:0005925, GO:0008277, GO:0016020, GO:0032465, GO:0043547, GO:0044877, GO:0046872, GO:0048013"/>
<entry key="972" type="xstring" value="GO:0003300, GO:0005085, GO:0005089, GO:0005515, GO:0005634, GO:0005829, GO:0005874, GO:0005886, GO:0005911, GO:0006915, GO:0007160, GO:0007186, GO:0008017, GO:0008284, GO:0008289, GO:0010717, GO:0010718, GO:0016477, GO:0016601, GO:0019900, GO:0030335, GO:0030676, GO:0030971, GO:0031234, GO:0032092, GO:0032587, GO:0034622, GO:0042220, GO:0043025, GO:0043065, GO:0043197, GO:0043507, GO:0044291, GO:0044295, GO:0044304, GO:0048013, GO:0051056, GO:0060071, GO:0061003, GO:0061178, GO:0070372, GO:0072657, GO:0090630, GO:0098978, GO:0098989, GO:0099147, GO:1904268, GO:1904338, GO:1905274, GO:1990138, GO:2000050, GO:0045202, GO:0007264, GO:0016020, GO:0050772"/>
<entry key="973" type="xstring" value="GO:0005515, GO:0005525, GO:0005789, GO:0007224, GO:0007275, GO:0008374, GO:0016021, GO:0005783, GO:0018345, GO:0016746, GO:0016409"/>
<entry key="974" type="xstring" value="GO:0000122, GO:0003714, GO:0004754, GO:0005634, GO:0005739, GO:0005759, GO:0005829, GO:0006554, GO:0031061, GO:0033512, GO:0042393, GO:0043231, GO:0047130, GO:0047131, GO:0055114, GO:0005737, GO:0004753, GO:0019878"/>
<entry key="975" type="xstring" value="GO:0004085, GO:0005515, GO:0005759, GO:0006552, GO:0008470, GO:0009083, GO:0031966, GO:0033539, GO:0042802, GO:0050660"/>
<entry key="976" type="xstring" value="GO:0004375, GO:0005654, GO:0005739, GO:0005759, GO:0005886, GO:0006546, GO:0009055, GO:0016829, GO:0022900, GO:0036255, GO:0042803, GO:0070280, GO:1903442, GO:1990830, GO:0016594, GO:0019464, GO:0005960, GO:0030170"/>
<entry key="977" type="xstring" value="GO:0005515, GO:0005739, GO:0005759, GO:0006520, GO:0008652, GO:0014047, GO:0042981, GO:0072593, GO:0006537, GO:0004359, GO:0006543"/>
<entry key="978" type="xstring" value="GO:0003863, GO:0005515, GO:0005730, GO:0005739, GO:0005759, GO:0005947, GO:0009083, GO:0055114, GO:0003826, GO:0007584"/>
<entry key="979" type="xstring" value="GO:0000287, GO:0004775, GO:0004776, GO:0005515, GO:0005524, GO:0005525, GO:0005739, GO:0005759, GO:0005886, GO:0006099, GO:0006104, GO:0006105, GO:0019003, GO:0044877, GO:0045244, GO:0042709"/>
<entry key="980" type="xstring" value="GO:0005515, GO:0005759, GO:0005777, GO:0005782, GO:0005829, GO:0006625, GO:0007219, GO:0008453, GO:0008483, GO:0009436, GO:0016597, GO:0019265, GO:0019448, GO:0030170, GO:0034641, GO:0042802, GO:0042803, GO:0042853, GO:0042866, GO:0043231, GO:0043621, GO:0046487, GO:0046724, GO:0051384, GO:0051591, GO:0004760"/>
<entry key="981" type="xstring" value="GO:0003941, GO:0005515, GO:0005739, GO:0005829, GO:0006094, GO:0006565, GO:0019518, GO:0030170, GO:0042803, GO:0042866, GO:0009097, GO:0004794, GO:0006567"/>
<entry key="982" type="xstring" value="GO:0000082, GO:0005829, GO:0009082, GO:0009083, GO:0042802, GO:0052654, GO:0052655, GO:0052656, GO:0009099, GO:0009098, GO:0004084, GO:0005739"/>
<entry key="983" type="xstring" value="GO:0005739, GO:0005759, GO:0005947, GO:0009083, GO:0031625, GO:0042645, GO:0043754, GO:0005737, GO:0031405, GO:0016407"/>
<entry key="984" type="xstring" value="GO:0005515, GO:0005739, GO:0005759, GO:0006470, GO:0009083, GO:0046872, GO:0106306, GO:0106307"/>
<entry key="985" type="xstring" value="GO:0002082, GO:0003682, GO:0004372, GO:0005515, GO:0005634, GO:0005737, GO:0005739, GO:0005743, GO:0005758, GO:0005759, GO:0006544, GO:0006563, GO:0006564, GO:0006730, GO:0008284, GO:0008732, GO:0015630, GO:0017148, GO:0030170, GO:0034340, GO:0035999, GO:0042645, GO:0046653, GO:0046655, GO:0051262, GO:0051289, GO:0070062, GO:0070129, GO:0070536, GO:0070552, GO:1903715, GO:0070905, GO:0000900, GO:0009113, GO:0019264, GO:0042803, GO:0008270, GO:0005829, GO:0050897, GO:0006565, GO:0048027"/>
<entry key="986" type="xstring" value="GO:0004047, GO:0005654, GO:0005739, GO:0005759, GO:0006546, GO:0008483, GO:0019464"/>
<entry key="987" type="xstring" value="GO:0004658, GO:0005515, GO:0005524, GO:0005739, GO:0005759, GO:0005829, GO:0006768, GO:0019626"/>
<entry key="988" type="xstring" value="GO:0000015, GO:0000122, GO:0000287, GO:0000977, GO:0001227, GO:0003723, GO:0004634, GO:0005515, GO:0005615, GO:0005634, GO:0005737, GO:0005829, GO:0005886, GO:0006094, GO:0009615, GO:0009986, GO:0010756, GO:0016020, GO:0030308, GO:0031430, GO:0042803, GO:0045296, GO:0045892, GO:0045933, GO:0051020, GO:0061621, GO:0070062, GO:0099738, GO:1903298, GO:2001171, GO:0032889, GO:0006096"/>
<entry key="989" type="xstring" value="GO:0005789, GO:0006464, GO:0007596, GO:0008488, GO:0016020, GO:0016021, GO:0017187, GO:0019842"/>
<entry key="990" type="xstring" value="GO:0004867, GO:0005515, GO:0005576, GO:0005615, GO:0005886, GO:0006898, GO:0007155, GO:0007565, GO:0010951, GO:0016032, GO:0018298, GO:0019855, GO:0019862, GO:0020037, GO:0030163, GO:0042167, GO:0042803, GO:0043231, GO:0046329, GO:0046904, GO:0050777, GO:0062023, GO:0070062, GO:0072562, GO:0009986"/>
<entry key="991" type="xstring" value="GO:0001848, GO:0004866, GO:0005576, GO:0005615, GO:0005886, GO:0006954, GO:0006956, GO:0006958, GO:0008228, GO:0010951, GO:0030246, GO:0030424, GO:0030425, GO:0030449, GO:0032490, GO:0044216, GO:0045087, GO:0045202, GO:0070062, GO:0072562, GO:2000427"/>
<entry key="992" type="xstring" value="GO:0003682, GO:0005324, GO:0005504, GO:0005515, GO:0005543, GO:0005654, GO:0005782, GO:0005829, GO:0008144, GO:0015909, GO:0016209, GO:0019216, GO:0019433, GO:0032000, GO:0032052, GO:0032991, GO:0043066, GO:0043154, GO:0045179, GO:0050892, GO:0051345, GO:0070062, GO:0070301, GO:0071456, GO:0098869"/>
<entry key="993" type="xstring" value="GO:0000086, GO:0003924, GO:0005198, GO:0005515, GO:0005634, GO:0005829, GO:0005874, GO:0005881, GO:0007017, GO:0010389, GO:0015630, GO:0019904, GO:0030705, GO:0031594, GO:0036464, GO:0042802, GO:0043209, GO:0045121, GO:0050807, GO:0051301, GO:0055037, GO:0070062, GO:0097711, GO:0000226, GO:0005200, GO:0005737, GO:0005525, GO:0000278"/>
<entry key="994" type="xstring" value="GO:0004550, GO:0005515, GO:0005524, GO:0005813, GO:0005829, GO:0006165, GO:0006183, GO:0006228, GO:0006241, GO:0046872"/>
<entry key="995" type="xstring" value="GO:0000226, GO:0004672, GO:0004674, GO:0005515, GO:0005524, GO:0005615, GO:0005634, GO:0005814, GO:0005829, GO:0007026, GO:0007224, GO:0018105, GO:0019894, GO:0021549, GO:0021681, GO:0021935, GO:0030334, GO:0035869, GO:0036064, GO:0048156, GO:0050321, GO:0051010, GO:0060271, GO:0097711, GO:0106310, GO:0106311, GO:1902817, GO:1904527, GO:0005737"/>
<entry key="996" type="xstring" value="GO:0000086, GO:0002576, GO:0003924, GO:0005515, GO:0005576, GO:0005829, GO:0005856, GO:0005874, GO:0010389, GO:0015630, GO:0019901, GO:0070062, GO:0097711, GO:0005737, GO:0005525, GO:0000226, GO:0005200, GO:0000278"/>
<entry key="997" type="xstring" value="GO:0000408, GO:0002949, GO:0005515, GO:0005634, GO:0005654, GO:0005737, GO:0005886, GO:0016607, GO:0046872, GO:0061711"/>
<entry key="998" type="xstring" value="GO:0002026, GO:0003723, GO:0005080, GO:0005515, GO:0005938, GO:0009055, GO:0010614, GO:0015035, GO:0022900, GO:0030018, GO:0030425, GO:0042802, GO:0044571, GO:0046872, GO:0051536, GO:0097428, GO:0005634, GO:0006879, GO:0005829"/>
<entry key="999" type="xstring" value="GO:0000122, GO:0001501, GO:0001822, GO:0004860, GO:0004861, GO:0005515, GO:0005634, GO:0005737, GO:0007050, GO:0007096, GO:0007568, GO:0030099, GO:0030325, GO:0030511, GO:0033673, GO:0035264, GO:0042326, GO:0042551, GO:0043010, GO:0044877, GO:0045892, GO:0045893, GO:0050680, GO:0055123, GO:0060065, GO:0060669, GO:0071514, GO:1902746, GO:1904030, GO:0045736, GO:0045930"/>
<entry key="1000" type="xstring" value="GO:0004052, GO:0005506, GO:0005515, GO:0005829, GO:0006497, GO:0006665, GO:0010628, GO:0016702, GO:0016829, GO:0016853, GO:0019369, GO:0019372, GO:0043410, GO:0043651, GO:0046513, GO:0047677, GO:0048471, GO:0051122, GO:0055114, GO:0061436, GO:0070257, GO:1990136, GO:0034440"/>
<entry key="1001" type="xstring" value="GO:0004197, GO:0005515, GO:0005634, GO:0005654, GO:0005737, GO:0005739, GO:0005829, GO:0006508, GO:0008544, GO:0031424, GO:0045095, GO:0070268, GO:0097194, GO:0097200"/>
<entry key="1002" type="xstring" value="GO:0005506, GO:0005515, GO:0005829, GO:0006665, GO:0016702, GO:0019233, GO:0019369, GO:0019372, GO:0035357, GO:0043651, GO:0045444, GO:0046513, GO:0050486, GO:0051120, GO:0051122, GO:0055114, GO:0061436, GO:0106255, GO:0106256"/>
<entry key="1003" type="xstring" value="GO:0004856, GO:0005524, GO:0005829, GO:0005975, GO:0005997, GO:0005998, GO:0006091, GO:0019640, GO:0042732, GO:0046835, GO:0016310, GO:0016773"/>
<entry key="1004" type="xstring" value="GO:0005515, GO:0005634, GO:0005737, GO:0005829, GO:0005975, GO:0005999, GO:0006002, GO:0006098, GO:0019682, GO:0035722, GO:0048029, GO:0070062, GO:0004801, GO:0009052, GO:0005622"/>
<entry key="1005" type="xstring" value="GO:0005515, GO:0005525, GO:0005886, GO:0007165, GO:0007189, GO:0007193, GO:0046872, GO:0070062, GO:0001664, GO:0031683, GO:0003924, GO:0007191, GO:0007188, GO:0007606, GO:0005834"/>
<entry key="1006" type="xstring" value="GO:0005515, GO:0005788, GO:0008150, GO:0016788, GO:0031410, GO:0042802, GO:0046294, GO:0047374, GO:0052689, GO:0070062, GO:1901687, GO:0005829, GO:0018738"/>
<entry key="1007" type="xstring" value="GO:0004364, GO:0005515, GO:0005829, GO:0006749, GO:0030855, GO:0035722, GO:0070062, GO:1901687, GO:0006805"/>
<entry key="1008" type="xstring" value="GO:0001523, GO:0003834, GO:0005829, GO:0035238, GO:0042572, GO:0042574, GO:0046872, GO:0055114, GO:1901810, GO:0010436, GO:0016121"/>
<entry key="1009" type="xstring" value="GO:0004029, GO:0004043, GO:0005515, GO:0005634, GO:0005739, GO:0005759, GO:0005829, GO:0006081, GO:0006554, GO:0007605, GO:0008802, GO:0019285, GO:0042426, GO:0043878, GO:0055114, GO:0070062"/>
<entry key="1010" type="xstring" value="GO:0001561, GO:0004029, GO:0005515, GO:0005778, GO:0005789, GO:0006081, GO:0007417, GO:0007422, GO:0008544, GO:0016021, GO:0030148, GO:0033306, GO:0042803, GO:0043231, GO:0043878, GO:0046458, GO:0046577, GO:0050061, GO:0052814, GO:0055114, GO:0004028"/>
<entry key="1011" type="xstring" value="GO:0001523, GO:0001972, GO:0005515, GO:0005771, GO:0005783, GO:0005789, GO:0005791, GO:0006776, GO:0007601, GO:0009617, GO:0016021, GO:0016416, GO:0016746, GO:0019841, GO:0032370, GO:0032526, GO:0033189, GO:0042572, GO:0047173, GO:0048471, GO:0102279, GO:1990830"/>
<entry key="1012" type="xstring" value="GO:0004022, GO:0005654, GO:0005829, GO:0005886, GO:0006069, GO:0008270, GO:0042573, GO:0004745, GO:0042572, GO:0004024"/>
<entry key="1013" type="xstring" value="GO:0004029, GO:0005737, GO:0005829, GO:0006081, GO:0019145, GO:0033737, GO:0042136, GO:0042445, GO:0043878, GO:0045329, GO:0047105, GO:0051289, GO:0055114, GO:0070062"/>
<entry key="1014" type="xstring" value="GO:0004029, GO:0004030, GO:0005811, GO:0006066, GO:0006068, GO:0006629, GO:0030148, GO:0043878, GO:0055114, GO:0004028"/>
<entry key="1015" type="xstring" value="GO:0001523, GO:0004024, GO:0004745, GO:0005654, GO:0005829, GO:0005886, GO:0006069, GO:0008270, GO:0042573, GO:0042572"/>
<entry key="1016" type="xstring" value="GO:0003684, GO:0004844, GO:0005515, GO:0005634, GO:0005654, GO:0006281, GO:0006284, GO:0016032, GO:0016446, GO:0043024, GO:0043066, GO:0045008, GO:0045190, GO:0097510, GO:0005739"/>
<entry key="1017" type="xstring" value="GO:0000785, GO:0001741, GO:0002244, GO:0004468, GO:0005515, GO:0005654, GO:0005694, GO:0005794, GO:0006275, GO:0006302, GO:0010369, GO:0016407, GO:0030054, GO:0031618, GO:0034421, GO:0035861, GO:0046872, GO:0071168, GO:0007062"/>
<entry key="1018" type="xstring" value="GO:0000786, GO:0003677, GO:0004402, GO:0005515, GO:0005634, GO:0005654, GO:0006334, GO:0006355, GO:0008134, GO:0016407, GO:0016573, GO:0043966, GO:0045892, GO:0045893, GO:0046872, GO:0070776, GO:1990830, GO:0042393, GO:0003712, GO:0000790, GO:0045944"/>
<entry key="1019" type="xstring" value="GO:0000405, GO:0000723, GO:0000733, GO:0000781, GO:0004386, GO:0005515, GO:0005524, GO:0006260, GO:0007275, GO:0016020, GO:0032357, GO:0032508, GO:0036310, GO:0043138, GO:0061820, GO:0061821, GO:0005737, GO:0006310, GO:0009378, GO:0006281, GO:0005694, GO:0005634, GO:0006268, GO:0000724"/>
<entry key="1020" type="xstring" value="GO:0004722, GO:0005515, GO:0005654, GO:0005813, GO:0005829, GO:0007605, GO:0008138, GO:0016604, GO:0032426, GO:0035335, GO:0051301, GO:0060091, GO:0106306, GO:0106307, GO:1902636, GO:0005737, GO:0072686, GO:0000226, GO:0032467, GO:0004725, GO:0060271, GO:0000922, GO:0071850, GO:0005730, GO:0000278, GO:0007096"/>
<entry key="1021" type="xstring" value="GO:0000775, GO:0004386, GO:0005515, GO:0005524, GO:0005721, GO:0006346, GO:0007049, GO:0007275, GO:0010216, GO:0031508, GO:0046651, GO:0051301, GO:0005634, GO:0003682, GO:0006306"/>
<entry key="1022" type="xstring" value="GO:0005515, GO:0005829, GO:0016020, GO:0051083, GO:0005840, GO:0034620, GO:0051787, GO:0051082, GO:0016887, GO:0044183, GO:0005524, GO:0051085, GO:0016192, GO:0005886, GO:0031072, GO:0005737, GO:0005634, GO:0042026"/>
<entry key="1023" type="xstring" value="GO:0000922, GO:0003682, GO:0005515, GO:0005635, GO:0005642, GO:0005643, GO:0005654, GO:0005737, GO:0005813, GO:0006110, GO:0006406, GO:0006409, GO:0007080, GO:0007098, GO:0007100, GO:0007166, GO:0007283, GO:0007569, GO:0008219, GO:0008285, GO:0009966, GO:0016032, GO:0016925, GO:0019083, GO:0019894, GO:0030159, GO:0030544, GO:0031965, GO:0042059, GO:0042169, GO:0042306, GO:0043066, GO:0043069, GO:0043123, GO:0043130, GO:0043407, GO:0043657, GO:0044877, GO:0045742, GO:0045840, GO:0045893, GO:0046578, GO:0046580, GO:0046601, GO:0051425, GO:0051879, GO:0060236, GO:0060964, GO:0072686, GO:0075733, GO:0090543, GO:0098534, GO:1900034, GO:1903438, GO:1904781, GO:1990904, GO:0044613, GO:0006405, GO:0005543, GO:0006606, GO:0017056"/>
<entry key="1024" type="xstring" value="GO:0005515, GO:0005576, GO:0005737, GO:0005814, GO:0005829, GO:0016887, GO:0019899, GO:0031072, GO:0034605, GO:0034774, GO:0042026, GO:0043312, GO:0051082, GO:0070062, GO:0072562, GO:1904813, GO:0070370, GO:0008180, GO:0031625, GO:0005524, GO:0044183, GO:0051787, GO:0051085, GO:0034620, GO:0005634, GO:0005886, GO:0016192"/>
<entry key="1025" type="xstring" value="GO:0001046, GO:0003713, GO:0003723, GO:0004860, GO:0005515, GO:0005634, GO:0005654, GO:0005730, GO:0005737, GO:0005813, GO:0005829, GO:0005925, GO:0006281, GO:0006334, GO:0006357, GO:0006886, GO:0006913, GO:0007098, GO:0007165, GO:0007569, GO:0008104, GO:0008134, GO:0008284, GO:0008285, GO:0010826, GO:0016020, GO:0016032, GO:0019901, GO:0030957, GO:0031616, GO:0032071, GO:0032991, GO:0032993, GO:0033613, GO:0034080, GO:0034644, GO:0042255, GO:0042393, GO:0042803, GO:0043023, GO:0043024, GO:0043066, GO:0044387, GO:0045727, GO:0045893, GO:0045944, GO:0046599, GO:0051059, GO:0051082, GO:0051092, GO:0060699, GO:0060735, GO:1902629, GO:1902751, GO:1990904, GO:0006407, GO:0000056, GO:0042273, GO:0006338, GO:0042274, GO:0010824, GO:0003682, GO:0000055"/>
<entry key="1026" type="xstring" value="GO:0001891, GO:0005515, GO:0005525, GO:0005769, GO:0005829, GO:0005886, GO:0019003, GO:0030667, GO:0031623, GO:0031901, GO:0032588, GO:0032869, GO:0036186, GO:0043001, GO:0043312, GO:0045055, GO:0045335, GO:0060100, GO:0090382, GO:0003924, GO:0006886, GO:0012505"/>
[truncated: 2,017,376 more chars]
