# Supplementary material for: Centrality of drug targets in protein networks
Source: BMC Bioinformatics. 2021 Oct 29;22:527. doi: 10.1186/s12859-021-04342-x (PMC8555226; doi:10.1186/s12859-021-04342-x)
Supplement: Supplementary file 3 — Additional file 3. Knime workflows utilized to generate predictive models of drug target proteins from network centrality metrics, GO terms and annontated disease associations. [file 12859_2021_4342_MOESM3_ESM.zip › predictive model disease assoc GO/Backward Fea (#560)/Naive Bayes Learner (#11)/internal/naivebayesData]

<?xml version="1.0" encoding="UTF-8"?>
<config xmlns="http://www.knime.org/2008/09/XMLConfig" xmlns:xsi="http://www.w3.org/2001/XMLSchema-instance" xsi:schemaLocation="http://www.knime.org/2008/09/XMLConfig http://www.knime.org/XMLConfig_2008_09.xsd" key="naivebayesDataModel">
<entry key="ClassColumnName" type="xstring" value="stage"/>
<config key="ClassColumnType">
<entry key="cell_class" type="xstring" value="org.knime.core.data.def.StringCell"/>
<entry key="is_null" type="xboolean" value="false"/>
</config>
<entry key="skipMissingVals" type="xboolean" value="true"/>
<entry key="Threshold" type="xdouble" value="1.0E-4"/>
<config key="SkippedAttributes">
<entry key="SkippedAttributesCounter" type="xint" value="0"/>
</config>
<config key="AttributeModelSection">
<entry key="AttributeModelCounter" type="xint" value="5"/>
<config key="AttributeModelData_0">
<entry key="attributeName" type="xstring" value="eccentricity"/>
<entry key="type" type="xstring" value="NumericalModel"/>
<entry key="skipMissingVals" type="xboolean" value="true"/>
<entry key="numberOfMissingValues" type="xint" value="0"/>
<entry key="invalidCause" type="xstring" isnull="true" value=""/>
<config key="data">
<entry key="noOfClasses" type="xlong" value="2"/>
<config key="classValueData_0">
<entry key="classValue" type="xstring" value="all targets"/>
<entry key="MissingValCounter" type="xlong" value="0"/>
<entry key="noOfRows" type="xlong" value="488"/>
<entry key="mean" type="xdouble" value="9.606557377049173"/>
<entry key="sd" type="xdouble" value="0.7561642863244831"/>
</config>
<config key="classValueData_1">
<entry key="classValue" type="xstring" value="phase4"/>
<entry key="MissingValCounter" type="xlong" value="0"/>
<entry key="noOfRows" type="xlong" value="18"/>
<entry key="mean" type="xdouble" value="9.0"/>
<entry key="sd" type="xdouble" value="5.0E-4"/>
</config>
</config>
</config>
<config key="AttributeModelData_1">
<entry key="attributeName" type="xstring" value="stage"/>
<entry key="type" type="xstring" value="ClassModel"/>
<entry key="skipMissingVals" type="xboolean" value="true"/>
<entry key="numberOfMissingValues" type="xint" value="0"/>
<entry key="invalidCause" type="xstring" isnull="true" value=""/>
<config key="data">
<entry key="totalNoOfRecords" type="xlong" value="506"/>
<entry key="maxNoOfClassValues" type="xlong" value="20000"/>
<config key="classValues">
<entry key="array-size" type="xint" value="2"/>
<entry key="0" type="xstring" value="phase4"/>
<entry key="1" type="xstring" value="all targets"/>
</config>
<config key="classRecordCounter">
<entry key="array-size" type="xint" value="2"/>
<entry key="0" type="xlong" value="18"/>
<entry key="1" type="xlong" value="488"/>
</config>
</config>
</config>
<config key="AttributeModelData_2">
<entry key="attributeName" type="xstring" value="disease assoc GADB"/>
<entry key="type" type="xstring" value="NumericalModel"/>
<entry key="skipMissingVals" type="xboolean" value="true"/>
<entry key="numberOfMissingValues" type="xint" value="0"/>
<entry key="invalidCause" type="xstring" isnull="true" value=""/>
<config key="data">
<entry key="noOfClasses" type="xlong" value="2"/>
<config key="classValueData_0">
<entry key="classValue" type="xstring" value="all targets"/>
<entry key="MissingValCounter" type="xlong" value="0"/>
<entry key="noOfRows" type="xlong" value="488"/>
<entry key="mean" type="xdouble" value="2.946721311475406"/>
<entry key="sd" type="xdouble" value="10.252922131084118"/>
</config>
<config key="classValueData_1">
<entry key="classValue" type="xstring" value="phase4"/>
<entry key="MissingValCounter" type="xlong" value="0"/>
<entry key="noOfRows" type="xlong" value="18"/>
<entry key="mean" type="xdouble" value="41.5"/>
<entry key="sd" type="xdouble" value="58.58252098284848"/>
</config>
</config>
</config>
<config key="AttributeModelData_3">
<entry key="attributeName" type="xstring" value="GO terms"/>
<entry key="type" type="xstring" value="NominalModel"/>
<entry key="skipMissingVals" type="xboolean" value="true"/>
<entry key="numberOfMissingValues" type="xint" value="0"/>
<entry key="invalidCause" type="xstring" isnull="true" value=""/>
<config key="data">
<entry key="maxNoOfAttrs" type="xlong" value="20000"/>
<entry key="noOfClasses" type="xlong" value="2"/>
<config key="attributeValues">
<entry key="array-size" type="xint" value="281"/>
<entry key="0" type="xstring" value="GO:0005886, GO:0005887, GO:0007186, GO:0007275, GO:0016020, GO:0097211, GO:0004968, GO:0042277, GO:0004930"/>
<entry key="1" type="xstring" value="GO:0001616, GO:0004930, GO:0005515, GO:0005886, GO:0007186, GO:0007283, GO:0007611, GO:0008154, GO:0008343, GO:0009725, GO:0009755, GO:0009986, GO:0010700, GO:0016021, GO:0016520, GO:0017046, GO:0030252, GO:0032094, GO:0032099, GO:0032100, GO:0032354, GO:0032355, GO:0032691, GO:0032715, GO:0032720, GO:0032869, GO:0036321, GO:0040018, GO:0043005, GO:0043134, GO:0043568, GO:0045121, GO:0045923, GO:0046676, GO:0046697, GO:0050728, GO:0051963, GO:0051969, GO:0060123, GO:0060416, GO:0071222, GO:0071548, GO:0090327, GO:0097067, GO:0098696, GO:0098978, GO:0120058, GO:1903672, GO:1904000, GO:1904008, GO:1904349, GO:1905333, GO:1905564, GO:1990314, GO:2000110"/>
<entry key="2" type="xstring" value="GO:0004435, GO:0005515, GO:0005789, GO:0005886, GO:0005887, GO:0006464, GO:0007165, GO:0007186, GO:0007213, GO:0007399, GO:0009925, GO:0016907, GO:0019722, GO:0032412, GO:0038023, GO:0042166, GO:0045211, GO:0045987, GO:0046541, GO:0095500, GO:0098664, GO:0007187, GO:0003056, GO:0045202, GO:0030594, GO:0007197, GO:0004993, GO:0007268, GO:0030425"/>
<entry key="3" type="xstring" value="GO:0004985, GO:0005515, GO:0005654, GO:0005829, GO:0005886, GO:0005887, GO:0006955, GO:0007186, GO:0007193, GO:0007200, GO:0007268, GO:0007600, GO:0007626, GO:0009314, GO:0016021, GO:0019233, GO:0030285, GO:0030425, GO:0031635, GO:0032868, GO:0033603, GO:0033612, GO:0033685, GO:0038003, GO:0038048, GO:0040017, GO:0042711, GO:0042755, GO:0043204, GO:0043278, GO:0043627, GO:0043679, GO:0044849, GO:0045471, GO:0046877, GO:0048148, GO:0050951, GO:0051607, GO:0051930, GO:0071222, GO:0071333, GO:0099055, GO:1900745, GO:1901381, GO:1903937, GO:1904000, GO:1990708, GO:0043005, GO:0004930, GO:0007218, GO:0042277, GO:0042923"/>
<entry key="4" type="xstring" value="GO:0001587, GO:0001662, GO:0004993, GO:0005515, GO:0005886, GO:0005887, GO:0006874, GO:0007186, GO:0007208, GO:0007626, GO:0007631, GO:0010513, GO:0019934, GO:0031644, GO:0032098, GO:0042802, GO:0043397, GO:0045202, GO:0045600, GO:0051209, GO:0051378, GO:0051482, GO:0070374, GO:0071886, GO:0098664, GO:0098666, GO:0007200, GO:0030425, GO:0007187, GO:0007268, GO:0042493, GO:0030594"/>
<entry key="5" type="xstring" value="GO:0002125, GO:0003084, GO:0005000, GO:0005080, GO:0005515, GO:0005768, GO:0005886, GO:0006091, GO:0007186, GO:0007202, GO:0007204, GO:0007621, GO:0007625, GO:0008015, GO:0008284, GO:0010460, GO:0014049, GO:0014902, GO:0017046, GO:0019722, GO:0021537, GO:0030139, GO:0030307, GO:0031394, GO:0031894, GO:0032849, GO:0035176, GO:0035815, GO:0042631, GO:0042711, GO:0042713, GO:0043084, GO:0051412, GO:0051970, GO:0150104, GO:0042277, GO:0005887, GO:0001992, GO:0045907, GO:0004930"/>
<entry key="6" type="xstring" value="GO:0002118, GO:0002526, GO:0002687, GO:0003051, GO:0005515, GO:0005737, GO:0005886, GO:0005887, GO:0006954, GO:0007186, GO:0007200, GO:0007204, GO:0007217, GO:0007616, GO:0008306, GO:0009408, GO:0009582, GO:0009986, GO:0010193, GO:0010634, GO:0010996, GO:0014910, GO:0016496, GO:0019233, GO:0030425, GO:0032224, GO:0032230, GO:0032355, GO:0032570, GO:0035094, GO:0035106, GO:0035815, GO:0036126, GO:0042713, GO:0042755, GO:0043117, GO:0043278, GO:0044297, GO:0045471, GO:0045760, GO:0045777, GO:0045778, GO:0045907, GO:0046878, GO:0046887, GO:0048266, GO:0048660, GO:0050671, GO:0050679, GO:0051496, GO:0051602, GO:0060083, GO:0061827, GO:0070474, GO:0097225, GO:1902093, GO:0004995"/>
<entry key="7" type="xstring" value="GO:0001540, GO:0002024, GO:0002028, GO:0002032, GO:0004941, GO:0005515, GO:0005634, GO:0005764, GO:0005768, GO:0005769, GO:0005794, GO:0005886, GO:0005887, GO:0006898, GO:0007166, GO:0007171, GO:0007186, GO:0007188, GO:0007190, GO:0008179, GO:0008333, GO:0009409, GO:0010008, GO:0010739, GO:0015459, GO:0016020, GO:0016324, GO:0016579, GO:0030501, GO:0030665, GO:0031398, GO:0031649, GO:0040015, GO:0042802, GO:0042803, GO:0043235, GO:0043410, GO:0044877, GO:0045453, GO:0045944, GO:0050873, GO:0051380, GO:0061024, GO:0061885, GO:0071875, GO:0071902, GO:0120162, GO:1901098, GO:1904504, GO:1904646, GO:1990911, GO:2000481, GO:2000969, GO:0045986, GO:0071880, GO:0004930, GO:0002025"/>
<entry key="8" type="xstring" value="GO:0004435, GO:0005515, GO:0005886, GO:0007165, GO:0007186, GO:0007205, GO:0007207, GO:0007213, GO:0007274, GO:0007399, GO:0014069, GO:0016020, GO:0040012, GO:0043270, GO:0043679, GO:0045211, GO:0046541, GO:0050890, GO:0060078, GO:0060251, GO:0090316, GO:0098664, GO:0098685, GO:0099056, GO:0099529, GO:0007197, GO:0007187, GO:0004993, GO:0007268, GO:0016907, GO:0045202, GO:0005887, GO:0030425, GO:0030594"/>
<entry key="9" type="xstring" value="GO:0001662, GO:0004993, GO:0005515, GO:0005886, GO:0005887, GO:0007186, GO:0007198, GO:0007210, GO:0008283, GO:0008284, GO:0014062, GO:0035640, GO:0042053, GO:0042310, GO:0042428, GO:0045202, GO:0046883, GO:0050795, GO:0090722, GO:0007187, GO:0007268, GO:0030594, GO:0030425, GO:0051378"/>
<entry key="10" type="xstring" value="GO:0004993, GO:0005886, GO:0005887, GO:0007186, GO:0007193, GO:0045202, GO:0051378, GO:0007187, GO:0007268, GO:0030594, GO:0007198, GO:0030425"/>
<entry key="11" type="xstring" value="GO:0003084, GO:0003091, GO:0005000, GO:0005515, GO:0005768, GO:0005783, GO:0005794, GO:0005886, GO:0007186, GO:0007188, GO:0007190, GO:0007249, GO:0007588, GO:0007599, GO:0008284, GO:0008285, GO:0010628, GO:0016021, GO:0021537, GO:0030139, GO:0030665, GO:0031398, GO:0032609, GO:0034097, GO:0035811, GO:0035814, GO:0048471, GO:0061024, GO:0042277, GO:0045907, GO:0004930, GO:0005887, GO:0001992"/>
<entry key="12" type="xstring" value="GO:0004993, GO:0005515, GO:0005737, GO:0005768, GO:0005886, GO:0007186, GO:0016020, GO:0032098, GO:0045202, GO:0051378, GO:0030594, GO:0007187, GO:0007268, GO:0007198, GO:0030425, GO:0005887"/>
<entry key="13" type="xstring" value="GO:0000139, GO:0001591, GO:0001659, GO:0001666, GO:0001669, GO:0001933, GO:0001975, GO:0001976, GO:0002027, GO:0002028, GO:0002031, GO:0002052, GO:0002092, GO:0005515, GO:0005886, GO:0005887, GO:0005929, GO:0006914, GO:0007186, GO:0007195, GO:0007270, GO:0007409, GO:0007416, GO:0007608, GO:0007616, GO:0007625, GO:0007626, GO:0007628, GO:0008104, GO:0008144, GO:0008285, GO:0008306, GO:0008542, GO:0009416, GO:0009636, GO:0010039, GO:0014069, GO:0014854, GO:0016055, GO:0016328, GO:0021756, GO:0021769, GO:0021853, GO:0021984, GO:0030139, GO:0030336, GO:0030424, GO:0030425, GO:0030432, GO:0030672, GO:0031223, GO:0032147, GO:0032228, GO:0032467, GO:0032922, GO:0033602, GO:0034776, GO:0035094, GO:0035240, GO:0035255, GO:0035810, GO:0035815, GO:0036126, GO:0040018, GO:0042220, GO:0042321, GO:0042417, GO:0042493, GO:0042756, GO:0042802, GO:0043197, GO:0043204, GO:0043266, GO:0043278, GO:0043473, GO:0043666, GO:0043679, GO:0044877, GO:0045745, GO:0045776, GO:0045824, GO:0045944, GO:0046676, GO:0046717, GO:0048148, GO:0048149, GO:0048169, GO:0048678, GO:0048755, GO:0050482, GO:0050709, GO:0051209, GO:0051584, GO:0051586, GO:0051823, GO:0051898, GO:0051967, GO:0060079, GO:0060124, GO:0060134, GO:0060158, GO:0060160, GO:0060170, GO:0060548, GO:0070374, GO:0090325, GO:0097730, GO:0098691, GO:0099170, GO:1900168, GO:1900273, GO:1990384, GO:2000300, GO:0004930, GO:0051482, GO:0098978, GO:0071880, GO:0007194, GO:1901386, GO:0051481, GO:0099056, GO:0014059"/>
<entry key="14" type="xstring" value="GO:0001697, GO:0001698, GO:0003382, GO:0004969, GO:0005886, GO:0006955, GO:0007186, GO:0007613, GO:0008542, GO:0045202, GO:0045907, GO:0048167, GO:0048565, GO:0048732, GO:0098664, GO:1901998, GO:0030425, GO:0004993, GO:0005887, GO:0007187, GO:0030594, GO:0007268"/>
<entry key="15" type="xstring" value="GO:0004969, GO:0005829, GO:0005886, GO:0005887, GO:0006954, GO:0007186, GO:0007200, GO:0007613, GO:0008542, GO:0032962, GO:0043114, GO:0045202, GO:0045907, GO:0048016, GO:0048167, GO:0048245, GO:0071420, GO:0098664, GO:0007268, GO:0030425, GO:0007187, GO:0004993, GO:0030594"/>
<entry key="16" type="xstring" value="GO:0001965, GO:0002438, GO:0004930, GO:0004979, GO:0005245, GO:0005515, GO:0005768, GO:0005783, GO:0005794, GO:0005886, GO:0005925, GO:0007186, GO:0007187, GO:0007191, GO:0007197, GO:0007200, GO:0007600, GO:0007626, GO:0008022, GO:0008285, GO:0009314, GO:0019221, GO:0019233, GO:0019904, GO:0030424, GO:0030425, GO:0031005, GO:0031635, GO:0032094, GO:0032100, GO:0032496, GO:0032590, GO:0032839, GO:0038003, GO:0038047, GO:0042060, GO:0042220, GO:0042383, GO:0042755, GO:0043204, GO:0044849, GO:0045121, GO:0048149, GO:0050769, GO:0051930, GO:0060079, GO:0061358, GO:0070374, GO:0070588, GO:0070848, GO:0071315, GO:0080135, GO:0099055, GO:0099056, GO:0106072, GO:2000310, GO:0031681, GO:0042277, GO:0007218, GO:0043005, GO:0005887, GO:0042923"/>
<entry key="17" type="xstring" value="GO:0001587, GO:0001618, GO:0001659, GO:0001965, GO:0004993, GO:0005515, GO:0005829, GO:0005886, GO:0005901, GO:0006874, GO:0007186, GO:0007202, GO:0007208, GO:0007210, GO:0007568, GO:0007613, GO:0008219, GO:0008284, GO:0010513, GO:0014059, GO:0014065, GO:0014824, GO:0014832, GO:0030424, GO:0030431, GO:0031410, GO:0042493, GO:0042802, GO:0043025, GO:0043198, GO:0043267, GO:0043406, GO:0044380, GO:0044877, GO:0045600, GO:0045821, GO:0045907, GO:0046718, GO:0048148, GO:0050731, GO:0050965, GO:0050966, GO:0051209, GO:0051378, GO:0051967, GO:0070374, GO:0070852, GO:0071886, GO:0098664, GO:0098666, GO:0098978, GO:0099056, GO:2000300, GO:0030594, GO:0005887, GO:0007187, GO:0007200, GO:0007268, GO:0030425"/>
<entry key="18" type="xstring" value="GO:0000139, GO:0004930, GO:0005515, GO:0005789, GO:0005886, GO:0005887, GO:0007186, GO:0007196, GO:0007216, GO:0007268, GO:0007626, GO:0008066, GO:0009584, GO:0030425, GO:0035841, GO:0042803, GO:0045202, GO:0050908, GO:0060041, GO:0090280, GO:0001642, GO:0051966"/>
<entry key="19" type="xstring" value="GO:0005515, GO:0005886, GO:0005929, GO:0007186, GO:0008188, GO:0009986, GO:0016021, GO:0043231, GO:0007218, GO:0008528, GO:0005887"/>
<entry key="20" type="xstring" value="GO:0002027, GO:0004977, GO:0004980, GO:0005515, GO:0005886, GO:0005887, GO:0007186, GO:0007187, GO:0007189, GO:0007200, GO:0008217, GO:0032922, GO:0042309, GO:0042923, GO:0045475, GO:0055078, GO:0060259, GO:0004930, GO:0017046, GO:0005737, GO:0019222"/>
<entry key="21" type="xstring" value="GO:0005102, GO:0005886, GO:0005929, GO:0006091, GO:0007166, GO:0007186, GO:0007193, GO:0007204, GO:0007631, GO:0008022, GO:0008188, GO:0030273, GO:0042562, GO:0051928, GO:0060170, GO:0097730, GO:0043005, GO:0042923, GO:0042277, GO:0004930, GO:0005887, GO:0007218"/>
<entry key="22" type="xstring" value="GO:0000122, GO:0001570, GO:0001649, GO:0001701, GO:0001708, GO:0001755, GO:0001947, GO:0002052, GO:0002053, GO:0003140, GO:0003323, GO:0004930, GO:0005113, GO:0005515, GO:0005886, GO:0005929, GO:0007186, GO:0007224, GO:0007228, GO:0007371, GO:0007494, GO:0009952, GO:0010628, GO:0010629, GO:0021542, GO:0021696, GO:0021794, GO:0021904, GO:0021910, GO:0021938, GO:0021953, GO:0021987, GO:0030335, GO:0030666, GO:0030857, GO:0031069, GO:0034504, GO:0035264, GO:0040018, GO:0042307, GO:0042475, GO:0043066, GO:0043231, GO:0043392, GO:0045944, GO:0046622, GO:0048143, GO:0048741, GO:0048745, GO:0048853, GO:0048873, GO:0050679, GO:0050821, GO:0051451, GO:0051799, GO:0060170, GO:0060242, GO:0060413, GO:0060644, GO:0060684, GO:0061053, GO:0061113, GO:0070062, GO:0070986, GO:0071397, GO:0072285, GO:0090190, GO:0097542, GO:2000036, GO:2000826, GO:0005794, GO:0005901, GO:0045880, GO:0030425, GO:0016021, GO:0007417, GO:0071679"/>
<entry key="23" type="xstring" value="GO:0005737, GO:0005886, GO:0007186, GO:0007187, GO:0008285, GO:0016477, GO:0030900, GO:0038170, GO:0070374, GO:0090238, GO:0106072, GO:0005887, GO:0004930, GO:0042277, GO:0007218, GO:0004994, GO:0042923, GO:0071385, GO:0043005"/>
<entry key="24" type="xstring" value="GO:0001607, GO:0002023, GO:0004930, GO:0005229, GO:0005515, GO:0005525, GO:0005886, GO:0006816, GO:0006940, GO:0007186, GO:0007200, GO:0007204, GO:0007218, GO:0007267, GO:0007417, GO:0007625, GO:0007631, GO:0016021, GO:0019722, GO:0042924, GO:0043006, GO:0048016, GO:0048265, GO:0050482, GO:0051930, GO:1902476"/>
<entry key="25" type="xstring" value="GO:0004969, GO:0005886, GO:0007186, GO:0007204, GO:0008150, GO:0043408, GO:0098664, GO:0030594, GO:0016907, GO:0007187, GO:0006954, GO:0007268, GO:0007197, GO:0045202, GO:0004993, GO:0005887, GO:0030425"/>
<entry key="26" type="xstring" value="GO:0005515, GO:0005886, GO:0005887, GO:0007186, GO:0007187, GO:0007268, GO:0008502, GO:0010754, GO:0042593, GO:0043010, GO:0043524, GO:0045202, GO:0046010, GO:0046676, GO:0050796, GO:0051481, GO:0051970, GO:0051971, GO:0097755, GO:0098908, GO:1902260, GO:0004930"/>
<entry key="27" type="xstring" value="GO:0004946, GO:0005829, GO:0005886, GO:0007186, GO:0007200, GO:0031989, GO:0005887, GO:0004930"/>
<entry key="28" type="xstring" value="GO:0004930, GO:0005886, GO:0005887, GO:0007165, GO:0007166, GO:0007186, GO:0007190, GO:0007267, GO:0048662, GO:0008528, GO:0004999, GO:0007188, GO:0017046"/>
<entry key="29" type="xstring" value="GO:0001501, GO:0002158, GO:0005515, GO:0005887, GO:0007193, GO:0007194, GO:0007200, GO:0008217, GO:0008528, GO:0016941, GO:0017046, GO:0030157, GO:0031404, GO:0032991, GO:0033688, GO:0035810, GO:0042277, GO:0042562, GO:0042803, GO:0048015, GO:0048662, GO:0051000, GO:0070062, GO:0120163"/>
<entry key="30" type="xstring" value="GO:0001525, GO:0001570, GO:0005044, GO:0005515, GO:0005634, GO:0005768, GO:0005769, GO:0005886, GO:0005905, GO:0007155, GO:0007186, GO:0009986, GO:0015026, GO:0016021, GO:0016032, GO:0016494, GO:0019958, GO:0031623, GO:0043231, GO:0048471, GO:0055037, GO:0070098, GO:0070374, GO:1902230, GO:1905322, GO:0009897, GO:0060326, GO:0019722, GO:0007204, GO:0016493, GO:0006955, GO:0019957"/>
<entry key="31" type="xstring" value="GO:0001819, GO:0004938, GO:0005515, GO:0005737, GO:0005886, GO:0005887, GO:0006940, GO:0007186, GO:0007189, GO:0007193, GO:0007265, GO:0007266, GO:0008284, GO:0010700, GO:0016323, GO:0019229, GO:0019901, GO:0030036, GO:0030168, GO:0030335, GO:0031692, GO:0031696, GO:0031996, GO:0032147, GO:0032148, GO:0032795, GO:0032811, GO:0032870, GO:0035624, GO:0042593, GO:0042596, GO:0042802, GO:0042803, GO:0043235, GO:0043268, GO:0043406, GO:0043410, GO:0045741, GO:0045955, GO:0046676, GO:0046982, GO:0050796, GO:0050892, GO:0050995, GO:0051044, GO:0051379, GO:0051380, GO:0051926, GO:0061179, GO:0071875, GO:0071880, GO:0071881, GO:0071882, GO:0090303, GO:0098691, GO:1901020, GO:2000300, GO:0004930"/>
<entry key="32" type="xstring" value="GO:0005886, GO:0007186, GO:0008528, GO:0005887, GO:0007218"/>
<entry key="33" type="xstring" value="GO:0004974, GO:0005515, GO:0005575, GO:0005886, GO:0006955, GO:0007186, GO:0061737, GO:0008528, GO:0005887, GO:0001631, GO:0007218"/>
<entry key="34" type="xstring" value="GO:0004993, GO:0005791, GO:0005794, GO:0005886, GO:0007186, GO:0019933, GO:0021766, GO:0032355, GO:0043204, GO:0099060, GO:0005887, GO:0051378, GO:0030425, GO:0007268, GO:0007198, GO:0007187, GO:0030594"/>
<entry key="35" type="xstring" value="GO:0004969, GO:0005515, GO:0005886, GO:0005929, GO:0007186, GO:0021795, GO:0032008, GO:0045202, GO:0098664, GO:0030594, GO:0004993, GO:0005887, GO:0030425, GO:0007268, GO:0007187"/>
<entry key="36" type="xstring" value="GO:0005085, GO:0005829, GO:0005886, GO:0005887, GO:0007186, GO:0007187, GO:0007189, GO:0007267, GO:0010642, GO:0032496, GO:0048662, GO:0007204, GO:0006954, GO:0016501"/>
<entry key="37" type="xstring" value="GO:0004930, GO:0005515, GO:0005886, GO:0005887, GO:0007186, GO:0016494, GO:0030595, GO:0032467, GO:0042113, GO:0048535, GO:0070098, GO:0019957, GO:0019722, GO:0060326, GO:0007204, GO:0016493, GO:0009897, GO:0006955"/>
<entry key="38" type="xstring" value="GO:0000165, GO:0001618, GO:0002407, GO:0003779, GO:0004435, GO:0004950, GO:0005515, GO:0005768, GO:0005886, GO:0005887, GO:0006816, GO:0006968, GO:0007166, GO:0007186, GO:0007267, GO:0009897, GO:0009986, GO:0014808, GO:0015026, GO:0016493, GO:0019064, GO:0019221, GO:0019722, GO:0019957, GO:0023052, GO:0042802, GO:0070098, GO:0070723, GO:0071222, GO:0071791, GO:2000110, GO:0006954, GO:0005737, GO:0007204, GO:0006955, GO:0060326"/>
<entry key="39" type="xstring" value="GO:0005886, GO:0005887, GO:0007186, GO:0007191, GO:0031748, GO:0032496, GO:0120061, GO:0007189, GO:0006954, GO:0007204, GO:0004957"/>
<entry key="40" type="xstring" value="GO:0005886, GO:0007186, GO:0007187, GO:0008285, GO:0032467, GO:0038170, GO:0042593, GO:0004930, GO:0050796, GO:0007218, GO:0004994, GO:0042277, GO:0071385, GO:0043005, GO:0042923, GO:0005887"/>
<entry key="41" type="xstring" value="GO:0004964, GO:0005768, GO:0005886, GO:0005887, GO:0007186, GO:0007187, GO:0007189, GO:0007190, GO:0007200, GO:0030539, GO:0032962, GO:0035472, GO:0038106, GO:0042700, GO:0050890, GO:0071371, GO:0071373, GO:0009755, GO:0001541, GO:0022602, GO:0008528, GO:0008584"/>
<entry key="42" type="xstring" value="GO:0001764, GO:0004951, GO:0005886, GO:0007186, GO:0007200, GO:0007409, GO:0016020, GO:0017046, GO:0030900, GO:0038188, GO:0005887, GO:0046883, GO:0004930"/>
<entry key="43" type="xstring" value="GO:0002407, GO:0004435, GO:0004950, GO:0005515, GO:0005886, GO:0005887, GO:0006816, GO:0006874, GO:0006887, GO:0006935, GO:0006955, GO:0007155, GO:0007166, GO:0007186, GO:0007187, GO:0007204, GO:0007267, GO:0009611, GO:0009897, GO:0010629, GO:0016493, GO:0019221, GO:0019957, GO:0030335, GO:0030502, GO:0035717, GO:0045672, GO:0051928, GO:0070098, GO:0070374, GO:0071791, GO:0090026, GO:0006954, GO:0019722, GO:0005737, GO:0060326"/>
<entry key="44" type="xstring" value="GO:0004966, GO:0005515, GO:0005886, GO:0007186, GO:0007189, GO:0007194, GO:0007204, GO:0016021, GO:0017046, GO:0042923, GO:0045944, GO:0051464, GO:0008528, GO:0005887, GO:0007218"/>
<entry key="45" type="xstring" value="GO:0005515, GO:0005886, GO:0005887, GO:0007186, GO:0007187, GO:0007193, GO:0007617, GO:0008502, GO:0042562, GO:0043235, GO:0097159, GO:0004930, GO:0007623"/>
<entry key="46" type="xstring" value="GO:0004957, GO:0005515, GO:0005886, GO:0006955, GO:0007186, GO:0007188, GO:0007254, GO:0009612, GO:0016021, GO:0030278, GO:0032496, GO:0033624, GO:0042093, GO:0050710, GO:0050715, GO:0050728, GO:0050729, GO:0051492, GO:0060348, GO:0070371, GO:0071260, GO:2000420, GO:0007204, GO:0071380, GO:0007189, GO:0006954"/>
<entry key="47" type="xstring" value="GO:0005515, GO:0005634, GO:0005737, GO:0005886, GO:0005887, GO:0007186, GO:0007217, GO:0007568, GO:0010460, GO:0032355, GO:0032590, GO:0032809, GO:0042053, GO:0042220, GO:0042538, GO:0043278, GO:0045777, GO:0060259, GO:0070474, GO:0097225, GO:1902093, GO:0004995"/>
<entry key="48" type="xstring" value="GO:0004983, GO:0005886, GO:0007186, GO:0007218, GO:0005887, GO:0004930"/>
<entry key="49" type="xstring" value="GO:0000187, GO:0001609, GO:0001973, GO:0002882, GO:0005515, GO:0005886, GO:0005887, GO:0006968, GO:0007186, GO:0007189, GO:0007190, GO:0007254, GO:0007588, GO:0010575, GO:0010753, GO:0031284, GO:0031668, GO:0032722, GO:0032755, GO:0043306, GO:0044267, GO:0060087, GO:0098978"/>
<entry key="50" type="xstring" value="GO:0001621, GO:0001934, GO:0001973, GO:0005515, GO:0005524, GO:0005739, GO:0005886, GO:0005887, GO:0005929, GO:0007166, GO:0007186, GO:0007193, GO:0007200, GO:0007204, GO:0007568, GO:0008347, GO:0008360, GO:0009612, GO:0009986, GO:0010469, GO:0010700, GO:0014069, GO:0016323, GO:0016324, GO:0019233, GO:0023019, GO:0030168, GO:0030425, GO:0031686, GO:0032962, GO:0035589, GO:0038023, GO:0042755, GO:0043270, GO:0043531, GO:0044297, GO:0045028, GO:0045031, GO:0045211, GO:0045944, GO:0046887, GO:0046982, GO:0051100, GO:0060406, GO:0070374, GO:0070848, GO:0071318, GO:0071415, GO:0072659, GO:0090075, GO:0097110, GO:0097746, GO:0099059"/>
<entry key="51" type="xstring" value="GO:0001664, GO:0001955, GO:0003245, GO:0003376, GO:0005515, GO:0005654, GO:0005768, GO:0005886, GO:0006935, GO:0007155, GO:0007186, GO:0007193, GO:0007420, GO:0009897, GO:0016021, GO:0016477, GO:0019221, GO:0019226, GO:0030032, GO:0030155, GO:0030182, GO:0030335, GO:0030500, GO:0030595, GO:0031226, GO:0031532, GO:0038036, GO:0043231, GO:0043547, GO:0045121, GO:0045124, GO:0045446, GO:0045944, GO:0046625, GO:0048661, GO:0050927, GO:0051482, GO:0051497, GO:0061384, GO:0072678, GO:0005737, GO:0001525, GO:0007189, GO:0019222, GO:0004930"/>
<entry key="52" type="xstring" value="GO:0001588, GO:0001963, GO:0001975, GO:0001992, GO:0001994, GO:0004952, GO:0005515, GO:0005886, GO:0005887, GO:0005929, GO:0006874, GO:0007186, GO:0007189, GO:0007190, GO:0007191, GO:0007268, GO:0008306, GO:0019226, GO:0031526, GO:0033861, GO:0035240, GO:0042060, GO:0042220, GO:0045202, GO:0045762, GO:0045776, GO:0045924, GO:0046960, GO:0060158, GO:0060170, GO:0060292, GO:0071870, GO:0072593, GO:0097730, GO:0071880, GO:0007212, GO:0004930"/>
<entry key="53" type="xstring" value="GO:0001932, GO:0004930, GO:0005515, GO:0005737, GO:0005886, GO:0005887, GO:0006417, GO:0006448, GO:0007186, GO:0007206, GO:0007216, GO:0007268, GO:0007611, GO:0007612, GO:0007626, GO:0008066, GO:0030296, GO:0035584, GO:0042802, GO:0043005, GO:0048169, GO:0050808, GO:0050890, GO:0060078, GO:0061098, GO:0090647, GO:0099566, GO:1902938, GO:1904646, GO:1990782, GO:0099553, GO:0098839, GO:0099530, GO:0051966, GO:0099583"/>
<entry key="54" type="xstring" value="GO:0005515, GO:0005634, GO:0005737, GO:0005886, GO:0005901, GO:0007186, GO:0007188, GO:0031965, GO:0035556, GO:0043410, GO:0046982, GO:0055117, GO:0150099, GO:0071880, GO:0007204, GO:0004937, GO:0007200, GO:0005887, GO:0045907, GO:0004930, GO:0007267, GO:0001996"/>
<entry key="55" type="xstring" value="GO:0001501, GO:0004930, GO:0004950, GO:0005515, GO:0005886, GO:0005887, GO:0006935, GO:0006955, GO:0007186, GO:0010759, GO:0016021, GO:0032088, GO:0032695, GO:0038023, GO:0045600, GO:0050848, GO:0070098, GO:0120162, GO:0007204, GO:0006954, GO:0004875, GO:0002430, GO:0007200"/>
<entry key="56" type="xstring" value="GO:0005515, GO:0005886, GO:0005887, GO:0007186, GO:0007187, GO:0007189, GO:0042562, GO:0004930, GO:0019222, GO:0005737, GO:0004977"/>
<entry key="57" type="xstring" value="GO:0000186, GO:0001965, GO:0002248, GO:0003105, GO:0004930, GO:0005102, GO:0005515, GO:0005576, GO:0005769, GO:0005770, GO:0005794, GO:0005886, GO:0005901, GO:0006919, GO:0006954, GO:0007186, GO:0007200, GO:0007204, GO:0007205, GO:0007529, GO:0007596, GO:0008284, GO:0008285, GO:0009611, GO:0009653, GO:0009986, GO:0014068, GO:0015057, GO:0030168, GO:0030193, GO:0030194, GO:0030335, GO:0031094, GO:0031594, GO:0031681, GO:0032496, GO:0032651, GO:0032755, GO:0032757, GO:0032967, GO:0035025, GO:0043123, GO:0043280, GO:0043410, GO:0043524, GO:0043547, GO:0045211, GO:0045217, GO:0045893, GO:0045907, GO:0045987, GO:0046427, GO:0048873, GO:0051209, GO:0051281, GO:0051482, GO:0051928, GO:0051930, GO:0060155, GO:0070374, GO:0070493, GO:0099553, GO:1900134, GO:0005887"/>
<entry key="58" type="xstring" value="GO:0001501, GO:0002062, GO:0002076, GO:0004991, GO:0005515, GO:0005634, GO:0005737, GO:0005886, GO:0005887, GO:0007166, GO:0007186, GO:0007187, GO:0007188, GO:0007189, GO:0007200, GO:0007204, GO:0007568, GO:0008284, GO:0008285, GO:0016323, GO:0016324, GO:0017046, GO:0030282, GO:0031526, GO:0042803, GO:0043235, GO:0043621, GO:0045453, GO:0048469, GO:0060732, GO:0008528, GO:0006874"/>
<entry key="59" type="xstring" value="GO:0001967, GO:0001975, GO:0005886, GO:0005902, GO:0005912, GO:0006936, GO:0007166, GO:0007186, GO:0007204, GO:0007507, GO:0007595, GO:0007613, GO:0010701, GO:0016324, GO:0017046, GO:0021537, GO:0030431, GO:0032230, GO:0032355, GO:0032570, GO:0034059, GO:0034097, GO:0035176, GO:0042220, GO:0042493, GO:0042711, GO:0042713, GO:0042755, GO:0043434, GO:0044849, GO:0045777, GO:0048565, GO:0051965, GO:0051968, GO:0060406, GO:0060455, GO:0070371, GO:0070474, GO:0120162, GO:0045907, GO:0001992, GO:0005000, GO:0005887, GO:0004930, GO:0042277, GO:0060137, GO:0007565, GO:0004990"/>
<entry key="60" type="xstring" value="GO:0004999, GO:0005515, GO:0005886, GO:0005887, GO:0007166, GO:0007186, GO:0007187, GO:0008284, GO:0017046, GO:0043235, GO:0008528, GO:0007188"/>
<entry key="61" type="xstring" value="GO:0003376, GO:0005515, GO:0005886, GO:0007186, GO:0016021, GO:0038036, GO:0045664, GO:0019222, GO:0007189, GO:0005737, GO:0004930"/>
<entry key="62" type="xstring" value="GO:0001601, GO:0001662, GO:0002793, GO:0003151, GO:0003214, GO:0004983, GO:0005246, GO:0005515, GO:0005886, GO:0005887, GO:0005929, GO:0007186, GO:0007193, GO:0007204, GO:0007218, GO:0007263, GO:0007568, GO:0007626, GO:0010811, GO:0033603, GO:0038023, GO:0043951, GO:0045987, GO:0046010, GO:0046903, GO:0051048, GO:0051930, GO:0051967, GO:0090394, GO:0097730, GO:2000252"/>
<entry key="63" type="xstring" value="GO:0001764, GO:0002507, GO:0004950, GO:0005515, GO:0005886, GO:0005887, GO:0006954, GO:0007186, GO:0009314, GO:0009617, GO:0043025, GO:0046677, GO:0048872, GO:0050927, GO:0070098, GO:0016493, GO:0019957, GO:0006955, GO:0060326, GO:0007204, GO:0009897, GO:0019722"/>
<entry key="64" type="xstring" value="GO:0004930, GO:0004956, GO:0005886, GO:0006935, GO:0006955, GO:0007186, GO:0019722, GO:0007218, GO:0043005, GO:0042277, GO:0042923, GO:0005887"/>
<entry key="65" type="xstring" value="GO:0001696, GO:0004951, GO:0005515, GO:0005886, GO:0007166, GO:0007186, GO:0007200, GO:0007204, GO:0008284, GO:0015054, GO:0016021, GO:0017046, GO:0031741, GO:0038188, GO:0043551, GO:0045851, GO:0046935, GO:0048565, GO:0048732"/>
<entry key="66" type="xstring" value="GO:0001626, GO:0004930, GO:0005515, GO:0005886, GO:0005887, GO:0007186, GO:0007193, GO:0007600, GO:0008022, GO:0019233, GO:0031410, GO:0032355, GO:0035810, GO:0038003, GO:0042755, GO:0044849, GO:0045776, GO:0051482, GO:0060454, GO:0106072, GO:1901386, GO:1904058, GO:1904059, GO:1990708, GO:0007218, GO:0042277, GO:0043005, GO:0042923"/>
<entry key="67" type="xstring" value="GO:0005515, GO:0005886, GO:0006939, GO:0007186, GO:0007623, GO:0008015, GO:0042310, GO:0045202, GO:0098664, GO:0005887, GO:0030594, GO:0007187, GO:0007268, GO:0030425, GO:0004993"/>
<entry key="68" type="xstring" value="GO:0004969, GO:0005886, GO:0007186, GO:0007269, GO:0098664, GO:0098793, GO:0007268, GO:0050890, GO:0030425, GO:0004993, GO:0045202, GO:0005887, GO:0016907, GO:0014063, GO:0014061, GO:0030594, GO:0014050, GO:0007197, GO:0007187"/>
<entry key="69" type="xstring" value="GO:0000187, GO:0001774, GO:0001856, GO:0004878, GO:0004930, GO:0005886, GO:0005887, GO:0006915, GO:0006935, GO:0006955, GO:0006968, GO:0007165, GO:0007186, GO:0007202, GO:0007606, GO:0009986, GO:0010575, GO:0010759, GO:0016323, GO:0021534, GO:0030449, GO:0030593, GO:0030667, GO:0031100, GO:0032494, GO:0032496, GO:0038178, GO:0042789, GO:0043231, GO:0043312, GO:0043524, GO:0045177, GO:0045766, GO:0048143, GO:0050679, GO:0050830, GO:0050890, GO:0070374, GO:0090023, GO:0097242, GO:0099172, GO:1902947, GO:0002430, GO:0006954, GO:0007200, GO:0004875, GO:0007204"/>
<entry key="70" type="xstring" value="GO:0004957, GO:0005635, GO:0005886, GO:0005887, GO:0007186, GO:0008219, GO:0016021, GO:0031622, GO:0006954, GO:0007204, GO:0007189, GO:0007200, GO:0014827, GO:0060455"/>
<entry key="71" type="xstring" value="GO:0005515, GO:0005829, GO:0005886, GO:0006937, GO:0007186, GO:0007187, GO:0007193, GO:0007283, GO:0008285, GO:0021549, GO:0030165, GO:0030432, GO:0030900, GO:0038170, GO:0042594, GO:0007218, GO:0071385, GO:0043005, GO:0004930, GO:0005887, GO:0004994, GO:0042277, GO:0042923, GO:0071392"/>
<entry key="72" type="xstring" value="GO:0002052, GO:0002931, GO:0004930, GO:0004950, GO:0005515, GO:0005886, GO:0005887, GO:0006935, GO:0006968, GO:0007155, GO:0007186, GO:0007200, GO:0007267, GO:0007613, GO:0008528, GO:0009611, GO:0009986, GO:0016032, GO:0016495, GO:0016525, GO:0019960, GO:0021626, GO:0030336, GO:0032680, GO:0032691, GO:0032809, GO:0035176, GO:0035425, GO:0043005, GO:0045087, GO:0045428, GO:0045766, GO:0048167, GO:0048471, GO:0050767, GO:0050769, GO:0050804, GO:0050901, GO:0051092, GO:0051897, GO:0060074, GO:0070098, GO:0071222, GO:0071560, GO:0097447, GO:0098883, GO:0110091, GO:0150090, GO:1900272, GO:1903721, GO:1904139, GO:1904141, GO:2001234, GO:0006955, GO:0019722, GO:0019957, GO:0060326, GO:0016493, GO:0009897, GO:0007204"/>
<entry key="73" type="xstring" value="GO:0001540, GO:0001635, GO:0005515, GO:0005886, GO:0005887, GO:0007166, GO:0007186, GO:0007189, GO:0010628, GO:0010739, GO:0010942, GO:0032841, GO:0033138, GO:0038041, GO:0051384, GO:0051897, GO:0070374, GO:0097643, GO:0097647, GO:0150056, GO:0150057, GO:0150058, GO:1904645, GO:1905665, GO:0007190, GO:0007188, GO:0004948, GO:0007204, GO:0030424, GO:0008528"/>
<entry key="74" type="xstring" value="GO:0001601, GO:0003151, GO:0004983, GO:0005515, GO:0005886, GO:0005887, GO:0006006, GO:0007186, GO:0007187, GO:0007193, GO:0007218, GO:0007626, GO:0007631, GO:0008217, GO:0019233, GO:0040014, GO:0001602"/>
<entry key="75" type="xstring" value="GO:0005000, GO:0005080, GO:0005768, GO:0005794, GO:0005886, GO:0007186, GO:0007202, GO:0007204, GO:0032430, GO:0042127, GO:0043410, GO:0060732, GO:0090238, GO:0150104, GO:0045907, GO:0004930, GO:0005887, GO:0001992, GO:0042277"/>
<entry key="76" type="xstring" value="GO:0001609, GO:0001973, GO:0005886, GO:0005887, GO:0006954, GO:0007165, GO:0007186, GO:0007190, GO:0008016, GO:0008285, GO:0009611, GO:0030336, GO:0032088"/>
<entry key="77" type="xstring" value="GO:0001659, GO:0003085, GO:0003254, GO:0004930, GO:0005515, GO:0005739, GO:0005783, GO:0005794, GO:0005886, GO:0005887, GO:0007186, GO:0007218, GO:0007268, GO:0007612, GO:0008344, GO:0009898, GO:0009986, GO:0014049, GO:0014054, GO:0016492, GO:0032280, GO:0033993, GO:0042802, GO:0043065, GO:0043066, GO:0043195, GO:0043197, GO:0043198, GO:0043204, GO:0043576, GO:0044877, GO:0045121, GO:0047485, GO:0050965, GO:0051280, GO:0051281, GO:0051930, GO:0060732, GO:0070779, GO:0071545, GO:0090238, GO:0097151, GO:0098712, GO:0098900, GO:2001259"/>
<entry key="78" type="xstring" value="GO:0005504, GO:0005765, GO:0005886, GO:0005929, GO:0006954, GO:0007186, GO:0007200, GO:0007204, GO:0010008, GO:0010827, GO:0030139, GO:0032691, GO:0036321, GO:0043066, GO:0043950, GO:0045669, GO:0050710, GO:0050728, GO:0050872, GO:0050873, GO:0050912, GO:0060170, GO:0070094, GO:0070374, GO:0090275, GO:0090336, GO:0120162, GO:0008527, GO:0046879, GO:0005887, GO:0004930"/>
<entry key="79" type="xstring" value="GO:0001974, GO:0001991, GO:0002018, GO:0002033, GO:0002035, GO:0004945, GO:0005515, GO:0005886, GO:0005887, GO:0006883, GO:0007166, GO:0007186, GO:0007199, GO:0007263, GO:0007420, GO:0008134, GO:0008217, GO:0008284, GO:0010459, GO:0010700, GO:0021695, GO:0030308, GO:0032304, GO:0032516, GO:0035556, GO:0035566, GO:0035640, GO:0035815, GO:0035932, GO:0038166, GO:0042306, GO:0042311, GO:0042416, GO:0043537, GO:0045429, GO:0045893, GO:0048019, GO:0048147, GO:0048471, GO:0050715, GO:0051000, GO:0051387, GO:0061049, GO:0071549, GO:0072300, GO:0090190, GO:2000272, GO:2001238, GO:0006954, GO:0004930, GO:0097755"/>
<entry key="80" type="xstring" value="GO:0001525, GO:0002685, GO:0004950, GO:0005515, GO:0005737, GO:0005886, GO:0005887, GO:0006915, GO:0006954, GO:0007155, GO:0007166, GO:0007186, GO:0010818, GO:0016494, GO:0019956, GO:0030155, GO:0042802, GO:0070098, GO:0007204, GO:0009897, GO:0006955, GO:0019957, GO:0016493, GO:0060326, GO:0019722"/>
<entry key="81" type="xstring" value="GO:0000187, GO:0001965, GO:0005515, GO:0005768, GO:0005886, GO:0005887, GO:0007186, GO:0007193, GO:0007202, GO:0007204, GO:0008360, GO:0009986, GO:0010977, GO:0014003, GO:0021549, GO:0021554, GO:0022038, GO:0030165, GO:0032060, GO:0035025, GO:0035727, GO:0042552, GO:0043025, GO:0043065, GO:0043123, GO:0043197, GO:0043198, GO:0043410, GO:0043951, GO:0051482, GO:0051496, GO:0060326, GO:0060999, GO:0070915, GO:0071453, GO:0071673, GO:1904566, GO:0030139, GO:0022008, GO:0007189, GO:0004930, GO:0005737, GO:0019222"/>
<entry key="82" type="xstring" value="GO:0005515, GO:0005886, GO:0007186, GO:0007188, GO:0008284, GO:0042802, GO:0150099, GO:0007204, GO:0045907, GO:0071880, GO:0043410, GO:0007267, GO:0005887, GO:0007200, GO:0004930, GO:0001996, GO:0004937"/>
<entry key="83" type="xstring" value="GO:0005886, GO:0005887, GO:0007186, GO:0007200, GO:0007218, GO:0007611, GO:0008188, GO:0008528, GO:0035176, GO:0036343, GO:0042127, GO:0042923, GO:0043207, GO:0061744, GO:0004930"/>
<entry key="84" type="xstring" value="GO:0005000, GO:0005737, GO:0005886, GO:0005887, GO:0007186, GO:0007218, GO:0008188, GO:0051281"/>
<entry key="85" type="xstring" value="GO:0001696, GO:0004435, GO:0005515, GO:0005886, GO:0007186, GO:0007213, GO:0015872, GO:0019226, GO:0045211, GO:0060304, GO:0098664, GO:0007268, GO:0004993, GO:0005887, GO:0030594, GO:0016907, GO:0045202, GO:0007197, GO:0030425, GO:0007187"/>
<entry key="86" type="xstring" value="GO:0000122, GO:0001591, GO:0001975, GO:0002016, GO:0002031, GO:0005515, GO:0005886, GO:0005887, GO:0006874, GO:0006914, GO:0007186, GO:0007191, GO:0007195, GO:0007611, GO:0007612, GO:0007626, GO:0008144, GO:0008284, GO:0008542, GO:0014059, GO:0019216, GO:0019904, GO:0030139, GO:0031748, GO:0032416, GO:0032467, GO:0032922, GO:0034776, GO:0035176, GO:0035240, GO:0035483, GO:0035815, GO:0040014, GO:0042220, GO:0042417, GO:0042493, GO:0042995, GO:0043066, GO:0043278, GO:0045177, GO:0045187, GO:0045776, GO:0045840, GO:0045944, GO:0046717, GO:0048148, GO:0048715, GO:0050482, GO:0050709, GO:0050883, GO:0051584, GO:0051898, GO:0060134, GO:0060160, GO:0060161, GO:0090325, GO:0098691, GO:0045471, GO:0051967, GO:0060158, GO:0043266, GO:0007194, GO:0071880, GO:0051482, GO:1901386, GO:0051481, GO:0004930"/>
<entry key="87" type="xstring" value="GO:0001588, GO:0001659, GO:0001661, GO:0001662, GO:0001932, GO:0001963, GO:0001975, GO:0004952, GO:0005515, GO:0005634, GO:0005789, GO:0005886, GO:0005887, GO:0005929, GO:0006606, GO:0007186, GO:0007187, GO:0007189, GO:0007190, GO:0007191, GO:0007416, GO:0007613, GO:0007617, GO:0007625, GO:0007628, GO:0008542, GO:0010628, GO:0014002, GO:0015872, GO:0019226, GO:0019228, GO:0021542, GO:0021756, GO:0021853, GO:0030335, GO:0030432, GO:0035106, GO:0035240, GO:0042053, GO:0042311, GO:0042417, GO:0042493, GO:0042711, GO:0043197, GO:0043268, GO:0043987, GO:0046323, GO:0046959, GO:0046960, GO:0048148, GO:0051281, GO:0051482, GO:0051584, GO:0051968, GO:0060134, GO:0060158, GO:0060170, GO:0060291, GO:0060292, GO:0071870, GO:0097730, GO:1903351, GO:2000300, GO:0004930, GO:0007212, GO:0071880"/>
<entry key="88" type="xstring" value="GO:0004930, GO:0005246, GO:0005515, GO:0005886, GO:0007186, GO:0007194, GO:0007196, GO:0007268, GO:0008066, GO:0014047, GO:0030424, GO:0030425, GO:0042734, GO:0051896, GO:0090461, GO:0097110, GO:0097449, GO:0007216, GO:0051966, GO:0005887, GO:0001641"/>
<entry key="89" type="xstring" value="GO:0004967, GO:0005085, GO:0005768, GO:0005886, GO:0005887, GO:0006091, GO:0006887, GO:0007166, GO:0007186, GO:0007188, GO:0007189, GO:0007584, GO:0008217, GO:0009267, GO:0009755, GO:0010628, GO:0016021, GO:0042593, GO:0042594, GO:0070873, GO:0071377, GO:0017046, GO:0008528"/>
<entry key="90" type="xstring" value="GO:0005515, GO:0005886, GO:0005887, GO:0007186, GO:0007218, GO:0007268, GO:0007631, GO:0016499, GO:0017046, GO:0045202, GO:0051480, GO:0070374, GO:0004930"/>
<entry key="91" type="xstring" value="GO:0004963, GO:0005515, GO:0005886, GO:0007186, GO:0007283, GO:0007292, GO:0008406, GO:0008584, GO:0008585, GO:0010738, GO:0014068, GO:0016021, GO:0042699, GO:0043235, GO:0070374, GO:0071372, GO:0005887, GO:0009755, GO:0007189, GO:0008528, GO:0007190"/>
<entry key="92" type="xstring" value="GO:0004938, GO:0005515, GO:0005737, GO:0005768, GO:0005886, GO:0005887, GO:0007186, GO:0007267, GO:0007565, GO:0010700, GO:0030168, GO:0031694, GO:0032148, GO:0032811, GO:0035624, GO:0042802, GO:0042803, GO:0043025, GO:0043410, GO:0043679, GO:0045666, GO:0045907, GO:0046982, GO:0050796, GO:0051379, GO:0051930, GO:0070473, GO:0071875, GO:0099055, GO:0071880, GO:0004930"/>
<entry key="93" type="xstring" value="GO:0001669, GO:0005085, GO:0005515, GO:0005886, GO:0005887, GO:0007186, GO:0007584, GO:0016607, GO:0030194, GO:0033574, GO:0038193, GO:0042493, GO:0045471, GO:0045766, GO:0045987, GO:0071222, GO:0090051, GO:0007189, GO:0045777, GO:0045907, GO:0007204, GO:0006954, GO:0004961"/>
<entry key="94" type="xstring" value="GO:0005515, GO:0005886, GO:0007165, GO:0007166, GO:0007186, GO:0007213, GO:0040012, GO:0045211, GO:0098664, GO:0004993, GO:0045202, GO:0007197, GO:0030425, GO:0005887, GO:0016907, GO:0030594, GO:0007268, GO:0007187"/>
<entry key="95" type="xstring" value="GO:0001503, GO:0002931, GO:0004435, GO:0004930, GO:0005178, GO:0005509, GO:0005513, GO:0005515, GO:0005737, GO:0005886, GO:0005887, GO:0006874, GO:0006915, GO:0007186, GO:0007193, GO:0007200, GO:0007254, GO:0007635, GO:0008284, GO:0009653, GO:0009986, GO:0010628, GO:0016323, GO:0016324, GO:0016597, GO:0019901, GO:0032024, GO:0032781, GO:0032782, GO:0035729, GO:0042311, GO:0042803, GO:0043025, GO:0043679, GO:0044325, GO:0045907, GO:0048754, GO:0050927, GO:0060613, GO:0070374, GO:0070509, GO:0071305, GO:0071333, GO:0071404, GO:0071456, GO:0071774, GO:0090280, GO:1901653, GO:1902476, GO:0051924"/>
<entry key="96" type="xstring" value="GO:0005737, GO:0005886, GO:0007186, GO:0016021, GO:0038181, GO:0038182, GO:0038184, GO:0043235, GO:0070374, GO:1903413, GO:1904056, GO:2000810"/>
<entry key="97" type="xstring" value="GO:0000187, GO:0004930, GO:0005886, GO:0005887, GO:0007186, GO:0007196, GO:0007268, GO:0007269, GO:0008066, GO:0031410, GO:0043410, GO:0043523, GO:0098793, GO:0001642, GO:0007216, GO:0051966"/>
<entry key="98" type="xstring" value="GO:0004996, GO:0005515, GO:0005886, GO:0007166, GO:0007186, GO:0007187, GO:0007189, GO:0007267, GO:0008284, GO:0009986, GO:0016323, GO:0038023, GO:0038194, GO:0043235, GO:0044877, GO:0120162, GO:1904588, GO:1905229, GO:0008528, GO:0009755, GO:0007190, GO:0005887"/>
<entry key="99" type="xstring" value="GO:0001938, GO:0004950, GO:0005515, GO:0005886, GO:0005887, GO:0006968, GO:0007155, GO:0007186, GO:0007188, GO:0016032, GO:0019957, GO:0045766, GO:0070098, GO:0006955, GO:0006954, GO:0060326, GO:0016493, GO:0005737, GO:0009897, GO:0007204, GO:0019722"/>
<entry key="100" type="xstring" value="GO:0002020, GO:0004435, GO:0004947, GO:0005515, GO:0005768, GO:0005886, GO:0005887, GO:0006939, GO:0006954, GO:0007166, GO:0007169, GO:0007186, GO:0007204, GO:0008015, GO:0009651, GO:0019229, GO:0031702, GO:0033137, GO:0042310, GO:0042311, GO:0043114, GO:0046982, GO:0050482, GO:1902239, GO:0004930"/>
<entry key="101" type="xstring" value="GO:0000187, GO:0001664, GO:0003376, GO:0005178, GO:0005515, GO:0005886, GO:0007186, GO:0008284, GO:0008289, GO:0010800, GO:0016021, GO:0031532, GO:0038036, GO:0046847, GO:0090394, GO:1903142, GO:0019222, GO:0004930, GO:0005737, GO:0007189"/>
<entry key="102" type="xstring" value="GO:0002029, GO:0004888, GO:0005515, GO:0005886, GO:0006091, GO:0007166, GO:0007186, GO:0007190, GO:0007204, GO:0007584, GO:0009749, GO:0016021, GO:0031018, GO:0032024, GO:0038192, GO:0043950, GO:0048678, GO:0050796, GO:0051592, GO:0070542, GO:0008528, GO:0017046, GO:0016519, GO:0007188"/>
<entry key="103" type="xstring" value="GO:0000187, GO:0001664, GO:0004982, GO:0005124, GO:0005515, GO:0005737, GO:0005886, GO:0006935, GO:0007165, GO:0007186, GO:0007188, GO:0007200, GO:0007263, GO:0016021, GO:0019221, GO:0030667, GO:0035577, GO:0043312, GO:0050786, GO:0101003, GO:0004930, GO:0002430, GO:0007204, GO:0004875, GO:0006954"/>
<entry key="104" type="xstring" value="GO:0005515, GO:0005886, GO:0005887, GO:0007186, GO:0007200, GO:0007218, GO:0007268, GO:0007631, GO:0008188, GO:0010840, GO:0016499, GO:0017046, GO:0022410, GO:0045202, GO:0051480, GO:0004930"/>
<entry key="105" type="xstring" value="GO:0002437, GO:0004974, GO:0005515, GO:0005886, GO:0006816, GO:0006935, GO:0006952, GO:0007166, GO:0007186, GO:0007204, GO:0007585, GO:0016020, GO:0061737, GO:0005887, GO:0007218, GO:0008528, GO:0001631"/>
<entry key="106" type="xstring" value="GO:0000187, GO:0003056, GO:0004938, GO:0005515, GO:0005886, GO:0007186, GO:0007267, GO:0007565, GO:0009986, GO:0010700, GO:0030168, GO:0032148, GO:0032811, GO:0035624, GO:0043410, GO:0045666, GO:0045777, GO:0051379, GO:0070474, GO:0071875, GO:0071880, GO:0004930, GO:0005887"/>
<entry key="107" type="xstring" value="GO:0001736, GO:0001764, GO:0001843, GO:0001942, GO:0004930, GO:0005509, GO:0005654, GO:0005886, GO:0007156, GO:0007186, GO:0007266, GO:0007417, GO:0007626, GO:0009952, GO:0016021, GO:0032956, GO:0042060, GO:0042249, GO:0042472, GO:0045176, GO:0048105, GO:0060071, GO:0060488, GO:0060489, GO:0060490, GO:0090179, GO:0090251, GO:0098609"/>
<entry key="108" type="xstring" value="GO:0001736, GO:0001764, GO:0001843, GO:0001942, GO:0002052, GO:0004930, GO:0005515, GO:0005737, GO:0005886, GO:0007186, GO:0007223, GO:0009986, GO:0016324, GO:0016328, GO:0017147, GO:0030165, GO:0030182, GO:0030424, GO:0030425, GO:0032433, GO:0033278, GO:0036342, GO:0036514, GO:0036515, GO:0042472, GO:0042493, GO:0042813, GO:0043025, GO:0045976, GO:0048786, GO:0051602, GO:0060070, GO:0060071, GO:0061549, GO:0071679, GO:1900118, GO:1904693, GO:1904938, GO:0016021, GO:0035567"/>
<entry key="109" type="xstring" value="GO:0003149, GO:0003150, GO:0003151, GO:0004930, GO:0005515, GO:0005737, GO:0005886, GO:0005925, GO:0007186, GO:0007223, GO:0007608, GO:0016055, GO:0017147, GO:0030165, GO:0030182, GO:0030669, GO:0030855, GO:0042813, GO:0045893, GO:0051091, GO:0060022, GO:0060070, GO:0060071, GO:0060119, GO:0090103, GO:0090179, GO:1904886, GO:0035567, GO:0016021"/>
<entry key="110" type="xstring" value="GO:0004965, GO:0005515, GO:0005576, GO:0005737, GO:0005886, GO:0005887, GO:0007186, GO:0007193, GO:0007214, GO:0030425, GO:0038039, GO:0042734, GO:0045211, GO:0060078, GO:0098685, GO:0098982, GO:0099579, GO:0150099, GO:0004888"/>
<entry key="111" type="xstring" value="GO:0001580, GO:0004930, GO:0005886, GO:0007186, GO:0016021, GO:0033038"/>
<entry key="112" type="xstring" value="GO:0000151, GO:0004930, GO:0005515, GO:0005737, GO:0005783, GO:0005789, GO:0005886, GO:0005887, GO:0007186, GO:0007193, GO:0007218, GO:0008188, GO:0008528, GO:0009986, GO:0030544, GO:0031072, GO:0031625, GO:0031987, GO:0036505, GO:0042277, GO:0042416, GO:0042923, GO:0043235, GO:0043410, GO:0045964, GO:1903206"/>
<entry key="113" type="xstring" value="GO:0005502, GO:0005515, GO:0005886, GO:0007186, GO:0007601, GO:0007602, GO:0007634, GO:0008020, GO:0009584, GO:0016021, GO:0018298, GO:0030424, GO:0030425, GO:0042752, GO:0043204, GO:0048511, GO:0097381, GO:1990384, GO:0071482, GO:0005887"/>
<entry key="114" type="xstring" value="GO:0004930, GO:0005886, GO:0007186, GO:0016021, GO:0001594"/>
<entry key="115" type="xstring" value="GO:0001890, GO:0004977, GO:0004978, GO:0005515, GO:0005886, GO:0005887, GO:0007186, GO:0007187, GO:0007189, GO:0007218, GO:0005737, GO:0019222, GO:0004930"/>
<entry key="116" type="xstring" value="GO:0004983, GO:0005515, GO:0005886, GO:0007186, GO:0007218, GO:0007623, GO:0004930, GO:0005887"/>
<entry key="117" type="xstring" value="GO:0005887, GO:0006886, GO:0007218, GO:0008188, GO:0016020, GO:0030659, GO:0031901, GO:0043197, GO:0043204, GO:0055038, GO:0060292, GO:0098839, GO:0016021"/>
<entry key="118" type="xstring" value="GO:0004888, GO:0004930, GO:0005769, GO:0005886, GO:0006952, GO:0007186, GO:0016021, GO:0019957, GO:0038023, GO:0055037, GO:0070098, GO:0006954, GO:0032642"/>
<entry key="119" type="xstring" value="GO:0000139, GO:0001523, GO:0001750, GO:0001917, GO:0004930, GO:0005502, GO:0005515, GO:0005794, GO:0005886, GO:0005911, GO:0006468, GO:0007186, GO:0007601, GO:0007603, GO:0008020, GO:0016021, GO:0016038, GO:0016056, GO:0018298, GO:0022400, GO:0030660, GO:0042622, GO:0045494, GO:0046872, GO:0060041, GO:0060170, GO:0060342, GO:0097381, GO:0005887, GO:0071482, GO:0007602"/>
<entry key="120" type="xstring" value="GO:0000902, GO:0005515, GO:0005886, GO:0005887, GO:0007155, GO:0007166, GO:0007596, GO:0007597, GO:0009986, GO:0015057, GO:0016020, GO:0030168, GO:0030193, GO:0042730, GO:0045652, GO:0070062, GO:0070493, GO:0031362, GO:0070527, GO:0031012, GO:0005615"/>
<entry key="121" type="xstring" value="GO:0005515, GO:0005654, GO:0005886, GO:0005887, GO:0007267, GO:0008502, GO:0042802, GO:0004930, GO:0007186"/>
<entry key="122" type="xstring" value="GO:0001523, GO:0001917, GO:0005515, GO:0005886, GO:0007165, GO:0007186, GO:0007601, GO:0009584, GO:0018298, GO:0038023, GO:0048471, GO:0071492, GO:0097381, GO:0005887, GO:0008020, GO:0001750, GO:0007602, GO:0071482"/>
<entry key="123" type="xstring" value="GO:0004930, GO:0005515, GO:0007601, GO:0009584, GO:0018298, GO:0007602, GO:0007186, GO:0001750, GO:0005887, GO:0008020, GO:0071482"/>
<entry key="124" type="xstring" value="GO:0001523, GO:0005515, GO:0007165, GO:0007186, GO:0007601, GO:0009584, GO:0009881, GO:0018298, GO:0032467, GO:0097381, GO:0071482, GO:0008020, GO:0007602, GO:0001750, GO:0005887"/>
<entry key="125" type="xstring" value="GO:0004930, GO:0005886, GO:0007186, GO:0016021, GO:0050911, GO:0004984"/>
<entry key="126" type="xstring" value="GO:0004930, GO:0005515, GO:0005886, GO:0007186, GO:0016021, GO:0050911, GO:0004984"/>
<entry key="127" type="xstring" value="GO:0004930, GO:0004984, GO:0005886, GO:0007186, GO:0016021, GO:0050911, GO:0005549"/>
<entry key="128" type="xstring" value="GO:0004930, GO:0004984, GO:0005886, GO:0007186, GO:0016021, GO:0050911"/>
<entry key="129" type="xstring" value="GO:0004930, GO:0005515, GO:0005929, GO:0007189, GO:0007275, GO:0016021, GO:0030666, GO:0055037, GO:0060170, GO:1901621"/>
<entry key="130" type="xstring" value="GO:0001595, GO:0004930, GO:0004945, GO:0005515, GO:0005886, GO:0005887, GO:0038166, GO:0042277, GO:0070528, GO:0007186"/>
<entry key="131" type="xstring" value="GO:0001764, GO:0003341, GO:0004930, GO:0005509, GO:0005737, GO:0005886, GO:0006355, GO:0007156, GO:0007186, GO:0016021, GO:0016055, GO:0021591, GO:0021999, GO:0022407, GO:0032880, GO:0033326, GO:0048813, GO:0060071, GO:0060271, GO:0098609"/>
<entry key="132" type="xstring" value="GO:0005515, GO:0007218, GO:0008188, GO:0016020, GO:0016021, GO:0006892, GO:0005794"/>
<entry key="133" type="xstring" value="GO:0004930, GO:0005886, GO:0007186, GO:0016021, GO:0072659"/>
<entry key="134" type="xstring" value="GO:0005886, GO:0007186, GO:0008528, GO:0016021, GO:0042562"/>
<entry key="135" type="xstring" value="GO:0004930, GO:0004983, GO:0005515, GO:0005886, GO:0005887, GO:0005929, GO:0007186, GO:0007218, GO:0007565, GO:0007631, GO:0008188, GO:0042445"/>
<entry key="136" type="xstring" value="GO:0004930, GO:0005886, GO:0005887, GO:0007186, GO:0007204, GO:0008289, GO:0030073, GO:0032024, GO:0032691, GO:0042593, GO:0045125, GO:0051928, GO:0070542"/>
<entry key="137" type="xstring" value="GO:0004930, GO:0005886, GO:0007166, GO:0007186, GO:0008284, GO:0016021, GO:0071377, GO:0004967, GO:0007188, GO:0008528, GO:0017046"/>
<entry key="138" type="xstring" value="GO:0004930, GO:0005515, GO:0005886, GO:0005929, GO:0007186, GO:0007218, GO:0008150, GO:0008188, GO:0005887, GO:0042277"/>
<entry key="139" type="xstring" value="GO:0004993, GO:0005515, GO:0005886, GO:0005887, GO:0007186, GO:0007193, GO:0045202, GO:0051378, GO:0030425, GO:0030594, GO:0007187, GO:0007198, GO:0007268"/>
<entry key="140" type="xstring" value="GO:0005515, GO:0005886, GO:0005887, GO:0006873, GO:0007186, GO:0007200, GO:0035589, GO:0038023, GO:0045028, GO:0070257, GO:0071318, GO:0097746"/>
<entry key="141" type="xstring" value="GO:0004930, GO:0005515, GO:0005886, GO:0005887, GO:0007186, GO:0046872"/>
<entry key="142" type="xstring" value="GO:0005886, GO:0006935, GO:0007165, GO:0007186, GO:0016021, GO:0004875, GO:0004982, GO:0007204, GO:0002430, GO:0004930, GO:0007200, GO:0006954"/>
<entry key="143" type="xstring" value="GO:0001602, GO:0004930, GO:0005886, GO:0005887, GO:0007186, GO:0007218, GO:0016020, GO:0017046"/>
<entry key="144" type="xstring" value="GO:0004930, GO:0005515, GO:0005886, GO:0007186, GO:0007193, GO:0016021, GO:0050646, GO:0050647, GO:0050648"/>
<entry key="145" type="xstring" value="GO:0004930, GO:0004983, GO:0005515, GO:0005886, GO:0007186, GO:0007218, GO:0016021, GO:0005887"/>
<entry key="146" type="xstring" value="GO:0000187, GO:0001965, GO:0005515, GO:0005543, GO:0005886, GO:0005887, GO:0007186, GO:0007187, GO:0007204, GO:0007268, GO:0008289, GO:0030424, GO:0032060, GO:0045202, GO:0048672, GO:0051482, GO:0051928, GO:0070915, GO:0004930, GO:0007189, GO:0019222, GO:0005737"/>
<entry key="147" type="xstring" value="GO:0001525, GO:0001570, GO:0005515, GO:0005886, GO:0005887, GO:0007186, GO:0007369, GO:0007507, GO:0007512, GO:0016032, GO:0038023, GO:0043951, GO:0045766, GO:0050878, GO:0051281, GO:0060183, GO:0060976, GO:1903589, GO:1904325, GO:0004930, GO:0060182, GO:0001568"/>
<entry key="148" type="xstring" value="GO:0001621, GO:0004930, GO:0005515, GO:0005886, GO:0005887, GO:0006909, GO:0007186, GO:0007200, GO:0007202, GO:0014911, GO:0016323, GO:0016324, GO:0030321, GO:0031587, GO:0032962, GO:0035589, GO:0045029, GO:0045030, GO:0070374, GO:0071380, GO:0071415, GO:1904707, GO:1905835"/>
<entry key="149" type="xstring" value="GO:0001934, GO:0003149, GO:0003150, GO:0003151, GO:0004930, GO:0005102, GO:0005109, GO:0005515, GO:0005886, GO:0005925, GO:0007186, GO:0007267, GO:0009986, GO:0010976, GO:0017147, GO:0030165, GO:0030182, GO:0030514, GO:0030855, GO:0035425, GO:0036520, GO:0042493, GO:0042813, GO:0044338, GO:0044339, GO:0045892, GO:0045893, GO:0051091, GO:0060022, GO:0060070, GO:0060071, GO:0090090, GO:0090179, GO:0099054, GO:1903204, GO:1904886, GO:1904953, GO:1905606, GO:1990909, GO:0035567, GO:0016021"/>
<entry key="150" type="xstring" value="GO:0001503, GO:0001836, GO:0004930, GO:0005737, GO:0005789, GO:0005794, GO:0005886, GO:0007186, GO:0007399, GO:0007405, GO:0007611, GO:0009986, GO:0017147, GO:0030183, GO:0030501, GO:0031527, GO:0031966, GO:0042803, GO:0042813, GO:0043065, GO:0043524, GO:0046982, GO:0048471, GO:0051480, GO:0051902, GO:0060546, GO:0071157, GO:0090263, GO:0098794, GO:0098978, GO:0099173, GO:0099566, GO:1901029, GO:1904393, GO:1904394, GO:1990523, GO:2000179, GO:0035567, GO:0060070, GO:0016021"/>
<entry key="151" type="xstring" value="GO:0001580, GO:0004930, GO:0005886, GO:0007186, GO:0008527, GO:0016021, GO:0033038"/>
<entry key="152" type="xstring" value="GO:0001582, GO:0005886, GO:0007186, GO:0008527, GO:0016021, GO:0032467, GO:0043235, GO:0050916, GO:1903767, GO:0033041, GO:0005887, GO:0004930"/>
<entry key="153" type="xstring" value="GO:0003085, GO:0004930, GO:0005515, GO:0005886, GO:0007186, GO:0007193, GO:0008528, GO:0016021, GO:0021940, GO:0036505, GO:0042277, GO:0043235, GO:0043410, GO:0045665, GO:0045879, GO:0048712, GO:0060170, GO:1903206"/>
<entry key="154" type="xstring" value="GO:0005886, GO:0007186, GO:0008527, GO:0016021, GO:0050912, GO:0050917, GO:0004930, GO:0005887"/>
<entry key="155" type="xstring" value="GO:0004930, GO:0005515, GO:0005886, GO:0007186, GO:0016021, GO:0001594"/>
<entry key="156" type="xstring" value="GO:0005515, GO:0005886, GO:0005887, GO:0007166, GO:0007186, GO:0120162, GO:0017046, GO:0007188, GO:0008528, GO:0004991"/>
<entry key="157" type="xstring" value="GO:0004930, GO:0005886, GO:0007186, GO:0016021, GO:0010972, GO:0000082"/>
<entry key="158" type="xstring" value="GO:0005886, GO:0007186, GO:0009986, GO:0019722, GO:0043200, GO:0004930, GO:0005887"/>
<entry key="159" type="xstring" value="GO:0004930, GO:0005502, GO:0005503, GO:0005515, GO:0005737, GO:0005886, GO:0007602, GO:0008020, GO:0009583, GO:0009584, GO:0009637, GO:0009881, GO:0016021, GO:0018298, GO:0030216, GO:0042752, GO:0043066, GO:0046326, GO:0048022, GO:0048023, GO:0071492, GO:1901857, GO:0071482, GO:0001750, GO:0007186, GO:0005887"/>
<entry key="160" type="xstring" value="GO:0004930, GO:0004984, GO:0005886, GO:0005887, GO:0007186, GO:0007338, GO:0007606, GO:0050911, GO:0005549, GO:0016021"/>
<entry key="161" type="xstring" value="GO:0004930, GO:0004984, GO:0005886, GO:0007186, GO:0007608, GO:0016021, GO:0050911"/>
<entry key="162" type="xstring" value="GO:0004930, GO:0004984, GO:0005515, GO:0005886, GO:0007186, GO:0016021, GO:0050911"/>
<entry key="163" type="xstring" value="GO:0004930, GO:0005886, GO:0016021, GO:0050911, GO:0004984, GO:0005549, GO:0007608, GO:0007186"/>
<entry key="164" type="xstring" value="GO:0004930, GO:0005886, GO:0016021, GO:0050911, GO:0005549, GO:0007186, GO:0004984, GO:0007608"/>
<entry key="165" type="xstring" value="GO:0004930, GO:0005886, GO:0016021, GO:0050911, GO:0007608, GO:0004984, GO:0007186, GO:0005549"/>
<entry key="166" type="xstring" value="GO:0004984, GO:0005886, GO:0045202, GO:0050911, GO:0098664, GO:0007187, GO:0030594, GO:0004993, GO:0005887, GO:0007268, GO:0030425"/>
<entry key="167" type="xstring" value="GO:0004930, GO:0004984, GO:0005886, GO:0007165, GO:0007186, GO:0016021, GO:0050911"/>
<entry key="168" type="xstring" value="GO:0004930, GO:0005886, GO:0016021, GO:0050911, GO:0004984, GO:0007608, GO:0005549, GO:0007186"/>
<entry key="169" type="xstring" value="GO:0004930, GO:0005886, GO:0016021, GO:0050911, GO:0005549, GO:0007186, GO:0007608, GO:0004984"/>
<entry key="170" type="xstring" value="GO:0004930, GO:0005886, GO:0016021, GO:0050911, GO:0004984, GO:0007186, GO:0007608, GO:0005549"/>
<entry key="171" type="xstring" value="GO:0004930, GO:0005886, GO:0007186, GO:0016021, GO:0050911, GO:0004984, GO:0005549"/>
<entry key="172" type="xstring" value="GO:0004930, GO:0005507, GO:0005886, GO:0005887, GO:0007186, GO:0050911, GO:0005549, GO:0004984"/>
<entry key="173" type="xstring" value="GO:0004930, GO:0005515, GO:0005783, GO:0005886, GO:0007165, GO:0007186, GO:0016021"/>
<entry key="174" type="xstring" value="GO:0005515, GO:0005886, GO:0016021, GO:0042802, GO:0004930, GO:0007186"/>
<entry key="175" type="xstring" value="GO:0005886, GO:0007214, GO:0004965, GO:0038039, GO:0004888"/>
<entry key="176" type="xstring" value="GO:0004930, GO:0005515, GO:0005886, GO:0007186, GO:0016021, GO:0043235"/>
<entry key="177" type="xstring" value="GO:0005886, GO:0016021, GO:0007186, GO:0004930"/>
<entry key="178" type="xstring" value="GO:0004930, GO:0005654, GO:0005829, GO:0005886, GO:0007186, GO:0016021"/>
<entry key="179" type="xstring" value="GO:0005515, GO:0005654, GO:0005886, GO:0007186, GO:0043231, GO:0042277, GO:0043005, GO:0004930, GO:0007218, GO:0042923, GO:0005887"/>
<entry key="180" type="xstring" value="GO:0005886, GO:0007186, GO:0008150, GO:0016021, GO:0016503, GO:0019236"/>
<entry key="181" type="xstring" value="GO:0005515, GO:0005887, GO:0040020, GO:0120162, GO:0005737, GO:0019222, GO:0004930, GO:0005886, GO:0007189"/>
<entry key="182" type="xstring" value="GO:0004930, GO:0005515, GO:0005768, GO:0005886, GO:0007186, GO:0010008, GO:0016021, GO:0043235, GO:0043950, GO:1990763"/>
<entry key="183" type="xstring" value="GO:0005886, GO:0007186, GO:0016021, GO:0035589, GO:0045029, GO:0045028"/>
<entry key="184" type="xstring" value="GO:0003774, GO:0005634, GO:0005737, GO:0005886, GO:0005929, GO:0007186, GO:0007626, GO:0009584, GO:0019228, GO:0050885, GO:0061743, GO:0005887, GO:0071482, GO:0007602, GO:0008020"/>
<entry key="185" type="xstring" value="GO:0004930, GO:0005886, GO:0007165, GO:0007186, GO:0008015, GO:0008217, GO:0016020, GO:0097746, GO:0008528, GO:0005887, GO:0001604, GO:0007218"/>
<entry key="186" type="xstring" value="GO:0004930, GO:0005515, GO:0005783, GO:0005886, GO:0005887, GO:0007186, GO:0009986, GO:0070098, GO:0060326, GO:0016493, GO:0019722, GO:0006955, GO:0007204, GO:0019957, GO:0009897"/>
<entry key="187" type="xstring" value="GO:0004949, GO:0005886, GO:0005887, GO:0007186, GO:0007202, GO:0035025, GO:0038171, GO:0045453, GO:0045671, GO:0070374, GO:0004930, GO:0051482"/>
<entry key="188" type="xstring" value="GO:0004930, GO:0005515, GO:0005886, GO:0007186, GO:0046872, GO:0009755, GO:0005887, GO:0007189, GO:0008528, GO:0007190"/>
<entry key="189" type="xstring" value="GO:0002862, GO:0004950, GO:0005886, GO:0007186, GO:0033612, GO:0048709, GO:0070098, GO:0035025, GO:0005887, GO:0004930, GO:0051482"/>
<entry key="190" type="xstring" value="GO:0004985, GO:0005515, GO:0005886, GO:0007186, GO:0008188, GO:0016021, GO:0038003, GO:0004930, GO:0043005, GO:0042923, GO:0007218, GO:0005887, GO:0042277"/>
<entry key="191" type="xstring" value="GO:0005515, GO:0005886, GO:0007186, GO:0016021, GO:0004930"/>
<entry key="192" type="xstring" value="GO:0001525, GO:0001570, GO:0001605, GO:0001666, GO:0002040, GO:0005515, GO:0005737, GO:0005764, GO:0005886, GO:0005887, GO:0005905, GO:0006816, GO:0006886, GO:0007186, GO:0007189, GO:0007507, GO:0007565, GO:0008217, GO:0008277, GO:0009986, GO:0010628, GO:0015026, GO:0015031, GO:0031623, GO:0032092, GO:0032355, GO:0032570, GO:0034333, GO:0035924, GO:0043116, GO:0043235, GO:0045766, GO:0070830, GO:0070831, GO:0072659, GO:0097084, GO:0097647, GO:0150057, GO:1903143, GO:1990409, GO:1990410, GO:2000352, GO:2001214, GO:0097643, GO:0032870"/>
<entry key="193" type="xstring" value="GO:0005886, GO:0007165, GO:0007186, GO:0016021, GO:0035774, GO:1900738, GO:0004930"/>
<entry key="194" type="xstring" value="GO:0001525, GO:0001635, GO:0005515, GO:0005615, GO:0005886, GO:0005887, GO:0006816, GO:0006886, GO:0007186, GO:0007189, GO:0008277, GO:0009986, GO:0015031, GO:0031623, GO:0032092, GO:0043235, GO:0060050, GO:0072659, GO:0097643, GO:0097647, GO:0150056, GO:1990406, GO:1990407, GO:1990408, GO:0032870, GO:0015026"/>
<entry key="195" type="xstring" value="GO:0005886, GO:0007186, GO:0042277, GO:0005887, GO:0004930"/>
<entry key="196" type="xstring" value="GO:0004930, GO:0005886, GO:0005887, GO:0006954, GO:0007186, GO:0035774, GO:0045656, GO:2001206, GO:0071467"/>
<entry key="197" type="xstring" value="GO:0001835, GO:0005515, GO:0005886, GO:0007186, GO:0035025, GO:0005887, GO:0070915, GO:0051482, GO:0004930"/>
<entry key="198" type="xstring" value="GO:0035589, GO:0045028, GO:0051482, GO:0035025, GO:0005887, GO:0004930"/>
<entry key="199" type="xstring" value="GO:0001764, GO:0001932, GO:0004930, GO:0005509, GO:0005515, GO:0005886, GO:0007156, GO:0007186, GO:0007413, GO:0016021, GO:0032880, GO:0036514, GO:0036515, GO:0060071, GO:0060271, GO:1904938, GO:0098609"/>
<entry key="200" type="xstring" value="GO:0004930, GO:0005886, GO:0007186, GO:0007601, GO:0016021"/>
<entry key="201" type="xstring" value="GO:0004930, GO:0005886, GO:0005887, GO:0007165, GO:0007186, GO:0007606, GO:0038023, GO:0050911, GO:0004984"/>
<entry key="202" type="xstring" value="GO:0004930, GO:0005886, GO:0016021, GO:0050911, GO:0007186, GO:0007608, GO:0004984, GO:0005549"/>
<entry key="203" type="xstring" value="GO:0004930, GO:0005886, GO:0007186, GO:0016021, GO:0050911, GO:0005549, GO:0004984"/>
<entry key="204" type="xstring" value="GO:0004950, GO:0005044, GO:0005515, GO:0005769, GO:0005886, GO:0005887, GO:0006897, GO:0007186, GO:0055037, GO:0070098, GO:0019722, GO:0019957, GO:0007204, GO:0009897, GO:0060326, GO:0006955, GO:0016493"/>
<entry key="205" type="xstring" value="GO:0004930, GO:0005886, GO:0007186, GO:0016021"/>
<entry key="206" type="xstring" value="GO:0004888, GO:0004930, GO:0005886, GO:0007166, GO:0007186, GO:0016021"/>
<entry key="207" type="xstring" value="GO:0005886, GO:0007186, GO:0035589, GO:0045028, GO:0005887, GO:0051482, GO:0004930, GO:0035025"/>
<entry key="208" type="xstring" value="GO:0005515, GO:0016021, GO:0030073, GO:0043235, GO:0005737, GO:0007189, GO:0031210, GO:0019222, GO:0004930, GO:0005886"/>
<entry key="209" type="xstring" value="GO:0004888, GO:0005886, GO:0006953, GO:0007165, GO:0007166, GO:0009986, GO:0016021, GO:1902349, GO:0004930, GO:0007186"/>
<entry key="210" type="xstring" value="GO:0004930, GO:0005886, GO:0007186, GO:0007189, GO:0007200, GO:0010447, GO:0016525, GO:0030155, GO:0035025, GO:0043114, GO:0050729, GO:0060055, GO:0072144, GO:0051482, GO:0005887"/>
<entry key="211" type="xstring" value="GO:0002385, GO:0002720, GO:0002879, GO:0004930, GO:0005515, GO:0005886, GO:0005887, GO:0006954, GO:0007186, GO:0007193, GO:0008289, GO:0014061, GO:0032722, GO:0045776, GO:0046626, GO:0046885, GO:0071398, GO:0090276"/>
<entry key="212" type="xstring" value="GO:0002300, GO:0002305, GO:0002689, GO:0004930, GO:0005886, GO:0007186, GO:0016021, GO:0030659, GO:0032720, GO:0005887, GO:0051482, GO:0035025"/>
<entry key="213" type="xstring" value="GO:0002001, GO:0002281, GO:0004930, GO:0005515, GO:0005886, GO:0007186, GO:0016021, GO:0032611, GO:0042593, GO:0050729, GO:0050921, GO:0051592, GO:0060177, GO:0070062"/>
<entry key="214" type="xstring" value="GO:0004946, GO:0005886, GO:0006006, GO:0008217, GO:0008343, GO:0016021, GO:0031989, GO:0043005, GO:0043025, GO:0007186, GO:0005887, GO:0004930"/>
<entry key="215" type="xstring" value="GO:0005515, GO:0005524, GO:0005886, GO:0005887, GO:0007186, GO:0007200, GO:0007204, GO:0016323, GO:0016324, GO:0030321, GO:0035589, GO:0045028, GO:0045030, GO:0071318, GO:0071380, GO:0099059"/>
<entry key="216" type="xstring" value="GO:0005515, GO:0005886, GO:0005887, GO:0007186, GO:0007202, GO:0007204, GO:0008289, GO:0009986, GO:0070915, GO:0030139, GO:0019222, GO:0007189, GO:0005737, GO:0004930"/>
<entry key="217" type="xstring" value="GO:0005886, GO:0007186, GO:0008150, GO:0035579, GO:0043235, GO:0043312, GO:0070821, GO:0007218, GO:0008528, GO:0005887, GO:0001604"/>
<entry key="218" type="xstring" value="GO:0002232, GO:0002385, GO:0002673, GO:0002720, GO:0002752, GO:0002879, GO:0004930, GO:0005515, GO:0005886, GO:0005887, GO:0007186, GO:0008289, GO:0019915, GO:0032722, GO:0032757, GO:0042593, GO:0042995, GO:0045444, GO:0071398, GO:0090276"/>
<entry key="219" type="xstring" value="GO:0004930, GO:0005886, GO:0007186, GO:0016021, GO:0001580, GO:0033038"/>
<entry key="220" type="xstring" value="GO:0004930, GO:0005515, GO:0005886, GO:0007186, GO:0016021, GO:0001580, GO:0033038"/>
<entry key="221" type="xstring" value="GO:0002237, GO:0002931, GO:0004930, GO:0005515, GO:0005886, GO:0005887, GO:0006629, GO:0007186, GO:0010447, GO:0045125, GO:0050544, GO:0050728, GO:0050778"/>
<entry key="222" type="xstring" value="GO:0001580, GO:0004930, GO:0005515, GO:0005886, GO:0007186, GO:0008527, GO:0016021, GO:0033038"/>
<entry key="223" type="xstring" value="GO:0005515, GO:0005886, GO:0007186, GO:2000253, GO:0008528, GO:0005887, GO:0007218"/>
<entry key="224" type="xstring" value="GO:0004950, GO:0005515, GO:0005886, GO:0005887, GO:0006954, GO:0007186, GO:0007187, GO:0051209, GO:0070098, GO:0006955, GO:0009897, GO:0019722, GO:0060326, GO:0007204, GO:0016493, GO:0019957"/>
<entry key="225" type="xstring" value="GO:0001580, GO:0004930, GO:0005886, GO:0007186, GO:0007585, GO:0008527, GO:0016021, GO:0033038, GO:0060170"/>
<entry key="226" type="xstring" value="GO:0004930, GO:0005886, GO:0007186, GO:0001580, GO:0016021, GO:0033038"/>
<entry key="227" type="xstring" value="GO:0004930, GO:0005886, GO:0007186, GO:0008150, GO:0008527, GO:0001580, GO:0016021, GO:0033038"/>
<entry key="228" type="xstring" value="GO:0001580, GO:0004930, GO:0005886, GO:0007186, GO:0008527, GO:0016021, GO:0031514, GO:0033038, GO:0060170"/>
<entry key="229" type="xstring" value="GO:0001580, GO:0004930, GO:0005886, GO:0007186, GO:0016021, GO:0033038, GO:0060170"/>
<entry key="230" type="xstring" value="GO:0005515, GO:0005886, GO:0005887, GO:0007186, GO:0004930"/>
<entry key="231" type="xstring" value="GO:0001618, GO:0004930, GO:0005515, GO:0005737, GO:0005768, GO:0005886, GO:0005887, GO:0007186, GO:0015026, GO:0046718, GO:0072678"/>
<entry key="232" type="xstring" value="GO:0004930, GO:0005515, GO:0005887, GO:0007186"/>
<entry key="233" type="xstring" value="GO:0004950, GO:0005044, GO:0005515, GO:0005654, GO:0005769, GO:0005829, GO:0005884, GO:0005886, GO:0005887, GO:0006897, GO:0006954, GO:0007186, GO:0007275, GO:0031965, GO:0043231, GO:0055037, GO:0070098, GO:0007204, GO:0009897, GO:0006955, GO:0016493, GO:0019722, GO:0019957, GO:0060326"/>
<entry key="234" type="xstring" value="GO:0004930, GO:0005886, GO:0007165, GO:0007186, GO:0016021, GO:0050911, GO:0004984"/>
<entry key="235" type="xstring" value="GO:0005515, GO:0005886, GO:0006935, GO:0009925, GO:0016021, GO:0030449, GO:0032677, GO:0032715, GO:0032720, GO:0038178, GO:0045177, GO:0050679, GO:0070374, GO:0090024, GO:0004930, GO:0004878, GO:0006954, GO:0007200, GO:0007204, GO:0004875, GO:0002430"/>
<entry key="236" type="xstring" value="GO:0005502, GO:0005737, GO:0005886, GO:0007601, GO:0007602, GO:0007604, GO:0008020, GO:0009584, GO:0018298, GO:0043153, GO:0071482, GO:0071492, GO:1990384, GO:0007186, GO:0005887"/>
<entry key="237" type="xstring" value="GO:0003674, GO:0005654, GO:0005829, GO:0005886, GO:0008150, GO:0016021, GO:0043235, GO:0007186, GO:0004930"/>
<entry key="238" type="xstring" value="GO:0004930, GO:0005887, GO:0007186, GO:0016493, GO:0070098, GO:1901214, GO:0005886"/>
<entry key="239" type="xstring" value="GO:0004984, GO:0005886, GO:0045202, GO:0050911, GO:0098664, GO:0030425, GO:0030594, GO:0007187, GO:0007268, GO:0005887, GO:0004993"/>
<entry key="240" type="xstring" value="GO:0004930, GO:0005515, GO:0005886, GO:0007186, GO:0016021, GO:0050911, GO:0005549, GO:0004984"/>
<entry key="241" type="xstring" value="GO:0004930, GO:0005886, GO:0016021, GO:0050911, GO:0005549, GO:0007608, GO:0007186, GO:0004984"/>
<entry key="242" type="xstring" value="GO:0004930, GO:0005886, GO:0007186, GO:0007608, GO:0016021, GO:0050911, GO:0004984"/>
<entry key="243" type="xstring" value="GO:0003674, GO:0004930, GO:0004984, GO:0005886, GO:0007186, GO:0008150, GO:0016021, GO:0050911"/>
<entry key="244" type="xstring" value="GO:0004984, GO:0005886, GO:0007186, GO:0050911, GO:0005887, GO:0004930"/>
<entry key="245" type="xstring" value="GO:0004930, GO:0005886, GO:0016021, GO:0050911, GO:0007186, GO:0004984, GO:0007608, GO:0005549"/>
<entry key="246" type="xstring" value="GO:0004930, GO:0005886, GO:0016021, GO:0050911, GO:0007186, GO:0004984, GO:0005549, GO:0007608"/>
<entry key="247" type="xstring" value="GO:0004930, GO:0005886, GO:0016021, GO:0050911, GO:0005549, GO:0004984, GO:0007186, GO:0007608"/>
<entry key="248" type="xstring" value="GO:0004930, GO:0004984, GO:0005549, GO:0005886, GO:0005938, GO:0007186, GO:0016021, GO:0050911"/>
<entry key="249" type="xstring" value="GO:0003674, GO:0004930, GO:0005886, GO:0007186, GO:0008150, GO:0016021, GO:0050911, GO:0070062, GO:0005549, GO:0004984"/>
<entry key="250" type="xstring" value="GO:0004930, GO:0005886, GO:0016021, GO:0050911, GO:0007608, GO:0004984, GO:0005549, GO:0007186"/>
<entry key="251" type="xstring" value="GO:0004930, GO:0004984, GO:0005886, GO:0007165, GO:0007186, GO:0007608, GO:0016021, GO:0050911"/>
<entry key="252" type="xstring" value="GO:0004930, GO:0005886, GO:0016021, GO:0050911, GO:0004984, GO:0005549, GO:0007186, GO:0007608"/>
<entry key="253" type="xstring" value="GO:0004930, GO:0005886, GO:0016021, GO:0050911, GO:0007608, GO:0005549, GO:0004984, GO:0007186"/>
<entry key="254" type="xstring" value="GO:0004984, GO:0005886, GO:0045202, GO:0050911, GO:0098664, GO:0007187, GO:0030425, GO:0005887, GO:0030594, GO:0004993, GO:0007268"/>
<entry key="255" type="xstring" value="GO:0004984, GO:0005886, GO:0045202, GO:0050911, GO:0098664, GO:0004993, GO:0005887, GO:0007268, GO:0007187, GO:0030594, GO:0030425"/>
<entry key="256" type="xstring" value="GO:0003674, GO:0004930, GO:0004984, GO:0005886, GO:0007186, GO:0016021, GO:0032154, GO:0032467, GO:0032956, GO:0050911, GO:0055037, GO:0090543, GO:0097431, GO:1990023, GO:0005549"/>
<entry key="257" type="xstring" value="GO:0004930, GO:0004984, GO:0005886, GO:0005887, GO:0006935, GO:0007186, GO:0007338, GO:0007608, GO:0042802, GO:0050911"/>
<entry key="258" type="xstring" value="GO:0004930, GO:0005886, GO:0016021, GO:0050911, GO:0007186, GO:0005549, GO:0007608, GO:0004984"/>
<entry key="259" type="xstring" value="GO:0004984, GO:0005886, GO:0007186, GO:0050911, GO:0004930, GO:0005887"/>
<entry key="260" type="xstring" value="GO:0004930, GO:0005886, GO:0016021, GO:0050911, GO:0007608, GO:0005549, GO:0007186, GO:0004984"/>
<entry key="261" type="xstring" value="GO:0004930, GO:0005886, GO:0016021, GO:0050911, GO:0005549, GO:0004984, GO:0007608, GO:0007186"/>
<entry key="262" type="xstring" value="GO:0004930, GO:0005886, GO:0007186, GO:0007283, GO:0016021, GO:0050911, GO:0004984"/>
<entry key="263" type="xstring" value="GO:0003674, GO:0004984, GO:0005886, GO:0008150, GO:0045202, GO:0050911, GO:0098664, GO:0007268, GO:0030594, GO:0005887, GO:0030425, GO:0004993, GO:0007187"/>
<entry key="264" type="xstring" value="GO:0004930, GO:0004984, GO:0005886, GO:0007186, GO:0007608, GO:0016021, GO:0050911, GO:0005549"/>
<entry key="265" type="xstring" value="GO:0004984, GO:0005886, GO:0045202, GO:0050911, GO:0098664, GO:0007187, GO:0007268, GO:0030425, GO:0004993, GO:0005887, GO:0030594"/>
<entry key="266" type="xstring" value="GO:0004930, GO:0005515, GO:0005886, GO:0007186, GO:0016021, GO:0050911, GO:0004984, GO:0005549"/>
<entry key="267" type="xstring" value="GO:0004930, GO:0004984, GO:0005886, GO:0007608, GO:0016021, GO:0050911, GO:0005549, GO:0007186"/>
<entry key="268" type="xstring" value="GO:0004930, GO:0005886, GO:0016021, GO:0050911, GO:0004984, GO:0007186, GO:0005549, GO:0007608"/>
<entry key="269" type="xstring" value="GO:0004930, GO:0005886, GO:0016021, GO:0050911, GO:0007608, GO:0007186, GO:0005549, GO:0004984"/>
<entry key="270" type="xstring" value="GO:0004930, GO:0005886, GO:0007186, GO:0007411, GO:0016021, GO:0050911, GO:0004984"/>
<entry key="271" type="xstring" value="GO:0005886, GO:0007186, GO:0007200, GO:0007218, GO:0008188, GO:0016021, GO:0042802"/>
<entry key="272" type="xstring" value="GO:0000122, GO:0000978, GO:0001227, GO:0001505, GO:0003677, GO:0003700, GO:0004969, GO:0005515, GO:0005634, GO:0005654, GO:0006355, GO:0007186, GO:0016021, GO:0032332, GO:0045892, GO:0045944, GO:0046872, GO:0060174, GO:0000981"/>
<entry key="273" type="xstring" value="GO:0004930, GO:0005515, GO:0006629, GO:0007186, GO:0007568, GO:0016021, GO:0040016, GO:1901991"/>
<entry key="274" type="xstring" value="GO:0005515, GO:0005886, GO:0016021, GO:0007186, GO:0004930"/>
<entry key="275" type="xstring" value="GO:0005615, GO:0005886, GO:0016021, GO:0007186, GO:0004930"/>
<entry key="276" type="xstring" value="GO:0005886, GO:0016021, GO:0031965, GO:0007186, GO:0004930"/>
<entry key="277" type="xstring" value="GO:0001558, GO:0004985, GO:0005515, GO:0005575, GO:0005634, GO:0005737, GO:0016020, GO:0038003"/>
<entry key="278" type="xstring" value="GO:0005886, GO:0007186, GO:0016021, GO:0016503, GO:0019236"/>
<entry key="279" type="xstring" value="GO:0004930, GO:0005515, GO:0005768, GO:0005886, GO:0007186, GO:0010008, GO:0016021, GO:0042802, GO:0043235, GO:0043950, GO:0048016, GO:1990763"/>
<entry key="280" type="xstring" value="GO:0005515, GO:0005654, GO:0005887, GO:0007186, GO:0001540, GO:0097190, GO:0004930"/>
</config>
<config key="classValueData_0">
<entry key="classValue" type="xstring" value="phase4"/>
<entry key="noOfRows" type="xlong" value="18"/>
<entry key="MissingValCounter" type="xlong" value="0"/>
<config key="attributeValues">
<entry key="array-size" type="xint" value="18"/>
<entry key="0" type="xstring" value="GO:0004435, GO:0005515, GO:0005789, GO:0005886, GO:0005887, GO:0006464, GO:0007165, GO:0007186, GO:0007213, GO:0007399, GO:0009925, GO:0016907, GO:0019722, GO:0032412, GO:0038023, GO:0042166, GO:0045211, GO:0045987, GO:0046541, GO:0095500, GO:0098664, GO:0007187, GO:0003056, GO:0045202, GO:0030594, GO:0007197, GO:0004993, GO:0007268, GO:0030425"/>
<entry key="1" type="xstring" value="GO:0001662, GO:0004993, GO:0005515, GO:0005886, GO:0005887, GO:0007186, GO:0007198, GO:0007210, GO:0008283, GO:0008284, GO:0014062, GO:0035640, GO:0042053, GO:0042310, GO:0042428, GO:0045202, GO:0046883, GO:0050795, GO:0090722, GO:0007187, GO:0007268, GO:0030594, GO:0030425, GO:0051378"/>
<entry key="2" type="xstring" value="GO:0001587, GO:0001662, GO:0004993, GO:0005515, GO:0005886, GO:0005887, GO:0006874, GO:0007186, GO:0007208, GO:0007626, GO:0007631, GO:0010513, GO:0019934, GO:0031644, GO:0032098, GO:0042802, GO:0043397, GO:0045202, GO:0045600, GO:0051209, GO:0051378, GO:0051482, GO:0070374, GO:0071886, GO:0098664, GO:0098666, GO:0007200, GO:0030425, GO:0007187, GO:0007268, GO:0042493, GO:0030594"/>
<entry key="3" type="xstring" value="GO:0004969, GO:0005829, GO:0005886, GO:0005887, GO:0006954, GO:0007186, GO:0007200, GO:0007613, GO:0008542, GO:0032962, GO:0043114, GO:0045202, GO:0045907, GO:0048016, GO:0048167, GO:0048245, GO:0071420, GO:0098664, GO:0007268, GO:0030425, GO:0007187, GO:0004993, GO:0030594"/>
<entry key="4" type="xstring" value="GO:0004993, GO:0005886, GO:0005887, GO:0007186, GO:0007193, GO:0045202, GO:0051378, GO:0007187, GO:0007268, GO:0030594, GO:0007198, GO:0030425"/>
<entry key="5" type="xstring" value="GO:0002125, GO:0003084, GO:0005000, GO:0005080, GO:0005515, GO:0005768, GO:0005886, GO:0006091, GO:0007186, GO:0007202, GO:0007204, GO:0007621, GO:0007625, GO:0008015, GO:0008284, GO:0010460, GO:0014049, GO:0014902, GO:0017046, GO:0019722, GO:0021537, GO:0030139, GO:0030307, GO:0031394, GO:0031894, GO:0032849, GO:0035176, GO:0035815, GO:0042631, GO:0042711, GO:0042713, GO:0043084, GO:0051412, GO:0051970, GO:0150104, GO:0042277, GO:0005887, GO:0001992, GO:0045907, GO:0004930"/>
<entry key="6" type="xstring" value="GO:0001965, GO:0002438, GO:0004930, GO:0004979, GO:0005245, GO:0005515, GO:0005768, GO:0005783, GO:0005794, GO:0005886, GO:0005925, GO:0007186, GO:0007187, GO:0007191, GO:0007197, GO:0007200, GO:0007600, GO:0007626, GO:0008022, GO:0008285, GO:0009314, GO:0019221, GO:0019233, GO:0019904, GO:0030424, GO:0030425, GO:0031005, GO:0031635, GO:0032094, GO:0032100, GO:0032496, GO:0032590, GO:0032839, GO:0038003, GO:0038047, GO:0042060, GO:0042220, GO:0042383, GO:0042755, GO:0043204, GO:0044849, GO:0045121, GO:0048149, GO:0050769, GO:0051930, GO:0060079, GO:0061358, GO:0070374, GO:0070588, GO:0070848, GO:0071315, GO:0080135, GO:0099055, GO:0099056, GO:0106072, GO:2000310, GO:0031681, GO:0042277, GO:0007218, GO:0043005, GO:0005887, GO:0042923"/>
<entry key="7" type="xstring" value="GO:0002118, GO:0002526, GO:0002687, GO:0003051, GO:0005515, GO:0005737, GO:0005886, GO:0005887, GO:0006954, GO:0007186, GO:0007200, GO:0007204, GO:0007217, GO:0007616, GO:0008306, GO:0009408, GO:0009582, GO:0009986, GO:0010193, GO:0010634, GO:0010996, GO:0014910, GO:0016496, GO:0019233, GO:0030425, GO:0032224, GO:0032230, GO:0032355, GO:0032570, GO:0035094, GO:0035106, GO:0035815, GO:0036126, GO:0042713, GO:0042755, GO:0043117, GO:0043278, GO:0044297, GO:0045471, GO:0045760, GO:0045777, GO:0045778, GO:0045907, GO:0046878, GO:0046887, GO:0048266, GO:0048660, GO:0050671, GO:0050679, GO:0051496, GO:0051602, GO:0060083, GO:0061827, GO:0070474, GO:0097225, GO:1902093, GO:0004995"/>
<entry key="8" type="xstring" value="GO:0000139, GO:0001591, GO:0001659, GO:0001666, GO:0001669, GO:0001933, GO:0001975, GO:0001976, GO:0002027, GO:0002028, GO:0002031, GO:0002052, GO:0002092, GO:0005515, GO:0005886, GO:0005887, GO:0005929, GO:0006914, GO:0007186, GO:0007195, GO:0007270, GO:0007409, GO:0007416, GO:0007608, GO:0007616, GO:0007625, GO:0007626, GO:0007628, GO:0008104, GO:0008144, GO:0008285, GO:0008306, GO:0008542, GO:0009416, GO:0009636, GO:0010039, GO:0014069, GO:0014854, GO:0016055, GO:0016328, GO:0021756, GO:0021769, GO:0021853, GO:0021984, GO:0030139, GO:0030336, GO:0030424, GO:0030425, GO:0030432, GO:0030672, GO:0031223, GO:0032147, GO:0032228, GO:0032467, GO:0032922, GO:0033602, GO:0034776, GO:0035094, GO:0035240, GO:0035255, GO:0035810, GO:0035815, GO:0036126, GO:0040018, GO:0042220, GO:0042321, GO:0042417, GO:0042493, GO:0042756, GO:0042802, GO:0043197, GO:0043204, GO:0043266, GO:0043278, GO:0043473, GO:0043666, GO:0043679, GO:0044877, GO:0045745, GO:0045776, GO:0045824, GO:0045944, GO:0046676, GO:0046717, GO:0048148, GO:0048149, GO:0048169, GO:0048678, GO:0048755, GO:0050482, GO:0050709, GO:0051209, GO:0051584, GO:0051586, GO:0051823, GO:0051898, GO:0051967, GO:0060079, GO:0060124, GO:0060134, GO:0060158, GO:0060160, GO:0060170, GO:0060548, GO:0070374, GO:0090325, GO:0097730, GO:0098691, GO:0099170, GO:1900168, GO:1900273, GO:1990384, GO:2000300, GO:0004930, GO:0051482, GO:0098978, GO:0071880, GO:0007194, GO:1901386, GO:0051481, GO:0099056, GO:0014059"/>
<entry key="9" type="xstring" value="GO:0001616, GO:0004930, GO:0005515, GO:0005886, GO:0007186, GO:0007283, GO:0007611, GO:0008154, GO:0008343, GO:0009725, GO:0009755, GO:0009986, GO:0010700, GO:0016021, GO:0016520, GO:0017046, GO:0030252, GO:0032094, GO:0032099, GO:0032100, GO:0032354, GO:0032355, GO:0032691, GO:0032715, GO:0032720, GO:0032869, GO:0036321, GO:0040018, GO:0043005, GO:0043134, GO:0043568, GO:0045121, GO:0045923, GO:0046676, GO:0046697, GO:0050728, GO:0051963, GO:0051969, GO:0060123, GO:0060416, GO:0071222, GO:0071548, GO:0090327, GO:0097067, GO:0098696, GO:0098978, GO:0120058, GO:1903672, GO:1904000, GO:1904008, GO:1904349, GO:1905333, GO:1905564, GO:1990314, GO:2000110"/>
<entry key="10" type="xstring" value="GO:0005886, GO:0005887, GO:0007186, GO:0007275, GO:0016020, GO:0097211, GO:0004968, GO:0042277, GO:0004930"/>
<entry key="11" type="xstring" value="GO:0001587, GO:0001618, GO:0001659, GO:0001965, GO:0004993, GO:0005515, GO:0005829, GO:0005886, GO:0005901, GO:0006874, GO:0007186, GO:0007202, GO:0007208, GO:0007210, GO:0007568, GO:0007613, GO:0008219, GO:0008284, GO:0010513, GO:0014059, GO:0014065, GO:0014824, GO:0014832, GO:0030424, GO:0030431, GO:0031410, GO:0042493, GO:0042802, GO:0043025, GO:0043198, GO:0043267, GO:0043406, GO:0044380, GO:0044877, GO:0045600, GO:0045821, GO:0045907, GO:0046718, GO:0048148, GO:0050731, GO:0050965, GO:0050966, GO:0051209, GO:0051378, GO:0051967, GO:0070374, GO:0070852, GO:0071886, GO:0098664, GO:0098666, GO:0098978, GO:0099056, GO:2000300, GO:0030594, GO:0005887, GO:0007187, GO:0007200, GO:0007268, GO:0030425"/>
<entry key="12" type="xstring" value="GO:0001540, GO:0002024, GO:0002028, GO:0002032, GO:0004941, GO:0005515, GO:0005634, GO:0005764, GO:0005768, GO:0005769, GO:0005794, GO:0005886, GO:0005887, GO:0006898, GO:0007166, GO:0007171, GO:0007186, GO:0007188, GO:0007190, GO:0008179, GO:0008333, GO:0009409, GO:0010008, GO:0010739, GO:0015459, GO:0016020, GO:0016324, GO:0016579, GO:0030501, GO:0030665, GO:0031398, GO:0031649, GO:0040015, GO:0042802, GO:0042803, GO:0043235, GO:0043410, GO:0044877, GO:0045453, GO:0045944, GO:0050873, GO:0051380, GO:0061024, GO:0061885, GO:0071875, GO:0071902, GO:0120162, GO:1901098, GO:1904504, GO:1904646, GO:1990911, GO:2000481, GO:2000969, GO:0045986, GO:0071880, GO:0004930, GO:0002025"/>
<entry key="13" type="xstring" value="GO:0004993, GO:0005515, GO:0005737, GO:0005768, GO:0005886, GO:0007186, GO:0016020, GO:0032098, GO:0045202, GO:0051378, GO:0030594, GO:0007187, GO:0007268, GO:0007198, GO:0030425, GO:0005887"/>
<entry key="14" type="xstring" value="GO:0004985, GO:0005515, GO:0005654, GO:0005829, GO:0005886, GO:0005887, GO:0006955, GO:0007186, GO:0007193, GO:0007200, GO:0007268, GO:0007600, GO:0007626, GO:0009314, GO:0016021, GO:0019233, GO:0030285, GO:0030425, GO:0031635, GO:0032868, GO:0033603, GO:0033612, GO:0033685, GO:0038003, GO:0038048, GO:0040017, GO:0042711, GO:0042755, GO:0043204, GO:0043278, GO:0043627, GO:0043679, GO:0044849, GO:0045471, GO:0046877, GO:0048148, GO:0050951, GO:0051607, GO:0051930, GO:0071222, GO:0071333, GO:0099055, GO:1900745, GO:1901381, GO:1903937, GO:1904000, GO:1990708, GO:0043005, GO:0004930, GO:0007218, GO:0042277, GO:0042923"/>
<entry key="15" type="xstring" value="GO:0004435, GO:0005515, GO:0005886, GO:0007165, GO:0007186, GO:0007205, GO:0007207, GO:0007213, GO:0007274, GO:0007399, GO:0014069, GO:0016020, GO:0040012, GO:0043270, GO:0043679, GO:0045211, GO:0046541, GO:0050890, GO:0060078, GO:0060251, GO:0090316, GO:0098664, GO:0098685, GO:0099056, GO:0099529, GO:0007197, GO:0007187, GO:0004993, GO:0007268, GO:0016907, GO:0045202, GO:0005887, GO:0030425, GO:0030594"/>
<entry key="16" type="xstring" value="GO:0001697, GO:0001698, GO:0003382, GO:0004969, GO:0005886, GO:0006955, GO:0007186, GO:0007613, GO:0008542, GO:0045202, GO:0045907, GO:0048167, GO:0048565, GO:0048732, GO:0098664, GO:1901998, GO:0030425, GO:0004993, GO:0005887, GO:0007187, GO:0030594, GO:0007268"/>
<entry key="17" type="xstring" value="GO:0003084, GO:0003091, GO:0005000, GO:0005515, GO:0005768, GO:0005783, GO:0005794, GO:0005886, GO:0007186, GO:0007188, GO:0007190, GO:0007249, GO:0007588, GO:0007599, GO:0008284, GO:0008285, GO:0010628, GO:0016021, GO:0021537, GO:0030139, GO:0030665, GO:0031398, GO:0032609, GO:0034097, GO:0035811, GO:0035814, GO:0048471, GO:0061024, GO:0042277, GO:0045907, GO:0004930, GO:0005887, GO:0001992"/>
</config>
<config key="attributeCounter">
<entry key="array-size" type="xint" value="18"/>
<entry key="0" type="xlong" value="1"/>
<entry key="1" type="xlong" value="1"/>
<entry key="2" type="xlong" value="1"/>
<entry key="3" type="xlong" value="1"/>
<entry key="4" type="xlong" value="1"/>
<entry key="5" type="xlong" value="1"/>
<entry key="6" type="xlong" value="1"/>
<entry key="7" type="xlong" value="1"/>
<entry key="8" type="xlong" value="1"/>
<entry key="9" type="xlong" value="1"/>
<entry key="10" type="xlong" value="1"/>
<entry key="11" type="xlong" value="1"/>
<entry key="12" type="xlong" value="1"/>
<entry key="13" type="xlong" value="1"/>
<entry key="14" type="xlong" value="1"/>
<entry key="15" type="xlong" value="1"/>
<entry key="16" type="xlong" value="1"/>
<entry key="17" type="xlong" value="1"/>
</config>
</config>
<config key="classValueData_1">
<entry key="classValue" type="xstring" value="all targets"/>
<entry key="noOfRows" type="xlong" value="488"/>
<entry key="MissingValCounter" type="xlong" value="0"/>
<config key="attributeValues">
<entry key="array-size" type="xint" value="263"/>
<entry key="0" type="xstring" value="GO:0004930, GO:0005886, GO:0007186, GO:0016021, GO:0072659"/>
<entry key="1" type="xstring" value="GO:0005886, GO:0007186, GO:0007200, GO:0007218, GO:0008188, GO:0016021, GO:0042802"/>
<entry key="2" type="xstring" value="GO:0001602, GO:0004930, GO:0005886, GO:0005887, GO:0007186, GO:0007218, GO:0016020, GO:0017046"/>
<entry key="3" type="xstring" value="GO:0005515, GO:0005886, GO:0016021, GO:0007186, GO:0004930"/>
<entry key="4" type="xstring" value="GO:0004930, GO:0004984, GO:0005886, GO:0005887, GO:0007186, GO:0007338, GO:0007606, GO:0050911, GO:0005549, GO:0016021"/>
<entry key="5" type="xstring" value="GO:0004930, GO:0005886, GO:0016021, GO:0050911, GO:0005549, GO:0004984, GO:0007608, GO:0007186"/>
<entry key="6" type="xstring" value="GO:0004930, GO:0004984, GO:0005886, GO:0007186, GO:0016021, GO:0050911"/>
<entry key="7" type="xstring" value="GO:0004930, GO:0005515, GO:0005886, GO:0007186, GO:0016021, GO:0001594"/>
<entry key="8" type="xstring" value="GO:0003674, GO:0004930, GO:0004984, GO:0005886, GO:0007186, GO:0008150, GO:0016021, GO:0050911"/>
<entry key="9" type="xstring" value="GO:0004930, GO:0005886, GO:0016021, GO:0050911, GO:0005549, GO:0007186, GO:0004984, GO:0007608"/>
<entry key="10" type="xstring" value="GO:0004930, GO:0005886, GO:0007186, GO:0008150, GO:0008527, GO:0001580, GO:0016021, GO:0033038"/>
<entry key="11" type="xstring" value="GO:0004930, GO:0005886, GO:0016021, GO:0050911, GO:0007186, GO:0004984, GO:0007608, GO:0005549"/>
<entry key="12" type="xstring" value="GO:0005886, GO:0007186, GO:0008527, GO:0016021, GO:0050912, GO:0050917, GO:0004930, GO:0005887"/>
<entry key="13" type="xstring" value="GO:0004930, GO:0005886, GO:0016021, GO:0050911, GO:0007186, GO:0004984, GO:0005549, GO:0007608"/>
<entry key="14" type="xstring" value="GO:0004993, GO:0005515, GO:0005886, GO:0005887, GO:0007186, GO:0007193, GO:0045202, GO:0051378, GO:0030425, GO:0030594, GO:0007187, GO:0007198, GO:0007268"/>
<entry key="15" type="xstring" value="GO:0004930, GO:0005515, GO:0005768, GO:0005886, GO:0007186, GO:0010008, GO:0016021, GO:0043235, GO:0043950, GO:1990763"/>
<entry key="16" type="xstring" value="GO:0005502, GO:0005515, GO:0005886, GO:0007186, GO:0007601, GO:0007602, GO:0007634, GO:0008020, GO:0009584, GO:0016021, GO:0018298, GO:0030424, GO:0030425, GO:0042752, GO:0043204, GO:0048511, GO:0097381, GO:1990384, GO:0071482, GO:0005887"/>
<entry key="17" type="xstring" value="GO:0004930, GO:0005515, GO:0005783, GO:0005886, GO:0005887, GO:0007186, GO:0009986, GO:0070098, GO:0060326, GO:0016493, GO:0019722, GO:0006955, GO:0007204, GO:0019957, GO:0009897"/>
<entry key="18" type="xstring" value="GO:0003376, GO:0005515, GO:0005886, GO:0007186, GO:0016021, GO:0038036, GO:0045664, GO:0019222, GO:0007189, GO:0005737, GO:0004930"/>
<entry key="19" type="xstring" value="GO:0005515, GO:0005886, GO:0006935, GO:0009925, GO:0016021, GO:0030449, GO:0032677, GO:0032715, GO:0032720, GO:0038178, GO:0045177, GO:0050679, GO:0070374, GO:0090024, GO:0004930, GO:0004878, GO:0006954, GO:0007200, GO:0007204, GO:0004875, GO:0002430"/>
<entry key="20" type="xstring" value="GO:0001601, GO:0003151, GO:0004983, GO:0005515, GO:0005886, GO:0005887, GO:0006006, GO:0007186, GO:0007187, GO:0007193, GO:0007218, GO:0007626, GO:0007631, GO:0008217, GO:0019233, GO:0040014, GO:0001602"/>
<entry key="21" type="xstring" value="GO:0004930, GO:0005515, GO:0005886, GO:0005929, GO:0007186, GO:0007218, GO:0008150, GO:0008188, GO:0005887, GO:0042277"/>
<entry key="22" type="xstring" value="GO:0002407, GO:0004435, GO:0004950, GO:0005515, GO:0005886, GO:0005887, GO:0006816, GO:0006874, GO:0006887, GO:0006935, GO:0006955, GO:0007155, GO:0007166, GO:0007186, GO:0007187, GO:0007204, GO:0007267, GO:0009611, GO:0009897, GO:0010629, GO:0016493, GO:0019221, GO:0019957, GO:0030335, GO:0030502, GO:0035717, GO:0045672, GO:0051928, GO:0070098, GO:0070374, GO:0071791, GO:0090026, GO:0006954, GO:0019722, GO:0005737, GO:0060326"/>
<entry key="23" type="xstring" value="GO:0002052, GO:0002931, GO:0004930, GO:0004950, GO:0005515, GO:0005886, GO:0005887, GO:0006935, GO:0006968, GO:0007155, GO:0007186, GO:0007200, GO:0007267, GO:0007613, GO:0008528, GO:0009611, GO:0009986, GO:0016032, GO:0016495, GO:0016525, GO:0019960, GO:0021626, GO:0030336, GO:0032680, GO:0032691, GO:0032809, GO:0035176, GO:0035425, GO:0043005, GO:0045087, GO:0045428, GO:0045766, GO:0048167, GO:0048471, GO:0050767, GO:0050769, GO:0050804, GO:0050901, GO:0051092, GO:0051897, GO:0060074, GO:0070098, GO:0071222, GO:0071560, GO:0097447, GO:0098883, GO:0110091, GO:0150090, GO:1900272, GO:1903721, GO:1904139, GO:1904141, GO:2001234, GO:0006955, GO:0019722, GO:0019957, GO:0060326, GO:0016493, GO:0009897, GO:0007204"/>
<entry key="24" type="xstring" value="GO:0002232, GO:0002385, GO:0002673, GO:0002720, GO:0002752, GO:0002879, GO:0004930, GO:0005515, GO:0005886, GO:0005887, GO:0007186, GO:0008289, GO:0019915, GO:0032722, GO:0032757, GO:0042593, GO:0042995, GO:0045444, GO:0071398, GO:0090276"/>
<entry key="25" type="xstring" value="GO:0000187, GO:0003056, GO:0004938, GO:0005515, GO:0005886, GO:0007186, GO:0007267, GO:0007565, GO:0009986, GO:0010700, GO:0030168, GO:0032148, GO:0032811, GO:0035624, GO:0043410, GO:0045666, GO:0045777, GO:0051379, GO:0070474, GO:0071875, GO:0071880, GO:0004930, GO:0005887"/>
<entry key="26" type="xstring" value="GO:0004930, GO:0005886, GO:0007186, GO:0016021, GO:0001594"/>
<entry key="27" type="xstring" value="GO:0004963, GO:0005515, GO:0005886, GO:0007186, GO:0007283, GO:0007292, GO:0008406, GO:0008584, GO:0008585, GO:0010738, GO:0014068, GO:0016021, GO:0042699, GO:0043235, GO:0070374, GO:0071372, GO:0005887, GO:0009755, GO:0007189, GO:0008528, GO:0007190"/>
<entry key="28" type="xstring" value="GO:0001525, GO:0001570, GO:0001605, GO:0001666, GO:0002040, GO:0005515, GO:0005737, GO:0005764, GO:0005886, GO:0005887, GO:0005905, GO:0006816, GO:0006886, GO:0007186, GO:0007189, GO:0007507, GO:0007565, GO:0008217, GO:0008277, GO:0009986, GO:0010628, GO:0015026, GO:0015031, GO:0031623, GO:0032092, GO:0032355, GO:0032570, GO:0034333, GO:0035924, GO:0043116, GO:0043235, GO:0045766, GO:0070830, GO:0070831, GO:0072659, GO:0097084, GO:0097647, GO:0150057, GO:1903143, GO:1990409, GO:1990410, GO:2000352, GO:2001214, GO:0097643, GO:0032870"/>
<entry key="29" type="xstring" value="GO:0005515, GO:0005886, GO:0006939, GO:0007186, GO:0007623, GO:0008015, GO:0042310, GO:0045202, GO:0098664, GO:0005887, GO:0030594, GO:0007187, GO:0007268, GO:0030425, GO:0004993"/>
<entry key="30" type="xstring" value="GO:0005615, GO:0005886, GO:0016021, GO:0007186, GO:0004930"/>
<entry key="31" type="xstring" value="GO:0005000, GO:0005080, GO:0005768, GO:0005794, GO:0005886, GO:0007186, GO:0007202, GO:0007204, GO:0032430, GO:0042127, GO:0043410, GO:0060732, GO:0090238, GO:0150104, GO:0045907, GO:0004930, GO:0005887, GO:0001992, GO:0042277"/>
<entry key="32" type="xstring" value="GO:0004993, GO:0005791, GO:0005794, GO:0005886, GO:0007186, GO:0019933, GO:0021766, GO:0032355, GO:0043204, GO:0099060, GO:0005887, GO:0051378, GO:0030425, GO:0007268, GO:0007198, GO:0007187, GO:0030594"/>
<entry key="33" type="xstring" value="GO:0004999, GO:0005515, GO:0005886, GO:0005887, GO:0007166, GO:0007186, GO:0007187, GO:0008284, GO:0017046, GO:0043235, GO:0008528, GO:0007188"/>
<entry key="34" type="xstring" value="GO:0005886, GO:0005887, GO:0007186, GO:0007200, GO:0007218, GO:0007611, GO:0008188, GO:0008528, GO:0035176, GO:0036343, GO:0042127, GO:0042923, GO:0043207, GO:0061744, GO:0004930"/>
<entry key="35" type="xstring" value="GO:0001580, GO:0004930, GO:0005886, GO:0007186, GO:0016021, GO:0033038"/>
<entry key="36" type="xstring" value="GO:0001582, GO:0005886, GO:0007186, GO:0008527, GO:0016021, GO:0032467, GO:0043235, GO:0050916, GO:1903767, GO:0033041, GO:0005887, GO:0004930"/>
<entry key="37" type="xstring" value="GO:0001626, GO:0004930, GO:0005515, GO:0005886, GO:0005887, GO:0007186, GO:0007193, GO:0007600, GO:0008022, GO:0019233, GO:0031410, GO:0032355, GO:0035810, GO:0038003, GO:0042755, GO:0044849, GO:0045776, GO:0051482, GO:0060454, GO:0106072, GO:1901386, GO:1904058, GO:1904059, GO:1990708, GO:0007218, GO:0042277, GO:0043005, GO:0042923"/>
<entry key="38" type="xstring" value="GO:0001540, GO:0001635, GO:0005515, GO:0005886, GO:0005887, GO:0007166, GO:0007186, GO:0007189, GO:0010628, GO:0010739, GO:0010942, GO:0032841, GO:0033138, GO:0038041, GO:0051384, GO:0051897, GO:0070374, GO:0097643, GO:0097647, GO:0150056, GO:0150057, GO:0150058, GO:1904645, GO:1905665, GO:0007190, GO:0007188, GO:0004948, GO:0007204, GO:0030424, GO:0008528"/>
<entry key="39" type="xstring" value="GO:0000187, GO:0001664, GO:0004982, GO:0005124, GO:0005515, GO:0005737, GO:0005886, GO:0006935, GO:0007165, GO:0007186, GO:0007188, GO:0007200, GO:0007263, GO:0016021, GO:0019221, GO:0030667, GO:0035577, GO:0043312, GO:0050786, GO:0101003, GO:0004930, GO:0002430, GO:0007204, GO:0004875, GO:0006954"/>
<entry key="40" type="xstring" value="GO:0005886, GO:0007165, GO:0007186, GO:0016021, GO:0035774, GO:1900738, GO:0004930"/>
<entry key="41" type="xstring" value="GO:0003674, GO:0004930, GO:0005886, GO:0007186, GO:0008150, GO:0016021, GO:0050911, GO:0070062, GO:0005549, GO:0004984"/>
<entry key="42" type="xstring" value="GO:0004930, GO:0005502, GO:0005503, GO:0005515, GO:0005737, GO:0005886, GO:0007602, GO:0008020, GO:0009583, GO:0009584, GO:0009637, GO:0009881, GO:0016021, GO:0018298, GO:0030216, GO:0042752, GO:0043066, GO:0046326, GO:0048022, GO:0048023, GO:0071492, GO:1901857, GO:0071482, GO:0001750, GO:0007186, GO:0005887"/>
<entry key="43" type="xstring" value="GO:0001525, GO:0001570, GO:0005044, GO:0005515, GO:0005634, GO:0005768, GO:0005769, GO:0005886, GO:0005905, GO:0007155, GO:0007186, GO:0009986, GO:0015026, GO:0016021, GO:0016032, GO:0016494, GO:0019958, GO:0031623, GO:0043231, GO:0048471, GO:0055037, GO:0070098, GO:0070374, GO:1902230, GO:1905322, GO:0009897, GO:0060326, GO:0019722, GO:0007204, GO:0016493, GO:0006955, GO:0019957"/>
<entry key="44" type="xstring" value="GO:0001503, GO:0002931, GO:0004435, GO:0004930, GO:0005178, GO:0005509, GO:0005513, GO:0005515, GO:0005737, GO:0005886, GO:0005887, GO:0006874, GO:0006915, GO:0007186, GO:0007193, GO:0007200, GO:0007254, GO:0007635, GO:0008284, GO:0009653, GO:0009986, GO:0010628, GO:0016323, GO:0016324, GO:0016597, GO:0019901, GO:0032024, GO:0032781, GO:0032782, GO:0035729, GO:0042311, GO:0042803, GO:0043025, GO:0043679, GO:0044325, GO:0045907, GO:0048754, GO:0050927, GO:0060613, GO:0070374, GO:0070509, GO:0071305, GO:0071333, GO:0071404, GO:0071456, GO:0071774, GO:0090280, GO:1901653, GO:1902476, GO:0051924"/>
<entry key="45" type="xstring" value="GO:0005515, GO:0005634, GO:0005737, GO:0005886, GO:0005887, GO:0007186, GO:0007217, GO:0007568, GO:0010460, GO:0032355, GO:0032590, GO:0032809, GO:0042053, GO:0042220, GO:0042538, GO:0043278, GO:0045777, GO:0060259, GO:0070474, GO:0097225, GO:1902093, GO:0004995"/>
<entry key="46" type="xstring" value="GO:0004930, GO:0005507, GO:0005886, GO:0005887, GO:0007186, GO:0050911, GO:0005549, GO:0004984"/>
<entry key="47" type="xstring" value="GO:0003674, GO:0004984, GO:0005886, GO:0008150, GO:0045202, GO:0050911, GO:0098664, GO:0007268, GO:0030594, GO:0005887, GO:0030425, GO:0004993, GO:0007187"/>
<entry key="48" type="xstring" value="GO:0005886, GO:0005887, GO:0007186, GO:0007191, GO:0031748, GO:0032496, GO:0120061, GO:0007189, GO:0006954, GO:0007204, GO:0004957"/>
<entry key="49" type="xstring" value="GO:0005515, GO:0005886, GO:0005887, GO:0007186, GO:0004930"/>
<entry key="50" type="xstring" value="GO:0004930, GO:0005246, GO:0005515, GO:0005886, GO:0007186, GO:0007194, GO:0007196, GO:0007268, GO:0008066, GO:0014047, GO:0030424, GO:0030425, GO:0042734, GO:0051896, GO:0090461, GO:0097110, GO:0097449, GO:0007216, GO:0051966, GO:0005887, GO:0001641"/>
<entry key="51" type="xstring" value="GO:0004996, GO:0005515, GO:0005886, GO:0007166, GO:0007186, GO:0007187, GO:0007189, GO:0007267, GO:0008284, GO:0009986, GO:0016323, GO:0038023, GO:0038194, GO:0043235, GO:0044877, GO:0120162, GO:1904588, GO:1905229, GO:0008528, GO:0009755, GO:0007190, GO:0005887"/>
<entry key="52" type="xstring" value="GO:0004930, GO:0005886, GO:0016021, GO:0050911, GO:0007608, GO:0005549, GO:0007186, GO:0004984"/>
<entry key="53" type="xstring" value="GO:0004957, GO:0005515, GO:0005886, GO:0006955, GO:0007186, GO:0007188, GO:0007254, GO:0009612, GO:0016021, GO:0030278, GO:0032496, GO:0033624, GO:0042093, GO:0050710, GO:0050715, GO:0050728, GO:0050729, GO:0051492, GO:0060348, GO:0070371, GO:0071260, GO:2000420, GO:0007204, GO:0071380, GO:0007189, GO:0006954"/>
<entry key="54" type="xstring" value="GO:0000186, GO:0001965, GO:0002248, GO:0003105, GO:0004930, GO:0005102, GO:0005515, GO:0005576, GO:0005769, GO:0005770, GO:0005794, GO:0005886, GO:0005901, GO:0006919, GO:0006954, GO:0007186, GO:0007200, GO:0007204, GO:0007205, GO:0007529, GO:0007596, GO:0008284, GO:0008285, GO:0009611, GO:0009653, GO:0009986, GO:0014068, GO:0015057, GO:0030168, GO:0030193, GO:0030194, GO:0030335, GO:0031094, GO:0031594, GO:0031681, GO:0032496, GO:0032651, GO:0032755, GO:0032757, GO:0032967, GO:0035025, GO:0043123, GO:0043280, GO:0043410, GO:0043524, GO:0043547, GO:0045211, GO:0045217, GO:0045893, GO:0045907, GO:0045987, GO:0046427, GO:0048873, GO:0051209, GO:0051281, GO:0051482, GO:0051928, GO:0051930, GO:0060155, GO:0070374, GO:0070493, GO:0099553, GO:1900134, GO:0005887"/>
<entry key="55" type="xstring" value="GO:0001974, GO:0001991, GO:0002018, GO:0002033, GO:0002035, GO:0004945, GO:0005515, GO:0005886, GO:0005887, GO:0006883, GO:0007166, GO:0007186, GO:0007199, GO:0007263, GO:0007420, GO:0008134, GO:0008217, GO:0008284, GO:0010459, GO:0010700, GO:0021695, GO:0030308, GO:0032304, GO:0032516, GO:0035556, GO:0035566, GO:0035640, GO:0035815, GO:0035932, GO:0038166, GO:0042306, GO:0042311, GO:0042416, GO:0043537, GO:0045429, GO:0045893, GO:0048019, GO:0048147, GO:0048471, GO:0050715, GO:0051000, GO:0051387, GO:0061049, GO:0071549, GO:0072300, GO:0090190, GO:2000272, GO:2001238, GO:0006954, GO:0004930, GO:0097755"/>
<entry key="56" type="xstring" value="GO:0001835, GO:0005515, GO:0005886, GO:0007186, GO:0035025, GO:0005887, GO:0070915, GO:0051482, GO:0004930"/>
<entry key="57" type="xstring" value="GO:0002029, GO:0004888, GO:0005515, GO:0005886, GO:0006091, GO:0007166, GO:0007186, GO:0007190, GO:0007204, GO:0007584, GO:0009749, GO:0016021, GO:0031018, GO:0032024, GO:0038192, GO:0043950, GO:0048678, GO:0050796, GO:0051592, GO:0070542, GO:0008528, GO:0017046, GO:0016519, GO:0007188"/>
<entry key="58" type="xstring" value="GO:0004930, GO:0005886, GO:0005887, GO:0007165, GO:0007166, GO:0007186, GO:0007190, GO:0007267, GO:0048662, GO:0008528, GO:0004999, GO:0007188, GO:0017046"/>
<entry key="59" type="xstring" value="GO:0005886, GO:0007214, GO:0004965, GO:0038039, GO:0004888"/>
<entry key="60" type="xstring" value="GO:0004930, GO:0004984, GO:0005886, GO:0007608, GO:0016021, GO:0050911, GO:0005549, GO:0007186"/>
<entry key="61" type="xstring" value="GO:0001664, GO:0001955, GO:0003245, GO:0003376, GO:0005515, GO:0005654, GO:0005768, GO:0005886, GO:0006935, GO:0007155, GO:0007186, GO:0007193, GO:0007420, GO:0009897, GO:0016021, GO:0016477, GO:0019221, GO:0019226, GO:0030032, GO:0030155, GO:0030182, GO:0030335, GO:0030500, GO:0030595, GO:0031226, GO:0031532, GO:0038036, GO:0043231, GO:0043547, GO:0045121, GO:0045124, GO:0045446, GO:0045944, GO:0046625, GO:0048661, GO:0050927, GO:0051482, GO:0051497, GO:0061384, GO:0072678, GO:0005737, GO:0001525, GO:0007189, GO:0019222, GO:0004930"/>
<entry key="62" type="xstring" value="GO:0000139, GO:0001523, GO:0001750, GO:0001917, GO:0004930, GO:0005502, GO:0005515, GO:0005794, GO:0005886, GO:0005911, GO:0006468, GO:0007186, GO:0007601, GO:0007603, GO:0008020, GO:0016021, GO:0016038, GO:0016056, GO:0018298, GO:0022400, GO:0030660, GO:0042622, GO:0045494, GO:0046872, GO:0060041, GO:0060170, GO:0060342, GO:0097381, GO:0005887, GO:0071482, GO:0007602"/>
<entry key="63" type="xstring" value="GO:0005102, GO:0005886, GO:0005929, GO:0006091, GO:0007166, GO:0007186, GO:0007193, GO:0007204, GO:0007631, GO:0008022, GO:0008188, GO:0030273, GO:0042562, GO:0051928, GO:0060170, GO:0097730, GO:0043005, GO:0042923, GO:0042277, GO:0004930, GO:0005887, GO:0007218"/>
<entry key="64" type="xstring" value="GO:0004930, GO:0005886, GO:0016021, GO:0050911, GO:0005549, GO:0007608, GO:0007186, GO:0004984"/>
<entry key="65" type="xstring" value="GO:0004974, GO:0005515, GO:0005575, GO:0005886, GO:0006955, GO:0007186, GO:0061737, GO:0008528, GO:0005887, GO:0001631, GO:0007218"/>
<entry key="66" type="xstring" value="GO:0004984, GO:0005886, GO:0045202, GO:0050911, GO:0098664, GO:0030425, GO:0030594, GO:0007187, GO:0007268, GO:0005887, GO:0004993"/>
<entry key="67" type="xstring" value="GO:0004888, GO:0004930, GO:0005886, GO:0007166, GO:0007186, GO:0016021"/>
<entry key="68" type="xstring" value="GO:0005515, GO:0005886, GO:0005929, GO:0007186, GO:0008188, GO:0009986, GO:0016021, GO:0043231, GO:0007218, GO:0008528, GO:0005887"/>
<entry key="69" type="xstring" value="GO:0005515, GO:0005886, GO:0005887, GO:0007186, GO:0007187, GO:0007193, GO:0007617, GO:0008502, GO:0042562, GO:0043235, GO:0097159, GO:0004930, GO:0007623"/>
<entry key="70" type="xstring" value="GO:0001588, GO:0001963, GO:0001975, GO:0001992, GO:0001994, GO:0004952, GO:0005515, GO:0005886, GO:0005887, GO:0005929, GO:0006874, GO:0007186, GO:0007189, GO:0007190, GO:0007191, GO:0007268, GO:0008306, GO:0019226, GO:0031526, GO:0033861, GO:0035240, GO:0042060, GO:0042220, GO:0045202, GO:0045762, GO:0045776, GO:0045924, GO:0046960, GO:0060158, GO:0060170, GO:0060292, GO:0071870, GO:0072593, GO:0097730, GO:0071880, GO:0007212, GO:0004930"/>
<entry key="71" type="xstring" value="GO:0005886, GO:0006935, GO:0007165, GO:0007186, GO:0016021, GO:0004875, GO:0004982, GO:0007204, GO:0002430, GO:0004930, GO:0007200, GO:0006954"/>
<entry key="72" type="xstring" value="GO:0004930, GO:0005886, GO:0007165, GO:0007186, GO:0008015, GO:0008217, GO:0016020, GO:0097746, GO:0008528, GO:0005887, GO:0001604, GO:0007218"/>
<entry key="73" type="xstring" value="GO:0004930, GO:0004984, GO:0005886, GO:0007165, GO:0007186, GO:0007608, GO:0016021, GO:0050911"/>
<entry key="74" type="xstring" value="GO:0001967, GO:0001975, GO:0005886, GO:0005902, GO:0005912, GO:0006936, GO:0007166, GO:0007186, GO:0007204, GO:0007507, GO:0007595, GO:0007613, GO:0010701, GO:0016324, GO:0017046, GO:0021537, GO:0030431, GO:0032230, GO:0032355, GO:0032570, GO:0034059, GO:0034097, GO:0035176, GO:0042220, GO:0042493, GO:0042711, GO:0042713, GO:0042755, GO:0043434, GO:0044849, GO:0045777, GO:0048565, GO:0051965, GO:0051968, GO:0060406, GO:0060455, GO:0070371, GO:0070474, GO:0120162, GO:0045907, GO:0001992, GO:0005000, GO:0005887, GO:0004930, GO:0042277, GO:0060137, GO:0007565, GO:0004990"/>
<entry key="75" type="xstring" value="GO:0001696, GO:0004435, GO:0005515, GO:0005886, GO:0007186, GO:0007213, GO:0015872, GO:0019226, GO:0045211, GO:0060304, GO:0098664, GO:0007268, GO:0004993, GO:0005887, GO:0030594, GO:0016907, GO:0045202, GO:0007197, GO:0030425, GO:0007187"/>
<entry key="76" type="xstring" value="GO:0005515, GO:0005886, GO:0007186, GO:0016021, GO:0004930"/>
<entry key="77" type="xstring" value="GO:0002001, GO:0002281, GO:0004930, GO:0005515, GO:0005886, GO:0007186, GO:0016021, GO:0032611, GO:0042593, GO:0050729, GO:0050921, GO:0051592, GO:0060177, GO:0070062"/>
<entry key="78" type="xstring" value="GO:0004930, GO:0005515, GO:0005886, GO:0007186, GO:0007193, GO:0016021, GO:0050646, GO:0050647, GO:0050648"/>
<entry key="79" type="xstring" value="GO:0005886, GO:0007186, GO:0008528, GO:0016021, GO:0042562"/>
<entry key="80" type="xstring" value="GO:0001601, GO:0001662, GO:0002793, GO:0003151, GO:0003214, GO:0004983, GO:0005246, GO:0005515, GO:0005886, GO:0005887, GO:0005929, GO:0007186, GO:0007193, GO:0007204, GO:0007218, GO:0007263, GO:0007568, GO:0007626, GO:0010811, GO:0033603, GO:0038023, GO:0043951, GO:0045987, GO:0046010, GO:0046903, GO:0051048, GO:0051930, GO:0051967, GO:0090394, GO:0097730, GO:2000252"/>
<entry key="81" type="xstring" value="GO:0005515, GO:0005524, GO:0005886, GO:0005887, GO:0007186, GO:0007200, GO:0007204, GO:0016323, GO:0016324, GO:0030321, GO:0035589, GO:0045028, GO:0045030, GO:0071318, GO:0071380, GO:0099059"/>
<entry key="82" type="xstring" value="GO:0004967, GO:0005085, GO:0005768, GO:0005886, GO:0005887, GO:0006091, GO:0006887, GO:0007166, GO:0007186, GO:0007188, GO:0007189, GO:0007584, GO:0008217, GO:0009267, GO:0009755, GO:0010628, GO:0016021, GO:0042593, GO:0042594, GO:0070873, GO:0071377, GO:0017046, GO:0008528"/>
<entry key="83" type="xstring" value="GO:0005515, GO:0005654, GO:0005886, GO:0007186, GO:0043231, GO:0042277, GO:0043005, GO:0004930, GO:0007218, GO:0042923, GO:0005887"/>
<entry key="84" type="xstring" value="GO:0001580, GO:0004930, GO:0005515, GO:0005886, GO:0007186, GO:0008527, GO:0016021, GO:0033038"/>
<entry key="85" type="xstring" value="GO:0001558, GO:0004985, GO:0005515, GO:0005575, GO:0005634, GO:0005737, GO:0016020, GO:0038003"/>
<entry key="86" type="xstring" value="GO:0004969, GO:0005886, GO:0007186, GO:0007204, GO:0008150, GO:0043408, GO:0098664, GO:0030594, GO:0016907, GO:0007187, GO:0006954, GO:0007268, GO:0007197, GO:0045202, GO:0004993, GO:0005887, GO:0030425"/>
<entry key="87" type="xstring" value="GO:0004930, GO:0005886, GO:0005887, GO:0007165, GO:0007186, GO:0007606, GO:0038023, GO:0050911, GO:0004984"/>
<entry key="88" type="xstring" value="GO:0005515, GO:0005886, GO:0007165, GO:0007166, GO:0007186, GO:0007213, GO:0040012, GO:0045211, GO:0098664, GO:0004993, GO:0045202, GO:0007197, GO:0030425, GO:0005887, GO:0016907, GO:0030594, GO:0007268, GO:0007187"/>
<entry key="89" type="xstring" value="GO:0005887, GO:0006886, GO:0007218, GO:0008188, GO:0016020, GO:0030659, GO:0031901, GO:0043197, GO:0043204, GO:0055038, GO:0060292, GO:0098839, GO:0016021"/>
<entry key="90" type="xstring" value="GO:0004984, GO:0005886, GO:0045202, GO:0050911, GO:0098664, GO:0007187, GO:0030594, GO:0004993, GO:0005887, GO:0007268, GO:0030425"/>
<entry key="91" type="xstring" value="GO:0005515, GO:0005887, GO:0040020, GO:0120162, GO:0005737, GO:0019222, GO:0004930, GO:0005886, GO:0007189"/>
<entry key="92" type="xstring" value="GO:0002862, GO:0004950, GO:0005886, GO:0007186, GO:0033612, GO:0048709, GO:0070098, GO:0035025, GO:0005887, GO:0004930, GO:0051482"/>
<entry key="93" type="xstring" value="GO:0001580, GO:0004930, GO:0005886, GO:0007186, GO:0016021, GO:0033038, GO:0060170"/>
<entry key="94" type="xstring" value="GO:0004930, GO:0005886, GO:0016021, GO:0050911, GO:0005549, GO:0007186, GO:0007608, GO:0004984"/>
<entry key="95" type="xstring" value="GO:0004984, GO:0005886, GO:0045202, GO:0050911, GO:0098664, GO:0004993, GO:0005887, GO:0007268, GO:0007187, GO:0030594, GO:0030425"/>
<entry key="96" type="xstring" value="GO:0004930, GO:0004984, GO:0005515, GO:0005886, GO:0007186, GO:0016021, GO:0050911"/>
<entry key="97" type="xstring" value="GO:0001501, GO:0002062, GO:0002076, GO:0004991, GO:0005515, GO:0005634, GO:0005737, GO:0005886, GO:0005887, GO:0007166, GO:0007186, GO:0007187, GO:0007188, GO:0007189, GO:0007200, GO:0007204, GO:0007568, GO:0008284, GO:0008285, GO:0016323, GO:0016324, GO:0017046, GO:0030282, GO:0031526, GO:0042803, GO:0043235, GO:0043621, GO:0045453, GO:0048469, GO:0060732, GO:0008528, GO:0006874"/>
<entry key="98" type="xstring" value="GO:0004930, GO:0005886, GO:0016021, GO:0050911, GO:0007608, GO:0004984, GO:0005549, GO:0007186"/>
<entry key="99" type="xstring" value="GO:0005886, GO:0007186, GO:0008528, GO:0005887, GO:0007218"/>
<entry key="100" type="xstring" value="GO:0005515, GO:0007218, GO:0008188, GO:0016020, GO:0016021, GO:0006892, GO:0005794"/>
<entry key="101" type="xstring" value="GO:0002237, GO:0002931, GO:0004930, GO:0005515, GO:0005886, GO:0005887, GO:0006629, GO:0007186, GO:0010447, GO:0045125, GO:0050544, GO:0050728, GO:0050778"/>
<entry key="102" type="xstring" value="GO:0004930, GO:0005886, GO:0016021, GO:0050911, GO:0007608, GO:0005549, GO:0004984, GO:0007186"/>
<entry key="103" type="xstring" value="GO:0004930, GO:0005515, GO:0007601, GO:0009584, GO:0018298, GO:0007602, GO:0007186, GO:0001750, GO:0005887, GO:0008020, GO:0071482"/>
<entry key="104" type="xstring" value="GO:0005515, GO:0005829, GO:0005886, GO:0006937, GO:0007186, GO:0007187, GO:0007193, GO:0007283, GO:0008285, GO:0021549, GO:0030165, GO:0030432, GO:0030900, GO:0038170, GO:0042594, GO:0007218, GO:0071385, GO:0043005, GO:0004930, GO:0005887, GO:0004994, GO:0042277, GO:0042923, GO:0071392"/>
<entry key="105" type="xstring" value="GO:0002020, GO:0004435, GO:0004947, GO:0005515, GO:0005768, GO:0005886, GO:0005887, GO:0006939, GO:0006954, GO:0007166, GO:0007169, GO:0007186, GO:0007204, GO:0008015, GO:0009651, GO:0019229, GO:0031702, GO:0033137, GO:0042310, GO:0042311, GO:0043114, GO:0046982, GO:0050482, GO:1902239, GO:0004930"/>
<entry key="106" type="xstring" value="GO:0001696, GO:0004951, GO:0005515, GO:0005886, GO:0007166, GO:0007186, GO:0007200, GO:0007204, GO:0008284, GO:0015054, GO:0016021, GO:0017046, GO:0031741, GO:0038188, GO:0043551, GO:0045851, GO:0046935, GO:0048565, GO:0048732"/>
<entry key="107" type="xstring" value="GO:0004930, GO:0005886, GO:0007186, GO:0016021, GO:0050911, GO:0004984, GO:0005549"/>
<entry key="108" type="xstring" value="GO:0004985, GO:0005515, GO:0005886, GO:0007186, GO:0008188, GO:0016021, GO:0038003, GO:0004930, GO:0043005, GO:0042923, GO:0007218, GO:0005887, GO:0042277"/>
<entry key="109" type="xstring" value="GO:0004930, GO:0005886, GO:0016021, GO:0050911, GO:0005549, GO:0004984, GO:0007186, GO:0007608"/>
<entry key="110" type="xstring" value="GO:0005515, GO:0005654, GO:0005887, GO:0007186, GO:0001540, GO:0097190, GO:0004930"/>
<entry key="111" type="xstring" value="GO:0001764, GO:0001932, GO:0004930, GO:0005509, GO:0005515, GO:0005886, GO:0007156, GO:0007186, GO:0007413, GO:0016021, GO:0032880, GO:0036514, GO:0036515, GO:0060071, GO:0060271, GO:1904938, GO:0098609"/>
<entry key="112" type="xstring" value="GO:0004930, GO:0005886, GO:0007186, GO:0016021, GO:0001580, GO:0033038"/>
<entry key="113" type="xstring" value="GO:0004930, GO:0005886, GO:0016021, GO:0050911, GO:0004984, GO:0007186, GO:0007608, GO:0005549"/>
<entry key="114" type="xstring" value="GO:0004930, GO:0005886, GO:0007186, GO:0007601, GO:0016021"/>
<entry key="115" type="xstring" value="GO:0004888, GO:0005886, GO:0006953, GO:0007165, GO:0007166, GO:0009986, GO:0016021, GO:1902349, GO:0004930, GO:0007186"/>
<entry key="116" type="xstring" value="GO:0004930, GO:0005886, GO:0016021, GO:0050911, GO:0004984, GO:0007186, GO:0005549, GO:0007608"/>
<entry key="117" type="xstring" value="GO:0004938, GO:0005515, GO:0005737, GO:0005768, GO:0005886, GO:0005887, GO:0007186, GO:0007267, GO:0007565, GO:0010700, GO:0030168, GO:0031694, GO:0032148, GO:0032811, GO:0035624, GO:0042802, GO:0042803, GO:0043025, GO:0043410, GO:0043679, GO:0045666, GO:0045907, GO:0046982, GO:0050796, GO:0051379, GO:0051930, GO:0070473, GO:0071875, GO:0099055, GO:0071880, GO:0004930"/>
<entry key="118" type="xstring" value="GO:0004964, GO:0005768, GO:0005886, GO:0005887, GO:0007186, GO:0007187, GO:0007189, GO:0007190, GO:0007200, GO:0030539, GO:0032962, GO:0035472, GO:0038106, GO:0042700, GO:0050890, GO:0071371, GO:0071373, GO:0009755, GO:0001541, GO:0022602, GO:0008528, GO:0008584"/>
<entry key="119" type="xstring" value="GO:0004930, GO:0005515, GO:0005886, GO:0005887, GO:0007186, GO:0016494, GO:0030595, GO:0032467, GO:0042113, GO:0048535, GO:0070098, GO:0019957, GO:0019722, GO:0060326, GO:0007204, GO:0016493, GO:0009897, GO:0006955"/>
<entry key="120" type="xstring" value="GO:0004930, GO:0005886, GO:0016021, GO:0050911, GO:0004984, GO:0005549, GO:0007608, GO:0007186"/>
<entry key="121" type="xstring" value="GO:0004930, GO:0005886, GO:0007186, GO:0016021, GO:0050911, GO:0004984"/>
<entry key="122" type="xstring" value="GO:0000122, GO:0000978, GO:0001227, GO:0001505, GO:0003677, GO:0003700, GO:0004969, GO:0005515, GO:0005634, GO:0005654, GO:0006355, GO:0007186, GO:0016021, GO:0032332, GO:0045892, GO:0045944, GO:0046872, GO:0060174, GO:0000981"/>
<entry key="123" type="xstring" value="GO:0005886, GO:0007186, GO:0016021, GO:0035589, GO:0045029, GO:0045028"/>
<entry key="124" type="xstring" value="GO:0005515, GO:0005886, GO:0005887, GO:0007186, GO:0007200, GO:0007218, GO:0007268, GO:0007631, GO:0008188, GO:0010840, GO:0016499, GO:0017046, GO:0022410, GO:0045202, GO:0051480, GO:0004930"/>
<entry key="125" type="xstring" value="GO:0000165, GO:0001618, GO:0002407, GO:0003779, GO:0004435, GO:0004950, GO:0005515, GO:0005768, GO:0005886, GO:0005887, GO:0006816, GO:0006968, GO:0007166, GO:0007186, GO:0007267, GO:0009897, GO:0009986, GO:0014808, GO:0015026, GO:0016493, GO:0019064, GO:0019221, GO:0019722, GO:0019957, GO:0023052, GO:0042802, GO:0070098, GO:0070723, GO:0071222, GO:0071791, GO:2000110, GO:0006954, GO:0005737, GO:0007204, GO:0006955, GO:0060326"/>
<entry key="126" type="xstring" value="GO:0001659, GO:0003085, GO:0003254, GO:0004930, GO:0005515, GO:0005739, GO:0005783, GO:0005794, GO:0005886, GO:0005887, GO:0007186, GO:0007218, GO:0007268, GO:0007612, GO:0008344, GO:0009898, GO:0009986, GO:0014049, GO:0014054, GO:0016492, GO:0032280, GO:0033993, GO:0042802, GO:0043065, GO:0043066, GO:0043195, GO:0043197, GO:0043198, GO:0043204, GO:0043576, GO:0044877, GO:0045121, GO:0047485, GO:0050965, GO:0051280, GO:0051281, GO:0051930, GO:0060732, GO:0070779, GO:0071545, GO:0090238, GO:0097151, GO:0098712, GO:0098900, GO:2001259"/>
<entry key="127" type="xstring" value="GO:0001932, GO:0004930, GO:0005515, GO:0005737, GO:0005886, GO:0005887, GO:0006417, GO:0006448, GO:0007186, GO:0007206, GO:0007216, GO:0007268, GO:0007611, GO:0007612, GO:0007626, GO:0008066, GO:0030296, GO:0035584, GO:0042802, GO:0043005, GO:0048169, GO:0050808, GO:0050890, GO:0060078, GO:0061098, GO:0090647, GO:0099566, GO:1902938, GO:1904646, GO:1990782, GO:0099553, GO:0098839, GO:0099530, GO:0051966, GO:0099583"/>
<entry key="128" type="xstring" value="GO:0005515, GO:0005886, GO:0005887, GO:0007186, GO:0007202, GO:0007204, GO:0008289, GO:0009986, GO:0070915, GO:0030139, GO:0019222, GO:0007189, GO:0005737, GO:0004930"/>
<entry key="129" type="xstring" value="GO:0004930, GO:0005886, GO:0007186, GO:0007283, GO:0016021, GO:0050911, GO:0004984"/>
<entry key="130" type="xstring" value="GO:0005515, GO:0005634, GO:0005737, GO:0005886, GO:0005901, GO:0007186, GO:0007188, GO:0031965, GO:0035556, GO:0043410, GO:0046982, GO:0055117, GO:0150099, GO:0071880, GO:0007204, GO:0004937, GO:0007200, GO:0005887, GO:0045907, GO:0004930, GO:0007267, GO:0001996"/>
<entry key="131" type="xstring" value="GO:0005000, GO:0005737, GO:0005886, GO:0005887, GO:0007186, GO:0007218, GO:0008188, GO:0051281"/>
<entry key="132" type="xstring" value="GO:0001621, GO:0001934, GO:0001973, GO:0005515, GO:0005524, GO:0005739, GO:0005886, GO:0005887, GO:0005929, GO:0007166, GO:0007186, GO:0007193, GO:0007200, GO:0007204, GO:0007568, GO:0008347, GO:0008360, GO:0009612, GO:0009986, GO:0010469, GO:0010700, GO:0014069, GO:0016323, GO:0016324, GO:0019233, GO:0023019, GO:0030168, GO:0030425, GO:0031686, GO:0032962, GO:0035589, GO:0038023, GO:0042755, GO:0043270, GO:0043531, GO:0044297, GO:0045028, GO:0045031, GO:0045211, GO:0045944, GO:0046887, GO:0046982, GO:0051100, GO:0060406, GO:0070374, GO:0070848, GO:0071318, GO:0071415, GO:0072659, GO:0090075, GO:0097110, GO:0097746, GO:0099059"/>
<entry key="133" type="xstring" value="GO:0000139, GO:0004930, GO:0005515, GO:0005789, GO:0005886, GO:0005887, GO:0007186, GO:0007196, GO:0007216, GO:0007268, GO:0007626, GO:0008066, GO:0009584, GO:0030425, GO:0035841, GO:0042803, GO:0045202, GO:0050908, GO:0060041, GO:0090280, GO:0001642, GO:0051966"/>
<entry key="134" type="xstring" value="GO:0004949, GO:0005886, GO:0005887, GO:0007186, GO:0007202, GO:0035025, GO:0038171, GO:0045453, GO:0045671, GO:0070374, GO:0004930, GO:0051482"/>
<entry key="135" type="xstring" value="GO:0004930, GO:0005515, GO:0005768, GO:0005886, GO:0007186, GO:0010008, GO:0016021, GO:0042802, GO:0043235, GO:0043950, GO:0048016, GO:1990763"/>
<entry key="136" type="xstring" value="GO:0004969, GO:0005886, GO:0007186, GO:0007269, GO:0098664, GO:0098793, GO:0007268, GO:0050890, GO:0030425, GO:0004993, GO:0045202, GO:0005887, GO:0016907, GO:0014063, GO:0014061, GO:0030594, GO:0014050, GO:0007197, GO:0007187"/>
<entry key="137" type="xstring" value="GO:0004930, GO:0004984, GO:0005549, GO:0005886, GO:0005938, GO:0007186, GO:0016021, GO:0050911"/>
<entry key="138" type="xstring" value="GO:0000187, GO:0001609, GO:0001973, GO:0002882, GO:0005515, GO:0005886, GO:0005887, GO:0006968, GO:0007186, GO:0007189, GO:0007190, GO:0007254, GO:0007588, GO:0010575, GO:0010753, GO:0031284, GO:0031668, GO:0032722, GO:0032755, GO:0043306, GO:0044267, GO:0060087, GO:0098978"/>
<entry key="139" type="xstring" value="GO:0004930, GO:0005886, GO:0007186, GO:0016021, GO:0050911, GO:0005549, GO:0004984"/>
<entry key="140" type="xstring" value="GO:0005502, GO:0005737, GO:0005886, GO:0007601, GO:0007602, GO:0007604, GO:0008020, GO:0009584, GO:0018298, GO:0043153, GO:0071482, GO:0071492, GO:1990384, GO:0007186, GO:0005887"/>
<entry key="141" type="xstring" value="GO:0004930, GO:0004984, GO:0005886, GO:0005887, GO:0006935, GO:0007186, GO:0007338, GO:0007608, GO:0042802, GO:0050911"/>
<entry key="142" type="xstring" value="GO:0004930, GO:0004983, GO:0005515, GO:0005886, GO:0007186, GO:0007218, GO:0016021, GO:0005887"/>
<entry key="143" type="xstring" value="GO:0000187, GO:0001965, GO:0005515, GO:0005768, GO:0005886, GO:0005887, GO:0007186, GO:0007193, GO:0007202, GO:0007204, GO:0008360, GO:0009986, GO:0010977, GO:0014003, GO:0021549, GO:0021554, GO:0022038, GO:0030165, GO:0032060, GO:0035025, GO:0035727, GO:0042552, GO:0043025, GO:0043065, GO:0043123, GO:0043197, GO:0043198, GO:0043410, GO:0043951, GO:0051482, GO:0051496, GO:0060326, GO:0060999, GO:0070915, GO:0071453, GO:0071673, GO:1904566, GO:0030139, GO:0022008, GO:0007189, GO:0004930, GO:0005737, GO:0019222"/>
<entry key="144" type="xstring" value="GO:0001523, GO:0005515, GO:0007165, GO:0007186, GO:0007601, GO:0009584, GO:0009881, GO:0018298, GO:0032467, GO:0097381, GO:0071482, GO:0008020, GO:0007602, GO:0001750, GO:0005887"/>
<entry key="145" type="xstring" value="GO:0004930, GO:0005515, GO:0005886, GO:0007186, GO:0016021, GO:0001580, GO:0033038"/>
<entry key="146" type="xstring" value="GO:0005737, GO:0005886, GO:0007186, GO:0016021, GO:0038181, GO:0038182, GO:0038184, GO:0043235, GO:0070374, GO:1903413, GO:1904056, GO:2000810"/>
<entry key="147" type="xstring" value="GO:0001819, GO:0004938, GO:0005515, GO:0005737, GO:0005886, GO:0005887, GO:0006940, GO:0007186, GO:0007189, GO:0007193, GO:0007265, GO:0007266, GO:0008284, GO:0010700, GO:0016323, GO:0019229, GO:0019901, GO:0030036, GO:0030168, GO:0030335, GO:0031692, GO:0031696, GO:0031996, GO:0032147, GO:0032148, GO:0032795, GO:0032811, GO:0032870, GO:0035624, GO:0042593, GO:0042596, GO:0042802, GO:0042803, GO:0043235, GO:0043268, GO:0043406, GO:0043410, GO:0045741, GO:0045955, GO:0046676, GO:0046982, GO:0050796, GO:0050892, GO:0050995, GO:0051044, GO:0051379, GO:0051380, GO:0051926, GO:0061179, GO:0071875, GO:0071880, GO:0071881, GO:0071882, GO:0090303, GO:0098691, GO:1901020, GO:2000300, GO:0004930"/>
<entry key="148" type="xstring" value="GO:0005515, GO:0005886, GO:0005887, GO:0007186, GO:0007187, GO:0007189, GO:0042562, GO:0004930, GO:0019222, GO:0005737, GO:0004977"/>
<entry key="149" type="xstring" value="GO:0004930, GO:0005515, GO:0006629, GO:0007186, GO:0007568, GO:0016021, GO:0040016, GO:1901991"/>
<entry key="150" type="xstring" value="GO:0002027, GO:0004977, GO:0004980, GO:0005515, GO:0005886, GO:0005887, GO:0007186, GO:0007187, GO:0007189, GO:0007200, GO:0008217, GO:0032922, GO:0042309, GO:0042923, GO:0045475, GO:0055078, GO:0060259, GO:0004930, GO:0017046, GO:0005737, GO:0019222"/>
<entry key="151" type="xstring" value="GO:0004930, GO:0005515, GO:0005886, GO:0007186, GO:0016021, GO:0050911, GO:0004984"/>
<entry key="152" type="xstring" value="GO:0001736, GO:0001764, GO:0001843, GO:0001942, GO:0002052, GO:0004930, GO:0005515, GO:0005737, GO:0005886, GO:0007186, GO:0007223, GO:0009986, GO:0016324, GO:0016328, GO:0017147, GO:0030165, GO:0030182, GO:0030424, GO:0030425, GO:0032433, GO:0033278, GO:0036342, GO:0036514, GO:0036515, GO:0042472, GO:0042493, GO:0042813, GO:0043025, GO:0045976, GO:0048786, GO:0051602, GO:0060070, GO:0060071, GO:0061549, GO:0071679, GO:1900118, GO:1904693, GO:1904938, GO:0016021, GO:0035567"/>
<entry key="153" type="xstring" value="GO:0004950, GO:0005044, GO:0005515, GO:0005654, GO:0005769, GO:0005829, GO:0005884, GO:0005886, GO:0005887, GO:0006897, GO:0006954, GO:0007186, GO:0007275, GO:0031965, GO:0043231, GO:0055037, GO:0070098, GO:0007204, GO:0009897, GO:0006955, GO:0016493, GO:0019722, GO:0019957, GO:0060326"/>
<entry key="154" type="xstring" value="GO:0001764, GO:0003341, GO:0004930, GO:0005509, GO:0005737, GO:0005886, GO:0006355, GO:0007156, GO:0007186, GO:0016021, GO:0016055, GO:0021591, GO:0021999, GO:0022407, GO:0032880, GO:0033326, GO:0048813, GO:0060071, GO:0060271, GO:0098609"/>
<entry key="155" type="xstring" value="GO:0005886, GO:0007186, GO:0035589, GO:0045028, GO:0005887, GO:0051482, GO:0004930, GO:0035025"/>
<entry key="156" type="xstring" value="GO:0004950, GO:0005044, GO:0005515, GO:0005769, GO:0005886, GO:0005887, GO:0006897, GO:0007186, GO:0055037, GO:0070098, GO:0019722, GO:0019957, GO:0007204, GO:0009897, GO:0060326, GO:0006955, GO:0016493"/>
<entry key="157" type="xstring" value="GO:0004930, GO:0005886, GO:0007186, GO:0001580, GO:0016021, GO:0033038"/>
<entry key="158" type="xstring" value="GO:0001736, GO:0001764, GO:0001843, GO:0001942, GO:0004930, GO:0005509, GO:0005654, GO:0005886, GO:0007156, GO:0007186, GO:0007266, GO:0007417, GO:0007626, GO:0009952, GO:0016021, GO:0032956, GO:0042060, GO:0042249, GO:0042472, GO:0045176, GO:0048105, GO:0060071, GO:0060488, GO:0060489, GO:0060490, GO:0090179, GO:0090251, GO:0098609"/>
<entry key="159" type="xstring" value="GO:0004983, GO:0005515, GO:0005886, GO:0007186, GO:0007218, GO:0007623, GO:0004930, GO:0005887"/>
<entry key="160" type="xstring" value="GO:0005886, GO:0007186, GO:0008150, GO:0016021, GO:0016503, GO:0019236"/>
<entry key="161" type="xstring" value="GO:0001609, GO:0001973, GO:0005886, GO:0005887, GO:0006954, GO:0007165, GO:0007186, GO:0007190, GO:0008016, GO:0008285, GO:0009611, GO:0030336, GO:0032088"/>
<entry key="162" type="xstring" value="GO:0004930, GO:0005886, GO:0005887, GO:0007186, GO:0007204, GO:0008289, GO:0030073, GO:0032024, GO:0032691, GO:0042593, GO:0045125, GO:0051928, GO:0070542"/>
<entry key="163" type="xstring" value="GO:0001890, GO:0004977, GO:0004978, GO:0005515, GO:0005886, GO:0005887, GO:0007186, GO:0007187, GO:0007189, GO:0007218, GO:0005737, GO:0019222, GO:0004930"/>
<entry key="164" type="xstring" value="GO:0000187, GO:0001774, GO:0001856, GO:0004878, GO:0004930, GO:0005886, GO:0005887, GO:0006915, GO:0006935, GO:0006955, GO:0006968, GO:0007165, GO:0007186, GO:0007202, GO:0007606, GO:0009986, GO:0010575, GO:0010759, GO:0016323, GO:0021534, GO:0030449, GO:0030593, GO:0030667, GO:0031100, GO:0032494, GO:0032496, GO:0038178, GO:0042789, GO:0043231, GO:0043312, GO:0043524, GO:0045177, GO:0045766, GO:0048143, GO:0050679, GO:0050830, GO:0050890, GO:0070374, GO:0090023, GO:0097242, GO:0099172, GO:1902947, GO:0002430, GO:0006954, GO:0007200, GO:0004875, GO:0007204"/>
<entry key="165" type="xstring" value="GO:0003085, GO:0004930, GO:0005515, GO:0005886, GO:0007186, GO:0007193, GO:0008528, GO:0016021, GO:0021940, GO:0036505, GO:0042277, GO:0043235, GO:0043410, GO:0045665, GO:0045879, GO:0048712, GO:0060170, GO:1903206"/>
<entry key="166" type="xstring" value="GO:0001764, GO:0002507, GO:0004950, GO:0005515, GO:0005886, GO:0005887, GO:0006954, GO:0007186, GO:0009314, GO:0009617, GO:0043025, GO:0046677, GO:0048872, GO:0050927, GO:0070098, GO:0016493, GO:0019957, GO:0006955, GO:0060326, GO:0007204, GO:0009897, GO:0019722"/>
<entry key="167" type="xstring" value="GO:0004984, GO:0005886, GO:0007186, GO:0050911, GO:0005887, GO:0004930"/>
<entry key="168" type="xstring" value="GO:0004930, GO:0005886, GO:0007186, GO:0007608, GO:0016021, GO:0050911, GO:0004984"/>
<entry key="169" type="xstring" value="GO:0004930, GO:0005886, GO:0007186, GO:0007189, GO:0007200, GO:0010447, GO:0016525, GO:0030155, GO:0035025, GO:0043114, GO:0050729, GO:0060055, GO:0072144, GO:0051482, GO:0005887"/>
<entry key="170" type="xstring" value="GO:0035589, GO:0045028, GO:0051482, GO:0035025, GO:0005887, GO:0004930"/>
<entry key="171" type="xstring" value="GO:0005515, GO:0016021, GO:0030073, GO:0043235, GO:0005737, GO:0007189, GO:0031210, GO:0019222, GO:0004930, GO:0005886"/>
<entry key="172" type="xstring" value="GO:0004950, GO:0005515, GO:0005886, GO:0005887, GO:0006954, GO:0007186, GO:0007187, GO:0051209, GO:0070098, GO:0006955, GO:0009897, GO:0019722, GO:0060326, GO:0007204, GO:0016493, GO:0019957"/>
<entry key="173" type="xstring" value="GO:0004930, GO:0005886, GO:0007165, GO:0007186, GO:0016021, GO:0050911, GO:0004984"/>
<entry key="174" type="xstring" value="GO:0004930, GO:0005515, GO:0005929, GO:0007189, GO:0007275, GO:0016021, GO:0030666, GO:0055037, GO:0060170, GO:1901621"/>
<entry key="175" type="xstring" value="GO:0000187, GO:0004930, GO:0005886, GO:0005887, GO:0007186, GO:0007196, GO:0007268, GO:0007269, GO:0008066, GO:0031410, GO:0043410, GO:0043523, GO:0098793, GO:0001642, GO:0007216, GO:0051966"/>
<entry key="176" type="xstring" value="GO:0002437, GO:0004974, GO:0005515, GO:0005886, GO:0006816, GO:0006935, GO:0006952, GO:0007166, GO:0007186, GO:0007204, GO:0007585, GO:0016020, GO:0061737, GO:0005887, GO:0007218, GO:0008528, GO:0001631"/>
<entry key="177" type="xstring" value="GO:0000122, GO:0001570, GO:0001649, GO:0001701, GO:0001708, GO:0001755, GO:0001947, GO:0002052, GO:0002053, GO:0003140, GO:0003323, GO:0004930, GO:0005113, GO:0005515, GO:0005886, GO:0005929, GO:0007186, GO:0007224, GO:0007228, GO:0007371, GO:0007494, GO:0009952, GO:0010628, GO:0010629, GO:0021542, GO:0021696, GO:0021794, GO:0021904, GO:0021910, GO:0021938, GO:0021953, GO:0021987, GO:0030335, GO:0030666, GO:0030857, GO:0031069, GO:0034504, GO:0035264, GO:0040018, GO:0042307, GO:0042475, GO:0043066, GO:0043231, GO:0043392, GO:0045944, GO:0046622, GO:0048143, GO:0048741, GO:0048745, GO:0048853, GO:0048873, GO:0050679, GO:0050821, GO:0051451, GO:0051799, GO:0060170, GO:0060242, GO:0060413, GO:0060644, GO:0060684, GO:0061053, GO:0061113, GO:0070062, GO:0070986, GO:0071397, GO:0072285, GO:0090190, GO:0097542, GO:2000036, GO:2000826, GO:0005794, GO:0005901, GO:0045880, GO:0030425, GO:0016021, GO:0007417, GO:0071679"/>
<entry key="178" type="xstring" value="GO:0004888, GO:0004930, GO:0005769, GO:0005886, GO:0006952, GO:0007186, GO:0016021, GO:0019957, GO:0038023, GO:0055037, GO:0070098, GO:0006954, GO:0032642"/>
<entry key="179" type="xstring" value="GO:0004930, GO:0005515, GO:0005886, GO:0007186, GO:0016021, GO:0043235"/>
<entry key="180" type="xstring" value="GO:0001525, GO:0001635, GO:0005515, GO:0005615, GO:0005886, GO:0005887, GO:0006816, GO:0006886, GO:0007186, GO:0007189, GO:0008277, GO:0009986, GO:0015031, GO:0031623, GO:0032092, GO:0043235, GO:0060050, GO:0072659, GO:0097643, GO:0097647, GO:0150056, GO:1990406, GO:1990407, GO:1990408, GO:0032870, GO:0015026"/>
<entry key="181" type="xstring" value="GO:0004930, GO:0005886, GO:0005887, GO:0006954, GO:0007186, GO:0035774, GO:0045656, GO:2001206, GO:0071467"/>
<entry key="182" type="xstring" value="GO:0005515, GO:0005654, GO:0005886, GO:0005887, GO:0007267, GO:0008502, GO:0042802, GO:0004930, GO:0007186"/>
<entry key="183" type="xstring" value="GO:0004930, GO:0005515, GO:0005886, GO:0007186, GO:0016021, GO:0050911, GO:0004984, GO:0005549"/>
<entry key="184" type="xstring" value="GO:0005515, GO:0005886, GO:0005887, GO:0006873, GO:0007186, GO:0007200, GO:0035589, GO:0038023, GO:0045028, GO:0070257, GO:0071318, GO:0097746"/>
<entry key="185" type="xstring" value="GO:0005886, GO:0007186, GO:0007187, GO:0008285, GO:0032467, GO:0038170, GO:0042593, GO:0004930, GO:0050796, GO:0007218, GO:0004994, GO:0042277, GO:0071385, GO:0043005, GO:0042923, GO:0005887"/>
<entry key="186" type="xstring" value="GO:0001669, GO:0005085, GO:0005515, GO:0005886, GO:0005887, GO:0007186, GO:0007584, GO:0016607, GO:0030194, GO:0033574, GO:0038193, GO:0042493, GO:0045471, GO:0045766, GO:0045987, GO:0071222, GO:0090051, GO:0007189, GO:0045777, GO:0045907, GO:0007204, GO:0006954, GO:0004961"/>
<entry key="187" type="xstring" value="GO:0000187, GO:0001965, GO:0005515, GO:0005543, GO:0005886, GO:0005887, GO:0007186, GO:0007187, GO:0007204, GO:0007268, GO:0008289, GO:0030424, GO:0032060, GO:0045202, GO:0048672, GO:0051482, GO:0051928, GO:0070915, GO:0004930, GO:0007189, GO:0019222, GO:0005737"/>
<entry key="188" type="xstring" value="GO:0001595, GO:0004930, GO:0004945, GO:0005515, GO:0005886, GO:0005887, GO:0038166, GO:0042277, GO:0070528, GO:0007186"/>
<entry key="189" type="xstring" value="GO:0005737, GO:0005886, GO:0007186, GO:0007187, GO:0008285, GO:0016477, GO:0030900, GO:0038170, GO:0070374, GO:0090238, GO:0106072, GO:0005887, GO:0004930, GO:0042277, GO:0007218, GO:0004994, GO:0042923, GO:0071385, GO:0043005"/>
<entry key="190" type="xstring" value="GO:0004930, GO:0004956, GO:0005886, GO:0006935, GO:0006955, GO:0007186, GO:0019722, GO:0007218, GO:0043005, GO:0042277, GO:0042923, GO:0005887"/>
<entry key="191" type="xstring" value="GO:0001501, GO:0004930, GO:0004950, GO:0005515, GO:0005886, GO:0005887, GO:0006935, GO:0006955, GO:0007186, GO:0010759, GO:0016021, GO:0032088, GO:0032695, GO:0038023, GO:0045600, GO:0050848, GO:0070098, GO:0120162, GO:0007204, GO:0006954, GO:0004875, GO:0002430, GO:0007200"/>
<entry key="192" type="xstring" value="GO:0005515, GO:0005886, GO:0005887, GO:0007186, GO:0007218, GO:0007268, GO:0007631, GO:0016499, GO:0017046, GO:0045202, GO:0051480, GO:0070374, GO:0004930"/>
<entry key="193" type="xstring" value="GO:0004946, GO:0005886, GO:0006006, GO:0008217, GO:0008343, GO:0016021, GO:0031989, GO:0043005, GO:0043025, GO:0007186, GO:0005887, GO:0004930"/>
<entry key="194" type="xstring" value="GO:0000187, GO:0001664, GO:0003376, GO:0005178, GO:0005515, GO:0005886, GO:0007186, GO:0008284, GO:0008289, GO:0010800, GO:0016021, GO:0031532, GO:0038036, GO:0046847, GO:0090394, GO:1903142, GO:0019222, GO:0004930, GO:0005737, GO:0007189"/>
<entry key="195" type="xstring" value="GO:0004965, GO:0005515, GO:0005576, GO:0005737, GO:0005886, GO:0005887, GO:0007186, GO:0007193, GO:0007214, GO:0030425, GO:0038039, GO:0042734, GO:0045211, GO:0060078, GO:0098685, GO:0098982, GO:0099579, GO:0150099, GO:0004888"/>
<entry key="196" type="xstring" value="GO:0004930, GO:0004984, GO:0005886, GO:0007186, GO:0007608, GO:0016021, GO:0050911"/>
<entry key="197" type="xstring" value="GO:0005515, GO:0005886, GO:0005887, GO:0007186, GO:0007187, GO:0007268, GO:0008502, GO:0010754, GO:0042593, GO:0043010, GO:0043524, GO:0045202, GO:0046010, GO:0046676, GO:0050796, GO:0051481, GO:0051970, GO:0051971, GO:0097755, GO:0098908, GO:1902260, GO:0004930"/>
<entry key="198" type="xstring" value="GO:0000151, GO:0004930, GO:0005515, GO:0005737, GO:0005783, GO:0005789, GO:0005886, GO:0005887, GO:0007186, GO:0007193, GO:0007218, GO:0008188, GO:0008528, GO:0009986, GO:0030544, GO:0031072, GO:0031625, GO:0031987, GO:0036505, GO:0042277, GO:0042416, GO:0042923, GO:0043235, GO:0043410, GO:0045964, GO:1903206"/>
<entry key="199" type="xstring" value="GO:0001580, GO:0004930, GO:0005886, GO:0007186, GO:0008527, GO:0016021, GO:0031514, GO:0033038, GO:0060170"/>
<entry key="200" type="xstring" value="GO:0004930, GO:0005886, GO:0016021, GO:0050911, GO:0007608, GO:0007186, GO:0005549, GO:0004984"/>
<entry key="201" type="xstring" value="GO:0004969, GO:0005515, GO:0005886, GO:0005929, GO:0007186, GO:0021795, GO:0032008, GO:0045202, GO:0098664, GO:0030594, GO:0004993, GO:0005887, GO:0030425, GO:0007268, GO:0007187"/>
<entry key="202" type="xstring" value="GO:0004930, GO:0004983, GO:0005515, GO:0005886, GO:0005887, GO:0005929, GO:0007186, GO:0007218, GO:0007565, GO:0007631, GO:0008188, GO:0042445"/>
<entry key="203" type="xstring" value="GO:0002385, GO:0002720, GO:0002879, GO:0004930, GO:0005515, GO:0005886, GO:0005887, GO:0006954, GO:0007186, GO:0007193, GO:0008289, GO:0014061, GO:0032722, GO:0045776, GO:0046626, GO:0046885, GO:0071398, GO:0090276"/>
<entry key="204" type="xstring" value="GO:0001618, GO:0004930, GO:0005515, GO:0005737, GO:0005768, GO:0005886, GO:0005887, GO:0007186, GO:0015026, GO:0046718, GO:0072678"/>
<entry key="205" type="xstring" value="GO:0001764, GO:0004951, GO:0005886, GO:0007186, GO:0007200, GO:0007409, GO:0016020, GO:0017046, GO:0030900, GO:0038188, GO:0005887, GO:0046883, GO:0004930"/>
<entry key="206" type="xstring" value="GO:0001588, GO:0001659, GO:0001661, GO:0001662, GO:0001932, GO:0001963, GO:0001975, GO:0004952, GO:0005515, GO:0005634, GO:0005789, GO:0005886, GO:0005887, GO:0005929, GO:0006606, GO:0007186, GO:0007187, GO:0007189, GO:0007190, GO:0007191, GO:0007416, GO:0007613, GO:0007617, GO:0007625, GO:0007628, GO:0008542, GO:0010628, GO:0014002, GO:0015872, GO:0019226, GO:0019228, GO:0021542, GO:0021756, GO:0021853, GO:0030335, GO:0030432, GO:0035106, GO:0035240, GO:0042053, GO:0042311, GO:0042417, GO:0042493, GO:0042711, GO:0043197, GO:0043268, GO:0043987, GO:0046323, GO:0046959, GO:0046960, GO:0048148, GO:0051281, GO:0051482, GO:0051584, GO:0051968, GO:0060134, GO:0060158, GO:0060170, GO:0060291, GO:0060292, GO:0071870, GO:0097730, GO:1903351, GO:2000300, GO:0004930, GO:0007212, GO:0071880"/>
<entry key="207" type="xstring" value="GO:0001934, GO:0003149, GO:0003150, GO:0003151, GO:0004930, GO:0005102, GO:0005109, GO:0005515, GO:0005886, GO:0005925, GO:0007186, GO:0007267, GO:0009986, GO:0010976, GO:0017147, GO:0030165, GO:0030182, GO:0030514, GO:0030855, GO:0035425, GO:0036520, GO:0042493, GO:0042813, GO:0044338, GO:0044339, GO:0045892, GO:0045893, GO:0051091, GO:0060022, GO:0060070, GO:0060071, GO:0090090, GO:0090179, GO:0099054, GO:1903204, GO:1904886, GO:1904953, GO:1905606, GO:1990909, GO:0035567, GO:0016021"/>
<entry key="208" type="xstring" value="GO:0004984, GO:0005886, GO:0045202, GO:0050911, GO:0098664, GO:0007187, GO:0030425, GO:0005887, GO:0030594, GO:0004993, GO:0007268"/>
<entry key="209" type="xstring" value="GO:0004930, GO:0005886, GO:0016021, GO:0050911, GO:0004984, GO:0007608, GO:0005549, GO:0007186"/>
<entry key="210" type="xstring" value="GO:0001621, GO:0004930, GO:0005515, GO:0005886, GO:0005887, GO:0006909, GO:0007186, GO:0007200, GO:0007202, GO:0014911, GO:0016323, GO:0016324, GO:0030321, GO:0031587, GO:0032962, GO:0035589, GO:0045029, GO:0045030, GO:0070374, GO:0071380, GO:0071415, GO:1904707, GO:1905835"/>
<entry key="211" type="xstring" value="GO:0001523, GO:0001917, GO:0005515, GO:0005886, GO:0007165, GO:0007186, GO:0007601, GO:0009584, GO:0018298, GO:0038023, GO:0048471, GO:0071492, GO:0097381, GO:0005887, GO:0008020, GO:0001750, GO:0007602, GO:0071482"/>
<entry key="212" type="xstring" value="GO:0005886, GO:0007186, GO:0008150, GO:0035579, GO:0043235, GO:0043312, GO:0070821, GO:0007218, GO:0008528, GO:0005887, GO:0001604"/>
<entry key="213" type="xstring" value="GO:0004930, GO:0004984, GO:0005886, GO:0007186, GO:0016021, GO:0050911, GO:0005549"/>
<entry key="214" type="xstring" value="GO:0004983, GO:0005886, GO:0007186, GO:0007218, GO:0005887, GO:0004930"/>
<entry key="215" type="xstring" value="GO:0004930, GO:0005886, GO:0016021, GO:0050911, GO:0007608, GO:0004984, GO:0007186, GO:0005549"/>
<entry key="216" type="xstring" value="GO:0005515, GO:0005886, GO:0005887, GO:0007166, GO:0007186, GO:0120162, GO:0017046, GO:0007188, GO:0008528, GO:0004991"/>
<entry key="217" type="xstring" value="GO:0005886, GO:0016021, GO:0007186, GO:0004930"/>
<entry key="218" type="xstring" value="GO:0004930, GO:0005515, GO:0005886, GO:0007186, GO:0016021, GO:0050911, GO:0005549, GO:0004984"/>
<entry key="219" type="xstring" value="GO:0004984, GO:0005886, GO:0045202, GO:0050911, GO:0098664, GO:0007187, GO:0007268, GO:0030425, GO:0004993, GO:0005887, GO:0030594"/>
<entry key="220" type="xstring" value="GO:0005886, GO:0007186, GO:0009986, GO:0019722, GO:0043200, GO:0004930, GO:0005887"/>
<entry key="221" type="xstring" value="GO:0005515, GO:0005886, GO:0016021, GO:0042802, GO:0004930, GO:0007186"/>
<entry key="222" type="xstring" value="GO:0004930, GO:0005515, GO:0005886, GO:0007186, GO:0046872, GO:0009755, GO:0005887, GO:0007189, GO:0008528, GO:0007190"/>
<entry key="223" type="xstring" value="GO:0005886, GO:0007186, GO:0016021, GO:0016503, GO:0019236"/>
<entry key="224" type="xstring" value="GO:0001580, GO:0004930, GO:0005886, GO:0007186, GO:0008527, GO:0016021, GO:0033038"/>
<entry key="225" type="xstring" value="GO:0004930, GO:0005886, GO:0016021, GO:0050911, GO:0007186, GO:0007608, GO:0004984, GO:0005549"/>
<entry key="226" type="xstring" value="GO:0001525, GO:0001570, GO:0005515, GO:0005886, GO:0005887, GO:0007186, GO:0007369, GO:0007507, GO:0007512, GO:0016032, GO:0038023, GO:0043951, GO:0045766, GO:0050878, GO:0051281, GO:0060183, GO:0060976, GO:1903589, GO:1904325, GO:0004930, GO:0060182, GO:0001568"/>
<entry key="227" type="xstring" value="GO:0005886, GO:0007186, GO:0042277, GO:0005887, GO:0004930"/>
<entry key="228" type="xstring" value="GO:0001503, GO:0001836, GO:0004930, GO:0005737, GO:0005789, GO:0005794, GO:0005886, GO:0007186, GO:0007399, GO:0007405, GO:0007611, GO:0009986, GO:0017147, GO:0030183, GO:0030501, GO:0031527, GO:0031966, GO:0042803, GO:0042813, GO:0043065, GO:0043524, GO:0046982, GO:0048471, GO:0051480, GO:0051902, GO:0060546, GO:0071157, GO:0090263, GO:0098794, GO:0098978, GO:0099173, GO:0099566, GO:1901029, GO:1904393, GO:1904394, GO:1990523, GO:2000179, GO:0035567, GO:0060070, GO:0016021"/>
<entry key="229" type="xstring" value="GO:0004930, GO:0005886, GO:0007186, GO:0016021"/>
<entry key="230" type="xstring" value="GO:0004930, GO:0005515, GO:0005887, GO:0007186"/>
<entry key="231" type="xstring" value="GO:0004930, GO:0005886, GO:0007186, GO:0007411, GO:0016021, GO:0050911, GO:0004984"/>
<entry key="232" type="xstring" value="GO:0004966, GO:0005515, GO:0005886, GO:0007186, GO:0007189, GO:0007194, GO:0007204, GO:0016021, GO:0017046, GO:0042923, GO:0045944, GO:0051464, GO:0008528, GO:0005887, GO:0007218"/>
<entry key="233" type="xstring" value="GO:0002300, GO:0002305, GO:0002689, GO:0004930, GO:0005886, GO:0007186, GO:0016021, GO:0030659, GO:0032720, GO:0005887, GO:0051482, GO:0035025"/>
<entry key="234" type="xstring" value="GO:0003674, GO:0004930, GO:0004984, GO:0005886, GO:0007186, GO:0016021, GO:0032154, GO:0032467, GO:0032956, GO:0050911, GO:0055037, GO:0090543, GO:0097431, GO:1990023, GO:0005549"/>
<entry key="235" type="xstring" value="GO:0000122, GO:0001591, GO:0001975, GO:0002016, GO:0002031, GO:0005515, GO:0005886, GO:0005887, GO:0006874, GO:0006914, GO:0007186, GO:0007191, GO:0007195, GO:0007611, GO:0007612, GO:0007626, GO:0008144, GO:0008284, GO:0008542, GO:0014059, GO:0019216, GO:0019904, GO:0030139, GO:0031748, GO:0032416, GO:0032467, GO:0032922, GO:0034776, GO:0035176, GO:0035240, GO:0035483, GO:0035815, GO:0040014, GO:0042220, GO:0042417, GO:0042493, GO:0042995, GO:0043066, GO:0043278, GO:0045177, GO:0045187, GO:0045776, GO:0045840, GO:0045944, GO:0046717, GO:0048148, GO:0048715, GO:0050482, GO:0050709, GO:0050883, GO:0051584, GO:0051898, GO:0060134, GO:0060160, GO:0060161, GO:0090325, GO:0098691, GO:0045471, GO:0051967, GO:0060158, GO:0043266, GO:0007194, GO:0071880, GO:0051482, GO:1901386, GO:0051481, GO:0004930"/>
<entry key="236" type="xstring" value="GO:0004930, GO:0005515, GO:0005783, GO:0005886, GO:0007165, GO:0007186, GO:0016021"/>
<entry key="237" type="xstring" value="GO:0005515, GO:0005886, GO:0007186, GO:0007188, GO:0008284, GO:0042802, GO:0150099, GO:0007204, GO:0045907, GO:0071880, GO:0043410, GO:0007267, GO:0005887, GO:0007200, GO:0004930, GO:0001996, GO:0004937"/>
<entry key="238" type="xstring" value="GO:0005085, GO:0005829, GO:0005886, GO:0005887, GO:0007186, GO:0007187, GO:0007189, GO:0007267, GO:0010642, GO:0032496, GO:0048662, GO:0007204, GO:0006954, GO:0016501"/>
<entry key="239" type="xstring" value="GO:0004930, GO:0005515, GO:0005886, GO:0005887, GO:0007186, GO:0046872"/>
<entry key="240" type="xstring" value="GO:0004930, GO:0004984, GO:0005886, GO:0007186, GO:0007608, GO:0016021, GO:0050911, GO:0005549"/>
<entry key="241" type="xstring" value="GO:0000902, GO:0005515, GO:0005886, GO:0005887, GO:0007155, GO:0007166, GO:0007596, GO:0007597, GO:0009986, GO:0015057, GO:0016020, GO:0030168, GO:0030193, GO:0042730, GO:0045652, GO:0070062, GO:0070493, GO:0031362, GO:0070527, GO:0031012, GO:0005615"/>
<entry key="242" type="xstring" value="GO:0004930, GO:0005886, GO:0007186, GO:0016021, GO:0010972, GO:0000082"/>
<entry key="243" type="xstring" value="GO:0004930, GO:0005886, GO:0016021, GO:0050911, GO:0004984, GO:0005549, GO:0007186, GO:0007608"/>
<entry key="244" type="xstring" value="GO:0004930, GO:0005886, GO:0016021, GO:0050911, GO:0007186, GO:0005549, GO:0007608, GO:0004984"/>
<entry key="245" type="xstring" value="GO:0004930, GO:0005886, GO:0007166, GO:0007186, GO:0008284, GO:0016021, GO:0071377, GO:0004967, GO:0007188, GO:0008528, GO:0017046"/>
<entry key="246" type="xstring" value="GO:0005504, GO:0005765, GO:0005886, GO:0005929, GO:0006954, GO:0007186, GO:0007200, GO:0007204, GO:0010008, GO:0010827, GO:0030139, GO:0032691, GO:0036321, GO:0043066, GO:0043950, GO:0045669, GO:0050710, GO:0050728, GO:0050872, GO:0050873, GO:0050912, GO:0060170, GO:0070094, GO:0070374, GO:0090275, GO:0090336, GO:0120162, GO:0008527, GO:0046879, GO:0005887, GO:0004930"/>
<entry key="247" type="xstring" value="GO:0001525, GO:0002685, GO:0004950, GO:0005515, GO:0005737, GO:0005886, GO:0005887, GO:0006915, GO:0006954, GO:0007155, GO:0007166, GO:0007186, GO:0010818, GO:0016494, GO:0019956, GO:0030155, GO:0042802, GO:0070098, GO:0007204, GO:0009897, GO:0006955, GO:0019957, GO:0016493, GO:0060326, GO:0019722"/>
<entry key="248" type="xstring" value="GO:0004930, GO:0004984, GO:0005886, GO:0007165, GO:0007186, GO:0016021, GO:0050911"/>
<entry key="249" type="xstring" value="GO:0004930, GO:0005887, GO:0007186, GO:0016493, GO:0070098, GO:1901214, GO:0005886"/>
<entry key="250" type="xstring" value="GO:0004930, GO:0005654, GO:0005829, GO:0005886, GO:0007186, GO:0016021"/>
<entry key="251" type="xstring" value="GO:0001580, GO:0004930, GO:0005886, GO:0007186, GO:0007585, GO:0008527, GO:0016021, GO:0033038, GO:0060170"/>
<entry key="252" type="xstring" value="GO:0004957, GO:0005635, GO:0005886, GO:0005887, GO:0007186, GO:0008219, GO:0016021, GO:0031622, GO:0006954, GO:0007204, GO:0007189, GO:0007200, GO:0014827, GO:0060455"/>
<entry key="253" type="xstring" value="GO:0003774, GO:0005634, GO:0005737, GO:0005886, GO:0005929, GO:0007186, GO:0007626, GO:0009584, GO:0019228, GO:0050885, GO:0061743, GO:0005887, GO:0071482, GO:0007602, GO:0008020"/>
<entry key="254" type="xstring" value="GO:0003149, GO:0003150, GO:0003151, GO:0004930, GO:0005515, GO:0005737, GO:0005886, GO:0005925, GO:0007186, GO:0007223, GO:0007608, GO:0016055, GO:0017147, GO:0030165, GO:0030182, GO:0030669, GO:0030855, GO:0042813, GO:0045893, GO:0051091, GO:0060022, GO:0060070, GO:0060071, GO:0060119, GO:0090103, GO:0090179, GO:1904886, GO:0035567, GO:0016021"/>
<entry key="255" type="xstring" value="GO:0005886, GO:0016021, GO:0031965, GO:0007186, GO:0004930"/>
<entry key="256" type="xstring" value="GO:0004984, GO:0005886, GO:0007186, GO:0050911, GO:0004930, GO:0005887"/>
<entry key="257" type="xstring" value="GO:0001607, GO:0002023, GO:0004930, GO:0005229, GO:0005515, GO:0005525, GO:0005886, GO:0006816, GO:0006940, GO:0007186, GO:0007200, GO:0007204, GO:0007218, GO:0007267, GO:0007417, GO:0007625, GO:0007631, GO:0016021, GO:0019722, GO:0042924, GO:0043006, GO:0048016, GO:0048265, GO:0050482, GO:0051930, GO:1902476"/>
<entry key="258" type="xstring" value="GO:0001938, GO:0004950, GO:0005515, GO:0005886, GO:0005887, GO:0006968, GO:0007155, GO:0007186, GO:0007188, GO:0016032, GO:0019957, GO:0045766, GO:0070098, GO:0006955, GO:0006954, GO:0060326, GO:0016493, GO:0005737, GO:0009897, GO:0007204, GO:0019722"/>
<entry key="259" type="xstring" value="GO:0005515, GO:0005886, GO:0007186, GO:2000253, GO:0008528, GO:0005887, GO:0007218"/>
<entry key="260" type="xstring" value="GO:0004946, GO:0005829, GO:0005886, GO:0007186, GO:0007200, GO:0031989, GO:0005887, GO:0004930"/>
<entry key="261" type="xstring" value="GO:0001501, GO:0002158, GO:0005515, GO:0005887, GO:0007193, GO:0007194, GO:0007200, GO:0008217, GO:0008528, GO:0016941, GO:0017046, GO:0030157, GO:0031404, GO:0032991, GO:0033688, GO:0035810, GO:0042277, GO:0042562, GO:0042803, GO:0048015, GO:0048662, GO:0051000, GO:0070062, GO:0120163"/>
<entry key="262" type="xstring" value="GO:0003674, GO:0005654, GO:0005829, GO:0005886, GO:0008150, GO:0016021, GO:0043235, GO:0007186, GO:0004930"/>
</config>
<config key="attributeCounter">
<entry key="array-size" type="xint" value="263"/>
<entry key="0" type="xlong" value="1"/>
<entry key="1" type="xlong" value="1"/>
<entry key="2" type="xlong" value="1"/>
<entry key="3" type="xlong" value="1"/>
<entry key="4" type="xlong" value="1"/>
<entry key="5" type="xlong" value="2"/>
<entry key="6" type="xlong" value="106"/>
<entry key="7" type="xlong" value="1"/>
<entry key="8" type="xlong" value="4"/>
<entry key="9" type="xlong" value="3"/>
<entry key="10" type="xlong" value="1"/>
<entry key="11" type="xlong" value="1"/>
<entry key="12" type="xlong" value="1"/>
<entry key="13" type="xlong" value="2"/>
<entry key="14" type="xlong" value="1"/>
<entry key="15" type="xlong" value="1"/>
<entry key="16" type="xlong" value="1"/>
<entry key="17" type="xlong" value="1"/>
<entry key="18" type="xlong" value="1"/>
<entry key="19" type="xlong" value="1"/>
<entry key="20" type="xlong" value="1"/>
<entry key="21" type="xlong" value="1"/>
<entry key="22" type="xlong" value="1"/>
<entry key="23" type="xlong" value="1"/>
<entry key="24" type="xlong" value="1"/>
<entry key="25" type="xlong" value="1"/>
<entry key="26" type="xlong" value="2"/>
<entry key="27" type="xlong" value="1"/>
<entry key="28" type="xlong" value="1"/>
<entry key="29" type="xlong" value="1"/>
<entry key="30" type="xlong" value="1"/>
<entry key="31" type="xlong" value="1"/>
<entry key="32" type="xlong" value="1"/>
<entry key="33" type="xlong" value="1"/>
<entry key="34" type="xlong" value="1"/>
<entry key="35" type="xlong" value="5"/>
<entry key="36" type="xlong" value="1"/>
<entry key="37" type="xlong" value="1"/>
<entry key="38" type="xlong" value="1"/>
<entry key="39" type="xlong" value="1"/>
<entry key="40" type="xlong" value="1"/>
<entry key="41" type="xlong" value="1"/>
<entry key="42" type="xlong" value="1"/>
<entry key="43" type="xlong" value="1"/>
<entry key="44" type="xlong" value="1"/>
<entry key="45" type="xlong" value="1"/>
<entry key="46" type="xlong" value="1"/>
<entry key="47" type="xlong" value="1"/>
<entry key="48" type="xlong" value="1"/>
<entry key="49" type="xlong" value="1"/>
<entry key="50" type="xlong" value="1"/>
<entry key="51" type="xlong" value="1"/>
<entry key="52" type="xlong" value="1"/>
<entry key="53" type="xlong" value="1"/>
<entry key="54" type="xlong" value="1"/>
<entry key="55" type="xlong" value="1"/>
<entry key="56" type="xlong" value="1"/>
<entry key="57" type="xlong" value="1"/>
<entry key="58" type="xlong" value="1"/>
<entry key="59" type="xlong" value="1"/>
<entry key="60" type="xlong" value="1"/>
<entry key="61" type="xlong" value="1"/>
<entry key="62" type="xlong" value="1"/>
<entry key="63" type="xlong" value="1"/>
<entry key="64" type="xlong" value="3"/>
<entry key="65" type="xlong" value="1"/>
<entry key="66" type="xlong" value="1"/>
<entry key="67" type="xlong" value="1"/>
<entry key="68" type="xlong" value="1"/>
<entry key="69" type="xlong" value="1"/>
<entry key="70" type="xlong" value="1"/>
<entry key="71" type="xlong" value="1"/>
<entry key="72" type="xlong" value="1"/>
<entry key="73" type="xlong" value="1"/>
<entry key="74" type="xlong" value="1"/>
<entry key="75" type="xlong" value="1"/>
<entry key="76" type="xlong" value="2"/>
<entry key="77" type="xlong" value="1"/>
<entry key="78" type="xlong" value="1"/>
<entry key="79" type="xlong" value="1"/>
<entry key="80" type="xlong" value="1"/>
<entry key="81" type="xlong" value="1"/>
<entry key="82" type="xlong" value="1"/>
<entry key="83" type="xlong" value="1"/>
<entry key="84" type="xlong" value="1"/>
<entry key="85" type="xlong" value="1"/>
<entry key="86" type="xlong" value="1"/>
<entry key="87" type="xlong" value="1"/>
<entry key="88" type="xlong" value="1"/>
<entry key="89" type="xlong" value="1"/>
<entry key="90" type="xlong" value="1"/>
<entry key="91" type="xlong" value="1"/>
<entry key="92" type="xlong" value="1"/>
<entry key="93" type="xlong" value="1"/>
<entry key="94" type="xlong" value="2"/>
<entry key="95" type="xlong" value="1"/>
<entry key="96" type="xlong" value="5"/>
<entry key="97" type="xlong" value="1"/>
<entry key="98" type="xlong" value="1"/>
<entry key="99" type="xlong" value="1"/>
<entry key="100" type="xlong" value="1"/>
<entry key="101" type="xlong" value="1"/>
<entry key="102" type="xlong" value="1"/>
<entry key="103" type="xlong" value="1"/>
<entry key="104" type="xlong" value="1"/>
<entry key="105" type="xlong" value="1"/>
<entry key="106" type="xlong" value="1"/>
<entry key="107" type="xlong" value="12"/>
<entry key="108" type="xlong" value="1"/>
<entry key="109" type="xlong" value="2"/>
<entry key="110" type="xlong" value="1"/>
<entry key="111" type="xlong" value="1"/>
<entry key="112" type="xlong" value="1"/>
<entry key="113" type="xlong" value="2"/>
<entry key="114" type="xlong" value="1"/>
<entry key="115" type="xlong" value="1"/>
<entry key="116" type="xlong" value="1"/>
<entry key="117" type="xlong" value="1"/>
<entry key="118" type="xlong" value="1"/>
<entry key="119" type="xlong" value="1"/>
<entry key="120" type="xlong" value="1"/>
<entry key="121" type="xlong" value="39"/>
<entry key="122" type="xlong" value="1"/>
<entry key="123" type="xlong" value="1"/>
<entry key="124" type="xlong" value="1"/>
<entry key="125" type="xlong" value="1"/>
<entry key="126" type="xlong" value="1"/>
<entry key="127" type="xlong" value="1"/>
<entry key="128" type="xlong" value="1"/>
<entry key="129" type="xlong" value="1"/>
<entry key="130" type="xlong" value="1"/>
<entry key="131" type="xlong" value="1"/>
<entry key="132" type="xlong" value="1"/>
<entry key="133" type="xlong" value="1"/>
<entry key="134" type="xlong" value="1"/>
<entry key="135" type="xlong" value="1"/>
<entry key="136" type="xlong" value="1"/>
<entry key="137" type="xlong" value="1"/>
<entry key="138" type="xlong" value="1"/>
<entry key="139" type="xlong" value="8"/>
<entry key="140" type="xlong" value="1"/>
<entry key="141" type="xlong" value="1"/>
<entry key="142" type="xlong" value="1"/>
<entry key="143" type="xlong" value="1"/>
<entry key="144" type="xlong" value="1"/>
<entry key="145" type="xlong" value="1"/>
<entry key="146" type="xlong" value="1"/>
<entry key="147" type="xlong" value="1"/>
<entry key="148" type="xlong" value="1"/>
<entry key="149" type="xlong" value="1"/>
<entry key="150" type="xlong" value="1"/>
<entry key="151" type="xlong" value="5"/>
<entry key="152" type="xlong" value="1"/>
<entry key="153" type="xlong" value="1"/>
<entry key="154" type="xlong" value="1"/>
<entry key="155" type="xlong" value="1"/>
<entry key="156" type="xlong" value="1"/>
<entry key="157" type="xlong" value="1"/>
<entry key="158" type="xlong" value="1"/>
<entry key="159" type="xlong" value="1"/>
<entry key="160" type="xlong" value="1"/>
<entry key="161" type="xlong" value="1"/>
<entry key="162" type="xlong" value="1"/>
<entry key="163" type="xlong" value="1"/>
<entry key="164" type="xlong" value="1"/>
<entry key="165" type="xlong" value="1"/>
<entry key="166" type="xlong" value="1"/>
<entry key="167" type="xlong" value="3"/>
<entry key="168" type="xlong" value="1"/>
<entry key="169" type="xlong" value="1"/>
<entry key="170" type="xlong" value="1"/>
<entry key="171" type="xlong" value="1"/>
<entry key="172" type="xlong" value="1"/>
<entry key="173" type="xlong" value="1"/>
<entry key="174" type="xlong" value="1"/>
<entry key="175" type="xlong" value="1"/>
<entry key="176" type="xlong" value="1"/>
<entry key="177" type="xlong" value="1"/>
<entry key="178" type="xlong" value="1"/>
<entry key="179" type="xlong" value="1"/>
<entry key="180" type="xlong" value="1"/>
<entry key="181" type="xlong" value="1"/>
<entry key="182" type="xlong" value="1"/>
<entry key="183" type="xlong" value="1"/>
<entry key="184" type="xlong" value="1"/>
<entry key="185" type="xlong" value="1"/>
<entry key="186" type="xlong" value="1"/>
<entry key="187" type="xlong" value="1"/>
<entry key="188" type="xlong" value="1"/>
<entry key="189" type="xlong" value="1"/>
<entry key="190" type="xlong" value="1"/>
<entry key="191" type="xlong" value="1"/>
<entry key="192" type="xlong" value="1"/>
<entry key="193" type="xlong" value="1"/>
<entry key="194" type="xlong" value="1"/>
<entry key="195" type="xlong" value="1"/>
<entry key="196" type="xlong" value="13"/>
<entry key="197" type="xlong" value="1"/>
<entry key="198" type="xlong" value="1"/>
<entry key="199" type="xlong" value="1"/>
<entry key="200" type="xlong" value="1"/>
<entry key="201" type="xlong" value="1"/>
<entry key="202" type="xlong" value="1"/>
<entry key="203" type="xlong" value="1"/>
<entry key="204" type="xlong" value="1"/>
<entry key="205" type="xlong" value="1"/>
<entry key="206" type="xlong" value="1"/>
<entry key="207" type="xlong" value="1"/>
<entry key="208" type="xlong" value="1"/>
<entry key="209" type="xlong" value="1"/>
<entry key="210" type="xlong" value="1"/>
<entry key="211" type="xlong" value="1"/>
<entry key="212" type="xlong" value="1"/>
<entry key="213" type="xlong" value="13"/>
<entry key="214" type="xlong" value="1"/>
<entry key="215" type="xlong" value="2"/>
<entry key="216" type="xlong" value="1"/>
<entry key="217" type="xlong" value="2"/>
<entry key="218" type="xlong" value="3"/>
<entry key="219" type="xlong" value="1"/>
<entry key="220" type="xlong" value="1"/>
<entry key="221" type="xlong" value="1"/>
<entry key="222" type="xlong" value="1"/>
<entry key="223" type="xlong" value="1"/>
<entry key="224" type="xlong" value="2"/>
<entry key="225" type="xlong" value="3"/>
<entry key="226" type="xlong" value="1"/>
<entry key="227" type="xlong" value="1"/>
<entry key="228" type="xlong" value="1"/>
<entry key="229" type="xlong" value="3"/>
<entry key="230" type="xlong" value="1"/>
<entry key="231" type="xlong" value="1"/>
<entry key="232" type="xlong" value="1"/>
<entry key="233" type="xlong" value="1"/>
<entry key="234" type="xlong" value="1"/>
<entry key="235" type="xlong" value="1"/>
<entry key="236" type="xlong" value="1"/>
<entry key="237" type="xlong" value="1"/>
<entry key="238" type="xlong" value="1"/>
<entry key="239" type="xlong" value="1"/>
<entry key="240" type="xlong" value="1"/>
<entry key="241" type="xlong" value="1"/>
<entry key="242" type="xlong" value="1"/>
<entry key="243" type="xlong" value="1"/>
<entry key="244" type="xlong" value="2"/>
<entry key="245" type="xlong" value="1"/>
<entry key="246" type="xlong" value="1"/>
<entry key="247" type="xlong" value="1"/>
<entry key="248" type="xlong" value="2"/>
<entry key="249" type="xlong" value="1"/>
<entry key="250" type="xlong" value="1"/>
<entry key="251" type="xlong" value="1"/>
<entry key="252" type="xlong" value="1"/>
<entry key="253" type="xlong" value="1"/>
<entry key="254" type="xlong" value="1"/>
<entry key="255" type="xlong" value="1"/>
<entry key="256" type="xlong" value="2"/>
<entry key="257" type="xlong" value="1"/>
<entry key="258" type="xlong" value="1"/>
<entry key="259" type="xlong" value="1"/>
<entry key="260" type="xlong" value="1"/>
<entry key="261" type="xlong" value="1"/>
<entry key="262" type="xlong" value="1"/>
</config>
</config>
</config>
</config>
<config key="AttributeModelData_4">
<entry key="attributeName" type="xstring" value="average disease assoc"/>
<entry key="type" type="xstring" value="NumericalModel"/>
<entry key="skipMissingVals" type="xboolean" value="true"/>
<entry key="numberOfMissingValues" type="xint" value="0"/>
<entry key="invalidCause" type="xstring" isnull="true" value=""/>
<config key="data">
<entry key="noOfClasses" type="xlong" value="2"/>
<config key="classValueData_0">
<entry key="classValue" type="xstring" value="all targets"/>
<entry key="MissingValCounter" type="xlong" value="0"/>
<entry key="noOfRows" type="xlong" value="488"/>
<entry key="mean" type="xdouble" value="2.8678278688524594"/>
<entry key="sd" type="xdouble" value="7.736181944812718"/>
</config>
<config key="classValueData_1">
<entry key="classValue" type="xstring" value="phase4"/>
<entry key="MissingValCounter" type="xlong" value="0"/>
<entry key="noOfRows" type="xlong" value="18"/>
<entry key="mean" type="xdouble" value="40.02777777777777"/>
<entry key="sd" type="xdouble" value="43.81729185332517"/>
</config>
</config>
</config>
</config>
</config>
