# Supplementary material for: Centrality of drug targets in protein networks
Source: BMC Bioinformatics. 2021 Oct 29;22:527. doi: 10.1186/s12859-021-04342-x (PMC8555226; doi:10.1186/s12859-021-04342-x)
Supplement: Supplementary file 3 — Additional file 3. Knime workflows utilized to generate predictive models of drug target proteins from network centrality metrics, GO terms and annontated disease associations. [file 12859_2021_4342_MOESM3_ESM.zip › predictive model disease assoc GO/Backward Fea (#594)/Naive Bayes Learner (#11)/internal/naivebayesData]

<?xml version="1.0" encoding="UTF-8"?>
<config xmlns="http://www.knime.org/2008/09/XMLConfig" xmlns:xsi="http://www.w3.org/2001/XMLSchema-instance" xsi:schemaLocation="http://www.knime.org/2008/09/XMLConfig http://www.knime.org/XMLConfig_2008_09.xsd" key="naivebayesDataModel">
<entry key="ClassColumnName" type="xstring" value="stage"/>
<config key="ClassColumnType">
<entry key="cell_class" type="xstring" value="org.knime.core.data.def.StringCell"/>
<entry key="is_null" type="xboolean" value="false"/>
</config>
<entry key="skipMissingVals" type="xboolean" value="true"/>
<entry key="Threshold" type="xdouble" value="1.0E-4"/>
<config key="SkippedAttributes">
<entry key="SkippedAttributesCounter" type="xint" value="0"/>
</config>
<config key="AttributeModelSection">
<entry key="AttributeModelCounter" type="xint" value="5"/>
<config key="AttributeModelData_0">
<entry key="attributeName" type="xstring" value="eccentricity"/>
<entry key="type" type="xstring" value="NumericalModel"/>
<entry key="skipMissingVals" type="xboolean" value="true"/>
<entry key="numberOfMissingValues" type="xint" value="0"/>
<entry key="invalidCause" type="xstring" isnull="true" value=""/>
<config key="data">
<entry key="noOfClasses" type="xlong" value="2"/>
<config key="classValueData_0">
<entry key="classValue" type="xstring" value="all targets"/>
<entry key="MissingValCounter" type="xlong" value="0"/>
<entry key="noOfRows" type="xlong" value="318"/>
<entry key="mean" type="xdouble" value="9.386792452830193"/>
<entry key="sd" type="xdouble" value="0.8205263531541577"/>
</config>
<config key="classValueData_1">
<entry key="classValue" type="xstring" value="phase4"/>
<entry key="MissingValCounter" type="xlong" value="0"/>
<entry key="noOfRows" type="xlong" value="6"/>
<entry key="mean" type="xdouble" value="8.666666666666666"/>
<entry key="sd" type="xdouble" value="0.5163977794943222"/>
</config>
</config>
</config>
<config key="AttributeModelData_1">
<entry key="attributeName" type="xstring" value="stage"/>
<entry key="type" type="xstring" value="ClassModel"/>
<entry key="skipMissingVals" type="xboolean" value="true"/>
<entry key="numberOfMissingValues" type="xint" value="0"/>
<entry key="invalidCause" type="xstring" isnull="true" value=""/>
<config key="data">
<entry key="totalNoOfRecords" type="xlong" value="324"/>
<entry key="maxNoOfClassValues" type="xlong" value="20000"/>
<config key="classValues">
<entry key="array-size" type="xint" value="2"/>
<entry key="0" type="xstring" value="phase4"/>
<entry key="1" type="xstring" value="all targets"/>
</config>
<config key="classRecordCounter">
<entry key="array-size" type="xint" value="2"/>
<entry key="0" type="xlong" value="6"/>
<entry key="1" type="xlong" value="318"/>
</config>
</config>
</config>
<config key="AttributeModelData_2">
<entry key="attributeName" type="xstring" value="disease assoc GADB"/>
<entry key="type" type="xstring" value="NumericalModel"/>
<entry key="skipMissingVals" type="xboolean" value="true"/>
<entry key="numberOfMissingValues" type="xint" value="0"/>
<entry key="invalidCause" type="xstring" isnull="true" value=""/>
<config key="data">
<entry key="noOfClasses" type="xlong" value="2"/>
<config key="classValueData_0">
<entry key="classValue" type="xstring" value="all targets"/>
<entry key="MissingValCounter" type="xlong" value="0"/>
<entry key="noOfRows" type="xlong" value="318"/>
<entry key="mean" type="xdouble" value="4.289308176100628"/>
<entry key="sd" type="xdouble" value="6.9371635872731945"/>
</config>
<config key="classValueData_1">
<entry key="classValue" type="xstring" value="phase4"/>
<entry key="MissingValCounter" type="xlong" value="0"/>
<entry key="noOfRows" type="xlong" value="6"/>
<entry key="mean" type="xdouble" value="52.666666666666664"/>
<entry key="sd" type="xdouble" value="39.6316371938716"/>
</config>
</config>
</config>
<config key="AttributeModelData_3">
<entry key="attributeName" type="xstring" value="GO terms"/>
<entry key="type" type="xstring" value="NominalModel"/>
<entry key="skipMissingVals" type="xboolean" value="true"/>
<entry key="numberOfMissingValues" type="xint" value="10"/>
<entry key="invalidCause" type="xstring" isnull="true" value=""/>
<config key="data">
<entry key="maxNoOfAttrs" type="xlong" value="20000"/>
<entry key="noOfClasses" type="xlong" value="2"/>
<config key="attributeValues">
<entry key="array-size" type="xint" value="314"/>
<entry key="0" type="xstring" value="GO:0001934, GO:0002931, GO:0004713, GO:0005011, GO:0005515, GO:0005524, GO:0005654, GO:0005886, GO:0006954, GO:0007165, GO:0007169, GO:0007411, GO:0008283, GO:0008284, GO:0008285, GO:0008360, GO:0009986, GO:0010759, GO:0018108, GO:0019221, GO:0019903, GO:0019955, GO:0021772, GO:0021879, GO:0030097, GO:0030224, GO:0030225, GO:0030316, GO:0030335, GO:0031529, GO:0032722, GO:0036006, GO:0038145, GO:0042531, GO:0042803, GO:0043066, GO:0043231, GO:0044794, GO:0045087, GO:0045124, GO:0045217, GO:0046488, GO:0046777, GO:0048015, GO:0060603, GO:0061098, GO:0061518, GO:0070374, GO:0071345, GO:0071902, GO:0120041, GO:1990682, GO:2000147, GO:2000249, GO:0002244, GO:0004714, GO:0007275, GO:0005887, GO:0043235, GO:0033674"/>
<entry key="1" type="xstring" value="GO:0000165, GO:0001042, GO:0001934, GO:0004713, GO:0004714, GO:0004888, GO:0005515, GO:0005524, GO:0005634, GO:0005769, GO:0005829, GO:0005886, GO:0006357, GO:0006468, GO:0007165, GO:0007166, GO:0007167, GO:0007169, GO:0007422, GO:0007507, GO:0007528, GO:0008022, GO:0008045, GO:0010008, GO:0014065, GO:0016021, GO:0016323, GO:0016324, GO:0018108, GO:0019903, GO:0030307, GO:0032886, GO:0033088, GO:0035556, GO:0038128, GO:0038143, GO:0042060, GO:0042552, GO:0042802, GO:0043125, GO:0043209, GO:0043235, GO:0043406, GO:0043547, GO:0045727, GO:0045765, GO:0045785, GO:0045943, GO:0046777, GO:0046982, GO:0048471, GO:0048709, GO:0050679, GO:0051897, GO:0070372, GO:0071363, GO:0071364, GO:0090314, GO:1901185, GO:2000145, GO:0019838, GO:0005887, GO:0008284, GO:0030182, GO:0033674, GO:0007275, GO:0009925, GO:0043410"/>
<entry key="2" type="xstring" value="GO:0000139, GO:0000165, GO:0000186, GO:0001503, GO:0001618, GO:0001892, GO:0001934, GO:0001942, GO:0003682, GO:0003690, GO:0004709, GO:0004713, GO:0004714, GO:0004888, GO:0005006, GO:0005178, GO:0005515, GO:0005516, GO:0005524, GO:0005615, GO:0005634, GO:0005737, GO:0005768, GO:0005789, GO:0005886, GO:0005925, GO:0006357, GO:0006412, GO:0006970, GO:0007165, GO:0007166, GO:0007173, GO:0007202, GO:0007435, GO:0007494, GO:0007611, GO:0007623, GO:0008284, GO:0009986, GO:0010008, GO:0010750, GO:0010960, GO:0014066, GO:0016020, GO:0016101, GO:0016323, GO:0016324, GO:0018108, GO:0019899, GO:0019900, GO:0019901, GO:0019903, GO:0021795, GO:0030054, GO:0030139, GO:0030307, GO:0030324, GO:0030335, GO:0030665, GO:0031625, GO:0031901, GO:0031965, GO:0032930, GO:0032991, GO:0033138, GO:0033590, GO:0033594, GO:0034614, GO:0035690, GO:0038083, GO:0038128, GO:0042059, GO:0042060, GO:0042177, GO:0042327, GO:0042698, GO:0042743, GO:0042802, GO:0043006, GO:0043066, GO:0043235, GO:0043406, GO:0043586, GO:0045121, GO:0045202, GO:0045296, GO:0045737, GO:0045739, GO:0045740, GO:0045746, GO:0045780, GO:0045893, GO:0045907, GO:0045930, GO:0045944, GO:0046328, GO:0046718, GO:0046777, GO:0048143, GO:0048146, GO:0048471, GO:0048546, GO:0048661, GO:0048812, GO:0050679, GO:0050729, GO:0050730, GO:0050999, GO:0051015, GO:0051117, GO:0051205, GO:0051592, GO:0051897, GO:0051968, GO:0060571, GO:0061024, GO:0061029, GO:0070141, GO:0070372, GO:0070374, GO:0070435, GO:0071230, GO:0071260, GO:0071276, GO:0071364, GO:0071392, GO:0071549, GO:0090263, GO:0097421, GO:0097489, GO:0097755, GO:0098609, GO:1900020, GO:1900087, GO:1901185, GO:1901224, GO:1902722, GO:1903078, GO:1903800, GO:1905208, GO:2000145, GO:0030235, GO:0007169, GO:0033674, GO:0009925, GO:0005887, GO:0007275, GO:0030154, GO:0048408"/>
<entry key="3" type="xstring" value="GO:0000165, GO:0004713, GO:0004715, GO:0005131, GO:0005515, GO:0005524, GO:0005634, GO:0005737, GO:0005768, GO:0005829, GO:0005856, GO:0005925, GO:0006468, GO:0016020, GO:0018108, GO:0019221, GO:0019903, GO:0031625, GO:0031730, GO:0034112, GO:0035556, GO:0035722, GO:0035723, GO:0038110, GO:0038111, GO:0038113, GO:0038114, GO:0046677, GO:0046872, GO:0060333, GO:0060334, GO:0060337, GO:0070102, GO:0070106, GO:0070757, GO:0150105, GO:1903672"/>
<entry key="4" type="xstring" value="GO:0000165, GO:0000187, GO:0001657, GO:0001755, GO:0001838, GO:0004713, GO:0004714, GO:0005509, GO:0005515, GO:0005524, GO:0005769, GO:0005886, GO:0005887, GO:0006468, GO:0007156, GO:0007158, GO:0007165, GO:0007411, GO:0007497, GO:0010008, GO:0010976, GO:0014042, GO:0018108, GO:0030155, GO:0030335, GO:0030425, GO:0033141, GO:0033619, GO:0033630, GO:0035799, GO:0035860, GO:0038023, GO:0042493, GO:0042551, GO:0043025, GO:0043235, GO:0043410, GO:0045121, GO:0045793, GO:0045893, GO:0048265, GO:0048484, GO:0050770, GO:0051897, GO:0060041, GO:0060384, GO:0061146, GO:0071300, GO:0072300, GO:0097021, GO:0098797, GO:2001241, GO:0007169, GO:0030424, GO:0007275, GO:0033674"/>
<entry key="5" type="xstring" value="GO:0000165, GO:0000186, GO:0000791, GO:0001774, GO:0002250, GO:0004672, GO:0004713, GO:0004715, GO:0005102, GO:0005131, GO:0005143, GO:0005515, GO:0005524, GO:0005634, GO:0005654, GO:0005730, GO:0005737, GO:0005829, GO:0005856, GO:0005886, GO:0005901, GO:0005925, GO:0006468, GO:0006915, GO:0006919, GO:0007165, GO:0007167, GO:0007186, GO:0007204, GO:0007259, GO:0007260, GO:0007498, GO:0007596, GO:0008022, GO:0008285, GO:0008631, GO:0010667, GO:0010811, GO:0014068, GO:0018108, GO:0019221, GO:0019901, GO:0020037, GO:0022408, GO:0030041, GO:0030154, GO:0030218, GO:0030335, GO:0031103, GO:0031702, GO:0031904, GO:0031959, GO:0032024, GO:0032496, GO:0032516, GO:0032731, GO:0032760, GO:0033130, GO:0033194, GO:0033209, GO:0034612, GO:0035401, GO:0035409, GO:0035556, GO:0035722, GO:0038155, GO:0042169, GO:0042307, GO:0042393, GO:0042531, GO:0042802, GO:0042976, GO:0043388, GO:0043392, GO:0043524, GO:0043548, GO:0043560, GO:0045121, GO:0045348, GO:0045428, GO:0045429, GO:0045597, GO:0045822, GO:0046425, GO:0046579, GO:0046677, GO:0046777, GO:0046872, GO:0048008, GO:0050727, GO:0050729, GO:0050731, GO:0050804, GO:0050867, GO:0051091, GO:0051428, GO:0051770, GO:0060333, GO:0060334, GO:0060391, GO:0060396, GO:0060397, GO:0060399, GO:0061180, GO:0070102, GO:0070106, GO:0070671, GO:0070757, GO:0097191, GO:0097296, GO:0098794, GO:0098978, GO:0099527, GO:0120162, GO:1902728, GO:1904037, GO:1904707, GO:0042981"/>
<entry key="6" type="xstring" value="GO:0000139, GO:0005515, GO:0005524, GO:0005886, GO:0005954, GO:0043005, GO:0005516, GO:0005622, GO:0018105, GO:0004683"/>
<entry key="7" type="xstring" value="GO:0005515, GO:0005524, GO:0005654, GO:0005829, GO:0006468, GO:0005516, GO:0045860, GO:0004674, GO:0004683, GO:0005737, GO:0035556"/>
<entry key="8" type="xstring" value="GO:0005004, GO:0005524, GO:0005886, GO:0005887, GO:0006929, GO:0007155, GO:0007411, GO:0016322, GO:0018108, GO:0030155, GO:0031175, GO:0031901, GO:0033628, GO:0043005, GO:0043410, GO:0043552, GO:0046777, GO:0048013, GO:0071372, GO:0043235, GO:0033674, GO:0005005, GO:0007275, GO:0004714, GO:0007169"/>
<entry key="9" type="xstring" value="GO:0000122, GO:0000187, GO:0004672, GO:0004674, GO:0004713, GO:0005515, GO:0005524, GO:0005634, GO:0005819, GO:0005829, GO:0007165, GO:0007507, GO:0018108, GO:0030307, GO:0032088, GO:0032717, GO:0034115, GO:0043154, GO:0045944, GO:0046872, GO:0050679, GO:0051247, GO:0060761, GO:0070375, GO:0071363, GO:0071499, GO:0090051, GO:2000342, GO:2001240, GO:0004708"/>
<entry key="10" type="xstring" value="GO:0004694, GO:0005515, GO:0005524, GO:0010998, GO:0020037, GO:0042803, GO:0045993, GO:0046777, GO:0046986, GO:0106310, GO:0106311, GO:0140467, GO:0140468, GO:1990641, GO:0004672"/>
<entry key="11" type="xstring" value="GO:0004674, GO:0004707, GO:0005515, GO:0005524, GO:0005829, GO:0006970, GO:0007049, GO:0018105, GO:0032755, GO:0034644, GO:0050729, GO:0051403, GO:0070301, GO:0071347, GO:0072709, GO:0072740, GO:1903936, GO:0010468, GO:0005737, GO:0035556, GO:0005634"/>
<entry key="12" type="xstring" value="GO:0000165, GO:0000186, GO:0000187, GO:0001784, GO:0003690, GO:0004674, GO:0004708, GO:0005515, GO:0005524, GO:0005576, GO:0005634, GO:0005654, GO:0005737, GO:0005739, GO:0005769, GO:0005770, GO:0005794, GO:0005815, GO:0005829, GO:0005856, GO:0005886, GO:0005901, GO:0005925, GO:0006468, GO:0006915, GO:0006935, GO:0006974, GO:0007049, GO:0007165, GO:0007268, GO:0007411, GO:0007568, GO:0007611, GO:0008134, GO:0008353, GO:0008543, GO:0009636, GO:0010628, GO:0010759, GO:0010800, GO:0014066, GO:0015966, GO:0016032, GO:0016301, GO:0018105, GO:0018107, GO:0019233, GO:0019858, GO:0019902, GO:0030168, GO:0030278, GO:0030424, GO:0030641, GO:0030878, GO:0031143, GO:0031435, GO:0031647, GO:0031663, GO:0032212, GO:0032839, GO:0032872, GO:0032991, GO:0033598, GO:0034198, GO:0034614, GO:0035094, GO:0035578, GO:0038095, GO:0038096, GO:0038127, GO:0042307, GO:0042473, GO:0042802, GO:0043204, GO:0043312, GO:0043330, GO:0043627, GO:0045202, GO:0045596, GO:0045727, GO:0045893, GO:0046697, GO:0048538, GO:0050852, GO:0050853, GO:0051090, GO:0051403, GO:0051493, GO:0051973, GO:0060020, GO:0060045, GO:0060291, GO:0060324, GO:0060425, GO:0060440, GO:0060716, GO:0061308, GO:0070371, GO:0070849, GO:0071276, GO:0071356, GO:0072584, GO:0072686, GO:0090170, GO:0097011, GO:0120041, GO:1900034, GO:1903351, GO:1904355, GO:1904813, GO:2000641, GO:0004707, GO:0007166, GO:0035556, GO:0010468"/>
<entry key="13" type="xstring" value="GO:0001914, GO:0002819, GO:0003713, GO:0004672, GO:0004674, GO:0004704, GO:0005515, GO:0005524, GO:0005634, GO:0005829, GO:0006464, GO:0007249, GO:0010922, GO:0032147, GO:0032649, GO:0032991, GO:0033077, GO:0038061, GO:0042802, GO:0042981, GO:0043029, GO:0044877, GO:0046006, GO:0046777, GO:0048535, GO:0048536, GO:0048538, GO:0051092, GO:0051351, GO:0051353, GO:0051607, GO:0060545, GO:0070235, GO:0070266, GO:0070301, GO:0097190, GO:0097300, GO:0097527, GO:0097528, GO:0106310, GO:0106311, GO:1903508, GO:1990000, GO:2000379, GO:2000452, GO:2001244, GO:0007165, GO:0005737"/>
<entry key="14" type="xstring" value="GO:0004672, GO:0004674, GO:0005515, GO:0005524, GO:0005634, GO:0005654, GO:0005730, GO:0005795, GO:0005819, GO:0005829, GO:0006468, GO:0007077, GO:0019901, GO:0031493, GO:0035175, GO:0043987, GO:0046777, GO:0051301, GO:0072354, GO:0072355, GO:0090166, GO:0106310, GO:0106311, GO:0018105, GO:0005737"/>
<entry key="15" type="xstring" value="GO:0000086, GO:0000278, GO:0004672, GO:0004674, GO:0004712, GO:0005515, GO:0005524, GO:0005634, GO:0005654, GO:0005813, GO:0005814, GO:0005819, GO:0005829, GO:0005929, GO:0006468, GO:0006511, GO:0006977, GO:0007051, GO:0007057, GO:0007100, GO:0009611, GO:0009948, GO:0010389, GO:0010629, GO:0010972, GO:0015630, GO:0018105, GO:0019901, GO:0030496, GO:0031145, GO:0031616, GO:0031625, GO:0031647, GO:0032091, GO:0032436, GO:0035404, GO:0042585, GO:0043066, GO:0043203, GO:0045120, GO:0045840, GO:0046605, GO:0046777, GO:0046982, GO:0048471, GO:0051301, GO:0051642, GO:0071539, GO:0072687, GO:0097421, GO:0097431, GO:0106310, GO:0106311, GO:1900195, GO:1901796, GO:1990138, GO:0005876, GO:0032133, GO:0007052, GO:0000780, GO:0051233, GO:0032465, GO:0035174"/>
<entry key="16" type="xstring" value="GO:0004674, GO:0005515, GO:0005524, GO:0005634, GO:0005654, GO:0005829, GO:0005886, GO:0005956, GO:0006457, GO:0006468, GO:0006656, GO:0006915, GO:0007049, GO:0007165, GO:0008284, GO:0016055, GO:0016236, GO:0016301, GO:0016580, GO:0016581, GO:0018105, GO:0018107, GO:0030177, GO:0030307, GO:0042802, GO:0043154, GO:0045732, GO:0047485, GO:0048511, GO:0051879, GO:0061077, GO:0106310, GO:0106311, GO:1901796, GO:1905818, GO:2000059, GO:2001234, GO:0031519, GO:0051726"/>
<entry key="17" type="xstring" value="GO:0002250, GO:0004713, GO:0005515, GO:0005524, GO:0005737, GO:0005829, GO:0005886, GO:0005911, GO:0006468, GO:0007420, GO:0008022, GO:0008285, GO:0010989, GO:0018108, GO:0019903, GO:0031295, GO:0032715, GO:0033673, GO:0034236, GO:0042802, GO:0042997, GO:0043406, GO:0045121, GO:0045779, GO:0046777, GO:0046872, GO:0048709, GO:0050765, GO:0050852, GO:0070062, GO:0070064, GO:0070373, GO:0071375, GO:0060368, GO:0034332, GO:0004715"/>
<entry key="18" type="xstring" value="GO:0000187, GO:0001961, GO:0002250, GO:0004674, GO:0004715, GO:0005102, GO:0005515, GO:0005524, GO:0005737, GO:0005829, GO:0005856, GO:0006915, GO:0006954, GO:0007165, GO:0007249, GO:0007254, GO:0007256, GO:0010800, GO:0010942, GO:0018108, GO:0030274, GO:0031398, GO:0031663, GO:0031982, GO:0032092, GO:0032722, GO:0032727, GO:0032728, GO:0032729, GO:0032731, GO:0032735, GO:0032743, GO:0032755, GO:0032760, GO:0032991, GO:0033091, GO:0033138, GO:0034134, GO:0034142, GO:0042098, GO:0042802, GO:0042803, GO:0043065, GO:0043066, GO:0043123, GO:0043330, GO:0045087, GO:0045627, GO:0045944, GO:0046641, GO:0050700, GO:0050731, GO:0050830, GO:0050852, GO:0051092, GO:0070374, GO:0070423, GO:0070427, GO:0070431, GO:0070498, GO:0070671, GO:0070673, GO:0071223, GO:0071224, GO:0071225, GO:0089720, GO:0097202, GO:0106310, GO:0106311, GO:1904417, GO:0004706, GO:0007257, GO:0004672"/>
<entry key="19" type="xstring" value="GO:0003073, GO:0003214, GO:0004674, GO:0005102, GO:0005515, GO:0005524, GO:0005739, GO:0005829, GO:0005874, GO:0005977, GO:0006349, GO:0006468, GO:0007212, GO:0007568, GO:0008286, GO:0010508, GO:0010628, GO:0010800, GO:0010905, GO:0016055, GO:0016477, GO:0018105, GO:0018107, GO:0030877, GO:0031398, GO:0032007, GO:0032436, GO:0032869, GO:0033138, GO:0034236, GO:0036016, GO:0036498, GO:0043025, GO:0043161, GO:0043525, GO:0044027, GO:0045719, GO:0045732, GO:0045823, GO:0045944, GO:0046325, GO:0046627, GO:0048156, GO:0050321, GO:0060079, GO:0061052, GO:0071285, GO:0071879, GO:0090090, GO:0097191, GO:0097192, GO:0097440, GO:0098794, GO:0106071, GO:0106310, GO:0106311, GO:1901030, GO:1902004, GO:1903146, GO:1903955, GO:1904227, GO:1990635, GO:2000077, GO:2000171, GO:2000466, GO:2000467, GO:0005737, GO:0005634, GO:0030424, GO:0007165, GO:0010975"/>
<entry key="20" type="xstring" value="GO:0004340, GO:0005515, GO:0005524, GO:0005536, GO:0005654, GO:0005829, GO:0006110, GO:0006739, GO:0032024, GO:0032869, GO:0042593, GO:0043266, GO:0044320, GO:0045721, GO:0045725, GO:0046835, GO:0050796, GO:0051156, GO:0051594, GO:0061621, GO:0070509, GO:0006096, GO:0005739, GO:0001678, GO:0019158, GO:0008865"/>
<entry key="21" type="xstring" value="GO:0000082, GO:0004672, GO:0004712, GO:0005515, GO:0005524, GO:0005654, GO:0005739, GO:0005741, GO:0005829, GO:0006915, GO:0007165, GO:0016301, GO:0018105, GO:0031667, GO:0031929, GO:0043005, GO:0043066, GO:0044539, GO:0045202, GO:0045727, GO:0045931, GO:0045948, GO:0046627, GO:0048015, GO:0071363, GO:0106310, GO:0106311, GO:0032869, GO:0004711, GO:0005634, GO:0005737, GO:0004674"/>
<entry key="22" type="xstring" value="GO:0000077, GO:0000187, GO:0000902, GO:0000922, GO:0001502, GO:0001525, GO:0001890, GO:0002062, GO:0002720, GO:0004674, GO:0004707, GO:0004708, GO:0005515, GO:0005524, GO:0005576, GO:0005634, GO:0005654, GO:0005737, GO:0005739, GO:0005829, GO:0006006, GO:0006357, GO:0006915, GO:0006935, GO:0007165, GO:0007166, GO:0007178, GO:0007265, GO:0007519, GO:0010628, GO:0010759, GO:0010831, GO:0016607, GO:0018105, GO:0019395, GO:0019899, GO:0019903, GO:0030278, GO:0030316, GO:0031281, GO:0031663, GO:0032495, GO:0032735, GO:0034774, GO:0035331, GO:0035556, GO:0035924, GO:0035994, GO:0038066, GO:0042307, GO:0042770, GO:0043312, GO:0045648, GO:0045663, GO:0045944, GO:0046326, GO:0048010, GO:0048273, GO:0051090, GO:0051146, GO:0051149, GO:0051525, GO:0060045, GO:0070935, GO:0071222, GO:0071223, GO:0071356, GO:0071479, GO:0090090, GO:0090336, GO:0090400, GO:0098586, GO:1900015, GO:1901741, GO:1901796, GO:1904813, GO:1905050, GO:2000379, GO:0043536, GO:0010468"/>
<entry key="23" type="xstring" value="GO:0000278, GO:0004674, GO:0005524, GO:0005737, GO:0005829, GO:0006468, GO:0006974, GO:0030145, GO:0035253, GO:0035869, GO:0036064, GO:0045893, GO:0051301, GO:0097014, GO:0106310, GO:0106311, GO:2000772, GO:2001020"/>
<entry key="24" type="xstring" value="GO:0005515, GO:0005524, GO:0005634, GO:0005829, GO:0006468, GO:0007077, GO:0019901, GO:0046872, GO:0051301, GO:0106310, GO:0106311, GO:0005813"/>
<entry key="25" type="xstring" value="GO:0001702, GO:0001934, GO:0004674, GO:0004675, GO:0005515, GO:0005524, GO:0005737, GO:0005886, GO:0005887, GO:0007178, GO:0007283, GO:0007368, GO:0007498, GO:0009952, GO:0009986, GO:0010862, GO:0015026, GO:0019838, GO:0030165, GO:0030501, GO:0030509, GO:0032924, GO:0032927, GO:0034673, GO:0034711, GO:0042713, GO:0043084, GO:0043235, GO:0043621, GO:0045648, GO:0045669, GO:0045944, GO:0046872, GO:0048706, GO:0050999, GO:0060011, GO:0071773, GO:0098821, GO:0017002, GO:0048185, GO:0071363, GO:0006468, GO:0048179"/>
<entry key="26" type="xstring" value="GO:0000165, GO:0000186, GO:0001666, GO:0002223, GO:0004674, GO:0004709, GO:0005515, GO:0005524, GO:0005737, GO:0005741, GO:0005794, GO:0005829, GO:0005886, GO:0006468, GO:0006915, GO:0007165, GO:0007190, GO:0007507, GO:0008179, GO:0008285, GO:0010856, GO:0016607, GO:0019899, GO:0030154, GO:0030168, GO:0030878, GO:0031143, GO:0031333, GO:0031434, GO:0033138, GO:0034220, GO:0035019, GO:0035023, GO:0035773, GO:0035994, GO:0042060, GO:0042802, GO:0042981, GO:0043066, GO:0043154, GO:0044877, GO:0045104, GO:0045595, GO:0045944, GO:0046872, GO:0048011, GO:0048538, GO:0060324, GO:0071550, GO:0106310, GO:0106311, GO:1902042, GO:2000145, GO:0031267, GO:0004672, GO:0005739"/>
<entry key="27" type="xstring" value="GO:0001764, GO:0004672, GO:0005524, GO:0005887, GO:0006468, GO:0007399, GO:0007417, GO:0009615, GO:0014069, GO:0016197, GO:0018105, GO:0021952, GO:0030900, GO:0035556, GO:0048675, GO:0048813, GO:0106310, GO:0106311, GO:1900181, GO:0048812"/>
<entry key="28" type="xstring" value="GO:0004430, GO:0005515, GO:0005524, GO:0005737, GO:0005829, GO:0005886, GO:0005925, GO:0006661, GO:0007165, GO:0016020, GO:0016301, GO:0016310, GO:0019034, GO:0030660, GO:0039694, GO:0044803, GO:0045296, GO:0046786, GO:0046854, GO:0070062, GO:0048015, GO:0052742"/>
<entry key="29" type="xstring" value="GO:0000086, GO:0000922, GO:0000942, GO:0001556, GO:0001701, GO:0001933, GO:0005113, GO:0005515, GO:0005634, GO:0005654, GO:0005737, GO:0005813, GO:0005829, GO:0006367, GO:0006977, GO:0007052, GO:0007077, GO:0007080, GO:0007283, GO:0009612, GO:0010629, GO:0010971, GO:0016020, GO:0019901, GO:0031145, GO:0031442, GO:0033129, GO:0042246, GO:0042493, GO:0044389, GO:0045737, GO:0045931, GO:0046680, GO:0048146, GO:0048565, GO:0051301, GO:0051726, GO:0051987, GO:0055015, GO:0060045, GO:0060623, GO:0061575, GO:0065003, GO:0071283, GO:0071398, GO:0071407, GO:0071456, GO:0090266, GO:0097125, GO:1901990, GO:1905448, GO:2000775, GO:0005759, GO:0016538, GO:0044772, GO:0000307, GO:0000079"/>
<entry key="30" type="xstring" value="GO:0004683, GO:0005515, GO:0005524, GO:0005634, GO:0005829, GO:0006468, GO:0006913, GO:0007049, GO:0007165, GO:0010976, GO:0014069, GO:0032091, GO:0032880, GO:0033138, GO:0043393, GO:0045944, GO:0046827, GO:0051147, GO:0051149, GO:0051835, GO:0060143, GO:0060999, GO:0071902, GO:0098978, GO:1901985, GO:2000615, GO:0018105, GO:0005516, GO:0005622"/>
<entry key="31" type="xstring" value="GO:0000079, GO:0000082, GO:0000307, GO:0000785, GO:0002088, GO:0004693, GO:0005515, GO:0005524, GO:0005634, GO:0005654, GO:0005667, GO:0005730, GO:0005829, GO:0005923, GO:0006367, GO:0006468, GO:0007165, GO:0007623, GO:0008284, GO:0009636, GO:0010288, GO:0010468, GO:0010971, GO:0016538, GO:0030332, GO:0031100, GO:0031965, GO:0032869, GO:0033574, GO:0040014, GO:0042493, GO:0043065, GO:0044877, GO:0045727, GO:0045787, GO:0045793, GO:0046626, GO:0046890, GO:0048146, GO:0048471, GO:0050994, GO:0051301, GO:0055093, GO:0060612, GO:0071157, GO:0071222, GO:0071353, GO:0097129, GO:1904628, GO:1904637, GO:2000134, GO:0051726, GO:0016592, GO:0008353"/>
<entry key="32" type="xstring" value="GO:0000287, GO:0001960, GO:0002755, GO:0004674, GO:0005515, GO:0005524, GO:0005634, GO:0005737, GO:0006468, GO:0009615, GO:0010933, GO:0010936, GO:0019221, GO:0032088, GO:0032494, GO:0032496, GO:0032695, GO:0032715, GO:0032720, GO:0034122, GO:0042177, GO:0042803, GO:0043242, GO:0043244, GO:0043330, GO:0043407, GO:0045824, GO:0046777, GO:0046982, GO:0051092, GO:0070498, GO:0070555, GO:0106310, GO:0106311, GO:0035556, GO:0005886"/>
<entry key="33" type="xstring" value="GO:0001650, GO:0002039, GO:0004674, GO:0005515, GO:0005524, GO:0005634, GO:0005654, GO:0005737, GO:0006468, GO:0006974, GO:0007155, GO:0015630, GO:0030155, GO:0035507, GO:0042127, GO:0046872, GO:0106310, GO:0106311, GO:1901796, GO:2000772, GO:0035556, GO:0042149"/>
<entry key="34" type="xstring" value="GO:0000187, GO:0000226, GO:0004672, GO:0004674, GO:0005515, GO:0005524, GO:0005829, GO:0006281, GO:0006468, GO:0006974, GO:0007026, GO:0007095, GO:0007257, GO:0015630, GO:0016301, GO:0016310, GO:0016740, GO:0032874, GO:0032956, GO:0043014, GO:0043539, GO:0046330, GO:0046777, GO:0048156, GO:0048471, GO:0048487, GO:0050321, GO:0051493, GO:0070050, GO:0070062, GO:0070507, GO:0097194, GO:0106310, GO:0106311, GO:1901985, GO:0005737, GO:0000165, GO:0031098, GO:0048812, GO:0032147, GO:0023014"/>
<entry key="35" type="xstring" value="GO:0000165, GO:0001701, GO:0001726, GO:0001894, GO:0004713, GO:0004992, GO:0005019, GO:0005102, GO:0005161, GO:0005515, GO:0005524, GO:0005634, GO:0005737, GO:0005794, GO:0005886, GO:0005925, GO:0006024, GO:0007165, GO:0007186, GO:0007568, GO:0008284, GO:0008584, GO:0009636, GO:0009986, GO:0010863, GO:0014068, GO:0014911, GO:0016020, GO:0016324, GO:0016477, GO:0018108, GO:0019899, GO:0019901, GO:0030325, GO:0030335, GO:0031226, GO:0031410, GO:0032355, GO:0032516, GO:0032526, GO:0032956, GO:0032967, GO:0034405, GO:0035025, GO:0035441, GO:0035789, GO:0035791, GO:0035793, GO:0035909, GO:0036120, GO:0038085, GO:0038091, GO:0042060, GO:0043065, GO:0043066, GO:0043202, GO:0043231, GO:0043406, GO:0043548, GO:0043552, GO:0043627, GO:0045840, GO:0046488, GO:0046777, GO:0048008, GO:0048015, GO:0048146, GO:0048407, GO:0048568, GO:0048661, GO:0048705, GO:0048745, GO:0048839, GO:0050730, GO:0050921, GO:0051897, GO:0055003, GO:0055093, GO:0060326, GO:0060437, GO:0060981, GO:0061298, GO:0070301, GO:0070374, GO:0071670, GO:0072075, GO:0072262, GO:0072277, GO:0072278, GO:0072284, GO:0090280, GO:0097178, GO:0106096, GO:2000379, GO:2000491, GO:2000573, GO:0033674, GO:0019838, GO:0043235, GO:0004714, GO:0007169, GO:0007275, GO:0005887"/>
<entry key="36" type="xstring" value="GO:0000165, GO:0004674, GO:0004707, GO:0005515, GO:0005524, GO:0005634, GO:0005654, GO:0005737, GO:0005829, GO:0006468, GO:0007049, GO:0007165, GO:0035556, GO:0010468"/>
<entry key="37" type="xstring" value="GO:0004672, GO:0005515, GO:0005524, GO:0005770, GO:0005829, GO:0005930, GO:0006468, GO:0006497, GO:0006661, GO:0006914, GO:0007032, GO:0007049, GO:0016020, GO:0016236, GO:0016301, GO:0016303, GO:0016485, GO:0030496, GO:0030670, GO:0032465, GO:0034162, GO:0034497, GO:0035032, GO:0042149, GO:0043201, GO:0044754, GO:0045022, GO:0050708, GO:0051301, GO:0005737, GO:0034272, GO:0036092, GO:0052742, GO:0048015, GO:0005768, GO:0005777, GO:0030242, GO:0046854, GO:0034271, GO:0000045, GO:0000407, GO:0006897"/>
<entry key="38" type="xstring" value="GO:0000079, GO:0000086, GO:0000139, GO:0000278, GO:0005515, GO:0005524, GO:0005654, GO:0005730, GO:0005783, GO:0005789, GO:0005794, GO:0005829, GO:0006468, GO:0007088, GO:0010923, GO:0016020, GO:0016301, GO:0046872, GO:0106310, GO:0106311, GO:0004672, GO:0005634, GO:0051321, GO:0004674"/>
<entry key="39" type="xstring" value="GO:0000287, GO:0001650, GO:0004672, GO:0005515, GO:0005524, GO:0005654, GO:0005730, GO:0005739, GO:0005829, GO:0006468, GO:0006978, GO:0007165, GO:0007417, GO:0045992, GO:0070373, GO:0106310, GO:0106311, GO:2000381, GO:0004711, GO:0018105, GO:0004674, GO:0005737"/>
<entry key="40" type="xstring" value="GO:0000165, GO:0000186, GO:0000187, GO:0001784, GO:0001934, GO:0002720, GO:0004707, GO:0004708, GO:0005515, GO:0005524, GO:0005634, GO:0005635, GO:0005654, GO:0005737, GO:0005739, GO:0005769, GO:0005770, GO:0005794, GO:0005829, GO:0005856, GO:0005886, GO:0005901, GO:0005925, GO:0006361, GO:0006468, GO:0006915, GO:0006975, GO:0007049, GO:0007411, GO:0007568, GO:0008543, GO:0009636, GO:0010628, GO:0010759, GO:0014066, GO:0016032, GO:0016310, GO:0018105, GO:0019233, GO:0019369, GO:0019902, GO:0030168, GO:0030278, GO:0030509, GO:0030641, GO:0030878, GO:0031143, GO:0031281, GO:0031663, GO:0032212, GO:0032872, GO:0032991, GO:0033129, GO:0034198, GO:0034614, GO:0035066, GO:0038083, GO:0038095, GO:0038096, GO:0042473, GO:0042802, GO:0043330, GO:0045727, GO:0045944, GO:0046697, GO:0048538, GO:0051090, GO:0051216, GO:0051403, GO:0051493, GO:0051973, GO:0060020, GO:0060324, GO:0060425, GO:0060440, GO:0061308, GO:0065003, GO:0070371, GO:0070374, GO:0070498, GO:0070849, GO:0071260, GO:0071276, GO:0071356, GO:0072584, GO:0090170, GO:0097110, GO:0120041, GO:1900034, GO:1903351, GO:1904355, GO:1904417, GO:1905050, GO:2000641, GO:2000657, GO:0007166, GO:0010468, GO:0035556"/>
<entry key="41" type="xstring" value="GO:0002931, GO:0004672, GO:0004686, GO:0005509, GO:0005516, GO:0005524, GO:0005737, GO:0005829, GO:0006414, GO:0008135, GO:0014069, GO:0031952, GO:0032869, GO:0043066, GO:0043197, GO:0045807, GO:0046777, GO:0051965, GO:0061003, GO:0071277, GO:0071320, GO:0071454, GO:1990416, GO:1990637"/>
<entry key="42" type="xstring" value="GO:0001558, GO:0001772, GO:0004672, GO:0004674, GO:0004698, GO:0005515, GO:0005524, GO:0005829, GO:0005886, GO:0006355, GO:0006509, GO:0006954, GO:0007411, GO:0016235, GO:0030168, GO:0032212, GO:0032740, GO:0032743, GO:0032753, GO:0034451, GO:0035556, GO:0038095, GO:0042102, GO:0045652, GO:0046627, GO:0046872, GO:0050852, GO:0050870, GO:0051092, GO:0051973, GO:0060326, GO:0070233, GO:0090330, GO:1904355, GO:2000318, GO:2000570, GO:0018105"/>
<entry key="43" type="xstring" value="GO:0004672, GO:0004697, GO:0004698, GO:0004712, GO:0005515, GO:0005524, GO:0005634, GO:0005829, GO:0005886, GO:0005911, GO:0006468, GO:0007268, GO:0007611, GO:0007635, GO:0008270, GO:0014069, GO:0016310, GO:0030168, GO:0030425, GO:0031397, GO:0032095, GO:0032425, GO:0042177, GO:0042752, GO:0043278, GO:0043524, GO:0044305, GO:0046777, GO:0048265, GO:0048471, GO:0048511, GO:0050764, GO:0060384, GO:0097060, GO:0099171, GO:0099523, GO:0099524, GO:1901799, GO:1990911, GO:2000300, GO:0035556, GO:0018105, GO:0004674"/>
<entry key="44" type="xstring" value="GO:0000002, GO:0001938, GO:0004672, GO:0004674, GO:0005515, GO:0005524, GO:0005634, GO:0005737, GO:0006468, GO:0007165, GO:0016020, GO:0032008, GO:0043536, GO:0045793, GO:0048854, GO:0048873, GO:0090050, GO:0106310, GO:0106311, GO:1905564, GO:1905653, GO:2000773, GO:0035556, GO:0018105"/>
<entry key="45" type="xstring" value="GO:0001525, GO:0001569, GO:0001570, GO:0001934, GO:0001938, GO:0002042, GO:0003158, GO:0004713, GO:0004714, GO:0005021, GO:0005178, GO:0005515, GO:0005524, GO:0005576, GO:0005634, GO:0005768, GO:0005769, GO:0005783, GO:0005794, GO:0005886, GO:0005887, GO:0008284, GO:0008360, GO:0010595, GO:0010629, GO:0014068, GO:0016032, GO:0016239, GO:0018108, GO:0019838, GO:0030054, GO:0030198, GO:0030335, GO:0035162, GO:0035584, GO:0035924, GO:0036324, GO:0038033, GO:0038083, GO:0038084, GO:0038085, GO:0042802, GO:0043066, GO:0043410, GO:0043491, GO:0043536, GO:0045121, GO:0045296, GO:0045766, GO:0046777, GO:0048010, GO:0050927, GO:0051770, GO:0051879, GO:0051894, GO:0051901, GO:0061042, GO:0070371, GO:0070374, GO:0090050, GO:0090141, GO:0097443, GO:1904881, GO:2000352, GO:2001214, GO:0016477, GO:0043235, GO:0033674, GO:0007169, GO:0045446, GO:0002244, GO:0007275"/>
<entry key="46" type="xstring" value="GO:0001525, GO:0001889, GO:0001944, GO:0005515, GO:0005524, GO:0005829, GO:0005942, GO:0005943, GO:0006006, GO:0006468, GO:0006661, GO:0007173, GO:0007186, GO:0007411, GO:0010468, GO:0010592, GO:0014065, GO:0014068, GO:0014704, GO:0016242, GO:0016301, GO:0016303, GO:0016310, GO:0019221, GO:0030027, GO:0030036, GO:0030168, GO:0030295, GO:0030835, GO:0031295, GO:0032008, GO:0032147, GO:0033138, GO:0035004, GO:0035994, GO:0038028, GO:0038084, GO:0038095, GO:0038096, GO:0038128, GO:0040014, GO:0043276, GO:0043457, GO:0043491, GO:0043524, GO:0043542, GO:0043560, GO:0044029, GO:0046854, GO:0046934, GO:0048010, GO:0048015, GO:0048471, GO:0050852, GO:0050900, GO:0051897, GO:0052812, GO:0055119, GO:0060048, GO:0060612, GO:0071333, GO:0071464, GO:0086003, GO:0097009, GO:0106310, GO:0106311, GO:0110053, GO:2000270, GO:2000653, GO:2000811, GO:0036092, GO:0052742, GO:0005886, GO:0005944, GO:0016020, GO:0016477, GO:0005737, GO:0035005"/>
<entry key="47" type="xstring" value="GO:0004703, GO:0005524, GO:0007165, GO:0007601, GO:0022400, GO:0046777, GO:0050254, GO:0097381"/>
<entry key="48" type="xstring" value="GO:0001772, GO:0001784, GO:0002250, GO:0004713, GO:0004715, GO:0005515, GO:0005524, GO:0005737, GO:0005829, GO:0005886, GO:0005911, GO:0006468, GO:0006955, GO:0018108, GO:0030217, GO:0035556, GO:0042101, GO:0042110, GO:0042113, GO:0043366, GO:0045059, GO:0045060, GO:0045582, GO:0046638, GO:0046641, GO:0050850, GO:0050852, GO:0070489, GO:0072678, GO:0045121, GO:0038083, GO:0030154, GO:0045087, GO:0031234, GO:0005102, GO:0007169, GO:0042127"/>
<entry key="49" type="xstring" value="GO:0001525, GO:0001569, GO:0001764, GO:0001938, GO:0002040, GO:0002042, GO:0002116, GO:0003148, GO:0005021, GO:0005096, GO:0005515, GO:0005615, GO:0005769, GO:0005829, GO:0005883, GO:0005886, GO:0005925, GO:0006930, GO:0007165, GO:0007229, GO:0007267, GO:0007411, GO:0007413, GO:0008201, GO:0009611, GO:0009887, GO:0009986, GO:0010595, GO:0014911, GO:0015026, GO:0016021, GO:0017154, GO:0019838, GO:0019901, GO:0019955, GO:0021612, GO:0021637, GO:0021649, GO:0021675, GO:0021785, GO:0021828, GO:0030424, GO:0030426, GO:0031290, GO:0031410, GO:0031532, GO:0031966, GO:0032489, GO:0034446, GO:0035729, GO:0035767, GO:0035924, GO:0036486, GO:0038085, GO:0038189, GO:0038190, GO:0042327, GO:0043005, GO:0043025, GO:0043235, GO:0043524, GO:0043542, GO:0043547, GO:0046872, GO:0048008, GO:0048010, GO:0048012, GO:0048842, GO:0048843, GO:0048844, GO:0048846, GO:0050731, GO:0050918, GO:0051491, GO:0051496, GO:0051894, GO:0060301, GO:0060385, GO:0060627, GO:0060666, GO:0060978, GO:0060982, GO:0061299, GO:0061441, GO:0061549, GO:0061551, GO:0070374, GO:0071526, GO:0071679, GO:0090050, GO:0090259, GO:0097102, GO:0097374, GO:0097443, GO:0097475, GO:0097490, GO:0097491, GO:0098978, GO:0099173, GO:0150018, GO:0150020, GO:1900026, GO:1901166, GO:1901998, GO:1902285, GO:1902287, GO:1902336, GO:1902378, GO:1902946, GO:1903375, GO:1904835, GO:1905040, GO:2000251, GO:2001237"/>
<entry key="50" type="xstring" value="GO:0004103, GO:0004104, GO:0004305, GO:0005524, GO:0005829, GO:0006580, GO:0006629, GO:0006646, GO:0006656, GO:0006657, GO:0006869, GO:0008144, GO:0009636, GO:0016310, GO:0019695, GO:0033265, GO:0042802, GO:1904681"/>
<entry key="51" type="xstring" value="GO:0000082, GO:0000122, GO:0000307, GO:0001726, GO:0001954, GO:0003323, GO:0004693, GO:0005515, GO:0005524, GO:0005634, GO:0005654, GO:0005737, GO:0005813, GO:0005829, GO:0006468, GO:0007050, GO:0007219, GO:0008285, GO:0009615, GO:0010468, GO:0010628, GO:0014002, GO:0021542, GO:0021670, GO:0030332, GO:0033077, GO:0042063, GO:0043697, GO:0045596, GO:0045638, GO:0045646, GO:0045656, GO:0045668, GO:0045786, GO:0048146, GO:0048699, GO:0050680, GO:0051301, GO:0060218, GO:0097132, GO:0098770, GO:2000134, GO:2000145, GO:2000773, GO:0008353, GO:0051726, GO:0016592"/>
<entry key="52" type="xstring" value="GO:0000146, GO:0003779, GO:0004672, GO:0005515, GO:0005516, GO:0005524, GO:0005737, GO:0007601, GO:0007605, GO:0016459, GO:0030175, GO:0030898, GO:0031941, GO:0032426, GO:0032433, GO:0043531, GO:0046777, GO:0050896, GO:0060002, GO:0090103, GO:0106310, GO:0106311"/>
<entry key="53" type="xstring" value="GO:0000287, GO:0002028, GO:0004674, GO:0005515, GO:0005524, GO:0005634, GO:0005737, GO:0006468, GO:0007049, GO:0007346, GO:0008140, GO:0010830, GO:0010868, GO:0019901, GO:0032792, GO:0035556, GO:0043153, GO:0045595, GO:0045721, GO:0046777, GO:0048511, GO:0055007, GO:0071889, GO:0106310, GO:0106311, GO:2000210, GO:0042149"/>
<entry key="54" type="xstring" value="GO:0000086, GO:0001741, GO:0004674, GO:0005515, GO:0005524, GO:0005730, GO:0005813, GO:0005814, GO:0005829, GO:0006468, GO:0007099, GO:0010389, GO:0032154, GO:0042802, GO:0046601, GO:0060707, GO:0097711, GO:0098535, GO:0098536, GO:0005634, GO:0005737, GO:0000922, GO:0032465, GO:0000278"/>
<entry key="55" type="xstring" value="GO:0000082, GO:0000785, GO:0004674, GO:0005515, GO:0005524, GO:0005737, GO:0005813, GO:0005814, GO:0005829, GO:0006468, GO:0006977, GO:0007052, GO:0007093, GO:0007265, GO:0007613, GO:0010508, GO:0016525, GO:0018105, GO:0030425, GO:0032092, GO:0032436, GO:0032486, GO:0043008, GO:0043066, GO:0043123, GO:0044877, GO:0045732, GO:0046599, GO:0048167, GO:0060291, GO:0060292, GO:0061000, GO:0071866, GO:0090050, GO:2000773, GO:0005634, GO:0000278, GO:0032465, GO:0000922"/>
<entry key="56" type="xstring" value="GO:0005515, GO:0005524, GO:0006468, GO:0106310, GO:0106311, GO:0004687"/>
<entry key="57" type="xstring" value="GO:0000139, GO:0001570, GO:0001764, GO:0001934, GO:0002020, GO:0004713, GO:0005515, GO:0005524, GO:0005769, GO:0005829, GO:0005886, GO:0005887, GO:0007202, GO:0007612, GO:0007623, GO:0007631, GO:0008284, GO:0010628, GO:0010976, GO:0014047, GO:0014068, GO:0014069, GO:0018108, GO:0019227, GO:0021954, GO:0021987, GO:0022011, GO:0030182, GO:0030424, GO:0030425, GO:0031547, GO:0031901, GO:0033138, GO:0042490, GO:0042803, GO:0043087, GO:0043121, GO:0043195, GO:0043235, GO:0043410, GO:0043524, GO:0046548, GO:0046777, GO:0048011, GO:0048403, GO:0048471, GO:0048709, GO:0048935, GO:0050772, GO:0051965, GO:0060175, GO:0060291, GO:0071230, GO:1902430, GO:1903997, GO:2000811, GO:0051896, GO:0043197, GO:0099551, GO:0007275, GO:0070374, GO:0007169, GO:1990090, GO:0033674, GO:0004714, GO:0043679, GO:0005030, GO:1990416"/>
<entry key="58" type="xstring" value="GO:0001666, GO:0001726, GO:0001934, GO:0002223, GO:0004672, GO:0004674, GO:0005515, GO:0005518, GO:0005524, GO:0005654, GO:0005694, GO:0005737, GO:0005829, GO:0005884, GO:0005886, GO:0005911, GO:0005925, GO:0006338, GO:0006468, GO:0006887, GO:0006915, GO:0006974, GO:0008284, GO:0010763, GO:0014704, GO:0016477, GO:0019901, GO:0021549, GO:0030010, GO:0030018, GO:0030027, GO:0030335, GO:0030424, GO:0030425, GO:0031116, GO:0031295, GO:0031532, GO:0031965, GO:0032587, GO:0032869, GO:0032991, GO:0033138, GO:0033148, GO:0038095, GO:0038096, GO:0042060, GO:0043507, GO:0045773, GO:0046628, GO:0046777, GO:0048012, GO:0048013, GO:0048754, GO:0048812, GO:0050852, GO:0051496, GO:0060244, GO:0061052, GO:0071437, GO:0090314, GO:0106310, GO:0106311, GO:1904707, GO:1904754, GO:0000165, GO:0048365, GO:0031098, GO:0050770, GO:0032147, GO:0023014"/>
<entry key="59" type="xstring" value="GO:0001650, GO:0002250, GO:0004683, GO:0005524, GO:0005654, GO:0006468, GO:0006954, GO:0007165, GO:0007616, GO:0033081, GO:0043011, GO:0045670, GO:0045893, GO:0070062, GO:0002372, GO:0005737, GO:0018105, GO:0005516, GO:0046777, GO:0005634, GO:0009931, GO:0035556"/>
<entry key="60" type="xstring" value="GO:0001525, GO:0002548, GO:0005021, GO:0005515, GO:0005524, GO:0005615, GO:0005768, GO:0005886, GO:0005887, GO:0005925, GO:0008284, GO:0010863, GO:0014068, GO:0015629, GO:0016477, GO:0018108, GO:0019838, GO:0030335, GO:0035924, GO:0036323, GO:0036326, GO:0036327, GO:0036332, GO:0038084, GO:0043235, GO:0043406, GO:0043410, GO:0043552, GO:0045766, GO:0046777, GO:0048010, GO:0048514, GO:0048598, GO:1905563, GO:1990384, GO:0007275, GO:0004714, GO:0033674, GO:0002244, GO:0007169"/>
<entry key="61" type="xstring" value="GO:0005524, GO:0046872, GO:0106310, GO:0106311, GO:0004674, GO:0035556, GO:0018105"/>
<entry key="62" type="xstring" value="GO:0000165, GO:0005007, GO:0005515, GO:0005524, GO:0005576, GO:0005768, GO:0005783, GO:0005794, GO:0005886, GO:0005887, GO:0008201, GO:0008284, GO:0008543, GO:0010628, GO:0010715, GO:0016477, GO:0017134, GO:0018108, GO:0019216, GO:0030133, GO:0042593, GO:0042632, GO:0043085, GO:0045862, GO:0046777, GO:0051897, GO:0055062, GO:0070374, GO:0070857, GO:2000573, GO:1903412, GO:0005911, GO:0007275, GO:0007169, GO:0004714, GO:0043235, GO:0033674"/>
<entry key="63" type="xstring" value="GO:0001750, GO:0001779, GO:0001818, GO:0005515, GO:0005524, GO:0005615, GO:0005737, GO:0005886, GO:0006468, GO:0006909, GO:0007166, GO:0007267, GO:0007283, GO:0016028, GO:0018108, GO:0030168, GO:0032940, GO:0034446, GO:0043491, GO:0050766, GO:0050900, GO:0051250, GO:0060041, GO:0060068, GO:0097350, GO:2000107, GO:0007169, GO:0007275, GO:0033674, GO:0004714, GO:0005887, GO:0043235, GO:0007399, GO:0016477"/>
<entry key="64" type="xstring" value="GO:0001725, GO:0005011, GO:0005515, GO:0005524, GO:0005773, GO:0005886, GO:0006952, GO:0007165, GO:0007338, GO:0008284, GO:0009615, GO:0009986, GO:0018108, GO:0019899, GO:0038145, GO:0043406, GO:0045087, GO:0048012, GO:0051897, GO:0007399, GO:0043235, GO:0007169, GO:0016477, GO:0004714, GO:0009925, GO:0005887, GO:0006909, GO:0007275, GO:0033674"/>
<entry key="65" type="xstring" value="GO:0000070, GO:0000086, GO:0000122, GO:0000132, GO:0000278, GO:0000281, GO:0000287, GO:0000776, GO:0000785, GO:0000795, GO:0000922, GO:0000942, GO:0001578, GO:0004672, GO:0004674, GO:0005515, GO:0005524, GO:0005634, GO:0005654, GO:0005813, GO:0005814, GO:0005819, GO:0005829, GO:0006468, GO:0006511, GO:0007062, GO:0007077, GO:0007094, GO:0007098, GO:0007346, GO:0008017, GO:0010389, GO:0010800, GO:0010997, GO:0015630, GO:0016301, GO:0016321, GO:0016567, GO:0018105, GO:0019901, GO:0030071, GO:0030496, GO:0031145, GO:0031648, GO:0032436, GO:0032465, GO:0034451, GO:0042802, GO:0043066, GO:0043393, GO:0045143, GO:0045184, GO:0045736, GO:0045862, GO:0051081, GO:0051233, GO:0051443, GO:0051726, GO:0070194, GO:0071168, GO:0072425, GO:0090435, GO:0097431, GO:0097711, GO:1900182, GO:1901673, GO:1901990, GO:1902749, GO:1904668, GO:1904776, GO:0005876, GO:0005737"/>
<entry key="66" type="xstring" value="GO:0005515, GO:0005524, GO:0005829, GO:0006139, GO:0008270, GO:0009157, GO:0016310, GO:0042802, GO:0043097, GO:0051289, GO:0071897, GO:0046104, GO:0004797"/>
<entry key="67" type="xstring" value="GO:0000165, GO:0000187, GO:0004672, GO:0004674, GO:0004708, GO:0004712, GO:0004713, GO:0005078, GO:0005515, GO:0005524, GO:0005634, GO:0005739, GO:0005769, GO:0005770, GO:0005783, GO:0005794, GO:0005815, GO:0005829, GO:0005886, GO:0005925, GO:0006468, GO:0006935, GO:0007050, GO:0007165, GO:0007507, GO:0008022, GO:0008285, GO:0010628, GO:0010629, GO:0018107, GO:0018108, GO:0021697, GO:0030216, GO:0030878, GO:0032872, GO:0043539, GO:0045893, GO:0047485, GO:0048538, GO:0048679, GO:0048870, GO:0050772, GO:0060020, GO:0060324, GO:0060440, GO:0060502, GO:0060674, GO:0060711, GO:0070371, GO:0070374, GO:0071902, GO:0090170, GO:0090398, GO:0097110, GO:1903800, GO:2000641, GO:0030182"/>
<entry key="68" type="xstring" value="GO:0000776, GO:0000777, GO:0000942, GO:0005515, GO:0005524, GO:0005654, GO:0005829, GO:0006468, GO:0006915, GO:0007063, GO:0007093, GO:0008283, GO:0016020, GO:0016032, GO:0051301, GO:0051983, GO:0106310, GO:0106311, GO:0004672, GO:0051754, GO:0000778, GO:0007094"/>
<entry key="69" type="xstring" value="GO:0002692, GO:0003014, GO:0004674, GO:0005085, GO:0005089, GO:0005096, GO:0005515, GO:0005524, GO:0005829, GO:0005886, GO:0006468, GO:0007165, GO:0007264, GO:0007420, GO:0014069, GO:0016020, GO:0016301, GO:0030036, GO:0030216, GO:0030424, GO:0032991, GO:0035023, GO:0042472, GO:0043114, GO:0043197, GO:0043314, GO:0046777, GO:0048008, GO:0048041, GO:0048872, GO:0050728, GO:0050766, GO:0050804, GO:0050885, GO:0051056, GO:0051171, GO:0051726, GO:0060216, GO:0060268, GO:0060313, GO:0065002, GO:0070062, GO:0071222, GO:0090630, GO:0098685, GO:0098978, GO:0106310, GO:0106311, GO:2000378"/>
<entry key="70" type="xstring" value="GO:0002250, GO:0003682, GO:0004674, GO:0004697, GO:0004698, GO:0005080, GO:0005246, GO:0005515, GO:0005524, GO:0005634, GO:0005654, GO:0005737, GO:0005829, GO:0005886, GO:0006357, GO:0006468, GO:0006816, GO:0006874, GO:0006915, GO:0007077, GO:0007165, GO:0008091, GO:0008270, GO:0010827, GO:0010829, GO:0030168, GO:0030374, GO:0030949, GO:0035403, GO:0035408, GO:0042113, GO:0042393, GO:0042953, GO:0043123, GO:0044305, GO:0045637, GO:0045766, GO:0046627, GO:0050681, GO:0050853, GO:0050861, GO:0051092, GO:0070062, GO:0071322, GO:0099171, GO:1903508, GO:2000300, GO:0035556, GO:0018105"/>
<entry key="71" type="xstring" value="GO:0002281, GO:0003785, GO:0004674, GO:0004697, GO:0004698, GO:0004699, GO:0005515, GO:0005524, GO:0005634, GO:0005737, GO:0005739, GO:0005783, GO:0005829, GO:0005856, GO:0005886, GO:0006468, GO:0006915, GO:0007049, GO:0007155, GO:0007165, GO:0008047, GO:0010634, GO:0010763, GO:0010811, GO:0018105, GO:0019899, GO:0030168, GO:0030546, GO:0030838, GO:0031397, GO:0031663, GO:0032024, GO:0032230, GO:0032467, GO:0035276, GO:0035641, GO:0035669, GO:0038096, GO:0043085, GO:0043123, GO:0043278, GO:0043410, GO:0046872, GO:0048471, GO:0050730, GO:0050996, GO:0051279, GO:0051301, GO:0061178, GO:0070257, GO:0071361, GO:0071380, GO:0071456, GO:0071889, GO:0071944, GO:0090303, GO:1903078, GO:2000650, GO:2001031, GO:0005794, GO:0035556"/>
<entry key="72" type="xstring" value="GO:0005515, GO:0005524, GO:0005634, GO:0005737, GO:0006468, GO:0010564, GO:0042995, GO:0106310, GO:0106311"/>
<entry key="73" type="xstring" value="GO:0001501, GO:0001503, GO:0001525, GO:0002063, GO:0004674, GO:0004694, GO:0005515, GO:0005524, GO:0005737, GO:0005783, GO:0005789, GO:0006468, GO:0006919, GO:0006983, GO:0007029, GO:0010575, GO:0010628, GO:0010998, GO:0016020, GO:0017148, GO:0018105, GO:0019722, GO:0019899, GO:0019903, GO:0030176, GO:0030282, GO:0030968, GO:0031018, GO:0031642, GO:0032057, GO:0034198, GO:0034976, GO:0036492, GO:0036499, GO:0042149, GO:0042802, GO:0045943, GO:0046777, GO:0048009, GO:0060734, GO:0070417, GO:0106310, GO:0106311, GO:1900182, GO:1902235, GO:0022626, GO:0004672"/>
<entry key="74" type="xstring" value="GO:0004672, GO:0004711, GO:0005524, GO:0005654, GO:0006412, GO:0007165, GO:0031929, GO:0042277, GO:0045948, GO:0106310, GO:0106311, GO:0005737, GO:0004674, GO:0018105, GO:0005634"/>
<entry key="75" type="xstring" value="GO:0000086, GO:0000287, GO:0004674, GO:0005524, GO:0005634, GO:0005654, GO:0005737, GO:0005813, GO:0006468, GO:0006974, GO:0007095, GO:0007269, GO:0007409, GO:0008021, GO:0008306, GO:0009411, GO:0010975, GO:0018105, GO:0019901, GO:0030010, GO:0030054, GO:0030182, GO:0043015, GO:0048156, GO:0048167, GO:0048786, GO:0050321, GO:0050770, GO:0051298, GO:0090176, GO:0099504, GO:0106310, GO:0106311, GO:0150034, GO:2000807, GO:0010212, GO:0042149, GO:0035556"/>
<entry key="76" type="xstring" value="GO:0000165, GO:0001934, GO:0004683, GO:0004713, GO:0005509, GO:0005516, GO:0005524, GO:0005654, GO:0005829, GO:0006468, GO:0018108, GO:0019722, GO:0034614, GO:0043005, GO:0045859, GO:0045893, GO:0046777, GO:0061762, GO:1903599"/>
<entry key="77" type="xstring" value="GO:0000122, GO:0000776, GO:0000779, GO:0000780, GO:0002903, GO:0004674, GO:0004712, GO:0005515, GO:0005524, GO:0005634, GO:0005654, GO:0005819, GO:0005829, GO:0006468, GO:0006511, GO:0007051, GO:0007094, GO:0007568, GO:0008283, GO:0008608, GO:0009838, GO:0010369, GO:0016570, GO:0019900, GO:0030496, GO:0031145, GO:0032091, GO:0032133, GO:0032212, GO:0032466, GO:0032467, GO:0034501, GO:0034644, GO:0035174, GO:0036089, GO:0043988, GO:0044878, GO:0046777, GO:0046872, GO:0051256, GO:0051973, GO:0051983, GO:0097431, GO:0106310, GO:0106311, GO:1901796, GO:1904355, GO:1905116, GO:1990023, GO:0031616, GO:0007052, GO:0051233, GO:0005876, GO:0032465"/>
<entry key="78" type="xstring" value="GO:0001672, GO:0004674, GO:0005515, GO:0005524, GO:0005634, GO:0005882, GO:0006325, GO:0006468, GO:0006974, GO:0007049, GO:0007059, GO:0010507, GO:0018105, GO:0032435, GO:0035556, GO:0042802, GO:0048471, GO:0071480, GO:0106310, GO:0106311"/>
<entry key="79" type="xstring" value="GO:0000165, GO:0001886, GO:0004713, GO:0005515, GO:0005524, GO:0005576, GO:0005886, GO:0007165, GO:0007166, GO:0009925, GO:0009986, GO:0010507, GO:0016021, GO:0017154, GO:0018108, GO:0019903, GO:0031116, GO:0035024, GO:0035635, GO:0042802, GO:0045944, GO:0048012, GO:0048754, GO:0050918, GO:0051497, GO:0051897, GO:0061436, GO:0070495, GO:0071526, GO:1901299, GO:1905098, GO:2001028, GO:0007399, GO:0007169, GO:0043235, GO:0004714, GO:0031016, GO:0033674, GO:0030182, GO:0005887, GO:0001889, GO:0007275, GO:0006909, GO:0016477, GO:0005008"/>
<entry key="80" type="xstring" value="GO:0004723, GO:0005515, GO:0005516, GO:0005524, GO:0005654, GO:0005829, GO:0005954, GO:0006468, GO:0006470, GO:0010975, GO:0014733, GO:0016020, GO:0030073, GO:0030666, GO:0033017, GO:0042802, GO:0042803, GO:0051924, GO:0060333, GO:1900034, GO:0043005, GO:0004683, GO:0005737"/>
<entry key="81" type="xstring" value="GO:0002027, GO:0004672, GO:0005515, GO:0005524, GO:0005634, GO:0005737, GO:0006468, GO:0008022, GO:0031013, GO:0046872, GO:0055117, GO:0086069, GO:0106310, GO:0106311, GO:1903779"/>
<entry key="82" type="xstring" value="GO:0004697, GO:0004698, GO:0005515, GO:0005524, GO:0005737, GO:0005829, GO:0005886, GO:0006468, GO:0007165, GO:0010744, GO:0019899, GO:0030168, GO:0034351, GO:0045618, GO:0046872, GO:0050861, GO:0051092, GO:0060252, GO:0070062, GO:1903078, GO:2000810, GO:0018105, GO:0035556, GO:0004674"/>
<entry key="83" type="xstring" value="GO:0002009, GO:0005515, GO:0005524, GO:0005737, GO:0006468, GO:0016020, GO:0051092, GO:0106310, GO:0106311"/>
<entry key="84" type="xstring" value="GO:0000187, GO:0004674, GO:0004707, GO:0005515, GO:0005524, GO:0005654, GO:0005829, GO:0007265, GO:0010628, GO:0032735, GO:0048010, GO:0051090, GO:0051149, GO:0051403, GO:0060044, GO:0071347, GO:0098586, GO:1901796, GO:0045648, GO:0005737, GO:0035556, GO:0010468, GO:0005634"/>
<entry key="85" type="xstring" value="GO:0000287, GO:0001818, GO:0004674, GO:0004711, GO:0005515, GO:0005524, GO:0005634, GO:0005654, GO:0005829, GO:0006355, GO:0006468, GO:0006954, GO:0016572, GO:0032793, GO:0033129, GO:0035066, GO:0035556, GO:0043987, GO:0043988, GO:0045944, GO:0051092, GO:0070498, GO:0106310, GO:0106311, GO:0018105, GO:0005737"/>
<entry key="86" type="xstring" value="GO:0005524, GO:0016607, GO:0050790, GO:0106310, GO:0106311, GO:0004674, GO:0005634, GO:0006468, GO:2000369, GO:0035612, GO:0019208, GO:0005737, GO:0030500, GO:0045747"/>
<entry key="87" type="xstring" value="GO:0000086, GO:0001934, GO:0003723, GO:0005515, GO:0005524, GO:0005576, GO:0005634, GO:0005654, GO:0005737, GO:0005739, GO:0005829, GO:0005886, GO:0006839, GO:0006898, GO:0006986, GO:0007004, GO:0009408, GO:0009409, GO:0010389, GO:0016020, GO:0016032, GO:0016887, GO:0019221, GO:0021955, GO:0023026, GO:0030010, GO:0030235, GO:0030911, GO:0031396, GO:0031625, GO:0032273, GO:0032991, GO:0033138, GO:0034774, GO:0038096, GO:0038128, GO:0042026, GO:0042470, GO:0042802, GO:0042803, GO:0042826, GO:0043025, GO:0043202, GO:0043254, GO:0043312, GO:0043335, GO:0044183, GO:0044294, GO:0044295, GO:0045040, GO:0045429, GO:0046677, GO:0048010, GO:0048156, GO:0048471, GO:0048675, GO:0050821, GO:0050999, GO:0051020, GO:0051131, GO:0051897, GO:0051973, GO:0061684, GO:0070062, GO:0070182, GO:0071682, GO:0097110, GO:0097711, GO:0097718, GO:1900034, GO:1902949, GO:1903364, GO:1903827, GO:1904813, GO:1905323, GO:1990782, GO:0043209, GO:0051082, GO:0034605, GO:0009986, GO:0006457"/>
<entry key="88" type="xstring" value="GO:0000242, GO:0001772, GO:0001784, GO:0004713, GO:0004722, GO:0005515, GO:0005524, GO:0005829, GO:0005886, GO:0006468, GO:0006470, GO:0006882, GO:0006919, GO:0008022, GO:0018108, GO:0019901, GO:0019903, GO:0030097, GO:0030168, GO:0030217, GO:0031295, GO:0034116, GO:0042169, GO:0042493, GO:0042608, GO:0042609, GO:0042610, GO:0042802, GO:0043548, GO:0045121, GO:0050690, GO:0050852, GO:0050862, GO:0050870, GO:0050900, GO:0051117, GO:0051209, GO:0051249, GO:0051897, GO:0070062, GO:1903039, GO:2001244, GO:0050853, GO:0042127, GO:0007169, GO:0038083, GO:0030154, GO:0005102, GO:0031234, GO:0004715, GO:0045087"/>
<entry key="89" type="xstring" value="GO:0001558, GO:0002026, GO:0003254, GO:0004674, GO:0004683, GO:0005515, GO:0005516, GO:0005524, GO:0005634, GO:0005654, GO:0005737, GO:0005829, GO:0005954, GO:0006357, GO:0006468, GO:0008016, GO:0010613, GO:0010649, GO:0010666, GO:0010880, GO:0010881, GO:0016020, GO:0018105, GO:0018107, GO:0019871, GO:0030666, GO:0031432, GO:0032469, GO:0033017, GO:0042383, GO:0042802, GO:0042803, GO:0044325, GO:0046777, GO:0055119, GO:0060314, GO:0060333, GO:0060341, GO:0071277, GO:0086003, GO:0086091, GO:0098901, GO:0098909, GO:1900034, GO:1901725, GO:1901844, GO:1901897, GO:1902306, GO:1902514, GO:2000650, GO:0043005"/>
<entry key="90" type="xstring" value="GO:0000165, GO:0001501, GO:0001958, GO:0002062, GO:0003416, GO:0004713, GO:0005007, GO:0005515, GO:0005524, GO:0005576, GO:0005783, GO:0005794, GO:0005886, GO:0005887, GO:0008284, GO:0008543, GO:0010518, GO:0017134, GO:0018108, GO:0030133, GO:0030282, GO:0035988, GO:0042531, GO:0042802, GO:0043410, GO:0043552, GO:0046777, GO:0048640, GO:0051897, GO:0060349, GO:0070374, GO:0070977, GO:1902178, GO:0005925, GO:0007275, GO:0004714, GO:0043235, GO:0033674, GO:0007169"/>
<entry key="91" type="xstring" value="GO:0001934, GO:0004674, GO:0005515, GO:0005524, GO:0005634, GO:0005737, GO:0005813, GO:0006468, GO:0007283, GO:0016310, GO:0030953, GO:0046872, GO:0051650, GO:0060322, GO:0061303, GO:0072686, GO:0106310, GO:0106311, GO:1900182, GO:1902018, GO:0030036"/>
<entry key="92" type="xstring" value="GO:0000287, GO:0001666, GO:0004743, GO:0005515, GO:0005524, GO:0005829, GO:0006754, GO:0007584, GO:0009408, GO:0009749, GO:0010226, GO:0016301, GO:0030955, GO:0033198, GO:0042866, GO:0051591, GO:0061621, GO:0070062, GO:0071872, GO:0006096, GO:0032869, GO:0005737"/>
<entry key="93" type="xstring" value="GO:0000122, GO:0001702, GO:0001822, GO:0001946, GO:0001974, GO:0004674, GO:0004712, GO:0005515, GO:0005524, GO:0005737, GO:0005886, GO:0005887, GO:0006355, GO:0007165, GO:0007178, GO:0007368, GO:0007498, GO:0007507, GO:0009749, GO:0009791, GO:0009952, GO:0019838, GO:0030073, GO:0030324, GO:0030501, GO:0030509, GO:0031016, GO:0032147, GO:0032924, GO:0032927, GO:0032991, GO:0035265, GO:0042475, GO:0043235, GO:0045669, GO:0046872, GO:0048617, GO:0048705, GO:0060021, GO:0060836, GO:0060840, GO:0060841, GO:0061298, GO:0120163, GO:0016362, GO:0048179, GO:0017002, GO:0006468, GO:0071363, GO:0048185"/>
<entry key="94" type="xstring" value="GO:0002039, GO:0003682, GO:0003713, GO:0004672, GO:0005102, GO:0005515, GO:0005634, GO:0005654, GO:0005719, GO:0005726, GO:0005829, GO:0006366, GO:0008270, GO:0008285, GO:0016567, GO:0016922, GO:0030163, GO:0031647, GO:0034056, GO:0042981, GO:0045892, GO:0045893, GO:0046777, GO:0055074, GO:0061630, GO:0070562, GO:0070577, GO:0071391, GO:1901796, GO:0035064, GO:0000790"/>
<entry key="95" type="xstring" value="GO:0000077, GO:0003677, GO:0004672, GO:0004674, GO:0005515, GO:0005524, GO:0005654, GO:0005694, GO:0005794, GO:0006260, GO:0006281, GO:0006974, GO:0007275, GO:0008156, GO:0016605, GO:0018105, GO:0031297, GO:0032212, GO:0032405, GO:0032407, GO:0034644, GO:0036297, GO:0042493, GO:0043517, GO:0046777, GO:0070198, GO:0071480, GO:0090399, GO:0097694, GO:0097695, GO:0106310, GO:0106311, GO:1900034, GO:1901796, GO:1904884, GO:0000784, GO:0005634, GO:0000723"/>
<entry key="96" type="xstring" value="GO:0002223, GO:0004674, GO:0004676, GO:0005158, GO:0005515, GO:0005524, GO:0005634, GO:0005737, GO:0005829, GO:0005886, GO:0005925, GO:0006468, GO:0006469, GO:0007173, GO:0010518, GO:0016004, GO:0016477, GO:0018107, GO:0019722, GO:0019901, GO:0030036, GO:0030168, GO:0030512, GO:0031295, GO:0032148, GO:0032869, GO:0035556, GO:0038095, GO:0042995, GO:0043122, GO:0043204, GO:0043274, GO:0043524, GO:0043536, GO:0045766, GO:0046777, GO:0048041, GO:0050852, GO:0051281, GO:0071364, GO:0097191, GO:0106310, GO:0106311, GO:1903078, GO:1903672, GO:1905564, GO:1990416, GO:2000352, GO:0018105"/>
<entry key="97" type="xstring" value="GO:0000187, GO:0004674, GO:0004713, GO:0005515, GO:0005524, GO:0005654, GO:0005829, GO:0006954, GO:0007165, GO:0016020, GO:0018108, GO:0019901, GO:0035331, GO:0035924, GO:0038066, GO:0042035, GO:0043536, GO:0045860, GO:0045893, GO:0060048, GO:0004708"/>
<entry key="98" type="xstring" value="GO:0000287, GO:0004674, GO:0005515, GO:0005524, GO:0005829, GO:0006468, GO:0031252, GO:0031532, GO:0034451, GO:0035556, GO:0106310, GO:0106311, GO:0005737, GO:0031032, GO:0018107, GO:0005856"/>
<entry key="99" type="xstring" value="GO:0000165, GO:0005524, GO:0046872, GO:0004672, GO:0000186, GO:0033554, GO:0004709"/>
<entry key="100" type="xstring" value="GO:0000187, GO:0001666, GO:0003682, GO:0004672, GO:0004679, GO:0004691, GO:0005515, GO:0005524, GO:0005634, GO:0005654, GO:0005737, GO:0005829, GO:0006006, GO:0006468, GO:0006633, GO:0006695, GO:0007050, GO:0007165, GO:0008022, GO:0008284, GO:0008610, GO:0009411, GO:0009631, GO:0010332, GO:0010508, GO:0010628, GO:0010629, GO:0014823, GO:0015721, GO:0016055, GO:0016236, GO:0016241, GO:0016324, GO:0016607, GO:0019395, GO:0030424, GO:0030425, GO:0031000, GO:0031588, GO:0031669, GO:0032007, GO:0033135, GO:0034599, GO:0035174, GO:0035404, GO:0035690, GO:0038183, GO:0042149, GO:0042593, GO:0042752, GO:0043025, GO:0043066, GO:0044877, GO:0045542, GO:0045821, GO:0046318, GO:0046627, GO:0046872, GO:0047322, GO:0048156, GO:0048511, GO:0048643, GO:0050321, GO:0050405, GO:0050995, GO:0055089, GO:0060627, GO:0061744, GO:0061762, GO:0062028, GO:0070050, GO:0070301, GO:0070507, GO:0071277, GO:0071333, GO:0071361, GO:0071380, GO:0071417, GO:0071456, GO:0097009, GO:0106310, GO:0106311, GO:0120188, GO:1901563, GO:1901796, GO:1903109, GO:1903829, GO:1903955, GO:1904428, GO:1904486, GO:2000758, GO:0004674, GO:0035556"/>
<entry key="101" type="xstring" value="GO:0000165, GO:0000304, GO:0001764, GO:0002223, GO:0002250, GO:0003015, GO:0004713, GO:0004715, GO:0005515, GO:0005524, GO:0005634, GO:0005739, GO:0005768, GO:0005829, GO:0005884, GO:0005886, GO:0006468, GO:0006816, GO:0007411, GO:0007596, GO:0007612, GO:0007631, GO:0008360, GO:0010629, GO:0010730, GO:0010976, GO:0014068, GO:0014069, GO:0018108, GO:0019221, GO:0019899, GO:0030168, GO:0030425, GO:0030900, GO:0031295, GO:0031397, GO:0031802, GO:0035556, GO:0036120, GO:0038096, GO:0042177, GO:0042493, GO:0042531, GO:0042542, GO:0042608, GO:0042609, GO:0042610, GO:0042802, GO:0043014, GO:0043123, GO:0043524, GO:0043548, GO:0044297, GO:0044325, GO:0045121, GO:0045471, GO:0046872, GO:0046875, GO:0048010, GO:0048013, GO:0048156, GO:0048471, GO:0048813, GO:0050321, GO:0050690, GO:0050730, GO:0050798, GO:0050804, GO:0050852, GO:0050900, GO:0050966, GO:0051428, GO:0051897, GO:0070851, GO:0071375, GO:0071560, GO:0090314, GO:0097038, GO:0097062, GO:0097386, GO:0097718, GO:0098685, GO:1900182, GO:1900449, GO:1901216, GO:1902951, GO:1903202, GO:1903997, GO:1904645, GO:1904646, GO:1905232, GO:1905430, GO:1905477, GO:1905664, GO:2001056, GO:2001240, GO:0030154, GO:0007169, GO:0045087, GO:0031234, GO:0005102, GO:0042127, GO:0038083"/>
<entry key="102" type="xstring" value="GO:0005524, GO:0005776, GO:0005829, GO:0006661, GO:0010506, GO:0014066, GO:0016020, GO:0016308, GO:0016309, GO:0042802, GO:0043229, GO:0046854, GO:0070062, GO:1902635, GO:2000786"/>
<entry key="103" type="xstring" value="GO:0001952, GO:0004672, GO:0004674, GO:0005515, GO:0005524, GO:0005737, GO:0005794, GO:0005829, GO:0006468, GO:0007254, GO:0007268, GO:0007275, GO:0014069, GO:0022407, GO:0030334, GO:0030424, GO:0030425, GO:0031532, GO:0046330, GO:0046777, GO:0048813, GO:0070062, GO:0106310, GO:0106311, GO:1900745, GO:2000311, GO:0030033, GO:0032147, GO:0000165, GO:0023014, GO:0031098, GO:0048812"/>
<entry key="104" type="xstring" value="GO:0000187, GO:0004674, GO:0005515, GO:0005524, GO:0005654, GO:0005829, GO:0005856, GO:0006468, GO:0010820, GO:0016301, GO:0018105, GO:0018107, GO:0019898, GO:0019901, GO:0023014, GO:0023016, GO:0032414, GO:0035556, GO:0036438, GO:0038146, GO:0043231, GO:0043268, GO:0046777, GO:0071476, GO:0106310, GO:0106311, GO:1901017, GO:1901380, GO:1905408, GO:1990869, GO:2000650"/>
<entry key="105" type="xstring" value="GO:0000139, GO:0001764, GO:0001934, GO:0002551, GO:0003376, GO:0003924, GO:0005515, GO:0005525, GO:0005737, GO:0005789, GO:0005802, GO:0005829, GO:0005886, GO:0005925, GO:0006954, GO:0007155, GO:0007160, GO:0007596, GO:0008283, GO:0008361, GO:0009611, GO:0009653, GO:0010310, GO:0010591, GO:0010592, GO:0010595, GO:0010764, GO:0010811, GO:0016020, GO:0017137, GO:0019899, GO:0019901, GO:0030027, GO:0030032, GO:0030036, GO:0030041, GO:0030334, GO:0030667, GO:0031116, GO:0031234, GO:0031295, GO:0031529, GO:0031996, GO:0032587, GO:0032707, GO:0034446, GO:0035025, GO:0035556, GO:0035774, GO:0036464, GO:0038095, GO:0038096, GO:0042470, GO:0042826, GO:0043197, GO:0043312, GO:0044877, GO:0045428, GO:0045453, GO:0045740, GO:0048010, GO:0048012, GO:0048013, GO:0048261, GO:0048870, GO:0050690, GO:0051022, GO:0051056, GO:0051117, GO:0051492, GO:0051496, GO:0051668, GO:0051894, GO:0051897, GO:0055038, GO:0060071, GO:0060263, GO:0070062, GO:0071260, GO:0071526, GO:0090023, GO:0097178, GO:0098794, GO:0098978, GO:0101003, GO:1900026, GO:0005884, GO:0030031, GO:0008045, GO:0005938, GO:0016601, GO:0032956, GO:0007015, GO:0030865, GO:0031410, GO:1902622, GO:0042995, GO:0008360, GO:0005856, GO:0043231, GO:0007163, GO:0043652"/>
<entry key="106" type="xstring" value="GO:0004713, GO:0004715, GO:0005515, GO:0005524, GO:0005654, GO:0005829, GO:0005886, GO:0006468, GO:0006661, GO:0006915, GO:0007155, GO:0007165, GO:0007498, GO:0032587, GO:0035556, GO:0046777, GO:0046872, GO:0002250, GO:0050853, GO:0038083"/>
<entry key="107" type="xstring" value="GO:0001568, GO:0001569, GO:0001570, GO:0001666, GO:0001701, GO:0001947, GO:0002053, GO:0002088, GO:0002651, GO:0002663, GO:0002666, GO:0003148, GO:0003149, GO:0003151, GO:0003181, GO:0003186, GO:0003214, GO:0003274, GO:0003430, GO:0004675, GO:0005024, GO:0005026, GO:0005515, GO:0005524, GO:0005539, GO:0005829, GO:0005886, GO:0005887, GO:0005901, GO:0006468, GO:0006898, GO:0006915, GO:0007179, GO:0007182, GO:0007219, GO:0007224, GO:0007369, GO:0007420, GO:0007507, GO:0007566, GO:0007568, GO:0007584, GO:0008284, GO:0009612, GO:0009749, GO:0009897, GO:0010468, GO:0010634, GO:0010718, GO:0016021, GO:0018105, GO:0018107, GO:0030512, GO:0031100, GO:0031435, GO:0032147, GO:0032924, GO:0034713, GO:0035162, GO:0042060, GO:0042127, GO:0042493, GO:0043011, GO:0043235, GO:0043415, GO:0043627, GO:0045121, GO:0045766, GO:0046332, GO:0046872, GO:0048545, GO:0048565, GO:0048661, GO:0048701, GO:0050431, GO:0051138, GO:0060044, GO:0060389, GO:0060412, GO:0060434, GO:0060440, GO:0060443, GO:0060463, GO:0062009, GO:0070723, GO:1905007, GO:1905317, GO:1990086, GO:1990428, GO:2000379, GO:2000563, GO:1905315, GO:1905316, GO:0004674, GO:0048185, GO:0017002, GO:0071363"/>
<entry key="108" type="xstring" value="GO:0001525, GO:0001816, GO:0002250, GO:0002407, GO:0002675, GO:0002679, GO:0003376, GO:0004672, GO:0005515, GO:0005524, GO:0005737, GO:0005829, GO:0005886, GO:0005944, GO:0006468, GO:0006661, GO:0006897, GO:0006954, GO:0007186, GO:0007204, GO:0010595, GO:0010818, GO:0010897, GO:0014065, GO:0014068, GO:0016020, GO:0016301, GO:0016303, GO:0016310, GO:0030168, GO:0030593, GO:0032252, GO:0033628, GO:0035004, GO:0035005, GO:0035022, GO:0035747, GO:0042098, GO:0042110, GO:0042802, GO:0043303, GO:0043406, GO:0045087, GO:0046875, GO:0046934, GO:0051897, GO:0052812, GO:0055118, GO:0070527, GO:0071320, GO:0072672, GO:0097284, GO:0106310, GO:0106311, GO:1903169, GO:2000270, GO:0052742, GO:0016477, GO:0046854, GO:0005943, GO:0005942, GO:0036092, GO:0048015"/>
<entry key="109" type="xstring" value="GO:0001725, GO:0003779, GO:0004687, GO:0005515, GO:0005516, GO:0005524, GO:0005737, GO:0005829, GO:0005886, GO:0006468, GO:0006936, GO:0006939, GO:0014820, GO:0015629, GO:0030027, GO:0030335, GO:0032060, GO:0032154, GO:0046872, GO:0051928, GO:0060414, GO:0071476, GO:0090303, GO:0004672"/>
<entry key="110" type="xstring" value="GO:0000165, GO:0000187, GO:0002223, GO:0004674, GO:0004708, GO:0005515, GO:0005524, GO:0005768, GO:0005829, GO:0005886, GO:0007409, GO:0010763, GO:0016358, GO:0017048, GO:0017124, GO:0030833, GO:0031295, GO:0043525, GO:0046872, GO:0048013, GO:0050808, GO:0050852, GO:0060997, GO:0061003, GO:0071407, GO:0106310, GO:0106311, GO:2000573, GO:0050770, GO:0031098, GO:0023014, GO:0005737, GO:0032147"/>
<entry key="111" type="xstring" value="GO:0000139, GO:0002224, GO:0002237, GO:0002639, GO:0002755, GO:0004888, GO:0005149, GO:0005576, GO:0005737, GO:0005764, GO:0005768, GO:0005783, GO:0005789, GO:0005886, GO:0006954, GO:0007252, GO:0010008, GO:0010628, GO:0016021, GO:0016323, GO:0016324, GO:0030277, GO:0030890, GO:0032009, GO:0032088, GO:0032640, GO:0032715, GO:0032717, GO:0032722, GO:0032725, GO:0032727, GO:0032728, GO:0032729, GO:0032733, GO:0032735, GO:0032741, GO:0032755, GO:0032757, GO:0032760, GO:0034122, GO:0034123, GO:0034162, GO:0034163, GO:0035197, GO:0036019, GO:0036020, GO:0042742, GO:0042803, GO:0043123, GO:0043410, GO:0043507, GO:0045087, GO:0045322, GO:0045577, GO:0045944, GO:0046330, GO:0050707, GO:0050729, GO:0050829, GO:0050871, GO:0051092, GO:0051770, GO:1901224, GO:1901895, GO:0038187, GO:0006955, GO:0051607, GO:0007249"/>
<entry key="112" type="xstring" value="GO:0005262, GO:0005515, GO:0005524, GO:0005886, GO:0006468, GO:0009636, GO:0031526, GO:0046872, GO:0051262, GO:0070588, GO:0106310, GO:0106311, GO:0005887, GO:0098655, GO:0005261, GO:0016324, GO:0070838"/>
<entry key="113" type="xstring" value="GO:0000187, GO:0001764, GO:0001933, GO:0001934, GO:0002039, GO:0005004, GO:0005030, GO:0005515, GO:0005524, GO:0005737, GO:0005886, GO:0007169, GO:0007507, GO:0007623, GO:0008284, GO:0010628, GO:0010863, GO:0014068, GO:0018108, GO:0019056, GO:0019227, GO:0022011, GO:0030335, GO:0032148, GO:0033138, GO:0038179, GO:0042490, GO:0043065, GO:0043235, GO:0045471, GO:0048013, GO:0048665, GO:0048678, GO:0048691, GO:0048712, GO:0050927, GO:0051388, GO:0051412, GO:0051965, GO:0060548, GO:0070306, GO:0071300, GO:0090102, GO:0090630, GO:0098978, GO:0099055, GO:0099151, GO:2000251, GO:0051896, GO:0004714, GO:0010976, GO:1990090, GO:0043410, GO:0043121, GO:0005887, GO:0030424, GO:0007275, GO:0033674, GO:0070374"/>
<entry key="114" type="xstring" value="GO:0000165, GO:0000186, GO:0001568, GO:0004672, GO:0004709, GO:0005515, GO:0005524, GO:0005829, GO:0035556, GO:0043123, GO:0046777, GO:0046872, GO:0070498, GO:0071864, GO:0090050, GO:1900745, GO:2000773"/>
<entry key="115" type="xstring" value="GO:0000287, GO:0004672, GO:0004674, GO:0005524, GO:0005886, GO:0005911, GO:0006468, GO:0007010, GO:0007163, GO:0007165, GO:0016477, GO:0017048, GO:0030027, GO:0031032, GO:0031252, GO:0031532, GO:0035556, GO:0042641, GO:0044877, GO:0070062, GO:0106310, GO:0106311, GO:0005737, GO:0018107, GO:0005856"/>
<entry key="116" type="xstring" value="GO:0000070, GO:0000086, GO:0000278, GO:0000776, GO:0000777, GO:0000794, GO:0000922, GO:0001824, GO:0004672, GO:0004674, GO:0005515, GO:0005524, GO:0005654, GO:0005730, GO:0005813, GO:0005829, GO:0005874, GO:0006468, GO:0007059, GO:0007088, GO:0010389, GO:0019903, GO:0030496, GO:0032212, GO:0032991, GO:0043392, GO:0046602, GO:0046777, GO:0046872, GO:0051225, GO:0051299, GO:0051301, GO:0051321, GO:0051973, GO:0051988, GO:0090307, GO:0097711, GO:0106310, GO:0106311, GO:1903126, GO:1904355, GO:0005737, GO:0005634"/>
<entry key="117" type="xstring" value="GO:0001727, GO:0005515, GO:0005524, GO:0005654, GO:0005783, GO:0005829, GO:0005886, GO:0006661, GO:0008150, GO:0009267, GO:0016303, GO:0030139, GO:0035005, GO:0035091, GO:0043231, GO:0043491, GO:1905037, GO:0005942, GO:0046854, GO:0052742, GO:0016477, GO:0048015, GO:0014065, GO:0036092, GO:0016020, GO:0005737"/>
<entry key="118" type="xstring" value="GO:0000922, GO:0004674, GO:0005515, GO:0005524, GO:0005654, GO:0005737, GO:0005815, GO:0005874, GO:0006468, GO:0007346, GO:0032212, GO:0046872, GO:0051225, GO:0051973, GO:0106310, GO:0106311, GO:1904355"/>
<entry key="119" type="xstring" value="GO:0001503, GO:0003416, GO:0004714, GO:0005515, GO:0005518, GO:0005524, GO:0005886, GO:0005925, GO:0007155, GO:0007165, GO:0010715, GO:0010763, GO:0015629, GO:0016324, GO:0018108, GO:0030198, GO:0030199, GO:0030500, GO:0031214, GO:0034103, GO:0035988, GO:0038062, GO:0038063, GO:0045669, GO:0045860, GO:0046777, GO:0048146, GO:0051091, GO:0090091, GO:0033674, GO:0043235, GO:0007169, GO:0007275, GO:0005887"/>
<entry key="120" type="xstring" value="GO:0004714, GO:0005515, GO:0005524, GO:0005887, GO:0007169, GO:0008286, GO:0018108, GO:0030238, GO:0031532, GO:0043235, GO:0043548, GO:0046777, GO:0071469, GO:0033674, GO:0005009, GO:0030424, GO:0043560, GO:0005899, GO:0007275"/>
<entry key="121" type="xstring" value="GO:0001558, GO:0002066, GO:0004713, GO:0005515, GO:0005524, GO:0006468, GO:0007283, GO:0009986, GO:0010629, GO:0010966, GO:0016020, GO:0019903, GO:0023014, GO:0030154, GO:0032006, GO:0038083, GO:0048471, GO:0070372, GO:0043235, GO:0004714, GO:0005887, GO:0007169, GO:0007275, GO:0033674"/>
<entry key="122" type="xstring" value="GO:0004383, GO:0004672, GO:0005524, GO:0005525, GO:0005886, GO:0006182, GO:0006468, GO:0007166, GO:0007168, GO:0007186, GO:0007589, GO:0008217, GO:0008528, GO:0010753, GO:0016021, GO:0016525, GO:0016941, GO:0017046, GO:0019901, GO:0019934, GO:0030308, GO:0035810, GO:0035815, GO:0042417, GO:0042562, GO:0043114, GO:0043235, GO:0048662, GO:0097746, GO:1903779, GO:0007165, GO:0001653"/>
<entry key="123" type="xstring" value="GO:0001934, GO:0004713, GO:0005004, GO:0005515, GO:0005524, GO:0005886, GO:0006915, GO:0007420, GO:0008046, GO:0016310, GO:0018108, GO:0022407, GO:0030425, GO:0031290, GO:0031594, GO:0031952, GO:0043025, GO:0043281, GO:0043525, GO:0045499, GO:0046875, GO:0048013, GO:0048671, GO:0048755, GO:0050730, GO:0050919, GO:0051964, GO:0070372, GO:0072178, GO:0098978, GO:0099060, GO:0099175, GO:0043235, GO:0033674, GO:0007169, GO:0005887, GO:0007411, GO:0007275, GO:0005005, GO:0004714, GO:0043005"/>
<entry key="124" type="xstring" value="GO:0004713, GO:0005515, GO:0005524, GO:0005737, GO:0007051, GO:0007052, GO:0008284, GO:0010862, GO:0016020, GO:0016321, GO:0018107, GO:0018108, GO:0043515, GO:0046777, GO:0051304, GO:1903096, GO:0007094, GO:0007059, GO:0004674, GO:0018105, GO:0004712, GO:0005819, GO:0033316, GO:0034501, GO:0000776, GO:0005634"/>
<entry key="125" type="xstring" value="GO:0003682, GO:0004672, GO:0004674, GO:0004679, GO:0004712, GO:0005515, GO:0005524, GO:0005634, GO:0005654, GO:0005794, GO:0005829, GO:0006633, GO:0006695, GO:0006853, GO:0007050, GO:0007165, GO:0008610, GO:0010494, GO:0010508, GO:0010629, GO:0014850, GO:0016055, GO:0016236, GO:0016239, GO:0016241, GO:0016607, GO:0030424, GO:0030425, GO:0031669, GO:0032007, GO:0034599, GO:0035174, GO:0035404, GO:0035690, GO:0042149, GO:0042304, GO:0042593, GO:0042752, GO:0043025, GO:0043066, GO:0045821, GO:0046872, GO:0047322, GO:0048511, GO:0050405, GO:0055089, GO:0062028, GO:0070507, GO:0071277, GO:0071333, GO:0071380, GO:0097009, GO:0106310, GO:0106311, GO:1901796, GO:1903829, GO:1904428, GO:2000758, GO:0035556, GO:0005737, GO:0006468"/>
<entry key="126" type="xstring" value="GO:0004674, GO:0005515, GO:0005524, GO:0005654, GO:0005829, GO:0006417, GO:0006468, GO:0018105, GO:0035556, GO:0046872, GO:0106310, GO:0106311, GO:0005516, GO:0009931, GO:0005737, GO:0005634, GO:0004683, GO:0046777"/>
<entry key="127" type="xstring" value="GO:0000981, GO:0001701, GO:0001707, GO:0001756, GO:0001880, GO:0002053, GO:0002062, GO:0003148, GO:0003151, GO:0003161, GO:0003183, GO:0003186, GO:0003203, GO:0003215, GO:0003222, GO:0003223, GO:0003272, GO:0004674, GO:0004675, GO:0005515, GO:0005524, GO:0005886, GO:0006468, GO:0006955, GO:0007179, GO:0007398, GO:0009897, GO:0009950, GO:0010862, GO:0014032, GO:0014912, GO:0016021, GO:0019827, GO:0021983, GO:0021998, GO:0030324, GO:0030425, GO:0030501, GO:0030509, GO:0035137, GO:0035912, GO:0042475, GO:0042733, GO:0042803, GO:0043025, GO:0045669, GO:0045944, GO:0046332, GO:0046872, GO:0048352, GO:0048368, GO:0048378, GO:0048382, GO:0048568, GO:0048589, GO:0050679, GO:0050768, GO:0060021, GO:0060043, GO:0060045, GO:0060391, GO:0060914, GO:0061312, GO:0061626, GO:0071773, GO:0098821, GO:1902895, GO:1904414, GO:1904707, GO:1905285, GO:1990712, GO:2000772, GO:0010665, GO:1905292, GO:0005901, GO:0071363, GO:0043235, GO:0005025, GO:0009953"/>
<entry key="128" type="xstring" value="GO:0000408, GO:0002039, GO:0004674, GO:0005515, GO:0005524, GO:0005634, GO:0005654, GO:0005737, GO:0006468, GO:0008033, GO:0016787, GO:0106310, GO:0106311, GO:1901796, GO:0070525"/>
<entry key="129" type="xstring" value="GO:0000287, GO:0000902, GO:0001569, GO:0001841, GO:0001934, GO:0003157, GO:0004672, GO:0004674, GO:0005515, GO:0005524, GO:0005634, GO:0005654, GO:0005737, GO:0005829, GO:0006468, GO:0006915, GO:0007165, GO:0007417, GO:0008134, GO:0008285, GO:0016604, GO:0018105, GO:0030216, GO:0032092, GO:0032991, GO:0033138, GO:0035329, GO:0035556, GO:0042802, GO:0042803, GO:0043065, GO:0043539, GO:0045600, GO:0046621, GO:0046777, GO:0050821, GO:0060215, GO:0060706, GO:0060800, GO:0071902, GO:0090090, GO:0097284, GO:0106310, GO:0106311, GO:1902043, GO:1904237, GO:1905461, GO:0032147, GO:0031098, GO:0023014"/>
<entry key="130" type="xstring" value="GO:0004618, GO:0005515, GO:0005524, GO:0005615, GO:0005829, GO:0006094, GO:0006096, GO:0016020, GO:0016310, GO:0016525, GO:0030855, GO:0031639, GO:0045121, GO:0047134, GO:0061621, GO:0070062, GO:0071456, GO:1903862, GO:0043531"/>
<entry key="131" type="xstring" value="GO:0001545, GO:0002102, GO:0002223, GO:0004672, GO:0004713, GO:0004715, GO:0005080, GO:0005102, GO:0005158, GO:0005178, GO:0005515, GO:0005524, GO:0005634, GO:0005737, GO:0005739, GO:0005743, GO:0005764, GO:0005770, GO:0005829, GO:0005884, GO:0005886, GO:0005901, GO:0005925, GO:0007049, GO:0007165, GO:0007172, GO:0007173, GO:0007179, GO:0007186, GO:0007229, GO:0007411, GO:0008022, GO:0008283, GO:0009612, GO:0009615, GO:0010447, GO:0010632, GO:0010634, GO:0010907, GO:0010954, GO:0014068, GO:0014069, GO:0014911, GO:0016032, GO:0016236, GO:0016301, GO:0018105, GO:0018108, GO:0019899, GO:0019900, GO:0020037, GO:0022407, GO:0030054, GO:0030168, GO:0030331, GO:0030900, GO:0031295, GO:0031333, GO:0031625, GO:0031648, GO:0031667, GO:0031954, GO:0032148, GO:0032211, GO:0032587, GO:0032869, GO:0033146, GO:0033625, GO:0034332, GO:0034446, GO:0035306, GO:0035556, GO:0035635, GO:0036120, GO:0038096, GO:0038128, GO:0042169, GO:0042476, GO:0042493, GO:0043005, GO:0043065, GO:0043066, GO:0043114, GO:0043149, GO:0043154, GO:0043393, GO:0043406, GO:0043552, GO:0044325, GO:0045056, GO:0045121, GO:0045124, GO:0045296, GO:0045453, GO:0045737, GO:0045747, GO:0045892, GO:0045893, GO:0046628, GO:0046777, GO:0046875, GO:0048010, GO:0048011, GO:0048013, GO:0048041, GO:0048471, GO:0048477, GO:0050715, GO:0050731, GO:0050847, GO:0050900, GO:0051057, GO:0051117, GO:0051219, GO:0051385, GO:0051602, GO:0051895, GO:0051897, GO:0051902, GO:0051974, GO:0060065, GO:0060444, GO:0060491, GO:0060576, GO:0070062, GO:0070102, GO:0070301, GO:0070374, GO:0070555, GO:0070700, GO:0070851, GO:0071222, GO:0071253, GO:0071375, GO:0071393, GO:0071398, GO:0071456, GO:0071498, GO:0071803, GO:0071902, GO:0086098, GO:0090263, GO:0097110, GO:0098609, GO:0098978, GO:0099091, GO:1900182, GO:1903997, GO:2000386, GO:2000394, GO:2000573, GO:2000588, GO:2000641, GO:2000811, GO:2001237, GO:2001243, GO:2001286, GO:0007155, GO:0007169, GO:0036035, GO:0030154, GO:0042127, GO:0031234, GO:0038083, GO:0045087"/>
<entry key="132" type="xstring" value="GO:0000287, GO:0000922, GO:0001222, GO:0004674, GO:0005515, GO:0005524, GO:0005634, GO:0005654, GO:0005737, GO:0005829, GO:0005874, GO:0006468, GO:0006915, GO:0007059, GO:0007077, GO:0007346, GO:0016607, GO:0018105, GO:0019894, GO:0019901, GO:0030071, GO:0031625, GO:0032991, GO:0033613, GO:0034451, GO:0043123, GO:0043231, GO:0046777, GO:0051225, GO:0051301, GO:0106310, GO:0106311, GO:2000772, GO:0005813"/>
<entry key="133" type="xstring" value="GO:0001764, GO:0004672, GO:0004692, GO:0005246, GO:0005515, GO:0005524, GO:0005737, GO:0005794, GO:0005829, GO:0005886, GO:0007165, GO:0016358, GO:0019934, GO:0030036, GO:0030553, GO:0030900, GO:0043087, GO:0060087, GO:0090331, GO:1904706, GO:1904753, GO:0006468"/>
<entry key="134" type="xstring" value="GO:0001934, GO:0004713, GO:0005515, GO:0005524, GO:0005887, GO:0007528, GO:0007613, GO:0008582, GO:0010628, GO:0018108, GO:0030154, GO:0031594, GO:0038063, GO:0043235, GO:0045211, GO:0046777, GO:0046872, GO:0071340, GO:2000541, GO:0004714, GO:0038062, GO:0007169, GO:0005518, GO:0007275, GO:0033674"/>
<entry key="135" type="xstring" value="GO:0001525, GO:0001540, GO:0001655, GO:0001933, GO:0004713, GO:0005005, GO:0005102, GO:0005515, GO:0005524, GO:0005576, GO:0005654, GO:0005829, GO:0005886, GO:0005887, GO:0007399, GO:0007411, GO:0007413, GO:0007611, GO:0007612, GO:0008046, GO:0010628, GO:0016310, GO:0018108, GO:0021631, GO:0022038, GO:0030193, GO:0030424, GO:0030425, GO:0031290, GO:0031915, GO:0042472, GO:0042802, GO:0043025, GO:0044877, GO:0046580, GO:0048013, GO:0048168, GO:0048170, GO:0048593, GO:0050771, GO:0050878, GO:0051389, GO:0051965, GO:0060021, GO:0060996, GO:0060997, GO:0070373, GO:0071679, GO:0098794, GO:0099557, GO:0106028, GO:1900273, GO:1903078, GO:1904782, GO:1904783, GO:0007169, GO:0007275, GO:0004714, GO:0043235, GO:0033674, GO:0021952, GO:0043005"/>
<entry key="136" type="xstring" value="GO:0000785, GO:0003682, GO:0004674, GO:0005102, GO:0005515, GO:0005576, GO:0005634, GO:0005654, GO:0005737, GO:0005829, GO:0005929, GO:0005956, GO:0006457, GO:0006656, GO:0007165, GO:0008134, GO:0008285, GO:0010862, GO:0016055, GO:0016236, GO:0016363, GO:0018107, GO:0019887, GO:0019904, GO:0032927, GO:0033211, GO:0033574, GO:0034622, GO:0034774, GO:0042802, GO:0043021, GO:0043312, GO:0043537, GO:0045859, GO:0046872, GO:0051101, GO:0061154, GO:0070062, GO:0097421, GO:1901796, GO:1904813, GO:0005886, GO:0031519"/>
<entry key="137" type="xstring" value="GO:0005515, GO:0005524, GO:0005654, GO:0005776, GO:0005829, GO:0005886, GO:0006644, GO:0006661, GO:0010506, GO:0014066, GO:0016308, GO:0016309, GO:0035855, GO:0046854, GO:1902635, GO:2000786"/>
<entry key="138" type="xstring" value="GO:0001779, GO:0001816, GO:0001938, GO:0002250, GO:0002551, GO:0002679, GO:0005515, GO:0005524, GO:0005829, GO:0005886, GO:0005942, GO:0006468, GO:0006661, GO:0006954, GO:0007165, GO:0007411, GO:0010595, GO:0010628, GO:0010629, GO:0010818, GO:0014065, GO:0014068, GO:0016301, GO:0016303, GO:0016310, GO:0019221, GO:0030101, GO:0030217, GO:0030335, GO:0030593, GO:0033031, GO:0035004, GO:0035747, GO:0035754, GO:0038089, GO:0042110, GO:0042113, GO:0043303, GO:0045087, GO:0045766, GO:0046934, GO:0050852, GO:0050853, GO:0051897, GO:0052812, GO:0060374, GO:0072672, GO:1905278, GO:0005737, GO:0016020, GO:0052742, GO:0036092, GO:0046854, GO:0016477, GO:0048015, GO:0035005"/>
<entry key="139" type="xstring" value="GO:0001953, GO:0004385, GO:0004674, GO:0005515, GO:0005516, GO:0005524, GO:0005604, GO:0005652, GO:0005730, GO:0005737, GO:0005829, GO:0005886, GO:0005911, GO:0005925, GO:0006468, GO:0007155, GO:0007269, GO:0010839, GO:0015629, GO:0016323, GO:0016363, GO:0031982, GO:0042043, GO:0042734, GO:0045944, GO:0046037, GO:0046710, GO:0060170, GO:0061045, GO:0070509, GO:0090280, GO:0090288, GO:0098685, GO:0106310, GO:0106311, GO:2000300"/>
<entry key="140" type="xstring" value="GO:0000226, GO:0001725, GO:0001954, GO:0004672, GO:0004674, GO:0004698, GO:0005515, GO:0005524, GO:0005635, GO:0005737, GO:0005768, GO:0005815, GO:0005829, GO:0005886, GO:0005911, GO:0005923, GO:0006468, GO:0006954, GO:0007165, GO:0007179, GO:0007616, GO:0008284, GO:0014069, GO:0015459, GO:0016020, GO:0016324, GO:0016363, GO:0016477, GO:0018105, GO:0019901, GO:0030010, GO:0030054, GO:0031252, GO:0031333, GO:0031584, GO:0031982, GO:0032148, GO:0032733, GO:0032736, GO:0032753, GO:0032754, GO:0032869, GO:0035748, GO:0043066, GO:0043203, GO:0043274, GO:0043560, GO:0044877, GO:0045121, GO:0045179, GO:0045630, GO:0046627, GO:0046628, GO:0046872, GO:0047496, GO:0048471, GO:0050732, GO:0051092, GO:0051222, GO:0051346, GO:0051899, GO:0060081, GO:0060291, GO:0070062, GO:0070374, GO:0070528, GO:0071889, GO:0072659, GO:1990138, GO:2000463, GO:2000553, GO:0035556"/>
<entry key="141" type="xstring" value="GO:0000287, GO:0001501, GO:0002224, GO:0004672, GO:0004674, GO:0005515, GO:0005524, GO:0005654, GO:0005829, GO:0006915, GO:0007049, GO:0007165, GO:0007417, GO:0018105, GO:0019901, GO:0030307, GO:0032496, GO:0035556, GO:0043027, GO:0043066, GO:0043154, GO:0043555, GO:0043620, GO:0045597, GO:0045944, GO:0106310, GO:0106311, GO:0005737, GO:0004711"/>
<entry key="142" type="xstring" value="GO:0001764, GO:0004672, GO:0004674, GO:0004693, GO:0005515, GO:0005524, GO:0005634, GO:0005813, GO:0016301, GO:0032839, GO:0036064, GO:0043547, GO:0044294, GO:0045773, GO:0046777, GO:0048365, GO:0048471, GO:0050773, GO:0050775, GO:0051726, GO:0060999, GO:0097542, GO:0098978, GO:0099175, GO:1902017, GO:0032587, GO:0006468"/>
<entry key="143" type="xstring" value="GO:0000165, GO:0001525, GO:0001666, GO:0001934, GO:0001935, GO:0001938, GO:0001958, GO:0002040, GO:0004672, GO:0004713, GO:0005515, GO:0005524, GO:0005576, GO:0005737, GO:0005886, GO:0005887, GO:0005902, GO:0005911, GO:0005925, GO:0007165, GO:0007169, GO:0007267, GO:0007507, GO:0009925, GO:0009986, GO:0010595, GO:0014068, GO:0016323, GO:0016324, GO:0016525, GO:0018108, GO:0019838, GO:0032878, GO:0034446, GO:0034451, GO:0038023, GO:0042802, GO:0043066, GO:0043114, GO:0043434, GO:0043552, GO:0043627, GO:0045121, GO:0045766, GO:0046777, GO:0048014, GO:0050728, GO:0050900, GO:0051591, GO:0051894, GO:0051897, GO:0060216, GO:0060347, GO:0070374, GO:0072012, GO:1902533, GO:2000251, GO:2000351, GO:2000352, GO:0001725, GO:0005884, GO:0043235, GO:0007275, GO:0033674, GO:0043410, GO:0004714"/>
<entry key="144" type="xstring" value="GO:0003872, GO:0005515, GO:0005634, GO:0005737, GO:0005829, GO:0016020, GO:0044877, GO:0045296, GO:0046872, GO:0061621, GO:0070062, GO:1990830, GO:0005945, GO:0030388, GO:0006002, GO:0016208, GO:0070095, GO:0042802, GO:0048029, GO:0005524"/>
<entry key="145" type="xstring" value="GO:0004672, GO:0005515, GO:0005524, GO:0005634, GO:0005654, GO:0005730, GO:0006367, GO:0016592, GO:0032991, GO:0045944, GO:0051726, GO:0008353, GO:0004693, GO:0006468"/>
<entry key="146" type="xstring" value="GO:0000086, GO:0000287, GO:0004674, GO:0005524, GO:0005737, GO:0005783, GO:0005813, GO:0006468, GO:0006887, GO:0007409, GO:0010975, GO:0018105, GO:0019901, GO:0030010, GO:0030182, GO:0031532, GO:0036503, GO:0043462, GO:0048156, GO:0048471, GO:0050321, GO:0050770, GO:0051117, GO:0051301, GO:0060590, GO:0061178, GO:0070059, GO:0090176, GO:0106310, GO:0106311, GO:0150034, GO:1904152, GO:2000807, GO:0035556, GO:0042149, GO:0005634"/>
<entry key="147" type="xstring" value="GO:0000077, GO:0000086, GO:0001934, GO:0004674, GO:0005515, GO:0005524, GO:0005654, GO:0005794, GO:0006302, GO:0006355, GO:0006468, GO:0006974, GO:0006975, GO:0006977, GO:0008630, GO:0016301, GO:0016605, GO:0018105, GO:0019901, GO:0031625, GO:0035690, GO:0042176, GO:0042770, GO:0042802, GO:0042803, GO:0044257, GO:0045893, GO:0046777, GO:0046872, GO:0050821, GO:0051301, GO:0071157, GO:0072428, GO:0090307, GO:0090399, GO:0106310, GO:0106311, GO:1901796, GO:1903416, GO:1903926, GO:2000002, GO:2000210, GO:0000781, GO:0005634, GO:0044773, GO:0005737"/>
<entry key="148" type="xstring" value="GO:0004674, GO:0005515, GO:0005524, GO:0005654, GO:0005730, GO:0006468, GO:0016572, GO:0031573, GO:0035556, GO:0046872, GO:0106310, GO:0106311, GO:1901990, GO:0007059, GO:0005813, GO:0005634, GO:0005737"/>
<entry key="149" type="xstring" value="GO:0001525, GO:0001666, GO:0001701, GO:0001936, GO:0001937, GO:0001938, GO:0001946, GO:0001955, GO:0001974, GO:0002043, GO:0003203, GO:0004674, GO:0004675, GO:0005024, GO:0005025, GO:0005515, GO:0005524, GO:0005886, GO:0005887, GO:0006275, GO:0006355, GO:0006468, GO:0007162, GO:0007165, GO:0007179, GO:0008015, GO:0008217, GO:0008285, GO:0009986, GO:0010596, GO:0010629, GO:0010862, GO:0016361, GO:0019901, GO:0030308, GO:0030336, GO:0030425, GO:0030509, GO:0030513, GO:0032332, GO:0032924, GO:0035313, GO:0035912, GO:0043025, GO:0043535, GO:0043537, GO:0045602, GO:0045603, GO:0045766, GO:0045893, GO:0045944, GO:0046332, GO:0046872, GO:0048185, GO:0050431, GO:0051895, GO:0060836, GO:0060840, GO:0060841, GO:0061154, GO:0061298, GO:0071560, GO:0071773, GO:0098821, GO:2000279, GO:0090500, GO:0043235, GO:0071363, GO:0070724, GO:0009953, GO:0007507"/>
<entry key="150" type="xstring" value="GO:0000187, GO:0004704, GO:0004713, GO:0004714, GO:0005515, GO:0005524, GO:0005886, GO:0005887, GO:0007165, GO:0016310, GO:0018108, GO:0021766, GO:0030534, GO:0032991, GO:0036269, GO:0038061, GO:0042802, GO:0042981, GO:0046777, GO:0048666, GO:0050995, GO:0051092, GO:0060159, GO:0070062, GO:0090648, GO:0097009, GO:1900006, GO:0043235, GO:0045664, GO:0042127, GO:0007169, GO:0007275, GO:0033674"/>
<entry key="151" type="xstring" value="GO:0001934, GO:0004674, GO:0005515, GO:0005524, GO:0005634, GO:0005654, GO:0005769, GO:0005829, GO:0005886, GO:0005938, GO:0005978, GO:0006006, GO:0006417, GO:0006464, GO:0007165, GO:0008284, GO:0008286, GO:0008643, GO:0010748, GO:0010907, GO:0010918, GO:0030334, GO:0030335, GO:0031340, GO:0032000, GO:0032287, GO:0032587, GO:0032869, GO:0032991, GO:0043066, GO:0043231, GO:0045444, GO:0045725, GO:0046326, GO:0046872, GO:0060644, GO:0065002, GO:0071156, GO:0071486, GO:0072659, GO:0090314, GO:0090630, GO:0097473, GO:0106310, GO:0106311, GO:2000147, GO:0018105, GO:0035556"/>
<entry key="152" type="xstring" value="GO:0000278, GO:0000281, GO:0004674, GO:0005515, GO:0005524, GO:0005829, GO:0016020, GO:0017124, GO:0030165, GO:0032467, GO:0035556, GO:0046872, GO:0048699, GO:0051402, GO:0097110, GO:0106310, GO:0106311, GO:0005856, GO:0031032, GO:0018107, GO:0005737"/>
<entry key="153" type="xstring" value="GO:0000165, GO:0004674, GO:0004860, GO:0005515, GO:0005524, GO:0005886, GO:0006281, GO:0006468, GO:0006469, GO:0006974, GO:0007095, GO:0016740, GO:0032874, GO:0043507, GO:0046329, GO:0046330, GO:0046777, GO:0106310, GO:0106311, GO:0023014, GO:0032147, GO:0005737, GO:0031098, GO:0048812"/>
<entry key="154" type="xstring" value="GO:0000165, GO:0000245, GO:0000287, GO:0000785, GO:0001525, GO:0003723, GO:0004674, GO:0005515, GO:0005524, GO:0005634, GO:0005654, GO:0005730, GO:0005737, GO:0005829, GO:0006468, GO:0008284, GO:0008380, GO:0010628, GO:0016607, GO:0018105, GO:0030154, GO:0035063, GO:0035556, GO:0043525, GO:0045070, GO:0045071, GO:0045087, GO:0045787, GO:0048024, GO:0062176, GO:0071889, GO:0106310, GO:0106311, GO:0004707, GO:0010468, GO:0050684"/>
<entry key="155" type="xstring" value="GO:0004674, GO:0004705, GO:0005515, GO:0005524, GO:0005634, GO:0005654, GO:0005739, GO:0005829, GO:0006468, GO:0006979, GO:0007254, GO:0007258, GO:0009411, GO:0010628, GO:0016241, GO:0016301, GO:0018105, GO:0018107, GO:0019899, GO:0030424, GO:0031063, GO:0031281, GO:0032091, GO:0032880, GO:0034198, GO:0034614, GO:0035033, GO:0038095, GO:0042752, GO:0042826, GO:0043065, GO:0043066, GO:0045202, GO:0048511, GO:0051090, GO:0051247, GO:0051403, GO:0071222, GO:0071260, GO:0071276, GO:0071345, GO:0090045, GO:0097441, GO:1900740, GO:1902595, GO:0004707, GO:0035556, GO:0009612, GO:0010468, GO:0005737"/>
<entry key="156" type="xstring" value="GO:0003779, GO:0005515, GO:0005524, GO:0005654, GO:0005815, GO:0005829, GO:0005954, GO:0006468, GO:0007165, GO:0010976, GO:0014733, GO:0030666, GO:0033017, GO:0042802, GO:0042803, GO:0045202, GO:0046777, GO:0048169, GO:0051823, GO:0051924, GO:0060333, GO:0060998, GO:0061003, GO:0090129, GO:1900034, GO:2001222, GO:0043005, GO:0005516, GO:0005737, GO:0004683"/>
<entry key="157" type="xstring" value="GO:0000086, GO:0003723, GO:0004672, GO:0004674, GO:0005515, GO:0005524, GO:0005634, GO:0005654, GO:0005737, GO:0005829, GO:0006281, GO:0006468, GO:0007165, GO:0010389, GO:0018105, GO:0032091, GO:0032436, GO:0032922, GO:0042752, GO:0060070, GO:0097711, GO:0106310, GO:0106311, GO:1903827, GO:1905426, GO:2000052, GO:0090263, GO:0016055, GO:0006897"/>
<entry key="158" type="xstring" value="GO:0000165, GO:0001556, GO:0001666, GO:0001954, GO:0002040, GO:0002250, GO:0002315, GO:0004683, GO:0004713, GO:0004715, GO:0005515, GO:0005524, GO:0005634, GO:0005737, GO:0005829, GO:0005856, GO:0005925, GO:0005938, GO:0006468, GO:0006915, GO:0006968, GO:0006970, GO:0007165, GO:0007166, GO:0007172, GO:0007204, GO:0007229, GO:0008022, GO:0008284, GO:0008285, GO:0008360, GO:0009612, GO:0009725, GO:0009749, GO:0010226, GO:0010595, GO:0010656, GO:0010752, GO:0010758, GO:0010976, GO:0014009, GO:0014069, GO:0017146, GO:0018108, GO:0030027, GO:0030155, GO:0030307, GO:0030335, GO:0030425, GO:0030426, GO:0030502, GO:0030838, GO:0031175, GO:0031625, GO:0032960, GO:0033209, GO:0035235, GO:0035902, GO:0038083, GO:0038110, GO:0042220, GO:0042493, GO:0042542, GO:0042976, GO:0043025, GO:0043066, GO:0043149, GO:0043267, GO:0043423, GO:0043507, GO:0043524, GO:0043534, GO:0043552, GO:0044297, GO:0044877, GO:0045121, GO:0045429, GO:0045453, GO:0045471, GO:0045638, GO:0045727, GO:0045766, GO:0045860, GO:0046330, GO:0046777, GO:0048010, GO:0048041, GO:0048167, GO:0048471, GO:0050731, GO:0050848, GO:0051000, GO:0051279, GO:0051591, GO:0051592, GO:0051968, GO:0060291, GO:0060292, GO:0065003, GO:0070098, GO:0070374, GO:0071300, GO:0071498, GO:0086100, GO:0090630, GO:0097440, GO:0098978, GO:2000058, GO:2000060, GO:2000114, GO:2000249, GO:2000310, GO:2000463, GO:2000538, GO:2000573, GO:0004972, GO:0042127, GO:0031234, GO:0030154, GO:0045087, GO:0001525, GO:0005102, GO:0007173, GO:0043197, GO:0007169"/>
<entry key="159" type="xstring" value="GO:0001525, GO:0001771, GO:0005005, GO:0005515, GO:0005524, GO:0005576, GO:0005783, GO:0005829, GO:0005886, GO:0005887, GO:0007411, GO:0008046, GO:0014719, GO:0018108, GO:0021631, GO:0021952, GO:0022008, GO:0030010, GO:0030424, GO:0030425, GO:0031290, GO:0031589, GO:0031901, GO:0032433, GO:0044877, GO:0045121, GO:0046328, GO:0046777, GO:0048013, GO:0048593, GO:0050804, GO:0050965, GO:0051965, GO:0060326, GO:0060996, GO:0060997, GO:0061351, GO:0070062, GO:0070372, GO:0098978, GO:1901214, GO:1902723, GO:1902725, GO:0007169, GO:0007275, GO:0043235, GO:0004714, GO:0033674, GO:0043005"/>
<entry key="160" type="xstring" value="GO:0000082, GO:0002931, GO:0004674, GO:0004683, GO:0005515, GO:0005516, GO:0005524, GO:0005634, GO:0005654, GO:0005739, GO:0005829, GO:0005954, GO:0006468, GO:0006816, GO:0007223, GO:0009931, GO:0010666, GO:0014069, GO:0016301, GO:0018105, GO:0030666, GO:0035254, GO:0038166, GO:0042802, GO:0042803, GO:0043197, GO:0046777, GO:0046872, GO:0046928, GO:0048168, GO:0048813, GO:0051092, GO:0051346, GO:0051928, GO:0060333, GO:0060996, GO:0098685, GO:0099148, GO:1900034, GO:1902108, GO:1990443, GO:2000124, GO:2001222, GO:0043005, GO:0005737"/>
<entry key="161" type="xstring" value="GO:0005524, GO:0005886, GO:0046872, GO:0106310, GO:0106311, GO:0004674, GO:0035556, GO:0018105"/>
<entry key="162" type="xstring" value="GO:0000381, GO:0004672, GO:0004674, GO:0004712, GO:0004713, GO:0004715, GO:0005515, GO:0005524, GO:0005634, GO:0005654, GO:0005737, GO:0006468, GO:0007399, GO:0007623, GO:0016032, GO:0016607, GO:0018105, GO:0018107, GO:0018108, GO:0030424, GO:0030425, GO:0031115, GO:0033120, GO:0034205, GO:0036289, GO:0038083, GO:0042802, GO:0043518, GO:0043621, GO:0046777, GO:0048025, GO:0048156, GO:0050321, GO:0090312, GO:1990904, GO:0005856, GO:0045893, GO:0003713"/>
<entry key="163" type="xstring" value="GO:0000139, GO:0000322, GO:0002040, GO:0003161, GO:0003924, GO:0005515, GO:0005525, GO:0005737, GO:0005789, GO:0005829, GO:0005886, GO:0005911, GO:0005925, GO:0006911, GO:0007015, GO:0007030, GO:0007088, GO:0007097, GO:0007163, GO:0007229, GO:0007596, GO:0010591, GO:0010592, GO:0016020, GO:0016567, GO:0017119, GO:0019901, GO:0021762, GO:0030036, GO:0030141, GO:0030175, GO:0030225, GO:0030307, GO:0030496, GO:0030742, GO:0031256, GO:0031274, GO:0031295, GO:0031333, GO:0031435, GO:0031996, GO:0032427, GO:0032467, GO:0032991, GO:0034191, GO:0034329, GO:0034332, GO:0034613, GO:0035722, GO:0036336, GO:0036464, GO:0038096, GO:0038189, GO:0039694, GO:0042059, GO:0042802, GO:0043005, GO:0043025, GO:0043197, GO:0043393, GO:0043525, GO:0043552, GO:0045177, GO:0045198, GO:0045335, GO:0045740, GO:0046330, GO:0046847, GO:0048010, GO:0048013, GO:0048549, GO:0048664, GO:0051056, GO:0051149, GO:0051233, GO:0051489, GO:0051491, GO:0051492, GO:0051496, GO:0051683, GO:0051835, GO:0051988, GO:0060047, GO:0060071, GO:0060501, GO:0060661, GO:0060997, GO:0061630, GO:0070062, GO:0071346, GO:0072384, GO:0072686, GO:0090135, GO:0090316, GO:1900026, GO:2000251, GO:0005813, GO:0016477, GO:0006897, GO:0032488, GO:0099563, GO:0030031"/>
<entry key="164" type="xstring" value="GO:0000165, GO:0000287, GO:0004672, GO:0004674, GO:0004707, GO:0005515, GO:0005524, GO:0005634, GO:0005654, GO:0005829, GO:0006355, GO:0006468, GO:0007179, GO:0007223, GO:0008134, GO:0018107, GO:0030178, GO:0031625, GO:0035556, GO:0042169, GO:0042501, GO:0046777, GO:0050821, GO:0005737, GO:0010468"/>
<entry key="165" type="xstring" value="GO:0000122, GO:0001102, GO:0001654, GO:0003714, GO:0004672, GO:0004674, GO:0005515, GO:0005524, GO:0005634, GO:0005654, GO:0005737, GO:0006468, GO:0006978, GO:0007179, GO:0007628, GO:0008284, GO:0009952, GO:0010842, GO:0016604, GO:0018105, GO:0018107, GO:0018108, GO:0019048, GO:0030182, GO:0030218, GO:0030511, GO:0030514, GO:0030578, GO:0032092, GO:0042771, GO:0043388, GO:0043524, GO:0045766, GO:0045893, GO:0045944, GO:0046330, GO:0046332, GO:0046790, GO:0048596, GO:0050882, GO:0051091, GO:0051726, GO:0060059, GO:0060235, GO:0060395, GO:0061072, GO:0071456, GO:0090575, GO:0097193, GO:0106310, GO:0106311, GO:1901796, GO:2000059, GO:0016605, GO:0003713, GO:0007224, GO:0004713"/>
<entry key="166" type="xstring" value="GO:0000186, GO:0000187, GO:0004672, GO:0004674, GO:0004709, GO:0005515, GO:0005524, GO:0005654, GO:0005829, GO:0006468, GO:0007257, GO:0019901, GO:0045893, GO:0046872, GO:0071260"/>
<entry key="167" type="xstring" value="GO:0000287, GO:0001816, GO:0002224, GO:0002446, GO:0002755, GO:0004672, GO:0004674, GO:0005149, GO:0005515, GO:0005524, GO:0005615, GO:0005829, GO:0005886, GO:0007254, GO:0010008, GO:0034162, GO:0043123, GO:0045087, GO:0048661, GO:0070498, GO:0106310, GO:0106311, GO:1990266, GO:0005634, GO:0035556, GO:0005737, GO:0019221"/>
<entry key="168" type="xstring" value="GO:0000165, GO:0002250, GO:0002731, GO:0004713, GO:0004715, GO:0005515, GO:0005524, GO:0005768, GO:0005829, GO:0005856, GO:0005886, GO:0006468, GO:0007167, GO:0007260, GO:0018108, GO:0019221, GO:0019903, GO:0030183, GO:0032693, GO:0032695, GO:0035556, GO:0035723, GO:0035771, GO:0038110, GO:0038111, GO:0038113, GO:0038114, GO:0043029, GO:0045087, GO:0045221, GO:0045626, GO:0046425, GO:0050868, GO:0060397, GO:0070232, GO:0070244, GO:0070669, GO:0070670, GO:0070672, GO:0071104, GO:0042981, GO:0030218, GO:0042102"/>
<entry key="169" type="xstring" value="GO:0005524, GO:0106310, GO:0106311, GO:1900181, GO:0004672, GO:0018105, GO:0005634, GO:0005737"/>
<entry key="170" type="xstring" value="GO:0004705, GO:0004712, GO:0005515, GO:0005524, GO:0005654, GO:0005739, GO:0005829, GO:0006468, GO:0007254, GO:0007258, GO:0008134, GO:0010628, GO:0010744, GO:0018105, GO:0031398, GO:0034614, GO:0038095, GO:0042752, GO:0048511, GO:0051090, GO:0061833, GO:0071276, GO:0071803, GO:1901485, GO:2001235, GO:0035556, GO:0010468, GO:0005634, GO:0004707, GO:0005737"/>
<entry key="171" type="xstring" value="GO:0001816, GO:0002250, GO:0004715, GO:0005515, GO:0005524, GO:0005634, GO:0005829, GO:0005911, GO:0006968, GO:0007165, GO:0007202, GO:0032609, GO:0032633, GO:0035556, GO:0038095, GO:0042110, GO:0046629, GO:0046872, GO:0050852, GO:0001865, GO:0038083, GO:0050853"/>
<entry key="172" type="xstring" value="GO:0001934, GO:0004672, GO:0004674, GO:0005515, GO:0005524, GO:0005634, GO:0005654, GO:0005737, GO:0005829, GO:0005856, GO:0006468, GO:0007010, GO:0007256, GO:0016055, GO:0016324, GO:0030033, GO:0031532, GO:0035556, GO:0046777, GO:0048814, GO:0055037, GO:0070062, GO:0072659, GO:0106310, GO:0106311, GO:0000165, GO:0048812, GO:0023014, GO:0032147, GO:0031098"/>
<entry key="173" type="xstring" value="GO:0000287, GO:0001935, GO:0004521, GO:0004674, GO:0005161, GO:0005515, GO:0005524, GO:0005637, GO:0005737, GO:0005739, GO:0005783, GO:0005789, GO:0006379, GO:0006402, GO:0006468, GO:0007050, GO:0007257, GO:0016241, GO:0019899, GO:0030176, GO:0030544, GO:0033120, GO:0034620, GO:0034976, GO:0035924, GO:0036289, GO:0036498, GO:0042802, GO:0042803, GO:0043531, GO:0046777, GO:0051879, GO:0070054, GO:0071333, GO:0090502, GO:0098787, GO:0106310, GO:0106311, GO:1900103, GO:1901142, GO:1904707, GO:1990332, GO:1990579, GO:1990597, GO:1990604, GO:1990630, GO:0070059, GO:0051082"/>
<entry key="174" type="xstring" value="GO:0000086, GO:0000226, GO:0000287, GO:0004715, GO:0005515, GO:0005524, GO:0005654, GO:0005730, GO:0005737, GO:0016301, GO:0018108, GO:0030010, GO:0048812, GO:0051301, GO:2000134, GO:0007093, GO:0005634, GO:0004672, GO:0004713"/>
<entry key="175" type="xstring" value="GO:0002720, GO:0004340, GO:0004396, GO:0005515, GO:0005524, GO:0005536, GO:0005739, GO:0005741, GO:0005829, GO:0006002, GO:0006013, GO:0006954, GO:0008865, GO:0019158, GO:0032731, GO:0042802, GO:0042834, GO:0045087, GO:0045121, GO:0046835, GO:0051156, GO:0061621, GO:0072655, GO:0072656, GO:0001678, GO:0006096"/>
<entry key="176" type="xstring" value="GO:0004674, GO:0005515, GO:0005524, GO:0046872, GO:0051726, GO:0004693, GO:0005829, GO:0000083, GO:0005634, GO:0005737, GO:0006468, GO:0030332"/>
<entry key="177" type="xstring" value="GO:0001525, GO:0001938, GO:0002159, GO:0004672, GO:0004674, GO:0004697, GO:0004698, GO:0005178, GO:0005515, GO:0005524, GO:0005654, GO:0005737, GO:0005739, GO:0005783, GO:0005829, GO:0005886, GO:0006468, GO:0007077, GO:0007155, GO:0007411, GO:0008270, GO:0010595, GO:0010613, GO:0018105, GO:0018107, GO:0019899, GO:0030168, GO:0030335, GO:0031666, GO:0031966, GO:0034351, GO:0035403, GO:0035408, GO:0035866, GO:0038128, GO:0043488, GO:0043536, GO:0045651, GO:0045766, GO:0045780, GO:0045785, GO:0045931, GO:0048471, GO:0050796, GO:0070062, GO:0070374, GO:0070555, GO:0090330, GO:0097190, GO:0106071, GO:2000707, GO:0035556"/>
<entry key="178" type="xstring" value="GO:0000122, GO:0000165, GO:0001525, GO:0001657, GO:0001701, GO:0001837, GO:0002053, GO:0003148, GO:0003149, GO:0003416, GO:0004713, GO:0005007, GO:0005515, GO:0005524, GO:0005634, GO:0005737, GO:0005794, GO:0005886, GO:0005887, GO:0005938, GO:0006915, GO:0007267, GO:0007409, GO:0008201, GO:0008284, GO:0008543, GO:0008589, GO:0009791, GO:0009880, GO:0009887, GO:0009986, GO:0010518, GO:0010839, GO:0016020, GO:0016021, GO:0016331, GO:0017134, GO:0018108, GO:0021769, GO:0021847, GO:0021860, GO:0022612, GO:0030177, GO:0030282, GO:0030324, GO:0030855, GO:0030901, GO:0030916, GO:0031069, GO:0031410, GO:0032496, GO:0032808, GO:0033688, GO:0035265, GO:0035602, GO:0035603, GO:0035604, GO:0035607, GO:0042060, GO:0042472, GO:0042476, GO:0042803, GO:0043410, GO:0045165, GO:0045471, GO:0045667, GO:0045787, GO:0045944, GO:0046777, GO:0048286, GO:0048333, GO:0048557, GO:0048562, GO:0048565, GO:0048568, GO:0048608, GO:0048661, GO:0048701, GO:0048705, GO:0048730, GO:0048755, GO:0048762, GO:0050679, GO:0051150, GO:0051781, GO:0051897, GO:0055010, GO:0060045, GO:0060076, GO:0060174, GO:0060348, GO:0060349, GO:0060442, GO:0060445, GO:0060449, GO:0060463, GO:0060484, GO:0060501, GO:0060512, GO:0060523, GO:0060527, GO:0060529, GO:0060595, GO:0060601, GO:0060615, GO:0060664, GO:0060667, GO:0060670, GO:0060688, GO:0060915, GO:0060916, GO:0070372, GO:0070374, GO:0071300, GO:0071560, GO:0090263, GO:0062023, GO:0007275, GO:0004714, GO:0007169, GO:0043235, GO:0033674"/>
<entry key="179" type="xstring" value="GO:0004672, GO:0004674, GO:0004713, GO:0005515, GO:0005524, GO:0005634, GO:0005829, GO:0006915, GO:0007165, GO:0007254, GO:0009611, GO:0018108, GO:0030424, GO:0031435, GO:0032839, GO:0034393, GO:0038095, GO:0043204, GO:0043525, GO:0045740, GO:0051770, GO:0061049, GO:0071260, GO:0072709, GO:2000672, GO:0004708, GO:0007257, GO:0000187, GO:0008545"/>
<entry key="180" type="xstring" value="GO:0000165, GO:0004674, GO:0005515, GO:0005524, GO:0005737, GO:0005829, GO:0005886, GO:0006468, GO:0018105, GO:0030425, GO:0032092, GO:0035331, GO:0036289, GO:0048156, GO:0050321, GO:0070062, GO:0106310, GO:0106311, GO:0000226, GO:0035556"/>
<entry key="181" type="xstring" value="GO:0000287, GO:0004709, GO:0005524, GO:0006468, GO:0007165, GO:0007257, GO:0000186, GO:0033554, GO:0004672"/>
<entry key="182" type="xstring" value="GO:0000777, GO:0000902, GO:0004672, GO:0004674, GO:0005515, GO:0005524, GO:0005813, GO:0005829, GO:0005929, GO:0006468, GO:0007030, GO:0007049, GO:0007165, GO:0007166, GO:0016020, GO:0016055, GO:0016301, GO:0016607, GO:0018105, GO:0030877, GO:0032436, GO:0036064, GO:0045104, GO:0051301, GO:0090090, GO:0106310, GO:0106311, GO:1904424, GO:1904885, GO:1904886, GO:1990904, GO:0005847, GO:0045095, GO:0005634, GO:0005737"/>
<entry key="183" type="xstring" value="GO:0000287, GO:0004674, GO:0004712, GO:0005515, GO:0005524, GO:0005634, GO:0005654, GO:0005737, GO:0005829, GO:0006468, GO:0007165, GO:0008285, GO:0035556, GO:0043065, GO:0045786, GO:0106310, GO:0106311, GO:0018105, GO:0004711"/>
<entry key="184" type="xstring" value="GO:0000165, GO:0000187, GO:0000278, GO:0004674, GO:0004708, GO:0005515, GO:0005524, GO:0005634, GO:0032435, GO:0032873, GO:0034644, GO:0050728"/>
<entry key="185" type="xstring" value="GO:0001782, GO:0001817, GO:0001932, GO:0001933, GO:0001934, GO:0002223, GO:0002250, GO:0002431, GO:0002513, GO:0002553, GO:0002576, GO:0002762, GO:0002768, GO:0002774, GO:0004713, GO:0004715, GO:0005161, GO:0005178, GO:0005515, GO:0005524, GO:0005634, GO:0005737, GO:0005758, GO:0005794, GO:0005829, GO:0005886, GO:0005912, GO:0006468, GO:0006974, GO:0006991, GO:0007165, GO:0007169, GO:0007596, GO:0008284, GO:0008285, GO:0009636, GO:0009725, GO:0009743, GO:0010976, GO:0014003, GO:0014068, GO:0014069, GO:0014070, GO:0016032, GO:0016301, GO:0017124, GO:0018108, GO:0030061, GO:0030168, GO:0030218, GO:0030335, GO:0031295, GO:0031625, GO:0031663, GO:0031668, GO:0032868, GO:0033003, GO:0033628, GO:0034136, GO:0034142, GO:0034144, GO:0034605, GO:0034666, GO:0035556, GO:0038095, GO:0038096, GO:0042493, GO:0042531, GO:0043015, GO:0043200, GO:0043208, GO:0043231, GO:0043304, GO:0043407, GO:0043552, GO:0044325, GO:0045121, GO:0045646, GO:0046579, GO:0046777, GO:0046875, GO:0048013, GO:0048471, GO:0048678, GO:0050663, GO:0050707, GO:0050727, GO:0050777, GO:0050853, GO:0050855, GO:0050900, GO:0051219, GO:0051272, GO:0051279, GO:0060252, GO:0060369, GO:0060397, GO:0070062, GO:0070304, GO:0070372, GO:0070373, GO:0070447, GO:0070667, GO:0070668, GO:0071300, GO:0090025, GO:0090330, GO:0097028, GO:0140031, GO:1902532, GO:1902961, GO:2000670, GO:0031234, GO:0030154, GO:0031175, GO:0045087, GO:0042127, GO:0002902, GO:0005102, GO:0030889, GO:0038083"/>
<entry key="186" type="xstring" value="GO:0002223, GO:0002479, GO:0002756, GO:0004672, GO:0004674, GO:0005515, GO:0005524, GO:0005634, GO:0005829, GO:0006468, GO:0006954, GO:0007249, GO:0007252, GO:0008384, GO:0008385, GO:0009615, GO:0009898, GO:0010803, GO:0016032, GO:0018105, GO:0019901, GO:0030866, GO:0033209, GO:0035509, GO:0035631, GO:0035666, GO:0038095, GO:0042325, GO:0042802, GO:0042803, GO:0043066, GO:0043123, GO:0045087, GO:0045121, GO:0045893, GO:0045944, GO:0046982, GO:0050852, GO:0051092, GO:0051403, GO:0070498, GO:0071356, GO:0072659, GO:0097110, GO:0106310, GO:0106311, GO:1903140, GO:1903347, GO:1990459, GO:0005737"/>
<entry key="187" type="xstring" value="GO:0000139, GO:0000186, GO:0001934, GO:0004713, GO:0004714, GO:0005004, GO:0005166, GO:0005515, GO:0005524, GO:0005769, GO:0005770, GO:0005886, GO:0005887, GO:0006468, GO:0007411, GO:0007568, GO:0007611, GO:0007623, GO:0008285, GO:0009314, GO:0009986, GO:0010008, GO:0010465, GO:0010623, GO:0010976, GO:0018108, GO:0019900, GO:0021553, GO:0030183, GO:0030425, GO:0031667, GO:0031901, GO:0031902, GO:0032991, GO:0038083, GO:0038180, GO:0042490, GO:0042493, GO:0042802, GO:0042803, GO:0043025, GO:0043066, GO:0043068, GO:0043235, GO:0043524, GO:0043547, GO:0046579, GO:0046777, GO:0048011, GO:0048013, GO:0048015, GO:0048406, GO:0048485, GO:0048678, GO:0050965, GO:0050966, GO:0051092, GO:0051599, GO:0051602, GO:0051965, GO:0051968, GO:0055038, GO:0060009, GO:0060385, GO:0061368, GO:0070374, GO:0071316, GO:1990090, GO:1904646, GO:0030424, GO:0043410, GO:0051896, GO:0007275, GO:0007169, GO:0014068, GO:0043121, GO:0033674, GO:0005030"/>
<entry key="188" type="xstring" value="GO:0004713, GO:0004715, GO:0005131, GO:0005515, GO:0005524, GO:0005634, GO:0005737, GO:0005829, GO:0005856, GO:0006468, GO:0016020, GO:0018108, GO:0019221, GO:0031702, GO:0035556, GO:0035722, GO:0038155, GO:0060337, GO:0070062, GO:0070106"/>
<entry key="189" type="xstring" value="GO:0004703, GO:0005515, GO:0005524, GO:0005886, GO:0006468, GO:0007186, GO:0008277, GO:0016020, GO:0016055, GO:0047696"/>
<entry key="190" type="xstring" value="GO:0000287, GO:0004674, GO:0004712, GO:0005515, GO:0005524, GO:0005654, GO:0005829, GO:0006468, GO:0006915, GO:0007049, GO:0007165, GO:0030307, GO:0035556, GO:0043027, GO:0043066, GO:0043154, GO:0043555, GO:0043620, GO:0045597, GO:0045944, GO:0072574, GO:0106310, GO:0106311, GO:2000491, GO:0004711, GO:0018105, GO:0005737, GO:0045893"/>
<entry key="191" type="xstring" value="GO:0004674, GO:0004706, GO:0004708, GO:0005515, GO:0005524, GO:0005575, GO:0006468, GO:0006915, GO:0007256, GO:0007257, GO:0042803, GO:0043065, GO:0046777, GO:0004672"/>
<entry key="192" type="xstring" value="GO:0001784, GO:0004713, GO:0004715, GO:0005154, GO:0005515, GO:0005524, GO:0005794, GO:0005815, GO:0005829, GO:0005884, GO:0005886, GO:0005925, GO:0006464, GO:0010827, GO:0019899, GO:0031295, GO:0036120, GO:0038096, GO:0043114, GO:0044325, GO:0045944, GO:0048013, GO:0050731, GO:0050900, GO:0070062, GO:0071300, GO:0071560, GO:0098978, GO:0099091, GO:0007169, GO:0038083, GO:0030154, GO:0045087, GO:0031234, GO:0005102, GO:0042127"/>
<entry key="193" type="xstring" value="GO:0004672, GO:0004704, GO:0005515, GO:0005524, GO:0005634, GO:0005654, GO:0005737, GO:0005829, GO:0006468, GO:0006955, GO:0007252, GO:0008384, GO:0008630, GO:0010008, GO:0010884, GO:0016032, GO:0016605, GO:0019903, GO:0031625, GO:0031966, GO:0032480, GO:0034340, GO:0035456, GO:0035666, GO:0036435, GO:0038061, GO:0042802, GO:0043123, GO:0060340, GO:0098586, GO:0070530, GO:0018105, GO:0004674"/>
<entry key="194" type="xstring" value="GO:0004335, GO:0005515, GO:0005524, GO:0005534, GO:0005737, GO:0005829, GO:0006012, GO:0016020, GO:0019388, GO:0019402, GO:0046835, GO:0061623, GO:0070062"/>
<entry key="195" type="xstring" value="GO:0000287, GO:0001818, GO:0002223, GO:0004672, GO:0004674, GO:0005515, GO:0005524, GO:0005634, GO:0005654, GO:0005737, GO:0006355, GO:0006468, GO:0006954, GO:0007173, GO:0007411, GO:0016572, GO:0032793, GO:0033129, GO:0035066, GO:0035556, GO:0043987, GO:0043988, GO:0043990, GO:0045892, GO:0045944, GO:0051092, GO:0070498, GO:0106310, GO:0106311, GO:0018105"/>
<entry key="196" type="xstring" value="GO:0005003, GO:0005004, GO:0005005, GO:0005524, GO:0005791, GO:0005886, GO:0007411, GO:0009897, GO:0018108, GO:0019933, GO:0021766, GO:0030424, GO:0030425, GO:0032793, GO:0032956, GO:0043025, GO:0043087, GO:0048013, GO:0048471, GO:0048666, GO:0061178, GO:0043005, GO:0007169, GO:0004714, GO:0007275, GO:0033674, GO:0005887, GO:0043235"/>
<entry key="197" type="xstring" value="GO:0000165, GO:0000187, GO:0001525, GO:0001759, GO:0005104, GO:0005178, GO:0005515, GO:0005576, GO:0005615, GO:0005654, GO:0005730, GO:0005829, GO:0005938, GO:0007165, GO:0007275, GO:0008083, GO:0008201, GO:0008284, GO:0008543, GO:0009653, GO:0010595, GO:0030335, GO:0030544, GO:0031012, GO:0032148, GO:0034605, GO:0042060, GO:0043406, GO:0044548, GO:0045542, GO:0045766, GO:0045944, GO:0051781, GO:0051897, GO:0060681, GO:0072163, GO:1901509, GO:1902533, GO:1903672, GO:2000347, GO:2000544, GO:0009887, GO:0001934, GO:0050679, GO:0030334, GO:0030324, GO:0005634, GO:0030154, GO:0005737, GO:0010628"/>
<entry key="198" type="xstring" value="GO:0000165, GO:0000186, GO:0001650, GO:0004672, GO:0004674, GO:0004704, GO:0004709, GO:0005515, GO:0005524, GO:0005654, GO:0005829, GO:0006955, GO:0007249, GO:0016301, GO:0033209, GO:0038061, GO:0043123, GO:0043231, GO:0051607, GO:0071260"/>
<entry key="199" type="xstring" value="GO:0001818, GO:0002250, GO:0002344, GO:0002721, GO:0002755, GO:0002902, GO:0004713, GO:0004715, GO:0005515, GO:0005524, GO:0005547, GO:0005634, GO:0005737, GO:0005829, GO:0005886, GO:0006468, GO:0007186, GO:0007249, GO:0007498, GO:0018108, GO:0019722, GO:0030889, GO:0031410, GO:0035556, GO:0038095, GO:0042113, GO:0042802, GO:0045087, GO:0045121, GO:0045579, GO:0046872, GO:0048469, GO:0050853, GO:0051092, GO:0097190, GO:0098761"/>
<entry key="200" type="xstring" value="GO:0000790, GO:0000981, GO:0001938, GO:0003700, GO:0005515, GO:0005654, GO:0005829, GO:0006357, GO:0007595, GO:0019221, GO:0019530, GO:0035723, GO:0038026, GO:0038110, GO:0038111, GO:0038113, GO:0040014, GO:0043536, GO:0060397, GO:0000978, GO:0042127, GO:0006952, GO:0007259, GO:0043434"/>
<entry key="201" type="xstring" value="GO:0000165, GO:0001784, GO:0003723, GO:0005154, GO:0005168, GO:0005515, GO:0005634, GO:0005654, GO:0005730, GO:0005737, GO:0005768, GO:0005794, GO:0005829, GO:0005886, GO:0005911, GO:0007173, GO:0007265, GO:0007411, GO:0007568, GO:0008180, GO:0008286, GO:0008543, GO:0012506, GO:0016032, GO:0017124, GO:0019221, GO:0019901, GO:0019903, GO:0030674, GO:0030838, GO:0031295, GO:0031532, GO:0031623, GO:0035635, GO:0035723, GO:0038095, GO:0038096, GO:0038128, GO:0042059, GO:0042770, GO:0042802, GO:0043408, GO:0043560, GO:0044877, GO:0046579, GO:0046875, GO:0048011, GO:0048646, GO:0050900, GO:0051897, GO:0060670, GO:0061024, GO:0070062, GO:0070436, GO:0071479, GO:2000379"/>
<entry key="202" type="xstring" value="GO:0004674, GO:0005515, GO:0005524, GO:0005829, GO:0006468, GO:0007165, GO:0016020, GO:0018105, GO:0030148, GO:0046777, GO:0106310, GO:0106311, GO:0016055, GO:0090263, GO:0005737, GO:0006897, GO:0005886, GO:0005634"/>
<entry key="203" type="xstring" value="GO:0000079, GO:0000082, GO:0000086, GO:0000439, GO:0004672, GO:0004674, GO:0005515, GO:0005524, GO:0005634, GO:0005654, GO:0005675, GO:0006283, GO:0006294, GO:0006361, GO:0006362, GO:0006363, GO:0006366, GO:0006367, GO:0006368, GO:0006370, GO:0007050, GO:0008022, GO:0008094, GO:0008353, GO:0016301, GO:0019907, GO:0042795, GO:0048471, GO:0050821, GO:0051301, GO:0070516, GO:0070985, GO:0006468, GO:0070816, GO:0004693, GO:0005737, GO:0045944"/>
<entry key="204" type="xstring" value="GO:0000287, GO:0004519, GO:0004674, GO:0005524, GO:0006397, GO:0006468, GO:0016021, GO:0016075, GO:0030263, GO:0034976, GO:0045892, GO:0090502, GO:0106310, GO:0106311, GO:1990604, GO:0051082, GO:0004521, GO:0070059, GO:0036498"/>
<entry key="205" type="xstring" value="GO:0004672, GO:0004693, GO:0005515, GO:0005524, GO:0051726, GO:0000083, GO:0005634, GO:0005737, GO:0006468"/>
<entry key="206" type="xstring" value="GO:0000079, GO:0000976, GO:0003677, GO:0003682, GO:0005515, GO:0005634, GO:0005654, GO:0006366, GO:0006368, GO:0006468, GO:0007049, GO:0008024, GO:0008134, GO:0016032, GO:0019901, GO:0042795, GO:0043923, GO:0045737, GO:0045944, GO:0050434, GO:0051301, GO:0070063, GO:0070691, GO:0097322, GO:1900364, GO:0005730, GO:0016538, GO:0061575, GO:0006357, GO:0032786"/>
<entry key="207" type="xstring" value="GO:0001816, GO:0002250, GO:0005515, GO:0005524, GO:0005634, GO:0005737, GO:0005886, GO:0006468, GO:0007202, GO:0010468, GO:0032729, GO:0045944, GO:0046777, GO:0050852, GO:0060335, GO:0004715, GO:0042246, GO:0038083, GO:0007229, GO:0010543"/>
<entry key="208" type="xstring" value="GO:0005524, GO:0005654, GO:0005737, GO:0005802, GO:0005829, GO:0005886, GO:0006661, GO:0006887, GO:0006897, GO:0007173, GO:0008286, GO:0010508, GO:0014829, GO:0016020, GO:0016303, GO:0030136, GO:0030276, GO:0031982, GO:0035004, GO:0035005, GO:0035091, GO:0046934, GO:0048008, GO:0048268, GO:0061024, GO:0070062, GO:0090050, GO:0052742, GO:0005942, GO:0036092, GO:0016477, GO:0048015, GO:0046854, GO:0014065"/>
<entry key="209" type="xstring" value="GO:0004136, GO:0004137, GO:0004138, GO:0005524, GO:0005654, GO:0005829, GO:0006170, GO:0006220, GO:0008144, GO:0016310, GO:0042803, GO:0043097, GO:0043101, GO:0005737, GO:0005739, GO:0019136"/>
<entry key="210" type="xstring" value="GO:0000139, GO:0000185, GO:0004674, GO:0005515, GO:0005524, GO:0006468, GO:0006903, GO:0006955, GO:0007254, GO:0007257, GO:0016323, GO:0031435, GO:0035556, GO:0045087, GO:0046330, GO:0106310, GO:0106311, GO:0008349"/>
<entry key="211" type="xstring" value="GO:0004674, GO:0005524, GO:0005737, GO:0005829, GO:0005886, GO:0006468, GO:0008285, GO:0035556, GO:0046777, GO:0050801, GO:0070373, GO:0090263, GO:0106310, GO:0106311, GO:2000651, GO:0019869, GO:0010766, GO:0019870, GO:1903288"/>
<entry key="212" type="xstring" value="GO:0000186, GO:0000187, GO:0001558, GO:0004674, GO:0004709, GO:0005515, GO:0005524, GO:0005654, GO:0005730, GO:0005829, GO:0006612, GO:0006915, GO:0006974, GO:0007095, GO:0007409, GO:0008360, GO:0016021, GO:0016477, GO:0030036, GO:0030424, GO:0030659, GO:0031410, GO:0031434, GO:0031954, GO:0032147, GO:0032874, GO:0032956, GO:0038191, GO:0043005, GO:0043235, GO:0044294, GO:0044295, GO:0046330, GO:0046777, GO:0048041, GO:0048156, GO:0050321, GO:0051403, GO:0106310, GO:0106311, GO:0150019, GO:0150020, GO:0015629, GO:0000165, GO:0048812, GO:0005737, GO:0023014, GO:0031098"/>
<entry key="213" type="xstring" value="GO:0004672, GO:0004691, GO:0005515, GO:0005524, GO:0005654, GO:0005829, GO:0006110, GO:0006468, GO:0006633, GO:0007050, GO:0007165, GO:0007283, GO:0008603, GO:0010628, GO:0016020, GO:0016208, GO:0016236, GO:0016241, GO:0019887, GO:0019901, GO:0031588, GO:0043531, GO:0045860, GO:1901796, GO:2000479, GO:0050790, GO:0042149, GO:0005634, GO:0004679, GO:0005737"/>
<entry key="214" type="xstring" value="GO:0001578, GO:0004713, GO:0004715, GO:0005515, GO:0005524, GO:0005737, GO:0005794, GO:0005829, GO:0005925, GO:0007098, GO:0008017, GO:0008360, GO:0010976, GO:0015630, GO:0018108, GO:0030155, GO:0031116, GO:0031234, GO:0034987, GO:0035091, GO:0042127, GO:0043304, GO:0045595, GO:0045639, GO:0045657, GO:0046777, GO:0060627, GO:0071305, GO:2000145, GO:2000251, GO:0031410, GO:0038083, GO:0030154, GO:0045087, GO:0006935, GO:0007155, GO:0007169, GO:0005102"/>
<entry key="215" type="xstring" value="GO:0001678, GO:0004340, GO:0005524, GO:0005536, GO:0005739, GO:0006096, GO:0019318, GO:0031966, GO:0046835, GO:0051156, GO:0005829, GO:0019158, GO:0008865"/>
<entry key="216" type="xstring" value="GO:0004672, GO:0004674, GO:0005524, GO:0006464, GO:0007165, GO:0018105, GO:0106310, GO:0106311, GO:0005634, GO:0090263, GO:0016055, GO:0006897, GO:0005737, GO:0005886"/>
<entry key="217" type="xstring" value="GO:0000287, GO:0004674, GO:0005515, GO:0005524, GO:0005911, GO:0006468, GO:0016477, GO:0030027, GO:0031032, GO:0031252, GO:0031532, GO:0035556, GO:0042641, GO:0042802, GO:0070062, GO:0106310, GO:0106311, GO:0005856, GO:0005737, GO:0018107"/>
<entry key="218" type="xstring" value="GO:0000165, GO:0000187, GO:0002224, GO:0004672, GO:0004674, GO:0005515, GO:0005524, GO:0005634, GO:0005654, GO:0005737, GO:0005813, GO:0005829, GO:0006468, GO:0006691, GO:0006954, GO:0006974, GO:0018105, GO:0032496, GO:0032675, GO:0032680, GO:0034097, GO:0035924, GO:0038066, GO:0043488, GO:0044351, GO:0048010, GO:0048839, GO:0070062, GO:0070935, GO:0106310, GO:0106311, GO:1900034, GO:0005516, GO:0046777, GO:0009931, GO:0004683, GO:0051019, GO:0035556"/>
<entry key="219" type="xstring" value="GO:0000139, GO:0004430, GO:0005515, GO:0005524, GO:0005741, GO:0005768, GO:0005829, GO:0006661, GO:0006898, GO:0007165, GO:0016032, GO:0030867, GO:0048471, GO:0071889, GO:0016020, GO:0048015, GO:0052742, GO:0046854, GO:0005737"/>
<entry key="220" type="xstring" value="GO:0005524, GO:0043065, GO:0050729, GO:0051726, GO:0071222, GO:0006468, GO:0016592, GO:0005829, GO:0004693, GO:0005634, GO:0008353"/>
<entry key="221" type="xstring" value="GO:0003723, GO:0004672, GO:0004674, GO:0004698, GO:0005515, GO:0005524, GO:0005634, GO:0005654, GO:0005737, GO:0005813, GO:0005829, GO:0005886, GO:0006468, GO:0006915, GO:0007049, GO:0007155, GO:0007165, GO:0010631, GO:0016032, GO:0016301, GO:0016604, GO:0017049, GO:0030027, GO:0030030, GO:0030496, GO:0032154, GO:0032467, GO:0032991, GO:0042826, GO:0043296, GO:0043297, GO:0045070, GO:0045111, GO:0045296, GO:0045931, GO:0048471, GO:0051301, GO:0070063, GO:2000145, GO:0018105, GO:0035556"/>
<entry key="222" type="xstring" value="GO:0001570, GO:0001701, GO:0005515, GO:0005524, GO:0007165, GO:0007498, GO:0016525, GO:0018108, GO:0030336, GO:0032526, GO:0045026, GO:0043235, GO:0004714, GO:0007169, GO:0045766, GO:0033674, GO:0005887, GO:0007275, GO:0001525"/>
<entry key="223" type="xstring" value="GO:0000165, GO:0000287, GO:0000785, GO:0003723, GO:0004672, GO:0004674, GO:0005515, GO:0005524, GO:0005634, GO:0005654, GO:0005737, GO:0005783, GO:0005829, GO:0005886, GO:0006468, GO:0007059, GO:0008380, GO:0016032, GO:0016363, GO:0016607, GO:0035092, GO:0035556, GO:0045070, GO:0045071, GO:0045087, GO:0048024, GO:0050684, GO:0106310, GO:0106311, GO:0010468, GO:0004707, GO:0000245"/>
<entry key="224" type="xstring" value="GO:0004672, GO:0004674, GO:0005515, GO:0005524, GO:0005634, GO:0005654, GO:0005730, GO:0005737, GO:0005794, GO:0005829, GO:0006468, GO:0007165, GO:0008631, GO:0009267, GO:0016020, GO:0030336, GO:0042542, GO:0045296, GO:0046777, GO:0046872, GO:0048679, GO:0070062, GO:0097194, GO:0106310, GO:0106311"/>
<entry key="225" type="xstring" value="GO:0003951, GO:0005515, GO:0005524, GO:0005829, GO:0016310, GO:0019674, GO:0035774, GO:0046034, GO:0046872, GO:0006741"/>
<entry key="226" type="xstring" value="GO:0005515, GO:0005524, GO:0005654, GO:0005730, GO:0005737, GO:0006468, GO:0016604, GO:0106310, GO:0106311, GO:0005634, GO:0004674, GO:0051321, GO:0004672"/>
<entry key="227" type="xstring" value="GO:0004715, GO:0005515, GO:0005524, GO:0005543, GO:0005829, GO:0005856, GO:0005886, GO:0006468, GO:0007229, GO:0010543, GO:0018108, GO:0019221, GO:0035556, GO:0038083, GO:0038095, GO:0046872, GO:0050731, GO:0050853, GO:0002250, GO:0042246, GO:0050852"/>
<entry key="228" type="xstring" value="GO:0004672, GO:0004740, GO:0005515, GO:0005524, GO:0005654, GO:0005730, GO:0005739, GO:0005759, GO:0005967, GO:0006006, GO:0006468, GO:0008283, GO:0008631, GO:0010510, GO:0010906, GO:0097411, GO:1904183, GO:0042593, GO:0004674"/>
<entry key="229" type="xstring" value="GO:0005524, GO:0005654, GO:0005737, GO:0007507, GO:0035869, GO:0043231, GO:0051726, GO:0070062, GO:1902017, GO:0004693, GO:0005634, GO:0006468"/>
<entry key="230" type="xstring" value="GO:0000287, GO:0001669, GO:0004674, GO:0005515, GO:0005524, GO:0005634, GO:0005737, GO:0005814, GO:0006468, GO:0007275, GO:0007286, GO:0018105, GO:0044877, GO:0046777, GO:0106310, GO:0106311, GO:0035556"/>
<entry key="231" type="xstring" value="GO:0000139, GO:0001726, GO:0003180, GO:0003383, GO:0004672, GO:0004674, GO:0005515, GO:0005524, GO:0005576, GO:0005814, GO:0005829, GO:0005856, GO:0005886, GO:0006468, GO:0006915, GO:0006939, GO:0007159, GO:0007165, GO:0007186, GO:0007249, GO:0007266, GO:0010494, GO:0010506, GO:0010508, GO:0010613, GO:0010628, GO:0010951, GO:0016525, GO:0018105, GO:0019828, GO:0022614, GO:0030027, GO:0030036, GO:0030155, GO:0030334, GO:0030866, GO:0031175, GO:0032059, GO:0032060, GO:0032091, GO:0032956, GO:0034774, GO:0035509, GO:0042326, GO:0043312, GO:0043410, GO:0043524, GO:0045616, GO:0045664, GO:0046872, GO:0048010, GO:0048013, GO:0048156, GO:0050321, GO:0050900, GO:0050901, GO:0051045, GO:0051451, GO:0051492, GO:0051893, GO:0051894, GO:0061157, GO:0070168, GO:0070507, GO:0071559, GO:0072518, GO:0072659, GO:0090521, GO:0097746, GO:0106310, GO:0106311, GO:0110061, GO:0140058, GO:1900223, GO:1900242, GO:1902003, GO:1902430, GO:1902992, GO:1903140, GO:1903347, GO:1905205, GO:1990776, GO:2000114, GO:2000145, GO:0106003, GO:0048598, GO:1901888, GO:0000281, GO:0031032, GO:0018107, GO:0005737, GO:0017049"/>
<entry key="232" type="xstring" value="GO:0003774, GO:0003779, GO:0005524, GO:0005737, GO:0006468, GO:0007601, GO:0007605, GO:0016459, GO:0032426, GO:0050896, GO:0090103, GO:0106310, GO:0106311"/>
<entry key="233" type="xstring" value="GO:0004674, GO:0005112, GO:0005515, GO:0005524, GO:0005829, GO:0005905, GO:0006468, GO:0006897, GO:0019897, GO:0030136, GO:0031252, GO:0032880, GO:0035612, GO:0043195, GO:0045747, GO:0046777, GO:0050821, GO:0061024, GO:0106310, GO:0106311, GO:2000369, GO:0005737"/>
<entry key="234" type="xstring" value="GO:0000165, GO:0001932, GO:0002262, GO:0005515, GO:0005516, GO:0005524, GO:0005829, GO:0007165, GO:0007166, GO:0008440, GO:0016020, GO:0032957, GO:0033030, GO:0035726, GO:0043647, GO:0045059, GO:0045638, GO:0046579, GO:0046638, GO:0071277, GO:0005634, GO:0016301, GO:0046854, GO:0005737, GO:0032958, GO:0000828"/>
<entry key="235" type="xstring" value="GO:0000287, GO:0001784, GO:0003785, GO:0004672, GO:0004713, GO:0004715, GO:0005515, GO:0005524, GO:0005829, GO:0006464, GO:0007155, GO:0007165, GO:0007204, GO:0010506, GO:0010863, GO:0010976, GO:0015629, GO:0018108, GO:0030100, GO:0030145, GO:0030155, GO:0035024, GO:0035640, GO:0051015, GO:0051353, GO:0071300, GO:2000145, GO:2000249"/>
<entry key="236" type="xstring" value="GO:0000082, GO:0001701, GO:0001942, GO:0004674, GO:0004675, GO:0005515, GO:0005524, GO:0005829, GO:0005886, GO:0005887, GO:0006355, GO:0006468, GO:0007165, GO:0007178, GO:0007417, GO:0009986, GO:0010629, GO:0010862, GO:0016361, GO:0018107, GO:0030308, GO:0031625, GO:0032924, GO:0032927, GO:0034711, GO:0038092, GO:0043235, GO:0045648, GO:0045944, GO:0046332, GO:0046545, GO:0046777, GO:0046872, GO:0048179, GO:0097191, GO:1901165, GO:0017002, GO:0019838, GO:0048185, GO:0007399, GO:0071363"/>
<entry key="237" type="xstring" value="GO:0005524, GO:0005829, GO:0006661, GO:0006935, GO:0016303, GO:0016307, GO:0035091, GO:0039694, GO:0046854, GO:0036092, GO:0052742, GO:0016020, GO:0014065, GO:0005737, GO:0005942, GO:0005886, GO:0035005, GO:0048015, GO:0016477"/>
<entry key="238" type="xstring" value="GO:0000278, GO:0001558, GO:0003723, GO:0004672, GO:0004674, GO:0005515, GO:0005524, GO:0005634, GO:0005737, GO:0006355, GO:0006468, GO:0006915, GO:0050684, GO:0007346, GO:0010468, GO:0004693"/>
<entry key="239" type="xstring" value="GO:0001558, GO:0004672, GO:0004674, GO:0005515, GO:0005524, GO:0005794, GO:0005912, GO:0005925, GO:0006915, GO:0007010, GO:0007049, GO:0007165, GO:0016477, GO:0045766, GO:0060996, GO:0071407, GO:0098609, GO:0098641, GO:0106310, GO:0106311, GO:2000352, GO:0005737, GO:0032147, GO:0031098, GO:0023014"/>
<entry key="240" type="xstring" value="GO:0004683, GO:0005524, GO:0005634, GO:0005737, GO:0006954, GO:0010976, GO:0032793, GO:0043065, GO:0043066, GO:0050766, GO:0050773, GO:0060267, GO:0071622, GO:0090023, GO:0018105, GO:0005516, GO:0005622"/>
<entry key="241" type="xstring" value="GO:0000278, GO:0004674, GO:0005515, GO:0005524, GO:0005634, GO:0005737, GO:0006468, GO:0030010, GO:0030424, GO:0046872, GO:0048812, GO:0051301, GO:0090043, GO:0106310, GO:0106311"/>
<entry key="242" type="xstring" value="GO:0004713, GO:0005515, GO:0005524, GO:0005737, GO:0005829, GO:0009968, GO:0018108, GO:0038083, GO:0042127, GO:0045087, GO:0030154, GO:0004715, GO:0007169, GO:0031234, GO:0005102"/>
<entry key="243" type="xstring" value="GO:0000287, GO:0004674, GO:0005515, GO:0005524, GO:0005634, GO:0005737, GO:0005829, GO:0006464, GO:0006468, GO:0031435, GO:0035556, GO:0043407, GO:0045296, GO:0106310, GO:0106311, GO:0018105"/>
<entry key="244" type="xstring" value="GO:0000786, GO:0001568, GO:0002374, GO:0003376, GO:0003951, GO:0005515, GO:0005524, GO:0005634, GO:0005737, GO:0005739, GO:0005743, GO:0005765, GO:0005783, GO:0005829, GO:0006669, GO:0006670, GO:0007420, GO:0007565, GO:0008284, GO:0008481, GO:0016020, GO:0017016, GO:0017050, GO:0030148, GO:0030308, GO:0031064, GO:0031493, GO:0032616, GO:0032635, GO:0033008, GO:0038036, GO:0043065, GO:0043122, GO:0043231, GO:0043306, GO:0043977, GO:0043980, GO:0045815, GO:0046512, GO:0046834, GO:0090037, GO:0090280, GO:1901726, GO:1903426, GO:1904628, GO:1904959, GO:1990774, GO:2000304, GO:2000617, GO:2001169, GO:0006665, GO:0001727, GO:0016310"/>
<entry key="245" type="xstring" value="GO:0004454, GO:0005515, GO:0005524, GO:0005737, GO:0005829, GO:0046835, GO:0061624, GO:0070062, GO:0032868, GO:0070873, GO:0009750, GO:0009749, GO:0006000, GO:0009744, GO:0010043"/>
<entry key="246" type="xstring" value="GO:0004674, GO:0005515, GO:0005516, GO:0005524, GO:0005737, GO:0005794, GO:0006468, GO:0006915, GO:0010506, GO:0031410, GO:0034423, GO:0035556, GO:0042802, GO:0042981, GO:0043231, GO:0043276, GO:0046777, GO:0090023, GO:0106310, GO:0106311, GO:2000424, GO:2001242, GO:0005634, GO:0043065"/>
<entry key="247" type="xstring" value="GO:0000049, GO:0000077, GO:0002230, GO:0002250, GO:0002286, GO:0002821, GO:0004674, GO:0004694, GO:0005524, GO:0005844, GO:0006446, GO:0006468, GO:0007050, GO:0007612, GO:0007616, GO:0010998, GO:0019081, GO:0022626, GO:0032057, GO:0032792, GO:0034198, GO:0034644, GO:0036492, GO:0039520, GO:0044828, GO:0045665, GO:0045947, GO:0046777, GO:0051607, GO:0060259, GO:0060733, GO:0070417, GO:0071264, GO:0106310, GO:0106311, GO:1900273, GO:1990138, GO:1990253, GO:0004672"/>
<entry key="248" type="xstring" value="GO:0004672, GO:0004713, GO:0005515, GO:0005524, GO:0005886, GO:0006468, GO:0007165, GO:0008283, GO:0010666, GO:0010976, GO:0014065, GO:0016020, GO:0018108, GO:0043066, GO:0071300, GO:0007169, GO:0007275, GO:0033674, GO:0043235, GO:0004714, GO:0005887, GO:0042127, GO:0045664"/>
<entry key="249" type="xstring" value="GO:0001525, GO:0001954, GO:0001968, GO:0004672, GO:0005005, GO:0005524, GO:0005886, GO:0005887, GO:0006469, GO:0007166, GO:0008284, GO:0018108, GO:0019901, GO:0030335, GO:0030336, GO:0034446, GO:0035019, GO:0043087, GO:0045766, GO:0046777, GO:0048013, GO:0051496, GO:0090630, GO:0004714, GO:0007411, GO:0043005, GO:0043235, GO:0007275, GO:0033674, GO:0007169"/>
<entry key="250" type="xstring" value="GO:0004674, GO:0004693, GO:0005515, GO:0005524, GO:0005737, GO:0005829, GO:0005886, GO:0006887, GO:0007283, GO:0015630, GO:0030252, GO:0031175, GO:0031234, GO:0043005, GO:0051726, GO:0061178, GO:0008021, GO:0006468, GO:0000083, GO:0005634"/>
<entry key="251" type="xstring" value="GO:0003351, GO:0004674, GO:0005515, GO:0005524, GO:0005576, GO:0005634, GO:0005737, GO:0005829, GO:0006468, GO:0007224, GO:0007228, GO:0007420, GO:0008134, GO:0009791, GO:0045880, GO:0046872, GO:0051090, GO:0060271, GO:0106310, GO:0106311"/>
<entry key="252" type="xstring" value="GO:0000287, GO:0004674, GO:0005524, GO:0005634, GO:0006468, GO:0030099, GO:0106310, GO:0106311, GO:0035556, GO:0005737"/>
<entry key="253" type="xstring" value="GO:0000086, GO:0004674, GO:0004715, GO:0005509, GO:0005515, GO:0005524, GO:0005886, GO:0005938, GO:0006915, GO:0008283, GO:0008289, GO:0008631, GO:0016020, GO:0018108, GO:0030097, GO:0043065, GO:0046777, GO:0061351, GO:0106310, GO:0106311, GO:0035556, GO:0006468, GO:0005634, GO:0005737"/>
<entry key="254" type="xstring" value="GO:0000086, GO:0000287, GO:0001669, GO:0001707, GO:0001843, GO:0002027, GO:0002223, GO:0003091, GO:0004672, GO:0004674, GO:0004679, GO:0004691, GO:0004712, GO:0005515, GO:0005524, GO:0005634, GO:0005654, GO:0005737, GO:0005739, GO:0005813, GO:0005829, GO:0005952, GO:0006397, GO:0006468, GO:0007596, GO:0010389, GO:0010881, GO:0016020, GO:0016241, GO:0016607, GO:0018105, GO:0018107, GO:0019221, GO:0019901, GO:0019904, GO:0030145, GO:0031594, GO:0031625, GO:0034199, GO:0034237, GO:0034380, GO:0034605, GO:0034704, GO:0035584, GO:0036126, GO:0043197, GO:0043393, GO:0044853, GO:0045171, GO:0045667, GO:0046777, GO:0046827, GO:0048240, GO:0048471, GO:0050804, GO:0051480, GO:0055117, GO:0060314, GO:0061136, GO:0070062, GO:0070613, GO:0071158, GO:0071333, GO:0071374, GO:0071377, GO:0071872, GO:0086064, GO:0097546, GO:0097711, GO:1901621, GO:1903779, GO:2000810, GO:0005930, GO:0010737"/>
<entry key="255" type="xstring" value="GO:0000165, GO:0005515, GO:0005524, GO:0005634, GO:0005654, GO:0005737, GO:0005829, GO:0007049, GO:0007165, GO:0007411, GO:0016605, GO:0018105, GO:0019933, GO:0034115, GO:0036003, GO:0045765, GO:0045944, GO:0050728, GO:0051019, GO:0051247, GO:0051344, GO:0060761, GO:0070301, GO:0070885, GO:0071363, GO:0071499, GO:0071560, GO:1902176, GO:2000352, GO:2001240, GO:0035556, GO:0010468, GO:0004707"/>
<entry key="256" type="xstring" value="GO:0000287, GO:0001568, GO:0003376, GO:0003677, GO:0003951, GO:0005515, GO:0005516, GO:0005524, GO:0005634, GO:0005737, GO:0005829, GO:0005886, GO:0005905, GO:0006457, GO:0006473, GO:0006670, GO:0006954, GO:0007420, GO:0008289, GO:0008481, GO:0010800, GO:0010803, GO:0016407, GO:0017050, GO:0019722, GO:0030100, GO:0030139, GO:0030148, GO:0030307, GO:0030335, GO:0031398, GO:0031901, GO:0032651, GO:0032740, GO:0034612, GO:0035556, GO:0035924, GO:0038036, GO:0043066, GO:0045766, GO:0045840, GO:0045931, GO:0045987, GO:0046512, GO:0046521, GO:0046834, GO:0048146, GO:0050764, GO:0051092, GO:0051721, GO:0070301, GO:0071897, GO:0098793, GO:0150077, GO:1900060, GO:1900745, GO:1901224, GO:1903978, GO:1905364, GO:0006665, GO:0016020, GO:0043231, GO:0071363, GO:0016310, GO:0001727"/>
<entry key="257" type="xstring" value="GO:0004672, GO:0004703, GO:0005524, GO:0007601, GO:0008277, GO:0016056, GO:0022400, GO:0046777, GO:0050254, GO:0097381"/>
<entry key="258" type="xstring" value="GO:0000398, GO:0003723, GO:0005515, GO:0005524, GO:0005694, GO:0008380, GO:0016607, GO:0071013, GO:0106310, GO:0106311, GO:0005634, GO:0006468"/>
<entry key="259" type="xstring" value="GO:0001558, GO:0005524, GO:0005654, GO:0005829, GO:0006468, GO:0006979, GO:0015459, GO:0017080, GO:0032411, GO:0034220, GO:0042127, GO:0106310, GO:0106311, GO:0035556, GO:0004674, GO:0018105"/>
<entry key="260" type="xstring" value="GO:0000151, GO:0000287, GO:0004674, GO:0004712, GO:0004713, GO:0005515, GO:0005524, GO:0005634, GO:0005654, GO:0005737, GO:0005829, GO:0006468, GO:0006974, GO:0007224, GO:0018108, GO:0030145, GO:0042771, GO:0045725, GO:0070885, GO:1901796, GO:1990904, GO:0018105, GO:0005856, GO:0018107"/>
<entry key="261" type="xstring" value="GO:0001953, GO:0004111, GO:0004674, GO:0005515, GO:0005524, GO:0005737, GO:0005925, GO:0006468, GO:0008017, GO:0030335, GO:0032014, GO:0035556, GO:0043066, GO:0043547, GO:0046328, GO:0051549, GO:0051894, GO:0106310, GO:0106311, GO:0120183, GO:0030033, GO:0031098, GO:0048812, GO:0032147, GO:0000165, GO:0023014"/>
<entry key="262" type="xstring" value="GO:0004017, GO:0005515, GO:0005524, GO:0005758, GO:0006172, GO:0015949, GO:0016310, GO:0046033, GO:0046034, GO:0046940, GO:0070062, GO:0097226, GO:0005737, GO:0009132, GO:0006163, GO:0005739"/>
<entry key="263" type="xstring" value="GO:0000287, GO:0004674, GO:0005515, GO:0005524, GO:0006468, GO:0006915, GO:0030036, GO:0042149, GO:0043066, GO:0106310, GO:0106311, GO:0005737, GO:0005634, GO:0035556"/>
<entry key="264" type="xstring" value="GO:0004674, GO:0004712, GO:0004713, GO:0005524, GO:0005737, GO:0016323, GO:0016324, GO:0018108, GO:0030054, GO:0033674, GO:0043066, GO:0044344, GO:0045743, GO:0070374"/>
<entry key="265" type="xstring" value="GO:0001654, GO:0005515, GO:0005524, GO:0005634, GO:0005654, GO:0005737, GO:0005813, GO:0005829, GO:0006468, GO:0008284, GO:0009952, GO:0010803, GO:0010842, GO:0016607, GO:0018108, GO:0030182, GO:0034333, GO:0045766, GO:0048596, GO:0060059, GO:0060216, GO:0060235, GO:0061072, GO:0072577, GO:0097191, GO:0106310, GO:0106311, GO:1901796, GO:0004713, GO:0004674, GO:0042771, GO:0018105, GO:0016605, GO:0018107, GO:0007224"/>
<entry key="266" type="xstring" value="GO:0004674, GO:0005515, GO:0005524, GO:0005737, GO:0006915, GO:0030334, GO:0031122, GO:0031252, GO:0042802, GO:0042803, GO:0042981, GO:0045296, GO:0046777, GO:0048471, GO:0051893, GO:0070062, GO:0106310, GO:0106311"/>
<entry key="267" type="xstring" value="GO:0000165, GO:0005515, GO:0005524, GO:0005575, GO:0007519, GO:0030154, GO:0060537, GO:0106310, GO:0106311, GO:0005634, GO:0004707, GO:0035556, GO:0050684, GO:0010468, GO:0000245, GO:0005737"/>
<entry key="268" type="xstring" value="GO:0004672, GO:0004674, GO:0004712, GO:0004713, GO:0005515, GO:0005524, GO:0005634, GO:0005654, GO:0006468, GO:0007283, GO:0016604, GO:0018108, GO:0030036, GO:0046872, GO:0048041, GO:0005737"/>
<entry key="269" type="xstring" value="GO:0004683, GO:0004687, GO:0005515, GO:0005516, GO:0005524, GO:0005634, GO:0005737, GO:0006941, GO:0007274, GO:0010628, GO:0014816, GO:0018107, GO:0030017, GO:0032971, GO:0035914, GO:0045202, GO:0046777, GO:0055008, GO:0060048, GO:0032027"/>
<entry key="270" type="xstring" value="GO:0002223, GO:0003091, GO:0004679, GO:0004691, GO:0005515, GO:0005524, GO:0005654, GO:0005829, GO:0006468, GO:0007283, GO:0007596, GO:0008584, GO:0034199, GO:0034380, GO:0045171, GO:0071377, GO:0097546, GO:0010737, GO:0005634, GO:0034237"/>
<entry key="271" type="xstring" value="GO:0004697, GO:0004698, GO:0005515, GO:0005524, GO:0005654, GO:0005829, GO:0006468, GO:0007205, GO:0016020, GO:0016301, GO:0030148, GO:0046872, GO:0089700"/>
<entry key="272" type="xstring" value="GO:0005524, GO:0005829, GO:0016055, GO:0106310, GO:0106311, GO:0005634, GO:0090090, GO:0004674, GO:0018105, GO:0005737"/>
<entry key="273" type="xstring" value="GO:0004712, GO:0004713, GO:0005095, GO:0005154, GO:0005515, GO:0005524, GO:0005634, GO:0005737, GO:0005768, GO:0005829, GO:0005886, GO:0005905, GO:0005912, GO:0006897, GO:0007166, GO:0007264, GO:0016020, GO:0016310, GO:0030136, GO:0030659, GO:0031625, GO:0034260, GO:0042802, GO:0046872, GO:0048471, GO:0050699, GO:0050731, GO:0070436, GO:0097268, GO:0106310, GO:0106311, GO:2000369, GO:0004715, GO:0005102, GO:0045087, GO:0042127, GO:0030154, GO:0038083, GO:0031234, GO:0007169"/>
<entry key="274" type="xstring" value="GO:0004713, GO:0005515, GO:0005524, GO:0005829, GO:0006468, GO:0008284, GO:0016020, GO:0018108, GO:0038128, GO:0004715"/>
<entry key="275" type="xstring" value="GO:0000086, GO:0000187, GO:0000226, GO:0000307, GO:0000784, GO:0001618, GO:0003682, GO:0004672, GO:0004674, GO:0004693, GO:0005515, GO:0005524, GO:0005634, GO:0005654, GO:0005737, GO:0005739, GO:0005789, GO:0005813, GO:0005829, GO:0005876, GO:0006260, GO:0006281, GO:0006367, GO:0006468, GO:0006915, GO:0006977, GO:0007077, GO:0007098, GO:0007344, GO:0007569, GO:0008283, GO:0008353, GO:0009636, GO:0010389, GO:0010628, GO:0010971, GO:0014038, GO:0014070, GO:0014075, GO:0014823, GO:0016020, GO:0016477, GO:0016572, GO:0016579, GO:0018105, GO:0018107, GO:0030261, GO:0030332, GO:0030496, GO:0030544, GO:0030855, GO:0031100, GO:0031145, GO:0034501, GO:0035173, GO:0042307, GO:0042493, GO:0042752, GO:0043066, GO:0045471, GO:0045740, GO:0045995, GO:0046686, GO:0046688, GO:0046718, GO:0048511, GO:0048678, GO:0051301, GO:0055015, GO:0060045, GO:0065003, GO:0070062, GO:0070301, GO:0072686, GO:0090166, GO:0097125, GO:0097472, GO:0097711, GO:1900182, GO:1901990, GO:1905448, GO:0005759, GO:0007095"/>
<entry key="276" type="xstring" value="GO:0001558, GO:0004672, GO:0005246, GO:0005515, GO:0005524, GO:0005654, GO:0005769, GO:0005829, GO:0006468, GO:0015459, GO:0017080, GO:0017081, GO:0030334, GO:0034220, GO:0035091, GO:0042127, GO:0043231, GO:0051090, GO:0055037, GO:0106310, GO:0106311, GO:0018105, GO:0004674, GO:0035556"/>
<entry key="277" type="xstring" value="GO:0000902, GO:0001658, GO:0001934, GO:0001954, GO:0003151, GO:0004674, GO:0005178, GO:0005515, GO:0005524, GO:0005654, GO:0005829, GO:0005886, GO:0005911, GO:0005925, GO:0006468, GO:0006469, GO:0007050, GO:0007229, GO:0007569, GO:0008284, GO:0009967, GO:0010667, GO:0010761, GO:0014912, GO:0016020, GO:0017124, GO:0018105, GO:0019901, GO:0021675, GO:0022011, GO:0030017, GO:0030027, GO:0030054, GO:0030335, GO:0030513, GO:0032288, GO:0032956, GO:0032991, GO:0033209, GO:0034329, GO:0034446, GO:0042327, GO:0043025, GO:0043034, GO:0043195, GO:0043198, GO:0043406, GO:0043491, GO:0043524, GO:0045197, GO:0045663, GO:0045669, GO:0045773, GO:0045893, GO:0048662, GO:0048812, GO:0050775, GO:0051897, GO:0070527, GO:0090263, GO:0097435, GO:0106310, GO:0106311, GO:1901224, GO:2000178, GO:0007160, GO:0004672, GO:0001725"/>
<entry key="278" type="xstring" value="GO:0000287, GO:0004715, GO:0005524, GO:0005654, GO:0005737, GO:0007143, GO:0018108, GO:0035038, GO:0042327, GO:0045736, GO:0060631, GO:0080154, GO:1900194, GO:0004713, GO:0005634, GO:0007093, GO:0004672"/>
<entry key="279" type="xstring" value="GO:0000287, GO:0004674, GO:0004708, GO:0004713, GO:0005515, GO:0005524, GO:0005634, GO:0005737, GO:0005829, GO:0006915, GO:0006970, GO:0007165, GO:0007254, GO:0007257, GO:0009408, GO:0009411, GO:0018108, GO:0019899, GO:0019901, GO:0019903, GO:0032212, GO:0034612, GO:0038095, GO:0045893, GO:0051403, GO:0051973, GO:0070374, GO:1904355, GO:0008545, GO:0000187"/>
<entry key="280" type="xstring" value="GO:0000287, GO:0004674, GO:0005524, GO:0006468, GO:0106310, GO:0106311, GO:0005634, GO:0042149, GO:0035556, GO:0005737"/>
<entry key="281" type="xstring" value="GO:0004672, GO:0004740, GO:0005515, GO:0005524, GO:0005654, GO:0005739, GO:0005759, GO:0005829, GO:0005967, GO:0006006, GO:0006111, GO:0006468, GO:0006885, GO:0008286, GO:0010510, GO:0010565, GO:0010906, GO:0031670, GO:0034614, GO:0042593, GO:0042803, GO:0050848, GO:0072332, GO:1904183, GO:0004674"/>
<entry key="282" type="xstring" value="GO:0000242, GO:0004672, GO:0004713, GO:0005515, GO:0005524, GO:0005634, GO:0005654, GO:0005737, GO:0005813, GO:0005829, GO:0006468, GO:0007049, GO:0016301, GO:0018108, GO:0034451, GO:0042769, GO:0046872, GO:0051301, GO:0060271, GO:0071889, GO:0106310, GO:0106311"/>
<entry key="283" type="xstring" value="GO:0003873, GO:0005515, GO:0005524, GO:0005654, GO:0005829, GO:0006000, GO:0016311, GO:0045821, GO:0046835, GO:0004331, GO:0006003"/>
<entry key="284" type="xstring" value="GO:0004674, GO:0004689, GO:0005515, GO:0005516, GO:0005524, GO:0005829, GO:0005964, GO:0005977, GO:0005978, GO:0005980, GO:0006091, GO:0006468, GO:0019899, GO:0045819, GO:0050321"/>
<entry key="285" type="xstring" value="GO:0000185, GO:0004672, GO:0004674, GO:0005515, GO:0005524, GO:0006468, GO:0007257, GO:0008283, GO:0008349, GO:0016020, GO:0018105, GO:0046777, GO:0106310, GO:0106311, GO:1904628"/>
<entry key="286" type="xstring" value="GO:0001891, GO:0001931, GO:0005515, GO:0005524, GO:0005654, GO:0005829, GO:0005912, GO:0005925, GO:0006661, GO:0006909, GO:0010008, GO:0014066, GO:0016079, GO:0016308, GO:0030036, GO:0030593, GO:0032587, GO:0034333, GO:0046854, GO:0048488, GO:0061024, GO:0072583, GO:0098609, GO:0098793"/>
<entry key="287" type="xstring" value="GO:0003713, GO:0004672, GO:0004712, GO:0004713, GO:0005515, GO:0005524, GO:0005654, GO:0006468, GO:0018108, GO:0045893, GO:0046777, GO:0060612, GO:0018105, GO:0005634, GO:0004674, GO:0018107"/>
<entry key="288" type="xstring" value="GO:0001934, GO:0004672, GO:0004712, GO:0004713, GO:0005515, GO:0005524, GO:0005737, GO:0005813, GO:0005829, GO:0007283, GO:0008022, GO:0018108, GO:0019901, GO:0031953, GO:0032880, GO:0032956, GO:0042326, GO:0046872, GO:0048471, GO:0051496, GO:0051650, GO:0071901, GO:0090521, GO:1900026, GO:1900182, GO:1902018, GO:0031410, GO:0030036, GO:0005634, GO:0004674"/>
<entry key="289" type="xstring" value="GO:0000165, GO:0000287, GO:0004674, GO:0005515, GO:0005524, GO:0005654, GO:0005739, GO:0005829, GO:0006975, GO:0007050, GO:0007165, GO:0007517, GO:0010952, GO:0018105, GO:0045445, GO:0051149, GO:0005737, GO:0010468, GO:0035556, GO:0004707, GO:0005634"/>
<entry key="290" type="xstring" value="GO:0004674, GO:0005524, GO:0005576, GO:0006468, GO:0010637, GO:1903852, GO:0007005, GO:0055088, GO:0032592, GO:0005743"/>
<entry key="291" type="xstring" value="GO:0004674, GO:0005515, GO:0005524, GO:0005654, GO:0006417, GO:0006468, GO:0007166, GO:0016604, GO:0016605, GO:0030097, GO:0035556, GO:0046872, GO:0071243, GO:0097192, GO:0106310, GO:0106311, GO:0009931, GO:0005737, GO:0004683, GO:0005516, GO:0005634, GO:0018105, GO:0046777"/>
<entry key="292" type="xstring" value="GO:0001525, GO:0001935, GO:0004691, GO:0005515, GO:0005524, GO:0005634, GO:0005654, GO:0005737, GO:0007155, GO:0018105, GO:0030099, GO:0030155, GO:0030334, GO:0031589, GO:0043542, GO:0046777, GO:0060562, GO:0060993, GO:0106310, GO:0106311, GO:2000696, GO:0007165, GO:0005952"/>
<entry key="293" type="xstring" value="GO:0005515, GO:0005524, GO:0016572, GO:0018108, GO:0046777, GO:0106310, GO:0106311, GO:1901796, GO:0005634, GO:0018105, GO:0018107, GO:0004674, GO:0004713, GO:0005737"/>
<entry key="294" type="xstring" value="GO:0004798, GO:0005524, GO:0005758, GO:0005759, GO:0005829, GO:0006165, GO:0006235, GO:0015949, GO:0043627, GO:0045445, GO:0046105, GO:0046686, GO:0046940, GO:0071363, GO:0009041, GO:0006233, GO:0004550, GO:0005737, GO:0005634, GO:0006227, GO:0005739"/>
<entry key="295" type="xstring" value="GO:0004674, GO:0005515, GO:0005524, GO:0005829, GO:0018105, GO:0106310, GO:0106311, GO:0006897, GO:0090263, GO:0016055, GO:0005634, GO:0005737, GO:0005886"/>
<entry key="296" type="xstring" value="GO:0004674, GO:0005515, GO:0006468, GO:0016021"/>
<entry key="297" type="xstring" value="GO:0004674, GO:0004712, GO:0004713, GO:0005515, GO:0005524, GO:0005634, GO:0018108, GO:0043484, GO:0046777"/>
<entry key="298" type="xstring" value="GO:0000139, GO:0004672, GO:0005515, GO:0005524, GO:0005737, GO:0006468, GO:0006979, GO:0007165, GO:0032874, GO:0036481, GO:0042542, GO:0042803, GO:0046777, GO:0046872, GO:0051645, GO:0051683, GO:0070062, GO:0090168, GO:0106310, GO:0106311, GO:0005794"/>
<entry key="299" type="xstring" value="GO:0004674, GO:0004712, GO:0004713, GO:0005515, GO:0005524, GO:0005634, GO:0005654, GO:0006468, GO:0010212, GO:0016604, GO:0016607, GO:0018108, GO:0032526, GO:0042802, GO:0043484, GO:0045721, GO:0046777"/>
<entry key="300" type="xstring" value="GO:0000287, GO:0004430, GO:0005515, GO:0005524, GO:0005739, GO:0005765, GO:0005768, GO:0005829, GO:0005886, GO:0005887, GO:0006661, GO:0016020, GO:0030425, GO:0031224, GO:0031410, GO:0035651, GO:0035838, GO:0042734, GO:0043005, GO:0043025, GO:0043204, GO:0045121, GO:0046854, GO:0031083, GO:0007030, GO:0005802, GO:0007032"/>
<entry key="301" type="xstring" value="GO:0004550, GO:0004849, GO:0005524, GO:0005654, GO:0005730, GO:0005829, GO:0006165, GO:0006207, GO:0006222, GO:0009142, GO:0009220, GO:0015949, GO:0046940, GO:0070062, GO:0005634, GO:0006163, GO:0006225, GO:0033862, GO:0046705, GO:0004127, GO:0005737"/>
<entry key="302" type="xstring" value="GO:0000978, GO:0001223, GO:0003677, GO:0003682, GO:0004672, GO:0004674, GO:0004693, GO:0005515, GO:0005524, GO:0005654, GO:0006281, GO:0006282, GO:0006366, GO:0006367, GO:0006368, GO:0006468, GO:0008023, GO:0008024, GO:0008283, GO:0008353, GO:0010613, GO:0016020, GO:0016301, GO:0016605, GO:0019901, GO:0031056, GO:0031297, GO:0033129, GO:0036464, GO:0042493, GO:0042795, GO:0045944, GO:0050434, GO:0051147, GO:0070691, GO:0070816, GO:0071157, GO:0071345, GO:0097322, GO:1900364, GO:1903839, GO:2001168, GO:0007346, GO:0005634, GO:0016592"/>
<entry key="303" type="xstring" value="GO:0000287, GO:0003779, GO:0004674, GO:0005515, GO:0005524, GO:0005737, GO:0005829, GO:0006468, GO:0015629, GO:0016020, GO:0035556, GO:0051128, GO:0106310, GO:0106311, GO:0018105"/>
<entry key="304" type="xstring" value="GO:0000287, GO:0001669, GO:0004674, GO:0005515, GO:0005524, GO:0006468, GO:0007275, GO:0007286, GO:0018105, GO:0031514, GO:0044877, GO:0106310, GO:0106311, GO:0005737, GO:0005634, GO:0035556"/>
<entry key="305" type="xstring" value="GO:0001669, GO:0003723, GO:0004674, GO:0004712, GO:0004713, GO:0005515, GO:0005524, GO:0005634, GO:0005654, GO:0006468, GO:0016020, GO:0016607, GO:0018108, GO:0042802, GO:0043484, GO:0045111, GO:0046777"/>
<entry key="306" type="xstring" value="GO:0000165, GO:0004674, GO:0005515, GO:0005524, GO:0005634, GO:0005654, GO:0005737, GO:0005829, GO:0006468, GO:0007049, GO:0019901, GO:0042803, GO:0046982, GO:0010468, GO:0035556, GO:0004707"/>
<entry key="307" type="xstring" value="GO:0000978, GO:0004715, GO:0005515, GO:0005524, GO:0005798, GO:0005829, GO:0016020, GO:0018108, GO:0045944, GO:0046777, GO:0048471, GO:0106310, GO:0106311, GO:0005737, GO:0005794, GO:0004674"/>
<entry key="308" type="xstring" value="GO:0004674, GO:0004712, GO:0004715, GO:0005515, GO:0005524, GO:0005634, GO:0005737, GO:0018105, GO:0018107, GO:0018108, GO:0043484, GO:0046777"/>
<entry key="309" type="xstring" value="GO:0004693, GO:0005515, GO:0005524, GO:0005575, GO:0051726, GO:0006468, GO:0005634, GO:0000083, GO:0005737"/>
<entry key="310" type="xstring" value="GO:0001726, GO:0004713, GO:0004715, GO:0005515, GO:0005524, GO:0005634, GO:0005654, GO:0005737, GO:0005829, GO:0005886, GO:0006468, GO:0007260, GO:0009968, GO:0010976, GO:0016477, GO:0016604, GO:0038128, GO:0042531, GO:0042802, GO:0045742, GO:0045787, GO:0045926, GO:0046777, GO:0060575, GO:0061099, GO:0071300, GO:0042127, GO:0030154, GO:0045087, GO:0031234, GO:0038083, GO:0007169, GO:0005102"/>
<entry key="311" type="xstring" value="GO:0000165, GO:0000187, GO:0002039, GO:0004674, GO:0004708, GO:0005515, GO:0005524, GO:0005654, GO:0005829, GO:0006417, GO:0007165, GO:0007265, GO:0032007, GO:0032212, GO:0046777, GO:0051973, GO:0090400, GO:0106310, GO:0106311, GO:1901796, GO:1904355, GO:0004683, GO:0005634, GO:0051019, GO:0005737, GO:0005516, GO:0018105, GO:0035556, GO:0009931"/>
<entry key="312" type="xstring" value="GO:0005515, GO:0005524, GO:0005634, GO:0005654, GO:0005730, GO:0019903, GO:0032516, GO:0043231, GO:0070373, GO:0018105, GO:0004674, GO:0005737"/>
<entry key="313" type="xstring" value="GO:0000165, GO:0005576, GO:0005615, GO:0005730, GO:0005794, GO:0008543, GO:0009986, GO:0030154, GO:0051897, GO:0005104, GO:0009887, GO:0030334, GO:0005737, GO:0008083, GO:0010628, GO:0001934, GO:0008284"/>
</config>
<config key="classValueData_0">
<entry key="classValue" type="xstring" value="phase4"/>
<entry key="noOfRows" type="xlong" value="6"/>
<entry key="MissingValCounter" type="xlong" value="0"/>
<config key="attributeValues">
<entry key="array-size" type="xint" value="6"/>
<entry key="0" type="xstring" value="GO:0000165, GO:0000187, GO:0001657, GO:0001755, GO:0001838, GO:0004713, GO:0004714, GO:0005509, GO:0005515, GO:0005524, GO:0005769, GO:0005886, GO:0005887, GO:0006468, GO:0007156, GO:0007158, GO:0007165, GO:0007411, GO:0007497, GO:0010008, GO:0010976, GO:0014042, GO:0018108, GO:0030155, GO:0030335, GO:0030425, GO:0033141, GO:0033619, GO:0033630, GO:0035799, GO:0035860, GO:0038023, GO:0042493, GO:0042551, GO:0043025, GO:0043235, GO:0043410, GO:0045121, GO:0045793, GO:0045893, GO:0048265, GO:0048484, GO:0050770, GO:0051897, GO:0060041, GO:0060384, GO:0061146, GO:0071300, GO:0072300, GO:0097021, GO:0098797, GO:2001241, GO:0007169, GO:0030424, GO:0007275, GO:0033674"/>
<entry key="1" type="xstring" value="GO:0000165, GO:0001042, GO:0001934, GO:0004713, GO:0004714, GO:0004888, GO:0005515, GO:0005524, GO:0005634, GO:0005769, GO:0005829, GO:0005886, GO:0006357, GO:0006468, GO:0007165, GO:0007166, GO:0007167, GO:0007169, GO:0007422, GO:0007507, GO:0007528, GO:0008022, GO:0008045, GO:0010008, GO:0014065, GO:0016021, GO:0016323, GO:0016324, GO:0018108, GO:0019903, GO:0030307, GO:0032886, GO:0033088, GO:0035556, GO:0038128, GO:0038143, GO:0042060, GO:0042552, GO:0042802, GO:0043125, GO:0043209, GO:0043235, GO:0043406, GO:0043547, GO:0045727, GO:0045765, GO:0045785, GO:0045943, GO:0046777, GO:0046982, GO:0048471, GO:0048709, GO:0050679, GO:0051897, GO:0070372, GO:0071363, GO:0071364, GO:0090314, GO:1901185, GO:2000145, GO:0019838, GO:0005887, GO:0008284, GO:0030182, GO:0033674, GO:0007275, GO:0009925, GO:0043410"/>
<entry key="2" type="xstring" value="GO:0000165, GO:0004713, GO:0004715, GO:0005131, GO:0005515, GO:0005524, GO:0005634, GO:0005737, GO:0005768, GO:0005829, GO:0005856, GO:0005925, GO:0006468, GO:0016020, GO:0018108, GO:0019221, GO:0019903, GO:0031625, GO:0031730, GO:0034112, GO:0035556, GO:0035722, GO:0035723, GO:0038110, GO:0038111, GO:0038113, GO:0038114, GO:0046677, GO:0046872, GO:0060333, GO:0060334, GO:0060337, GO:0070102, GO:0070106, GO:0070757, GO:0150105, GO:1903672"/>
<entry key="3" type="xstring" value="GO:0001934, GO:0002931, GO:0004713, GO:0005011, GO:0005515, GO:0005524, GO:0005654, GO:0005886, GO:0006954, GO:0007165, GO:0007169, GO:0007411, GO:0008283, GO:0008284, GO:0008285, GO:0008360, GO:0009986, GO:0010759, GO:0018108, GO:0019221, GO:0019903, GO:0019955, GO:0021772, GO:0021879, GO:0030097, GO:0030224, GO:0030225, GO:0030316, GO:0030335, GO:0031529, GO:0032722, GO:0036006, GO:0038145, GO:0042531, GO:0042803, GO:0043066, GO:0043231, GO:0044794, GO:0045087, GO:0045124, GO:0045217, GO:0046488, GO:0046777, GO:0048015, GO:0060603, GO:0061098, GO:0061518, GO:0070374, GO:0071345, GO:0071902, GO:0120041, GO:1990682, GO:2000147, GO:2000249, GO:0002244, GO:0004714, GO:0007275, GO:0005887, GO:0043235, GO:0033674"/>
<entry key="4" type="xstring" value="GO:0000165, GO:0000186, GO:0000791, GO:0001774, GO:0002250, GO:0004672, GO:0004713, GO:0004715, GO:0005102, GO:0005131, GO:0005143, GO:0005515, GO:0005524, GO:0005634, GO:0005654, GO:0005730, GO:0005737, GO:0005829, GO:0005856, GO:0005886, GO:0005901, GO:0005925, GO:0006468, GO:0006915, GO:0006919, GO:0007165, GO:0007167, GO:0007186, GO:0007204, GO:0007259, GO:0007260, GO:0007498, GO:0007596, GO:0008022, GO:0008285, GO:0008631, GO:0010667, GO:0010811, GO:0014068, GO:0018108, GO:0019221, GO:0019901, GO:0020037, GO:0022408, GO:0030041, GO:0030154, GO:0030218, GO:0030335, GO:0031103, GO:0031702, GO:0031904, GO:0031959, GO:0032024, GO:0032496, GO:0032516, GO:0032731, GO:0032760, GO:0033130, GO:0033194, GO:0033209, GO:0034612, GO:0035401, GO:0035409, GO:0035556, GO:0035722, GO:0038155, GO:0042169, GO:0042307, GO:0042393, GO:0042531, GO:0042802, GO:0042976, GO:0043388, GO:0043392, GO:0043524, GO:0043548, GO:0043560, GO:0045121, GO:0045348, GO:0045428, GO:0045429, GO:0045597, GO:0045822, GO:0046425, GO:0046579, GO:0046677, GO:0046777, GO:0046872, GO:0048008, GO:0050727, GO:0050729, GO:0050731, GO:0050804, GO:0050867, GO:0051091, GO:0051428, GO:0051770, GO:0060333, GO:0060334, GO:0060391, GO:0060396, GO:0060397, GO:0060399, GO:0061180, GO:0070102, GO:0070106, GO:0070671, GO:0070757, GO:0097191, GO:0097296, GO:0098794, GO:0098978, GO:0099527, GO:0120162, GO:1902728, GO:1904037, GO:1904707, GO:0042981"/>
<entry key="5" type="xstring" value="GO:0000139, GO:0000165, GO:0000186, GO:0001503, GO:0001618, GO:0001892, GO:0001934, GO:0001942, GO:0003682, GO:0003690, GO:0004709, GO:0004713, GO:0004714, GO:0004888, GO:0005006, GO:0005178, GO:0005515, GO:0005516, GO:0005524, GO:0005615, GO:0005634, GO:0005737, GO:0005768, GO:0005789, GO:0005886, GO:0005925, GO:0006357, GO:0006412, GO:0006970, GO:0007165, GO:0007166, GO:0007173, GO:0007202, GO:0007435, GO:0007494, GO:0007611, GO:0007623, GO:0008284, GO:0009986, GO:0010008, GO:0010750, GO:0010960, GO:0014066, GO:0016020, GO:0016101, GO:0016323, GO:0016324, GO:0018108, GO:0019899, GO:0019900, GO:0019901, GO:0019903, GO:0021795, GO:0030054, GO:0030139, GO:0030307, GO:0030324, GO:0030335, GO:0030665, GO:0031625, GO:0031901, GO:0031965, GO:0032930, GO:0032991, GO:0033138, GO:0033590, GO:0033594, GO:0034614, GO:0035690, GO:0038083, GO:0038128, GO:0042059, GO:0042060, GO:0042177, GO:0042327, GO:0042698, GO:0042743, GO:0042802, GO:0043006, GO:0043066, GO:0043235, GO:0043406, GO:0043586, GO:0045121, GO:0045202, GO:0045296, GO:0045737, GO:0045739, GO:0045740, GO:0045746, GO:0045780, GO:0045893, GO:0045907, GO:0045930, GO:0045944, GO:0046328, GO:0046718, GO:0046777, GO:0048143, GO:0048146, GO:0048471, GO:0048546, GO:0048661, GO:0048812, GO:0050679, GO:0050729, GO:0050730, GO:0050999, GO:0051015, GO:0051117, GO:0051205, GO:0051592, GO:0051897, GO:0051968, GO:0060571, GO:0061024, GO:0061029, GO:0070141, GO:0070372, GO:0070374, GO:0070435, GO:0071230, GO:0071260, GO:0071276, GO:0071364, GO:0071392, GO:0071549, GO:0090263, GO:0097421, GO:0097489, GO:0097755, GO:0098609, GO:1900020, GO:1900087, GO:1901185, GO:1901224, GO:1902722, GO:1903078, GO:1903800, GO:1905208, GO:2000145, GO:0030235, GO:0007169, GO:0033674, GO:0009925, GO:0005887, GO:0007275, GO:0030154, GO:0048408"/>
</config>
<config key="attributeCounter">
<entry key="array-size" type="xint" value="6"/>
<entry key="0" type="xlong" value="1"/>
<entry key="1" type="xlong" value="1"/>
<entry key="2" type="xlong" value="1"/>
<entry key="3" type="xlong" value="1"/>
<entry key="4" type="xlong" value="1"/>
<entry key="5" type="xlong" value="1"/>
</config>
</config>
<config key="classValueData_1">
<entry key="classValue" type="xstring" value="all targets"/>
<entry key="noOfRows" type="xlong" value="308"/>
<entry key="MissingValCounter" type="xlong" value="0"/>
<config key="attributeValues">
<entry key="array-size" type="xint" value="308"/>
<entry key="0" type="xstring" value="GO:0000187, GO:0001666, GO:0003682, GO:0004672, GO:0004679, GO:0004691, GO:0005515, GO:0005524, GO:0005634, GO:0005654, GO:0005737, GO:0005829, GO:0006006, GO:0006468, GO:0006633, GO:0006695, GO:0007050, GO:0007165, GO:0008022, GO:0008284, GO:0008610, GO:0009411, GO:0009631, GO:0010332, GO:0010508, GO:0010628, GO:0010629, GO:0014823, GO:0015721, GO:0016055, GO:0016236, GO:0016241, GO:0016324, GO:0016607, GO:0019395, GO:0030424, GO:0030425, GO:0031000, GO:0031588, GO:0031669, GO:0032007, GO:0033135, GO:0034599, GO:0035174, GO:0035404, GO:0035690, GO:0038183, GO:0042149, GO:0042593, GO:0042752, GO:0043025, GO:0043066, GO:0044877, GO:0045542, GO:0045821, GO:0046318, GO:0046627, GO:0046872, GO:0047322, GO:0048156, GO:0048511, GO:0048643, GO:0050321, GO:0050405, GO:0050995, GO:0055089, GO:0060627, GO:0061744, GO:0061762, GO:0062028, GO:0070050, GO:0070301, GO:0070507, GO:0071277, GO:0071333, GO:0071361, GO:0071380, GO:0071417, GO:0071456, GO:0097009, GO:0106310, GO:0106311, GO:0120188, GO:1901563, GO:1901796, GO:1903109, GO:1903829, GO:1903955, GO:1904428, GO:1904486, GO:2000758, GO:0004674, GO:0035556"/>
<entry key="1" type="xstring" value="GO:0000165, GO:0000187, GO:0002039, GO:0004674, GO:0004708, GO:0005515, GO:0005524, GO:0005654, GO:0005829, GO:0006417, GO:0007165, GO:0007265, GO:0032007, GO:0032212, GO:0046777, GO:0051973, GO:0090400, GO:0106310, GO:0106311, GO:1901796, GO:1904355, GO:0004683, GO:0005634, GO:0051019, GO:0005737, GO:0005516, GO:0018105, GO:0035556, GO:0009931"/>
<entry key="2" type="xstring" value="GO:0000086, GO:0000226, GO:0000287, GO:0004715, GO:0005515, GO:0005524, GO:0005654, GO:0005730, GO:0005737, GO:0016301, GO:0018108, GO:0030010, GO:0048812, GO:0051301, GO:2000134, GO:0007093, GO:0005634, GO:0004672, GO:0004713"/>
<entry key="3" type="xstring" value="GO:0000165, GO:0000186, GO:0001650, GO:0004672, GO:0004674, GO:0004704, GO:0004709, GO:0005515, GO:0005524, GO:0005654, GO:0005829, GO:0006955, GO:0007249, GO:0016301, GO:0033209, GO:0038061, GO:0043123, GO:0043231, GO:0051607, GO:0071260"/>
<entry key="4" type="xstring" value="GO:0004674, GO:0005515, GO:0005524, GO:0046872, GO:0051726, GO:0004693, GO:0005829, GO:0000083, GO:0005634, GO:0005737, GO:0006468, GO:0030332"/>
<entry key="5" type="xstring" value="GO:0004672, GO:0004674, GO:0004712, GO:0004713, GO:0005515, GO:0005524, GO:0005634, GO:0005654, GO:0006468, GO:0007283, GO:0016604, GO:0018108, GO:0030036, GO:0046872, GO:0048041, GO:0005737"/>
<entry key="6" type="xstring" value="GO:0000139, GO:0002224, GO:0002237, GO:0002639, GO:0002755, GO:0004888, GO:0005149, GO:0005576, GO:0005737, GO:0005764, GO:0005768, GO:0005783, GO:0005789, GO:0005886, GO:0006954, GO:0007252, GO:0010008, GO:0010628, GO:0016021, GO:0016323, GO:0016324, GO:0030277, GO:0030890, GO:0032009, GO:0032088, GO:0032640, GO:0032715, GO:0032717, GO:0032722, GO:0032725, GO:0032727, GO:0032728, GO:0032729, GO:0032733, GO:0032735, GO:0032741, GO:0032755, GO:0032757, GO:0032760, GO:0034122, GO:0034123, GO:0034162, GO:0034163, GO:0035197, GO:0036019, GO:0036020, GO:0042742, GO:0042803, GO:0043123, GO:0043410, GO:0043507, GO:0045087, GO:0045322, GO:0045577, GO:0045944, GO:0046330, GO:0050707, GO:0050729, GO:0050829, GO:0050871, GO:0051092, GO:0051770, GO:1901224, GO:1901895, GO:0038187, GO:0006955, GO:0051607, GO:0007249"/>
<entry key="7" type="xstring" value="GO:0000082, GO:0000122, GO:0000307, GO:0001726, GO:0001954, GO:0003323, GO:0004693, GO:0005515, GO:0005524, GO:0005634, GO:0005654, GO:0005737, GO:0005813, GO:0005829, GO:0006468, GO:0007050, GO:0007219, GO:0008285, GO:0009615, GO:0010468, GO:0010628, GO:0014002, GO:0021542, GO:0021670, GO:0030332, GO:0033077, GO:0042063, GO:0043697, GO:0045596, GO:0045638, GO:0045646, GO:0045656, GO:0045668, GO:0045786, GO:0048146, GO:0048699, GO:0050680, GO:0051301, GO:0060218, GO:0097132, GO:0098770, GO:2000134, GO:2000145, GO:2000773, GO:0008353, GO:0051726, GO:0016592"/>
<entry key="8" type="xstring" value="GO:0004674, GO:0005112, GO:0005515, GO:0005524, GO:0005829, GO:0005905, GO:0006468, GO:0006897, GO:0019897, GO:0030136, GO:0031252, GO:0032880, GO:0035612, GO:0043195, GO:0045747, GO:0046777, GO:0050821, GO:0061024, GO:0106310, GO:0106311, GO:2000369, GO:0005737"/>
<entry key="9" type="xstring" value="GO:0000139, GO:0005515, GO:0005524, GO:0005886, GO:0005954, GO:0043005, GO:0005516, GO:0005622, GO:0018105, GO:0004683"/>
<entry key="10" type="xstring" value="GO:0000165, GO:0005007, GO:0005515, GO:0005524, GO:0005576, GO:0005768, GO:0005783, GO:0005794, GO:0005886, GO:0005887, GO:0008201, GO:0008284, GO:0008543, GO:0010628, GO:0010715, GO:0016477, GO:0017134, GO:0018108, GO:0019216, GO:0030133, GO:0042593, GO:0042632, GO:0043085, GO:0045862, GO:0046777, GO:0051897, GO:0055062, GO:0070374, GO:0070857, GO:2000573, GO:1903412, GO:0005911, GO:0007275, GO:0007169, GO:0004714, GO:0043235, GO:0033674"/>
<entry key="11" type="xstring" value="GO:0004672, GO:0004674, GO:0005515, GO:0005524, GO:0005634, GO:0005654, GO:0005730, GO:0005737, GO:0005794, GO:0005829, GO:0006468, GO:0007165, GO:0008631, GO:0009267, GO:0016020, GO:0030336, GO:0042542, GO:0045296, GO:0046777, GO:0046872, GO:0048679, GO:0070062, GO:0097194, GO:0106310, GO:0106311"/>
<entry key="12" type="xstring" value="GO:0000165, GO:0002250, GO:0002731, GO:0004713, GO:0004715, GO:0005515, GO:0005524, GO:0005768, GO:0005829, GO:0005856, GO:0005886, GO:0006468, GO:0007167, GO:0007260, GO:0018108, GO:0019221, GO:0019903, GO:0030183, GO:0032693, GO:0032695, GO:0035556, GO:0035723, GO:0035771, GO:0038110, GO:0038111, GO:0038113, GO:0038114, GO:0043029, GO:0045087, GO:0045221, GO:0045626, GO:0046425, GO:0050868, GO:0060397, GO:0070232, GO:0070244, GO:0070669, GO:0070670, GO:0070672, GO:0071104, GO:0042981, GO:0030218, GO:0042102"/>
<entry key="13" type="xstring" value="GO:0000122, GO:0001702, GO:0001822, GO:0001946, GO:0001974, GO:0004674, GO:0004712, GO:0005515, GO:0005524, GO:0005737, GO:0005886, GO:0005887, GO:0006355, GO:0007165, GO:0007178, GO:0007368, GO:0007498, GO:0007507, GO:0009749, GO:0009791, GO:0009952, GO:0019838, GO:0030073, GO:0030324, GO:0030501, GO:0030509, GO:0031016, GO:0032147, GO:0032924, GO:0032927, GO:0032991, GO:0035265, GO:0042475, GO:0043235, GO:0045669, GO:0046872, GO:0048617, GO:0048705, GO:0060021, GO:0060836, GO:0060840, GO:0060841, GO:0061298, GO:0120163, GO:0016362, GO:0048179, GO:0017002, GO:0006468, GO:0071363, GO:0048185"/>
<entry key="14" type="xstring" value="GO:0000287, GO:0001816, GO:0002224, GO:0002446, GO:0002755, GO:0004672, GO:0004674, GO:0005149, GO:0005515, GO:0005524, GO:0005615, GO:0005829, GO:0005886, GO:0007254, GO:0010008, GO:0034162, GO:0043123, GO:0045087, GO:0048661, GO:0070498, GO:0106310, GO:0106311, GO:1990266, GO:0005634, GO:0035556, GO:0005737, GO:0019221"/>
<entry key="15" type="xstring" value="GO:0000165, GO:0001934, GO:0004683, GO:0004713, GO:0005509, GO:0005516, GO:0005524, GO:0005654, GO:0005829, GO:0006468, GO:0018108, GO:0019722, GO:0034614, GO:0043005, GO:0045859, GO:0045893, GO:0046777, GO:0061762, GO:1903599"/>
<entry key="16" type="xstring" value="GO:0001568, GO:0001569, GO:0001570, GO:0001666, GO:0001701, GO:0001947, GO:0002053, GO:0002088, GO:0002651, GO:0002663, GO:0002666, GO:0003148, GO:0003149, GO:0003151, GO:0003181, GO:0003186, GO:0003214, GO:0003274, GO:0003430, GO:0004675, GO:0005024, GO:0005026, GO:0005515, GO:0005524, GO:0005539, GO:0005829, GO:0005886, GO:0005887, GO:0005901, GO:0006468, GO:0006898, GO:0006915, GO:0007179, GO:0007182, GO:0007219, GO:0007224, GO:0007369, GO:0007420, GO:0007507, GO:0007566, GO:0007568, GO:0007584, GO:0008284, GO:0009612, GO:0009749, GO:0009897, GO:0010468, GO:0010634, GO:0010718, GO:0016021, GO:0018105, GO:0018107, GO:0030512, GO:0031100, GO:0031435, GO:0032147, GO:0032924, GO:0034713, GO:0035162, GO:0042060, GO:0042127, GO:0042493, GO:0043011, GO:0043235, GO:0043415, GO:0043627, GO:0045121, GO:0045766, GO:0046332, GO:0046872, GO:0048545, GO:0048565, GO:0048661, GO:0048701, GO:0050431, GO:0051138, GO:0060044, GO:0060389, GO:0060412, GO:0060434, GO:0060440, GO:0060443, GO:0060463, GO:0062009, GO:0070723, GO:1905007, GO:1905317, GO:1990086, GO:1990428, GO:2000379, GO:2000563, GO:1905315, GO:1905316, GO:0004674, GO:0048185, GO:0017002, GO:0071363"/>
<entry key="17" type="xstring" value="GO:0005524, GO:0106310, GO:0106311, GO:1900181, GO:0004672, GO:0018105, GO:0005634, GO:0005737"/>
<entry key="18" type="xstring" value="GO:0001525, GO:0001816, GO:0002250, GO:0002407, GO:0002675, GO:0002679, GO:0003376, GO:0004672, GO:0005515, GO:0005524, GO:0005737, GO:0005829, GO:0005886, GO:0005944, GO:0006468, GO:0006661, GO:0006897, GO:0006954, GO:0007186, GO:0007204, GO:0010595, GO:0010818, GO:0010897, GO:0014065, GO:0014068, GO:0016020, GO:0016301, GO:0016303, GO:0016310, GO:0030168, GO:0030593, GO:0032252, GO:0033628, GO:0035004, GO:0035005, GO:0035022, GO:0035747, GO:0042098, GO:0042110, GO:0042802, GO:0043303, GO:0043406, GO:0045087, GO:0046875, GO:0046934, GO:0051897, GO:0052812, GO:0055118, GO:0070527, GO:0071320, GO:0072672, GO:0097284, GO:0106310, GO:0106311, GO:1903169, GO:2000270, GO:0052742, GO:0016477, GO:0046854, GO:0005943, GO:0005942, GO:0036092, GO:0048015"/>
<entry key="19" type="xstring" value="GO:0001764, GO:0004672, GO:0004692, GO:0005246, GO:0005515, GO:0005524, GO:0005737, GO:0005794, GO:0005829, GO:0005886, GO:0007165, GO:0016358, GO:0019934, GO:0030036, GO:0030553, GO:0030900, GO:0043087, GO:0060087, GO:0090331, GO:1904706, GO:1904753, GO:0006468"/>
<entry key="20" type="xstring" value="GO:0000187, GO:0000226, GO:0004672, GO:0004674, GO:0005515, GO:0005524, GO:0005829, GO:0006281, GO:0006468, GO:0006974, GO:0007026, GO:0007095, GO:0007257, GO:0015630, GO:0016301, GO:0016310, GO:0016740, GO:0032874, GO:0032956, GO:0043014, GO:0043539, GO:0046330, GO:0046777, GO:0048156, GO:0048471, GO:0048487, GO:0050321, GO:0051493, GO:0070050, GO:0070062, GO:0070507, GO:0097194, GO:0106310, GO:0106311, GO:1901985, GO:0005737, GO:0000165, GO:0031098, GO:0048812, GO:0032147, GO:0023014"/>
<entry key="21" type="xstring" value="GO:0000086, GO:0000287, GO:0004674, GO:0005524, GO:0005737, GO:0005783, GO:0005813, GO:0006468, GO:0006887, GO:0007409, GO:0010975, GO:0018105, GO:0019901, GO:0030010, GO:0030182, GO:0031532, GO:0036503, GO:0043462, GO:0048156, GO:0048471, GO:0050321, GO:0050770, GO:0051117, GO:0051301, GO:0060590, GO:0061178, GO:0070059, GO:0090176, GO:0106310, GO:0106311, GO:0150034, GO:1904152, GO:2000807, GO:0035556, GO:0042149, GO:0005634"/>
<entry key="22" type="xstring" value="GO:0004697, GO:0004698, GO:0005515, GO:0005524, GO:0005737, GO:0005829, GO:0005886, GO:0006468, GO:0007165, GO:0010744, GO:0019899, GO:0030168, GO:0034351, GO:0045618, GO:0046872, GO:0050861, GO:0051092, GO:0060252, GO:0070062, GO:1903078, GO:2000810, GO:0018105, GO:0035556, GO:0004674"/>
<entry key="23" type="xstring" value="GO:0000122, GO:0000187, GO:0004672, GO:0004674, GO:0004713, GO:0005515, GO:0005524, GO:0005634, GO:0005819, GO:0005829, GO:0007165, GO:0007507, GO:0018108, GO:0030307, GO:0032088, GO:0032717, GO:0034115, GO:0043154, GO:0045944, GO:0046872, GO:0050679, GO:0051247, GO:0060761, GO:0070375, GO:0071363, GO:0071499, GO:0090051, GO:2000342, GO:2001240, GO:0004708"/>
<entry key="24" type="xstring" value="GO:0000165, GO:0000187, GO:0004672, GO:0004674, GO:0004708, GO:0004712, GO:0004713, GO:0005078, GO:0005515, GO:0005524, GO:0005634, GO:0005739, GO:0005769, GO:0005770, GO:0005783, GO:0005794, GO:0005815, GO:0005829, GO:0005886, GO:0005925, GO:0006468, GO:0006935, GO:0007050, GO:0007165, GO:0007507, GO:0008022, GO:0008285, GO:0010628, GO:0010629, GO:0018107, GO:0018108, GO:0021697, GO:0030216, GO:0030878, GO:0032872, GO:0043539, GO:0045893, GO:0047485, GO:0048538, GO:0048679, GO:0048870, GO:0050772, GO:0060020, GO:0060324, GO:0060440, GO:0060502, GO:0060674, GO:0060711, GO:0070371, GO:0070374, GO:0071902, GO:0090170, GO:0090398, GO:0097110, GO:1903800, GO:2000641, GO:0030182"/>
<entry key="25" type="xstring" value="GO:0001558, GO:0001772, GO:0004672, GO:0004674, GO:0004698, GO:0005515, GO:0005524, GO:0005829, GO:0005886, GO:0006355, GO:0006509, GO:0006954, GO:0007411, GO:0016235, GO:0030168, GO:0032212, GO:0032740, GO:0032743, GO:0032753, GO:0034451, GO:0035556, GO:0038095, GO:0042102, GO:0045652, GO:0046627, GO:0046872, GO:0050852, GO:0050870, GO:0051092, GO:0051973, GO:0060326, GO:0070233, GO:0090330, GO:1904355, GO:2000318, GO:2000570, GO:0018105"/>
<entry key="26" type="xstring" value="GO:0000165, GO:0001932, GO:0002262, GO:0005515, GO:0005516, GO:0005524, GO:0005829, GO:0007165, GO:0007166, GO:0008440, GO:0016020, GO:0032957, GO:0033030, GO:0035726, GO:0043647, GO:0045059, GO:0045638, GO:0046579, GO:0046638, GO:0071277, GO:0005634, GO:0016301, GO:0046854, GO:0005737, GO:0032958, GO:0000828"/>
<entry key="27" type="xstring" value="GO:0005524, GO:0005829, GO:0016055, GO:0106310, GO:0106311, GO:0005634, GO:0090090, GO:0004674, GO:0018105, GO:0005737"/>
<entry key="28" type="xstring" value="GO:0001934, GO:0004674, GO:0005515, GO:0005524, GO:0005634, GO:0005737, GO:0005813, GO:0006468, GO:0007283, GO:0016310, GO:0030953, GO:0046872, GO:0051650, GO:0060322, GO:0061303, GO:0072686, GO:0106310, GO:0106311, GO:1900182, GO:1902018, GO:0030036"/>
<entry key="29" type="xstring" value="GO:0005262, GO:0005515, GO:0005524, GO:0005886, GO:0006468, GO:0009636, GO:0031526, GO:0046872, GO:0051262, GO:0070588, GO:0106310, GO:0106311, GO:0005887, GO:0098655, GO:0005261, GO:0016324, GO:0070838"/>
<entry key="30" type="xstring" value="GO:0001779, GO:0001816, GO:0001938, GO:0002250, GO:0002551, GO:0002679, GO:0005515, GO:0005524, GO:0005829, GO:0005886, GO:0005942, GO:0006468, GO:0006661, GO:0006954, GO:0007165, GO:0007411, GO:0010595, GO:0010628, GO:0010629, GO:0010818, GO:0014065, GO:0014068, GO:0016301, GO:0016303, GO:0016310, GO:0019221, GO:0030101, GO:0030217, GO:0030335, GO:0030593, GO:0033031, GO:0035004, GO:0035747, GO:0035754, GO:0038089, GO:0042110, GO:0042113, GO:0043303, GO:0045087, GO:0045766, GO:0046934, GO:0050852, GO:0050853, GO:0051897, GO:0052812, GO:0060374, GO:0072672, GO:1905278, GO:0005737, GO:0016020, GO:0052742, GO:0036092, GO:0046854, GO:0016477, GO:0048015, GO:0035005"/>
<entry key="31" type="xstring" value="GO:0002223, GO:0003091, GO:0004679, GO:0004691, GO:0005515, GO:0005524, GO:0005654, GO:0005829, GO:0006468, GO:0007283, GO:0007596, GO:0008584, GO:0034199, GO:0034380, GO:0045171, GO:0071377, GO:0097546, GO:0010737, GO:0005634, GO:0034237"/>
<entry key="32" type="xstring" value="GO:0000287, GO:0001818, GO:0002223, GO:0004672, GO:0004674, GO:0005515, GO:0005524, GO:0005634, GO:0005654, GO:0005737, GO:0006355, GO:0006468, GO:0006954, GO:0007173, GO:0007411, GO:0016572, GO:0032793, GO:0033129, GO:0035066, GO:0035556, GO:0043987, GO:0043988, GO:0043990, GO:0045892, GO:0045944, GO:0051092, GO:0070498, GO:0106310, GO:0106311, GO:0018105"/>
<entry key="33" type="xstring" value="GO:0000165, GO:0000187, GO:0002224, GO:0004672, GO:0004674, GO:0005515, GO:0005524, GO:0005634, GO:0005654, GO:0005737, GO:0005813, GO:0005829, GO:0006468, GO:0006691, GO:0006954, GO:0006974, GO:0018105, GO:0032496, GO:0032675, GO:0032680, GO:0034097, GO:0035924, GO:0038066, GO:0043488, GO:0044351, GO:0048010, GO:0048839, GO:0070062, GO:0070935, GO:0106310, GO:0106311, GO:1900034, GO:0005516, GO:0046777, GO:0009931, GO:0004683, GO:0051019, GO:0035556"/>
<entry key="34" type="xstring" value="GO:0002250, GO:0003682, GO:0004674, GO:0004697, GO:0004698, GO:0005080, GO:0005246, GO:0005515, GO:0005524, GO:0005634, GO:0005654, GO:0005737, GO:0005829, GO:0005886, GO:0006357, GO:0006468, GO:0006816, GO:0006874, GO:0006915, GO:0007077, GO:0007165, GO:0008091, GO:0008270, GO:0010827, GO:0010829, GO:0030168, GO:0030374, GO:0030949, GO:0035403, GO:0035408, GO:0042113, GO:0042393, GO:0042953, GO:0043123, GO:0044305, GO:0045637, GO:0045766, GO:0046627, GO:0050681, GO:0050853, GO:0050861, GO:0051092, GO:0070062, GO:0071322, GO:0099171, GO:1903508, GO:2000300, GO:0035556, GO:0018105"/>
<entry key="35" type="xstring" value="GO:0004674, GO:0005515, GO:0005524, GO:0005654, GO:0005829, GO:0006417, GO:0006468, GO:0018105, GO:0035556, GO:0046872, GO:0106310, GO:0106311, GO:0005516, GO:0009931, GO:0005737, GO:0005634, GO:0004683, GO:0046777"/>
<entry key="36" type="xstring" value="GO:0004683, GO:0005515, GO:0005524, GO:0005634, GO:0005829, GO:0006468, GO:0006913, GO:0007049, GO:0007165, GO:0010976, GO:0014069, GO:0032091, GO:0032880, GO:0033138, GO:0043393, GO:0045944, GO:0046827, GO:0051147, GO:0051149, GO:0051835, GO:0060143, GO:0060999, GO:0071902, GO:0098978, GO:1901985, GO:2000615, GO:0018105, GO:0005516, GO:0005622"/>
<entry key="37" type="xstring" value="GO:0005515, GO:0005524, GO:0006468, GO:0106310, GO:0106311, GO:0004687"/>
<entry key="38" type="xstring" value="GO:0000165, GO:0001525, GO:0001666, GO:0001934, GO:0001935, GO:0001938, GO:0001958, GO:0002040, GO:0004672, GO:0004713, GO:0005515, GO:0005524, GO:0005576, GO:0005737, GO:0005886, GO:0005887, GO:0005902, GO:0005911, GO:0005925, GO:0007165, GO:0007169, GO:0007267, GO:0007507, GO:0009925, GO:0009986, GO:0010595, GO:0014068, GO:0016323, GO:0016324, GO:0016525, GO:0018108, GO:0019838, GO:0032878, GO:0034446, GO:0034451, GO:0038023, GO:0042802, GO:0043066, GO:0043114, GO:0043434, GO:0043552, GO:0043627, GO:0045121, GO:0045766, GO:0046777, GO:0048014, GO:0050728, GO:0050900, GO:0051591, GO:0051894, GO:0051897, GO:0060216, GO:0060347, GO:0070374, GO:0072012, GO:1902533, GO:2000251, GO:2000351, GO:2000352, GO:0001725, GO:0005884, GO:0043235, GO:0007275, GO:0033674, GO:0043410, GO:0004714"/>
<entry key="39" type="xstring" value="GO:0000165, GO:0004674, GO:0005515, GO:0005524, GO:0005634, GO:0005654, GO:0005737, GO:0005829, GO:0006468, GO:0007049, GO:0019901, GO:0042803, GO:0046982, GO:0010468, GO:0035556, GO:0004707"/>
<entry key="40" type="xstring" value="GO:0000278, GO:0000281, GO:0004674, GO:0005515, GO:0005524, GO:0005829, GO:0016020, GO:0017124, GO:0030165, GO:0032467, GO:0035556, GO:0046872, GO:0048699, GO:0051402, GO:0097110, GO:0106310, GO:0106311, GO:0005856, GO:0031032, GO:0018107, GO:0005737"/>
<entry key="41" type="xstring" value="GO:0003351, GO:0004674, GO:0005515, GO:0005524, GO:0005576, GO:0005634, GO:0005737, GO:0005829, GO:0006468, GO:0007224, GO:0007228, GO:0007420, GO:0008134, GO:0009791, GO:0045880, GO:0046872, GO:0051090, GO:0060271, GO:0106310, GO:0106311"/>
<entry key="42" type="xstring" value="GO:0000122, GO:0000165, GO:0001525, GO:0001657, GO:0001701, GO:0001837, GO:0002053, GO:0003148, GO:0003149, GO:0003416, GO:0004713, GO:0005007, GO:0005515, GO:0005524, GO:0005634, GO:0005737, GO:0005794, GO:0005886, GO:0005887, GO:0005938, GO:0006915, GO:0007267, GO:0007409, GO:0008201, GO:0008284, GO:0008543, GO:0008589, GO:0009791, GO:0009880, GO:0009887, GO:0009986, GO:0010518, GO:0010839, GO:0016020, GO:0016021, GO:0016331, GO:0017134, GO:0018108, GO:0021769, GO:0021847, GO:0021860, GO:0022612, GO:0030177, GO:0030282, GO:0030324, GO:0030855, GO:0030901, GO:0030916, GO:0031069, GO:0031410, GO:0032496, GO:0032808, GO:0033688, GO:0035265, GO:0035602, GO:0035603, GO:0035604, GO:0035607, GO:0042060, GO:0042472, GO:0042476, GO:0042803, GO:0043410, GO:0045165, GO:0045471, GO:0045667, GO:0045787, GO:0045944, GO:0046777, GO:0048286, GO:0048333, GO:0048557, GO:0048562, GO:0048565, GO:0048568, GO:0048608, GO:0048661, GO:0048701, GO:0048705, GO:0048730, GO:0048755, GO:0048762, GO:0050679, GO:0051150, GO:0051781, GO:0051897, GO:0055010, GO:0060045, GO:0060076, GO:0060174, GO:0060348, GO:0060349, GO:0060442, GO:0060445, GO:0060449, GO:0060463, GO:0060484, GO:0060501, GO:0060512, GO:0060523, GO:0060527, GO:0060529, GO:0060595, GO:0060601, GO:0060615, GO:0060664, GO:0060667, GO:0060670, GO:0060688, GO:0060915, GO:0060916, GO:0070372, GO:0070374, GO:0071300, GO:0071560, GO:0090263, GO:0062023, GO:0007275, GO:0004714, GO:0007169, GO:0043235, GO:0033674"/>
<entry key="43" type="xstring" value="GO:0004712, GO:0004713, GO:0005095, GO:0005154, GO:0005515, GO:0005524, GO:0005634, GO:0005737, GO:0005768, GO:0005829, GO:0005886, GO:0005905, GO:0005912, GO:0006897, GO:0007166, GO:0007264, GO:0016020, GO:0016310, GO:0030136, GO:0030659, GO:0031625, GO:0034260, GO:0042802, GO:0046872, GO:0048471, GO:0050699, GO:0050731, GO:0070436, GO:0097268, GO:0106310, GO:0106311, GO:2000369, GO:0004715, GO:0005102, GO:0045087, GO:0042127, GO:0030154, GO:0038083, GO:0031234, GO:0007169"/>
<entry key="44" type="xstring" value="GO:0005004, GO:0005524, GO:0005886, GO:0005887, GO:0006929, GO:0007155, GO:0007411, GO:0016322, GO:0018108, GO:0030155, GO:0031175, GO:0031901, GO:0033628, GO:0043005, GO:0043410, GO:0043552, GO:0046777, GO:0048013, GO:0071372, GO:0043235, GO:0033674, GO:0005005, GO:0007275, GO:0004714, GO:0007169"/>
<entry key="45" type="xstring" value="GO:0000408, GO:0002039, GO:0004674, GO:0005515, GO:0005524, GO:0005634, GO:0005654, GO:0005737, GO:0006468, GO:0008033, GO:0016787, GO:0106310, GO:0106311, GO:1901796, GO:0070525"/>
<entry key="46" type="xstring" value="GO:0000287, GO:0004674, GO:0004712, GO:0005515, GO:0005524, GO:0005654, GO:0005829, GO:0006468, GO:0006915, GO:0007049, GO:0007165, GO:0030307, GO:0035556, GO:0043027, GO:0043066, GO:0043154, GO:0043555, GO:0043620, GO:0045597, GO:0045944, GO:0072574, GO:0106310, GO:0106311, GO:2000491, GO:0004711, GO:0018105, GO:0005737, GO:0045893"/>
<entry key="47" type="xstring" value="GO:0004674, GO:0004705, GO:0005515, GO:0005524, GO:0005634, GO:0005654, GO:0005739, GO:0005829, GO:0006468, GO:0006979, GO:0007254, GO:0007258, GO:0009411, GO:0010628, GO:0016241, GO:0016301, GO:0018105, GO:0018107, GO:0019899, GO:0030424, GO:0031063, GO:0031281, GO:0032091, GO:0032880, GO:0034198, GO:0034614, GO:0035033, GO:0038095, GO:0042752, GO:0042826, GO:0043065, GO:0043066, GO:0045202, GO:0048511, GO:0051090, GO:0051247, GO:0051403, GO:0071222, GO:0071260, GO:0071276, GO:0071345, GO:0090045, GO:0097441, GO:1900740, GO:1902595, GO:0004707, GO:0035556, GO:0009612, GO:0010468, GO:0005737"/>
<entry key="48" type="xstring" value="GO:0004674, GO:0004689, GO:0005515, GO:0005516, GO:0005524, GO:0005829, GO:0005964, GO:0005977, GO:0005978, GO:0005980, GO:0006091, GO:0006468, GO:0019899, GO:0045819, GO:0050321"/>
<entry key="49" type="xstring" value="GO:0004694, GO:0005515, GO:0005524, GO:0010998, GO:0020037, GO:0042803, GO:0045993, GO:0046777, GO:0046986, GO:0106310, GO:0106311, GO:0140467, GO:0140468, GO:1990641, GO:0004672"/>
<entry key="50" type="xstring" value="GO:0004383, GO:0004672, GO:0005524, GO:0005525, GO:0005886, GO:0006182, GO:0006468, GO:0007166, GO:0007168, GO:0007186, GO:0007589, GO:0008217, GO:0008528, GO:0010753, GO:0016021, GO:0016525, GO:0016941, GO:0017046, GO:0019901, GO:0019934, GO:0030308, GO:0035810, GO:0035815, GO:0042417, GO:0042562, GO:0043114, GO:0043235, GO:0048662, GO:0097746, GO:1903779, GO:0007165, GO:0001653"/>
<entry key="51" type="xstring" value="GO:0001952, GO:0004672, GO:0004674, GO:0005515, GO:0005524, GO:0005737, GO:0005794, GO:0005829, GO:0006468, GO:0007254, GO:0007268, GO:0007275, GO:0014069, GO:0022407, GO:0030334, GO:0030424, GO:0030425, GO:0031532, GO:0046330, GO:0046777, GO:0048813, GO:0070062, GO:0106310, GO:0106311, GO:1900745, GO:2000311, GO:0030033, GO:0032147, GO:0000165, GO:0023014, GO:0031098, GO:0048812"/>
<entry key="52" type="xstring" value="GO:0000122, GO:0001102, GO:0001654, GO:0003714, GO:0004672, GO:0004674, GO:0005515, GO:0005524, GO:0005634, GO:0005654, GO:0005737, GO:0006468, GO:0006978, GO:0007179, GO:0007628, GO:0008284, GO:0009952, GO:0010842, GO:0016604, GO:0018105, GO:0018107, GO:0018108, GO:0019048, GO:0030182, GO:0030218, GO:0030511, GO:0030514, GO:0030578, GO:0032092, GO:0042771, GO:0043388, GO:0043524, GO:0045766, GO:0045893, GO:0045944, GO:0046330, GO:0046332, GO:0046790, GO:0048596, GO:0050882, GO:0051091, GO:0051726, GO:0060059, GO:0060235, GO:0060395, GO:0061072, GO:0071456, GO:0090575, GO:0097193, GO:0106310, GO:0106311, GO:1901796, GO:2000059, GO:0016605, GO:0003713, GO:0007224, GO:0004713"/>
<entry key="53" type="xstring" value="GO:0000287, GO:0004709, GO:0005524, GO:0006468, GO:0007165, GO:0007257, GO:0000186, GO:0033554, GO:0004672"/>
<entry key="54" type="xstring" value="GO:0004693, GO:0005515, GO:0005524, GO:0005575, GO:0051726, GO:0006468, GO:0005634, GO:0000083, GO:0005737"/>
<entry key="55" type="xstring" value="GO:0004674, GO:0004712, GO:0004713, GO:0005515, GO:0005524, GO:0005634, GO:0005654, GO:0006468, GO:0010212, GO:0016604, GO:0016607, GO:0018108, GO:0032526, GO:0042802, GO:0043484, GO:0045721, GO:0046777"/>
<entry key="56" type="xstring" value="GO:0000086, GO:0000278, GO:0004672, GO:0004674, GO:0004712, GO:0005515, GO:0005524, GO:0005634, GO:0005654, GO:0005813, GO:0005814, GO:0005819, GO:0005829, GO:0005929, GO:0006468, GO:0006511, GO:0006977, GO:0007051, GO:0007057, GO:0007100, GO:0009611, GO:0009948, GO:0010389, GO:0010629, GO:0010972, GO:0015630, GO:0018105, GO:0019901, GO:0030496, GO:0031145, GO:0031616, GO:0031625, GO:0031647, GO:0032091, GO:0032436, GO:0035404, GO:0042585, GO:0043066, GO:0043203, GO:0045120, GO:0045840, GO:0046605, GO:0046777, GO:0046982, GO:0048471, GO:0051301, GO:0051642, GO:0071539, GO:0072687, GO:0097421, GO:0097431, GO:0106310, GO:0106311, GO:1900195, GO:1901796, GO:1990138, GO:0005876, GO:0032133, GO:0007052, GO:0000780, GO:0051233, GO:0032465, GO:0035174"/>
<entry key="57" type="xstring" value="GO:0002281, GO:0003785, GO:0004674, GO:0004697, GO:0004698, GO:0004699, GO:0005515, GO:0005524, GO:0005634, GO:0005737, GO:0005739, GO:0005783, GO:0005829, GO:0005856, GO:0005886, GO:0006468, GO:0006915, GO:0007049, GO:0007155, GO:0007165, GO:0008047, GO:0010634, GO:0010763, GO:0010811, GO:0018105, GO:0019899, GO:0030168, GO:0030546, GO:0030838, GO:0031397, GO:0031663, GO:0032024, GO:0032230, GO:0032467, GO:0035276, GO:0035641, GO:0035669, GO:0038096, GO:0043085, GO:0043123, GO:0043278, GO:0043410, GO:0046872, GO:0048471, GO:0050730, GO:0050996, GO:0051279, GO:0051301, GO:0061178, GO:0070257, GO:0071361, GO:0071380, GO:0071456, GO:0071889, GO:0071944, GO:0090303, GO:1903078, GO:2000650, GO:2001031, GO:0005794, GO:0035556"/>
<entry key="58" type="xstring" value="GO:0000165, GO:0000187, GO:0002223, GO:0004674, GO:0004708, GO:0005515, GO:0005524, GO:0005768, GO:0005829, GO:0005886, GO:0007409, GO:0010763, GO:0016358, GO:0017048, GO:0017124, GO:0030833, GO:0031295, GO:0043525, GO:0046872, GO:0048013, GO:0050808, GO:0050852, GO:0060997, GO:0061003, GO:0071407, GO:0106310, GO:0106311, GO:2000573, GO:0050770, GO:0031098, GO:0023014, GO:0005737, GO:0032147"/>
<entry key="59" type="xstring" value="GO:0001558, GO:0002066, GO:0004713, GO:0005515, GO:0005524, GO:0006468, GO:0007283, GO:0009986, GO:0010629, GO:0010966, GO:0016020, GO:0019903, GO:0023014, GO:0030154, GO:0032006, GO:0038083, GO:0048471, GO:0070372, GO:0043235, GO:0004714, GO:0005887, GO:0007169, GO:0007275, GO:0033674"/>
<entry key="60" type="xstring" value="GO:0005524, GO:0005886, GO:0046872, GO:0106310, GO:0106311, GO:0004674, GO:0035556, GO:0018105"/>
<entry key="61" type="xstring" value="GO:0000242, GO:0004672, GO:0004713, GO:0005515, GO:0005524, GO:0005634, GO:0005654, GO:0005737, GO:0005813, GO:0005829, GO:0006468, GO:0007049, GO:0016301, GO:0018108, GO:0034451, GO:0042769, GO:0046872, GO:0051301, GO:0060271, GO:0071889, GO:0106310, GO:0106311"/>
<entry key="62" type="xstring" value="GO:0004703, GO:0005524, GO:0007165, GO:0007601, GO:0022400, GO:0046777, GO:0050254, GO:0097381"/>
<entry key="63" type="xstring" value="GO:0001525, GO:0001889, GO:0001944, GO:0005515, GO:0005524, GO:0005829, GO:0005942, GO:0005943, GO:0006006, GO:0006468, GO:0006661, GO:0007173, GO:0007186, GO:0007411, GO:0010468, GO:0010592, GO:0014065, GO:0014068, GO:0014704, GO:0016242, GO:0016301, GO:0016303, GO:0016310, GO:0019221, GO:0030027, GO:0030036, GO:0030168, GO:0030295, GO:0030835, GO:0031295, GO:0032008, GO:0032147, GO:0033138, GO:0035004, GO:0035994, GO:0038028, GO:0038084, GO:0038095, GO:0038096, GO:0038128, GO:0040014, GO:0043276, GO:0043457, GO:0043491, GO:0043524, GO:0043542, GO:0043560, GO:0044029, GO:0046854, GO:0046934, GO:0048010, GO:0048015, GO:0048471, GO:0050852, GO:0050900, GO:0051897, GO:0052812, GO:0055119, GO:0060048, GO:0060612, GO:0071333, GO:0071464, GO:0086003, GO:0097009, GO:0106310, GO:0106311, GO:0110053, GO:2000270, GO:2000653, GO:2000811, GO:0036092, GO:0052742, GO:0005886, GO:0005944, GO:0016020, GO:0016477, GO:0005737, GO:0035005"/>
<entry key="64" type="xstring" value="GO:0000165, GO:0000245, GO:0000287, GO:0000785, GO:0001525, GO:0003723, GO:0004674, GO:0005515, GO:0005524, GO:0005634, GO:0005654, GO:0005730, GO:0005737, GO:0005829, GO:0006468, GO:0008284, GO:0008380, GO:0010628, GO:0016607, GO:0018105, GO:0030154, GO:0035063, GO:0035556, GO:0043525, GO:0045070, GO:0045071, GO:0045087, GO:0045787, GO:0048024, GO:0062176, GO:0071889, GO:0106310, GO:0106311, GO:0004707, GO:0010468, GO:0050684"/>
<entry key="65" type="xstring" value="GO:0001558, GO:0004672, GO:0005246, GO:0005515, GO:0005524, GO:0005654, GO:0005769, GO:0005829, GO:0006468, GO:0015459, GO:0017080, GO:0017081, GO:0030334, GO:0034220, GO:0035091, GO:0042127, GO:0043231, GO:0051090, GO:0055037, GO:0106310, GO:0106311, GO:0018105, GO:0004674, GO:0035556"/>
<entry key="66" type="xstring" value="GO:0001750, GO:0001779, GO:0001818, GO:0005515, GO:0005524, GO:0005615, GO:0005737, GO:0005886, GO:0006468, GO:0006909, GO:0007166, GO:0007267, GO:0007283, GO:0016028, GO:0018108, GO:0030168, GO:0032940, GO:0034446, GO:0043491, GO:0050766, GO:0050900, GO:0051250, GO:0060041, GO:0060068, GO:0097350, GO:2000107, GO:0007169, GO:0007275, GO:0033674, GO:0004714, GO:0005887, GO:0043235, GO:0007399, GO:0016477"/>
<entry key="67" type="xstring" value="GO:0004672, GO:0004740, GO:0005515, GO:0005524, GO:0005654, GO:0005739, GO:0005759, GO:0005829, GO:0005967, GO:0006006, GO:0006111, GO:0006468, GO:0006885, GO:0008286, GO:0010510, GO:0010565, GO:0010906, GO:0031670, GO:0034614, GO:0042593, GO:0042803, GO:0050848, GO:0072332, GO:1904183, GO:0004674"/>
<entry key="68" type="xstring" value="GO:0004713, GO:0004715, GO:0005131, GO:0005515, GO:0005524, GO:0005634, GO:0005737, GO:0005829, GO:0005856, GO:0006468, GO:0016020, GO:0018108, GO:0019221, GO:0031702, GO:0035556, GO:0035722, GO:0038155, GO:0060337, GO:0070062, GO:0070106"/>
<entry key="69" type="xstring" value="GO:0004674, GO:0005515, GO:0006468, GO:0016021"/>
<entry key="70" type="xstring" value="GO:0004017, GO:0005515, GO:0005524, GO:0005758, GO:0006172, GO:0015949, GO:0016310, GO:0046033, GO:0046034, GO:0046940, GO:0070062, GO:0097226, GO:0005737, GO:0009132, GO:0006163, GO:0005739"/>
<entry key="71" type="xstring" value="GO:0000287, GO:0004674, GO:0005515, GO:0005524, GO:0005634, GO:0005737, GO:0005829, GO:0006464, GO:0006468, GO:0031435, GO:0035556, GO:0043407, GO:0045296, GO:0106310, GO:0106311, GO:0018105"/>
<entry key="72" type="xstring" value="GO:0001953, GO:0004385, GO:0004674, GO:0005515, GO:0005516, GO:0005524, GO:0005604, GO:0005652, GO:0005730, GO:0005737, GO:0005829, GO:0005886, GO:0005911, GO:0005925, GO:0006468, GO:0007155, GO:0007269, GO:0010839, GO:0015629, GO:0016323, GO:0016363, GO:0031982, GO:0042043, GO:0042734, GO:0045944, GO:0046037, GO:0046710, GO:0060170, GO:0061045, GO:0070509, GO:0090280, GO:0090288, GO:0098685, GO:0106310, GO:0106311, GO:2000300"/>
<entry key="73" type="xstring" value="GO:0001953, GO:0004111, GO:0004674, GO:0005515, GO:0005524, GO:0005737, GO:0005925, GO:0006468, GO:0008017, GO:0030335, GO:0032014, GO:0035556, GO:0043066, GO:0043547, GO:0046328, GO:0051549, GO:0051894, GO:0106310, GO:0106311, GO:0120183, GO:0030033, GO:0031098, GO:0048812, GO:0032147, GO:0000165, GO:0023014"/>
<entry key="74" type="xstring" value="GO:0004674, GO:0005524, GO:0005737, GO:0005829, GO:0005886, GO:0006468, GO:0008285, GO:0035556, GO:0046777, GO:0050801, GO:0070373, GO:0090263, GO:0106310, GO:0106311, GO:2000651, GO:0019869, GO:0010766, GO:0019870, GO:1903288"/>
<entry key="75" type="xstring" value="GO:0000122, GO:0000776, GO:0000779, GO:0000780, GO:0002903, GO:0004674, GO:0004712, GO:0005515, GO:0005524, GO:0005634, GO:0005654, GO:0005819, GO:0005829, GO:0006468, GO:0006511, GO:0007051, GO:0007094, GO:0007568, GO:0008283, GO:0008608, GO:0009838, GO:0010369, GO:0016570, GO:0019900, GO:0030496, GO:0031145, GO:0032091, GO:0032133, GO:0032212, GO:0032466, GO:0032467, GO:0034501, GO:0034644, GO:0035174, GO:0036089, GO:0043988, GO:0044878, GO:0046777, GO:0046872, GO:0051256, GO:0051973, GO:0051983, GO:0097431, GO:0106310, GO:0106311, GO:1901796, GO:1904355, GO:1905116, GO:1990023, GO:0031616, GO:0007052, GO:0051233, GO:0005876, GO:0032465"/>
<entry key="76" type="xstring" value="GO:0001764, GO:0004672, GO:0004674, GO:0004693, GO:0005515, GO:0005524, GO:0005634, GO:0005813, GO:0016301, GO:0032839, GO:0036064, GO:0043547, GO:0044294, GO:0045773, GO:0046777, GO:0048365, GO:0048471, GO:0050773, GO:0050775, GO:0051726, GO:0060999, GO:0097542, GO:0098978, GO:0099175, GO:1902017, GO:0032587, GO:0006468"/>
<entry key="77" type="xstring" value="GO:0000165, GO:0000187, GO:0000278, GO:0004674, GO:0004708, GO:0005515, GO:0005524, GO:0005634, GO:0032435, GO:0032873, GO:0034644, GO:0050728"/>
<entry key="78" type="xstring" value="GO:0000187, GO:0001764, GO:0001933, GO:0001934, GO:0002039, GO:0005004, GO:0005030, GO:0005515, GO:0005524, GO:0005737, GO:0005886, GO:0007169, GO:0007507, GO:0007623, GO:0008284, GO:0010628, GO:0010863, GO:0014068, GO:0018108, GO:0019056, GO:0019227, GO:0022011, GO:0030335, GO:0032148, GO:0033138, GO:0038179, GO:0042490, GO:0043065, GO:0043235, GO:0045471, GO:0048013, GO:0048665, GO:0048678, GO:0048691, GO:0048712, GO:0050927, GO:0051388, GO:0051412, GO:0051965, GO:0060548, GO:0070306, GO:0071300, GO:0090102, GO:0090630, GO:0098978, GO:0099055, GO:0099151, GO:2000251, GO:0051896, GO:0004714, GO:0010976, GO:1990090, GO:0043410, GO:0043121, GO:0005887, GO:0030424, GO:0007275, GO:0033674, GO:0070374"/>
<entry key="79" type="xstring" value="GO:0000287, GO:0001935, GO:0004521, GO:0004674, GO:0005161, GO:0005515, GO:0005524, GO:0005637, GO:0005737, GO:0005739, GO:0005783, GO:0005789, GO:0006379, GO:0006402, GO:0006468, GO:0007050, GO:0007257, GO:0016241, GO:0019899, GO:0030176, GO:0030544, GO:0033120, GO:0034620, GO:0034976, GO:0035924, GO:0036289, GO:0036498, GO:0042802, GO:0042803, GO:0043531, GO:0046777, GO:0051879, GO:0070054, GO:0071333, GO:0090502, GO:0098787, GO:0106310, GO:0106311, GO:1900103, GO:1901142, GO:1904707, GO:1990332, GO:1990579, GO:1990597, GO:1990604, GO:1990630, GO:0070059, GO:0051082"/>
<entry key="80" type="xstring" value="GO:0000165, GO:0000304, GO:0001764, GO:0002223, GO:0002250, GO:0003015, GO:0004713, GO:0004715, GO:0005515, GO:0005524, GO:0005634, GO:0005739, GO:0005768, GO:0005829, GO:0005884, GO:0005886, GO:0006468, GO:0006816, GO:0007411, GO:0007596, GO:0007612, GO:0007631, GO:0008360, GO:0010629, GO:0010730, GO:0010976, GO:0014068, GO:0014069, GO:0018108, GO:0019221, GO:0019899, GO:0030168, GO:0030425, GO:0030900, GO:0031295, GO:0031397, GO:0031802, GO:0035556, GO:0036120, GO:0038096, GO:0042177, GO:0042493, GO:0042531, GO:0042542, GO:0042608, GO:0042609, GO:0042610, GO:0042802, GO:0043014, GO:0043123, GO:0043524, GO:0043548, GO:0044297, GO:0044325, GO:0045121, GO:0045471, GO:0046872, GO:0046875, GO:0048010, GO:0048013, GO:0048156, GO:0048471, GO:0048813, GO:0050321, GO:0050690, GO:0050730, GO:0050798, GO:0050804, GO:0050852, GO:0050900, GO:0050966, GO:0051428, GO:0051897, GO:0070851, GO:0071375, GO:0071560, GO:0090314, GO:0097038, GO:0097062, GO:0097386, GO:0097718, GO:0098685, GO:1900182, GO:1900449, GO:1901216, GO:1902951, GO:1903202, GO:1903997, GO:1904645, GO:1904646, GO:1905232, GO:1905430, GO:1905477, GO:1905664, GO:2001056, GO:2001240, GO:0030154, GO:0007169, GO:0045087, GO:0031234, GO:0005102, GO:0042127, GO:0038083"/>
<entry key="81" type="xstring" value="GO:0000165, GO:0000287, GO:0004672, GO:0004674, GO:0004707, GO:0005515, GO:0005524, GO:0005634, GO:0005654, GO:0005829, GO:0006355, GO:0006468, GO:0007179, GO:0007223, GO:0008134, GO:0018107, GO:0030178, GO:0031625, GO:0035556, GO:0042169, GO:0042501, GO:0046777, GO:0050821, GO:0005737, GO:0010468"/>
<entry key="82" type="xstring" value="GO:0004335, GO:0005515, GO:0005524, GO:0005534, GO:0005737, GO:0005829, GO:0006012, GO:0016020, GO:0019388, GO:0019402, GO:0046835, GO:0061623, GO:0070062"/>
<entry key="83" type="xstring" value="GO:0000070, GO:0000086, GO:0000122, GO:0000132, GO:0000278, GO:0000281, GO:0000287, GO:0000776, GO:0000785, GO:0000795, GO:0000922, GO:0000942, GO:0001578, GO:0004672, GO:0004674, GO:0005515, GO:0005524, GO:0005634, GO:0005654, GO:0005813, GO:0005814, GO:0005819, GO:0005829, GO:0006468, GO:0006511, GO:0007062, GO:0007077, GO:0007094, GO:0007098, GO:0007346, GO:0008017, GO:0010389, GO:0010800, GO:0010997, GO:0015630, GO:0016301, GO:0016321, GO:0016567, GO:0018105, GO:0019901, GO:0030071, GO:0030496, GO:0031145, GO:0031648, GO:0032436, GO:0032465, GO:0034451, GO:0042802, GO:0043066, GO:0043393, GO:0045143, GO:0045184, GO:0045736, GO:0045862, GO:0051081, GO:0051233, GO:0051443, GO:0051726, GO:0070194, GO:0071168, GO:0072425, GO:0090435, GO:0097431, GO:0097711, GO:1900182, GO:1901673, GO:1901990, GO:1902749, GO:1904668, GO:1904776, GO:0005876, GO:0005737"/>
<entry key="84" type="xstring" value="GO:0004672, GO:0004703, GO:0005524, GO:0007601, GO:0008277, GO:0016056, GO:0022400, GO:0046777, GO:0050254, GO:0097381"/>
<entry key="85" type="xstring" value="GO:0004340, GO:0005515, GO:0005524, GO:0005536, GO:0005654, GO:0005829, GO:0006110, GO:0006739, GO:0032024, GO:0032869, GO:0042593, GO:0043266, GO:0044320, GO:0045721, GO:0045725, GO:0046835, GO:0050796, GO:0051156, GO:0051594, GO:0061621, GO:0070509, GO:0006096, GO:0005739, GO:0001678, GO:0019158, GO:0008865"/>
<entry key="86" type="xstring" value="GO:0000165, GO:0000186, GO:0000187, GO:0001784, GO:0003690, GO:0004674, GO:0004708, GO:0005515, GO:0005524, GO:0005576, GO:0005634, GO:0005654, GO:0005737, GO:0005739, GO:0005769, GO:0005770, GO:0005794, GO:0005815, GO:0005829, GO:0005856, GO:0005886, GO:0005901, GO:0005925, GO:0006468, GO:0006915, GO:0006935, GO:0006974, GO:0007049, GO:0007165, GO:0007268, GO:0007411, GO:0007568, GO:0007611, GO:0008134, GO:0008353, GO:0008543, GO:0009636, GO:0010628, GO:0010759, GO:0010800, GO:0014066, GO:0015966, GO:0016032, GO:0016301, GO:0018105, GO:0018107, GO:0019233, GO:0019858, GO:0019902, GO:0030168, GO:0030278, GO:0030424, GO:0030641, GO:0030878, GO:0031143, GO:0031435, GO:0031647, GO:0031663, GO:0032212, GO:0032839, GO:0032872, GO:0032991, GO:0033598, GO:0034198, GO:0034614, GO:0035094, GO:0035578, GO:0038095, GO:0038096, GO:0038127, GO:0042307, GO:0042473, GO:0042802, GO:0043204, GO:0043312, GO:0043330, GO:0043627, GO:0045202, GO:0045596, GO:0045727, GO:0045893, GO:0046697, GO:0048538, GO:0050852, GO:0050853, GO:0051090, GO:0051403, GO:0051493, GO:0051973, GO:0060020, GO:0060045, GO:0060291, GO:0060324, GO:0060425, GO:0060440, GO:0060716, GO:0061308, GO:0070371, GO:0070849, GO:0071276, GO:0071356, GO:0072584, GO:0072686, GO:0090170, GO:0097011, GO:0120041, GO:1900034, GO:1903351, GO:1904355, GO:1904813, GO:2000641, GO:0004707, GO:0007166, GO:0035556, GO:0010468"/>
<entry key="87" type="xstring" value="GO:0000139, GO:0000322, GO:0002040, GO:0003161, GO:0003924, GO:0005515, GO:0005525, GO:0005737, GO:0005789, GO:0005829, GO:0005886, GO:0005911, GO:0005925, GO:0006911, GO:0007015, GO:0007030, GO:0007088, GO:0007097, GO:0007163, GO:0007229, GO:0007596, GO:0010591, GO:0010592, GO:0016020, GO:0016567, GO:0017119, GO:0019901, GO:0021762, GO:0030036, GO:0030141, GO:0030175, GO:0030225, GO:0030307, GO:0030496, GO:0030742, GO:0031256, GO:0031274, GO:0031295, GO:0031333, GO:0031435, GO:0031996, GO:0032427, GO:0032467, GO:0032991, GO:0034191, GO:0034329, GO:0034332, GO:0034613, GO:0035722, GO:0036336, GO:0036464, GO:0038096, GO:0038189, GO:0039694, GO:0042059, GO:0042802, GO:0043005, GO:0043025, GO:0043197, GO:0043393, GO:0043525, GO:0043552, GO:0045177, GO:0045198, GO:0045335, GO:0045740, GO:0046330, GO:0046847, GO:0048010, GO:0048013, GO:0048549, GO:0048664, GO:0051056, GO:0051149, GO:0051233, GO:0051489, GO:0051491, GO:0051492, GO:0051496, GO:0051683, GO:0051835, GO:0051988, GO:0060047, GO:0060071, GO:0060501, GO:0060661, GO:0060997, GO:0061630, GO:0070062, GO:0071346, GO:0072384, GO:0072686, GO:0090135, GO:0090316, GO:1900026, GO:2000251, GO:0005813, GO:0016477, GO:0006897, GO:0032488, GO:0099563, GO:0030031"/>
<entry key="88" type="xstring" value="GO:0004674, GO:0004706, GO:0004708, GO:0005515, GO:0005524, GO:0005575, GO:0006468, GO:0006915, GO:0007256, GO:0007257, GO:0042803, GO:0043065, GO:0046777, GO:0004672"/>
<entry key="89" type="xstring" value="GO:0000278, GO:0004674, GO:0005524, GO:0005737, GO:0005829, GO:0006468, GO:0006974, GO:0030145, GO:0035253, GO:0035869, GO:0036064, GO:0045893, GO:0051301, GO:0097014, GO:0106310, GO:0106311, GO:2000772, GO:2001020"/>
<entry key="90" type="xstring" value="GO:0000287, GO:0001650, GO:0004672, GO:0005515, GO:0005524, GO:0005654, GO:0005730, GO:0005739, GO:0005829, GO:0006468, GO:0006978, GO:0007165, GO:0007417, GO:0045992, GO:0070373, GO:0106310, GO:0106311, GO:2000381, GO:0004711, GO:0018105, GO:0004674, GO:0005737"/>
<entry key="91" type="xstring" value="GO:0000165, GO:0000186, GO:0001568, GO:0004672, GO:0004709, GO:0005515, GO:0005524, GO:0005829, GO:0035556, GO:0043123, GO:0046777, GO:0046872, GO:0070498, GO:0071864, GO:0090050, GO:1900745, GO:2000773"/>
<entry key="92" type="xstring" value="GO:0000139, GO:0004430, GO:0005515, GO:0005524, GO:0005741, GO:0005768, GO:0005829, GO:0006661, GO:0006898, GO:0007165, GO:0016032, GO:0030867, GO:0048471, GO:0071889, GO:0016020, GO:0048015, GO:0052742, GO:0046854, GO:0005737"/>
<entry key="93" type="xstring" value="GO:0000049, GO:0000077, GO:0002230, GO:0002250, GO:0002286, GO:0002821, GO:0004674, GO:0004694, GO:0005524, GO:0005844, GO:0006446, GO:0006468, GO:0007050, GO:0007612, GO:0007616, GO:0010998, GO:0019081, GO:0022626, GO:0032057, GO:0032792, GO:0034198, GO:0034644, GO:0036492, GO:0039520, GO:0044828, GO:0045665, GO:0045947, GO:0046777, GO:0051607, GO:0060259, GO:0060733, GO:0070417, GO:0071264, GO:0106310, GO:0106311, GO:1900273, GO:1990138, GO:1990253, GO:0004672"/>
<entry key="94" type="xstring" value="GO:0004714, GO:0005515, GO:0005524, GO:0005887, GO:0007169, GO:0008286, GO:0018108, GO:0030238, GO:0031532, GO:0043235, GO:0043548, GO:0046777, GO:0071469, GO:0033674, GO:0005009, GO:0030424, GO:0043560, GO:0005899, GO:0007275"/>
<entry key="95" type="xstring" value="GO:0001525, GO:0002548, GO:0005021, GO:0005515, GO:0005524, GO:0005615, GO:0005768, GO:0005886, GO:0005887, GO:0005925, GO:0008284, GO:0010863, GO:0014068, GO:0015629, GO:0016477, GO:0018108, GO:0019838, GO:0030335, GO:0035924, GO:0036323, GO:0036326, GO:0036327, GO:0036332, GO:0038084, GO:0043235, GO:0043406, GO:0043410, GO:0043552, GO:0045766, GO:0046777, GO:0048010, GO:0048514, GO:0048598, GO:1905563, GO:1990384, GO:0007275, GO:0004714, GO:0033674, GO:0002244, GO:0007169"/>
<entry key="96" type="xstring" value="GO:0000139, GO:0000186, GO:0001934, GO:0004713, GO:0004714, GO:0005004, GO:0005166, GO:0005515, GO:0005524, GO:0005769, GO:0005770, GO:0005886, GO:0005887, GO:0006468, GO:0007411, GO:0007568, GO:0007611, GO:0007623, GO:0008285, GO:0009314, GO:0009986, GO:0010008, GO:0010465, GO:0010623, GO:0010976, GO:0018108, GO:0019900, GO:0021553, GO:0030183, GO:0030425, GO:0031667, GO:0031901, GO:0031902, GO:0032991, GO:0038083, GO:0038180, GO:0042490, GO:0042493, GO:0042802, GO:0042803, GO:0043025, GO:0043066, GO:0043068, GO:0043235, GO:0043524, GO:0043547, GO:0046579, GO:0046777, GO:0048011, GO:0048013, GO:0048015, GO:0048406, GO:0048485, GO:0048678, GO:0050965, GO:0050966, GO:0051092, GO:0051599, GO:0051602, GO:0051965, GO:0051968, GO:0055038, GO:0060009, GO:0060385, GO:0061368, GO:0070374, GO:0071316, GO:1990090, GO:1904646, GO:0030424, GO:0043410, GO:0051896, GO:0007275, GO:0007169, GO:0014068, GO:0043121, GO:0033674, GO:0005030"/>
<entry key="97" type="xstring" value="GO:0000287, GO:0004674, GO:0005515, GO:0005524, GO:0005911, GO:0006468, GO:0016477, GO:0030027, GO:0031032, GO:0031252, GO:0031532, GO:0035556, GO:0042641, GO:0042802, GO:0070062, GO:0106310, GO:0106311, GO:0005856, GO:0005737, GO:0018107"/>
<entry key="98" type="xstring" value="GO:0003723, GO:0004672, GO:0004674, GO:0004698, GO:0005515, GO:0005524, GO:0005634, GO:0005654, GO:0005737, GO:0005813, GO:0005829, GO:0005886, GO:0006468, GO:0006915, GO:0007049, GO:0007155, GO:0007165, GO:0010631, GO:0016032, GO:0016301, GO:0016604, GO:0017049, GO:0030027, GO:0030030, GO:0030496, GO:0032154, GO:0032467, GO:0032991, GO:0042826, GO:0043296, GO:0043297, GO:0045070, GO:0045111, GO:0045296, GO:0045931, GO:0048471, GO:0051301, GO:0070063, GO:2000145, GO:0018105, GO:0035556"/>
<entry key="99" type="xstring" value="GO:0000398, GO:0003723, GO:0005515, GO:0005524, GO:0005694, GO:0008380, GO:0016607, GO:0071013, GO:0106310, GO:0106311, GO:0005634, GO:0006468"/>
<entry key="100" type="xstring" value="GO:0000287, GO:0000902, GO:0001569, GO:0001841, GO:0001934, GO:0003157, GO:0004672, GO:0004674, GO:0005515, GO:0005524, GO:0005634, GO:0005654, GO:0005737, GO:0005829, GO:0006468, GO:0006915, GO:0007165, GO:0007417, GO:0008134, GO:0008285, GO:0016604, GO:0018105, GO:0030216, GO:0032092, GO:0032991, GO:0033138, GO:0035329, GO:0035556, GO:0042802, GO:0042803, GO:0043065, GO:0043539, GO:0045600, GO:0046621, GO:0046777, GO:0050821, GO:0060215, GO:0060706, GO:0060800, GO:0071902, GO:0090090, GO:0097284, GO:0106310, GO:0106311, GO:1902043, GO:1904237, GO:1905461, GO:0032147, GO:0031098, GO:0023014"/>
<entry key="101" type="xstring" value="GO:0001669, GO:0003723, GO:0004674, GO:0004712, GO:0004713, GO:0005515, GO:0005524, GO:0005634, GO:0005654, GO:0006468, GO:0016020, GO:0016607, GO:0018108, GO:0042802, GO:0043484, GO:0045111, GO:0046777"/>
<entry key="102" type="xstring" value="GO:0001772, GO:0001784, GO:0002250, GO:0004713, GO:0004715, GO:0005515, GO:0005524, GO:0005737, GO:0005829, GO:0005886, GO:0005911, GO:0006468, GO:0006955, GO:0018108, GO:0030217, GO:0035556, GO:0042101, GO:0042110, GO:0042113, GO:0043366, GO:0045059, GO:0045060, GO:0045582, GO:0046638, GO:0046641, GO:0050850, GO:0050852, GO:0070489, GO:0072678, GO:0045121, GO:0038083, GO:0030154, GO:0045087, GO:0031234, GO:0005102, GO:0007169, GO:0042127"/>
<entry key="103" type="xstring" value="GO:0000079, GO:0000082, GO:0000086, GO:0000439, GO:0004672, GO:0004674, GO:0005515, GO:0005524, GO:0005634, GO:0005654, GO:0005675, GO:0006283, GO:0006294, GO:0006361, GO:0006362, GO:0006363, GO:0006366, GO:0006367, GO:0006368, GO:0006370, GO:0007050, GO:0008022, GO:0008094, GO:0008353, GO:0016301, GO:0019907, GO:0042795, GO:0048471, GO:0050821, GO:0051301, GO:0070516, GO:0070985, GO:0006468, GO:0070816, GO:0004693, GO:0005737, GO:0045944"/>
<entry key="104" type="xstring" value="GO:0000287, GO:0004674, GO:0004712, GO:0005515, GO:0005524, GO:0005634, GO:0005654, GO:0005737, GO:0005829, GO:0006468, GO:0007165, GO:0008285, GO:0035556, GO:0043065, GO:0045786, GO:0106310, GO:0106311, GO:0018105, GO:0004711"/>
<entry key="105" type="xstring" value="GO:0005524, GO:0005654, GO:0005737, GO:0005802, GO:0005829, GO:0005886, GO:0006661, GO:0006887, GO:0006897, GO:0007173, GO:0008286, GO:0010508, GO:0014829, GO:0016020, GO:0016303, GO:0030136, GO:0030276, GO:0031982, GO:0035004, GO:0035005, GO:0035091, GO:0046934, GO:0048008, GO:0048268, GO:0061024, GO:0070062, GO:0090050, GO:0052742, GO:0005942, GO:0036092, GO:0016477, GO:0048015, GO:0046854, GO:0014065"/>
<entry key="106" type="xstring" value="GO:0000287, GO:0001818, GO:0004674, GO:0004711, GO:0005515, GO:0005524, GO:0005634, GO:0005654, GO:0005829, GO:0006355, GO:0006468, GO:0006954, GO:0016572, GO:0032793, GO:0033129, GO:0035066, GO:0035556, GO:0043987, GO:0043988, GO:0045944, GO:0051092, GO:0070498, GO:0106310, GO:0106311, GO:0018105, GO:0005737"/>
<entry key="107" type="xstring" value="GO:0004697, GO:0004698, GO:0005515, GO:0005524, GO:0005654, GO:0005829, GO:0006468, GO:0007205, GO:0016020, GO:0016301, GO:0030148, GO:0046872, GO:0089700"/>
<entry key="108" type="xstring" value="GO:0000978, GO:0001223, GO:0003677, GO:0003682, GO:0004672, GO:0004674, GO:0004693, GO:0005515, GO:0005524, GO:0005654, GO:0006281, GO:0006282, GO:0006366, GO:0006367, GO:0006368, GO:0006468, GO:0008023, GO:0008024, GO:0008283, GO:0008353, GO:0010613, GO:0016020, GO:0016301, GO:0016605, GO:0019901, GO:0031056, GO:0031297, GO:0033129, GO:0036464, GO:0042493, GO:0042795, GO:0045944, GO:0050434, GO:0051147, GO:0070691, GO:0070816, GO:0071157, GO:0071345, GO:0097322, GO:1900364, GO:1903839, GO:2001168, GO:0007346, GO:0005634, GO:0016592"/>
<entry key="109" type="xstring" value="GO:0001503, GO:0003416, GO:0004714, GO:0005515, GO:0005518, GO:0005524, GO:0005886, GO:0005925, GO:0007155, GO:0007165, GO:0010715, GO:0010763, GO:0015629, GO:0016324, GO:0018108, GO:0030198, GO:0030199, GO:0030500, GO:0031214, GO:0034103, GO:0035988, GO:0038062, GO:0038063, GO:0045669, GO:0045860, GO:0046777, GO:0048146, GO:0051091, GO:0090091, GO:0033674, GO:0043235, GO:0007169, GO:0007275, GO:0005887"/>
<entry key="110" type="xstring" value="GO:0000146, GO:0003779, GO:0004672, GO:0005515, GO:0005516, GO:0005524, GO:0005737, GO:0007601, GO:0007605, GO:0016459, GO:0030175, GO:0030898, GO:0031941, GO:0032426, GO:0032433, GO:0043531, GO:0046777, GO:0050896, GO:0060002, GO:0090103, GO:0106310, GO:0106311"/>
<entry key="111" type="xstring" value="GO:0003779, GO:0005515, GO:0005524, GO:0005654, GO:0005815, GO:0005829, GO:0005954, GO:0006468, GO:0007165, GO:0010976, GO:0014733, GO:0030666, GO:0033017, GO:0042802, GO:0042803, GO:0045202, GO:0046777, GO:0048169, GO:0051823, GO:0051924, GO:0060333, GO:0060998, GO:0061003, GO:0090129, GO:1900034, GO:2001222, GO:0043005, GO:0005516, GO:0005737, GO:0004683"/>
<entry key="112" type="xstring" value="GO:0000165, GO:0005515, GO:0005524, GO:0005575, GO:0007519, GO:0030154, GO:0060537, GO:0106310, GO:0106311, GO:0005634, GO:0004707, GO:0035556, GO:0050684, GO:0010468, GO:0000245, GO:0005737"/>
<entry key="113" type="xstring" value="GO:0000187, GO:0004674, GO:0005515, GO:0005524, GO:0005654, GO:0005829, GO:0005856, GO:0006468, GO:0010820, GO:0016301, GO:0018105, GO:0018107, GO:0019898, GO:0019901, GO:0023014, GO:0023016, GO:0032414, GO:0035556, GO:0036438, GO:0038146, GO:0043231, GO:0043268, GO:0046777, GO:0071476, GO:0106310, GO:0106311, GO:1901017, GO:1901380, GO:1905408, GO:1990869, GO:2000650"/>
<entry key="114" type="xstring" value="GO:0001525, GO:0001938, GO:0002159, GO:0004672, GO:0004674, GO:0004697, GO:0004698, GO:0005178, GO:0005515, GO:0005524, GO:0005654, GO:0005737, GO:0005739, GO:0005783, GO:0005829, GO:0005886, GO:0006468, GO:0007077, GO:0007155, GO:0007411, GO:0008270, GO:0010595, GO:0010613, GO:0018105, GO:0018107, GO:0019899, GO:0030168, GO:0030335, GO:0031666, GO:0031966, GO:0034351, GO:0035403, GO:0035408, GO:0035866, GO:0038128, GO:0043488, GO:0043536, GO:0045651, GO:0045766, GO:0045780, GO:0045785, GO:0045931, GO:0048471, GO:0050796, GO:0070062, GO:0070374, GO:0070555, GO:0090330, GO:0097190, GO:0106071, GO:2000707, GO:0035556"/>
<entry key="115" type="xstring" value="GO:0000086, GO:0004674, GO:0004715, GO:0005509, GO:0005515, GO:0005524, GO:0005886, GO:0005938, GO:0006915, GO:0008283, GO:0008289, GO:0008631, GO:0016020, GO:0018108, GO:0030097, GO:0043065, GO:0046777, GO:0061351, GO:0106310, GO:0106311, GO:0035556, GO:0006468, GO:0005634, GO:0005737"/>
<entry key="116" type="xstring" value="GO:0000082, GO:0000785, GO:0004674, GO:0005515, GO:0005524, GO:0005737, GO:0005813, GO:0005814, GO:0005829, GO:0006468, GO:0006977, GO:0007052, GO:0007093, GO:0007265, GO:0007613, GO:0010508, GO:0016525, GO:0018105, GO:0030425, GO:0032092, GO:0032436, GO:0032486, GO:0043008, GO:0043066, GO:0043123, GO:0044877, GO:0045732, GO:0046599, GO:0048167, GO:0060291, GO:0060292, GO:0061000, GO:0071866, GO:0090050, GO:2000773, GO:0005634, GO:0000278, GO:0032465, GO:0000922"/>
<entry key="117" type="xstring" value="GO:0000079, GO:0000976, GO:0003677, GO:0003682, GO:0005515, GO:0005634, GO:0005654, GO:0006366, GO:0006368, GO:0006468, GO:0007049, GO:0008024, GO:0008134, GO:0016032, GO:0019901, GO:0042795, GO:0043923, GO:0045737, GO:0045944, GO:0050434, GO:0051301, GO:0070063, GO:0070691, GO:0097322, GO:1900364, GO:0005730, GO:0016538, GO:0061575, GO:0006357, GO:0032786"/>
<entry key="118" type="xstring" value="GO:0005515, GO:0005524, GO:0016572, GO:0018108, GO:0046777, GO:0106310, GO:0106311, GO:1901796, GO:0005634, GO:0018105, GO:0018107, GO:0004674, GO:0004713, GO:0005737"/>
<entry key="119" type="xstring" value="GO:0004672, GO:0004713, GO:0005515, GO:0005524, GO:0005886, GO:0006468, GO:0007165, GO:0008283, GO:0010666, GO:0010976, GO:0014065, GO:0016020, GO:0018108, GO:0043066, GO:0071300, GO:0007169, GO:0007275, GO:0033674, GO:0043235, GO:0004714, GO:0005887, GO:0042127, GO:0045664"/>
<entry key="120" type="xstring" value="GO:0000187, GO:0004674, GO:0004713, GO:0005515, GO:0005524, GO:0005654, GO:0005829, GO:0006954, GO:0007165, GO:0016020, GO:0018108, GO:0019901, GO:0035331, GO:0035924, GO:0038066, GO:0042035, GO:0043536, GO:0045860, GO:0045893, GO:0060048, GO:0004708"/>
<entry key="121" type="xstring" value="GO:0002720, GO:0004340, GO:0004396, GO:0005515, GO:0005524, GO:0005536, GO:0005739, GO:0005741, GO:0005829, GO:0006002, GO:0006013, GO:0006954, GO:0008865, GO:0019158, GO:0032731, GO:0042802, GO:0042834, GO:0045087, GO:0045121, GO:0046835, GO:0051156, GO:0061621, GO:0072655, GO:0072656, GO:0001678, GO:0006096"/>
<entry key="122" type="xstring" value="GO:0000165, GO:0004674, GO:0004707, GO:0005515, GO:0005524, GO:0005634, GO:0005654, GO:0005737, GO:0005829, GO:0006468, GO:0007049, GO:0007165, GO:0035556, GO:0010468"/>
<entry key="123" type="xstring" value="GO:0004672, GO:0004674, GO:0005515, GO:0005524, GO:0005634, GO:0005654, GO:0005730, GO:0005795, GO:0005819, GO:0005829, GO:0006468, GO:0007077, GO:0019901, GO:0031493, GO:0035175, GO:0043987, GO:0046777, GO:0051301, GO:0072354, GO:0072355, GO:0090166, GO:0106310, GO:0106311, GO:0018105, GO:0005737"/>
<entry key="124" type="xstring" value="GO:0004713, GO:0004715, GO:0005515, GO:0005524, GO:0005654, GO:0005829, GO:0005886, GO:0006468, GO:0006661, GO:0006915, GO:0007155, GO:0007165, GO:0007498, GO:0032587, GO:0035556, GO:0046777, GO:0046872, GO:0002250, GO:0050853, GO:0038083"/>
<entry key="125" type="xstring" value="GO:0004723, GO:0005515, GO:0005516, GO:0005524, GO:0005654, GO:0005829, GO:0005954, GO:0006468, GO:0006470, GO:0010975, GO:0014733, GO:0016020, GO:0030073, GO:0030666, GO:0033017, GO:0042802, GO:0042803, GO:0051924, GO:0060333, GO:1900034, GO:0043005, GO:0004683, GO:0005737"/>
<entry key="126" type="xstring" value="GO:0001525, GO:0001569, GO:0001764, GO:0001938, GO:0002040, GO:0002042, GO:0002116, GO:0003148, GO:0005021, GO:0005096, GO:0005515, GO:0005615, GO:0005769, GO:0005829, GO:0005883, GO:0005886, GO:0005925, GO:0006930, GO:0007165, GO:0007229, GO:0007267, GO:0007411, GO:0007413, GO:0008201, GO:0009611, GO:0009887, GO:0009986, GO:0010595, GO:0014911, GO:0015026, GO:0016021, GO:0017154, GO:0019838, GO:0019901, GO:0019955, GO:0021612, GO:0021637, GO:0021649, GO:0021675, GO:0021785, GO:0021828, GO:0030424, GO:0030426, GO:0031290, GO:0031410, GO:0031532, GO:0031966, GO:0032489, GO:0034446, GO:0035729, GO:0035767, GO:0035924, GO:0036486, GO:0038085, GO:0038189, GO:0038190, GO:0042327, GO:0043005, GO:0043025, GO:0043235, GO:0043524, GO:0043542, GO:0043547, GO:0046872, GO:0048008, GO:0048010, GO:0048012, GO:0048842, GO:0048843, GO:0048844, GO:0048846, GO:0050731, GO:0050918, GO:0051491, GO:0051496, GO:0051894, GO:0060301, GO:0060385, GO:0060627, GO:0060666, GO:0060978, GO:0060982, GO:0061299, GO:0061441, GO:0061549, GO:0061551, GO:0070374, GO:0071526, GO:0071679, GO:0090050, GO:0090259, GO:0097102, GO:0097374, GO:0097443, GO:0097475, GO:0097490, GO:0097491, GO:0098978, GO:0099173, GO:0150018, GO:0150020, GO:1900026, GO:1901166, GO:1901998, GO:1902285, GO:1902287, GO:1902336, GO:1902378, GO:1902946, GO:1903375, GO:1904835, GO:1905040, GO:2000251, GO:2001237"/>
<entry key="127" type="xstring" value="GO:0000077, GO:0000086, GO:0001934, GO:0004674, GO:0005515, GO:0005524, GO:0005654, GO:0005794, GO:0006302, GO:0006355, GO:0006468, GO:0006974, GO:0006975, GO:0006977, GO:0008630, GO:0016301, GO:0016605, GO:0018105, GO:0019901, GO:0031625, GO:0035690, GO:0042176, GO:0042770, GO:0042802, GO:0042803, GO:0044257, GO:0045893, GO:0046777, GO:0046872, GO:0050821, GO:0051301, GO:0071157, GO:0072428, GO:0090307, GO:0090399, GO:0106310, GO:0106311, GO:1901796, GO:1903416, GO:1903926, GO:2000002, GO:2000210, GO:0000781, GO:0005634, GO:0044773, GO:0005737"/>
<entry key="128" type="xstring" value="GO:0000165, GO:0000287, GO:0004674, GO:0005515, GO:0005524, GO:0005654, GO:0005739, GO:0005829, GO:0006975, GO:0007050, GO:0007165, GO:0007517, GO:0010952, GO:0018105, GO:0045445, GO:0051149, GO:0005737, GO:0010468, GO:0035556, GO:0004707, GO:0005634"/>
<entry key="129" type="xstring" value="GO:0000226, GO:0001725, GO:0001954, GO:0004672, GO:0004674, GO:0004698, GO:0005515, GO:0005524, GO:0005635, GO:0005737, GO:0005768, GO:0005815, GO:0005829, GO:0005886, GO:0005911, GO:0005923, GO:0006468, GO:0006954, GO:0007165, GO:0007179, GO:0007616, GO:0008284, GO:0014069, GO:0015459, GO:0016020, GO:0016324, GO:0016363, GO:0016477, GO:0018105, GO:0019901, GO:0030010, GO:0030054, GO:0031252, GO:0031333, GO:0031584, GO:0031982, GO:0032148, GO:0032733, GO:0032736, GO:0032753, GO:0032754, GO:0032869, GO:0035748, GO:0043066, GO:0043203, GO:0043274, GO:0043560, GO:0044877, GO:0045121, GO:0045179, GO:0045630, GO:0046627, GO:0046628, GO:0046872, GO:0047496, GO:0048471, GO:0050732, GO:0051092, GO:0051222, GO:0051346, GO:0051899, GO:0060081, GO:0060291, GO:0070062, GO:0070374, GO:0070528, GO:0071889, GO:0072659, GO:1990138, GO:2000463, GO:2000553, GO:0035556"/>
<entry key="130" type="xstring" value="GO:0005524, GO:0043065, GO:0050729, GO:0051726, GO:0071222, GO:0006468, GO:0016592, GO:0005829, GO:0004693, GO:0005634, GO:0008353"/>
<entry key="131" type="xstring" value="GO:0004618, GO:0005515, GO:0005524, GO:0005615, GO:0005829, GO:0006094, GO:0006096, GO:0016020, GO:0016310, GO:0016525, GO:0030855, GO:0031639, GO:0045121, GO:0047134, GO:0061621, GO:0070062, GO:0071456, GO:1903862, GO:0043531"/>
<entry key="132" type="xstring" value="GO:0000165, GO:0005576, GO:0005615, GO:0005730, GO:0005794, GO:0008543, GO:0009986, GO:0030154, GO:0051897, GO:0005104, GO:0009887, GO:0030334, GO:0005737, GO:0008083, GO:0010628, GO:0001934, GO:0008284"/>
<entry key="133" type="xstring" value="GO:0004674, GO:0005515, GO:0005524, GO:0005634, GO:0005654, GO:0005829, GO:0005886, GO:0005956, GO:0006457, GO:0006468, GO:0006656, GO:0006915, GO:0007049, GO:0007165, GO:0008284, GO:0016055, GO:0016236, GO:0016301, GO:0016580, GO:0016581, GO:0018105, GO:0018107, GO:0030177, GO:0030307, GO:0042802, GO:0043154, GO:0045732, GO:0047485, GO:0048511, GO:0051879, GO:0061077, GO:0106310, GO:0106311, GO:1901796, GO:1905818, GO:2000059, GO:2001234, GO:0031519, GO:0051726"/>
<entry key="134" type="xstring" value="GO:0000287, GO:0003779, GO:0004674, GO:0005515, GO:0005524, GO:0005737, GO:0005829, GO:0006468, GO:0015629, GO:0016020, GO:0035556, GO:0051128, GO:0106310, GO:0106311, GO:0018105"/>
<entry key="135" type="xstring" value="GO:0001934, GO:0004672, GO:0004674, GO:0005515, GO:0005524, GO:0005634, GO:0005654, GO:0005737, GO:0005829, GO:0005856, GO:0006468, GO:0007010, GO:0007256, GO:0016055, GO:0016324, GO:0030033, GO:0031532, GO:0035556, GO:0046777, GO:0048814, GO:0055037, GO:0070062, GO:0072659, GO:0106310, GO:0106311, GO:0000165, GO:0048812, GO:0023014, GO:0032147, GO:0031098"/>
<entry key="136" type="xstring" value="GO:0000978, GO:0004715, GO:0005515, GO:0005524, GO:0005798, GO:0005829, GO:0016020, GO:0018108, GO:0045944, GO:0046777, GO:0048471, GO:0106310, GO:0106311, GO:0005737, GO:0005794, GO:0004674"/>
<entry key="137" type="xstring" value="GO:0001525, GO:0001954, GO:0001968, GO:0004672, GO:0005005, GO:0005524, GO:0005886, GO:0005887, GO:0006469, GO:0007166, GO:0008284, GO:0018108, GO:0019901, GO:0030335, GO:0030336, GO:0034446, GO:0035019, GO:0043087, GO:0045766, GO:0046777, GO:0048013, GO:0051496, GO:0090630, GO:0004714, GO:0007411, GO:0043005, GO:0043235, GO:0007275, GO:0033674, GO:0007169"/>
<entry key="138" type="xstring" value="GO:0000187, GO:0004704, GO:0004713, GO:0004714, GO:0005515, GO:0005524, GO:0005886, GO:0005887, GO:0007165, GO:0016310, GO:0018108, GO:0021766, GO:0030534, GO:0032991, GO:0036269, GO:0038061, GO:0042802, GO:0042981, GO:0046777, GO:0048666, GO:0050995, GO:0051092, GO:0060159, GO:0070062, GO:0090648, GO:0097009, GO:1900006, GO:0043235, GO:0045664, GO:0042127, GO:0007169, GO:0007275, GO:0033674"/>
<entry key="139" type="xstring" value="GO:0001570, GO:0001701, GO:0005515, GO:0005524, GO:0007165, GO:0007498, GO:0016525, GO:0018108, GO:0030336, GO:0032526, GO:0045026, GO:0043235, GO:0004714, GO:0007169, GO:0045766, GO:0033674, GO:0005887, GO:0007275, GO:0001525"/>
<entry key="140" type="xstring" value="GO:0000287, GO:0004672, GO:0004674, GO:0005524, GO:0005886, GO:0005911, GO:0006468, GO:0007010, GO:0007163, GO:0007165, GO:0016477, GO:0017048, GO:0030027, GO:0031032, GO:0031252, GO:0031532, GO:0035556, GO:0042641, GO:0044877, GO:0070062, GO:0106310, GO:0106311, GO:0005737, GO:0018107, GO:0005856"/>
<entry key="141" type="xstring" value="GO:0004713, GO:0005515, GO:0005524, GO:0005737, GO:0005829, GO:0009968, GO:0018108, GO:0038083, GO:0042127, GO:0045087, GO:0030154, GO:0004715, GO:0007169, GO:0031234, GO:0005102"/>
<entry key="142" type="xstring" value="GO:0001666, GO:0001726, GO:0001934, GO:0002223, GO:0004672, GO:0004674, GO:0005515, GO:0005518, GO:0005524, GO:0005654, GO:0005694, GO:0005737, GO:0005829, GO:0005884, GO:0005886, GO:0005911, GO:0005925, GO:0006338, GO:0006468, GO:0006887, GO:0006915, GO:0006974, GO:0008284, GO:0010763, GO:0014704, GO:0016477, GO:0019901, GO:0021549, GO:0030010, GO:0030018, GO:0030027, GO:0030335, GO:0030424, GO:0030425, GO:0031116, GO:0031295, GO:0031532, GO:0031965, GO:0032587, GO:0032869, GO:0032991, GO:0033138, GO:0033148, GO:0038095, GO:0038096, GO:0042060, GO:0043507, GO:0045773, GO:0046628, GO:0046777, GO:0048012, GO:0048013, GO:0048754, GO:0048812, GO:0050852, GO:0051496, GO:0060244, GO:0061052, GO:0071437, GO:0090314, GO:0106310, GO:0106311, GO:1904707, GO:1904754, GO:0000165, GO:0048365, GO:0031098, GO:0050770, GO:0032147, GO:0023014"/>
<entry key="143" type="xstring" value="GO:0000079, GO:0000082, GO:0000307, GO:0000785, GO:0002088, GO:0004693, GO:0005515, GO:0005524, GO:0005634, GO:0005654, GO:0005667, GO:0005730, GO:0005829, GO:0005923, GO:0006367, GO:0006468, GO:0007165, GO:0007623, GO:0008284, GO:0009636, GO:0010288, GO:0010468, GO:0010971, GO:0016538, GO:0030332, GO:0031100, GO:0031965, GO:0032869, GO:0033574, GO:0040014, GO:0042493, GO:0043065, GO:0044877, GO:0045727, GO:0045787, GO:0045793, GO:0046626, GO:0046890, GO:0048146, GO:0048471, GO:0050994, GO:0051301, GO:0055093, GO:0060612, GO:0071157, GO:0071222, GO:0071353, GO:0097129, GO:1904628, GO:1904637, GO:2000134, GO:0051726, GO:0016592, GO:0008353"/>
<entry key="144" type="xstring" value="GO:0004674, GO:0004693, GO:0005515, GO:0005524, GO:0005737, GO:0005829, GO:0005886, GO:0006887, GO:0007283, GO:0015630, GO:0030252, GO:0031175, GO:0031234, GO:0043005, GO:0051726, GO:0061178, GO:0008021, GO:0006468, GO:0000083, GO:0005634"/>
<entry key="145" type="xstring" value="GO:0000165, GO:0001501, GO:0001958, GO:0002062, GO:0003416, GO:0004713, GO:0005007, GO:0005515, GO:0005524, GO:0005576, GO:0005783, GO:0005794, GO:0005886, GO:0005887, GO:0008284, GO:0008543, GO:0010518, GO:0017134, GO:0018108, GO:0030133, GO:0030282, GO:0035988, GO:0042531, GO:0042802, GO:0043410, GO:0043552, GO:0046777, GO:0048640, GO:0051897, GO:0060349, GO:0070374, GO:0070977, GO:1902178, GO:0005925, GO:0007275, GO:0004714, GO:0043235, GO:0033674, GO:0007169"/>
<entry key="146" type="xstring" value="GO:0002931, GO:0004672, GO:0004686, GO:0005509, GO:0005516, GO:0005524, GO:0005737, GO:0005829, GO:0006414, GO:0008135, GO:0014069, GO:0031952, GO:0032869, GO:0043066, GO:0043197, GO:0045807, GO:0046777, GO:0051965, GO:0061003, GO:0071277, GO:0071320, GO:0071454, GO:1990416, GO:1990637"/>
<entry key="147" type="xstring" value="GO:0004713, GO:0005515, GO:0005524, GO:0005829, GO:0006468, GO:0008284, GO:0016020, GO:0018108, GO:0038128, GO:0004715"/>
<entry key="148" type="xstring" value="GO:0003073, GO:0003214, GO:0004674, GO:0005102, GO:0005515, GO:0005524, GO:0005739, GO:0005829, GO:0005874, GO:0005977, GO:0006349, GO:0006468, GO:0007212, GO:0007568, GO:0008286, GO:0010508, GO:0010628, GO:0010800, GO:0010905, GO:0016055, GO:0016477, GO:0018105, GO:0018107, GO:0030877, GO:0031398, GO:0032007, GO:0032436, GO:0032869, GO:0033138, GO:0034236, GO:0036016, GO:0036498, GO:0043025, GO:0043161, GO:0043525, GO:0044027, GO:0045719, GO:0045732, GO:0045823, GO:0045944, GO:0046325, GO:0046627, GO:0048156, GO:0050321, GO:0060079, GO:0061052, GO:0071285, GO:0071879, GO:0090090, GO:0097191, GO:0097192, GO:0097440, GO:0098794, GO:0106071, GO:0106310, GO:0106311, GO:1901030, GO:1902004, GO:1903146, GO:1903955, GO:1904227, GO:1990635, GO:2000077, GO:2000171, GO:2000466, GO:2000467, GO:0005737, GO:0005634, GO:0030424, GO:0007165, GO:0010975"/>
<entry key="149" type="xstring" value="GO:0002039, GO:0003682, GO:0003713, GO:0004672, GO:0005102, GO:0005515, GO:0005634, GO:0005654, GO:0005719, GO:0005726, GO:0005829, GO:0006366, GO:0008270, GO:0008285, GO:0016567, GO:0016922, GO:0030163, GO:0031647, GO:0034056, GO:0042981, GO:0045892, GO:0045893, GO:0046777, GO:0055074, GO:0061630, GO:0070562, GO:0070577, GO:0071391, GO:1901796, GO:0035064, GO:0000790"/>
<entry key="150" type="xstring" value="GO:0000165, GO:0001886, GO:0004713, GO:0005515, GO:0005524, GO:0005576, GO:0005886, GO:0007165, GO:0007166, GO:0009925, GO:0009986, GO:0010507, GO:0016021, GO:0017154, GO:0018108, GO:0019903, GO:0031116, GO:0035024, GO:0035635, GO:0042802, GO:0045944, GO:0048012, GO:0048754, GO:0050918, GO:0051497, GO:0051897, GO:0061436, GO:0070495, GO:0071526, GO:1901299, GO:1905098, GO:2001028, GO:0007399, GO:0007169, GO:0043235, GO:0004714, GO:0031016, GO:0033674, GO:0030182, GO:0005887, GO:0001889, GO:0007275, GO:0006909, GO:0016477, GO:0005008"/>
<entry key="151" type="xstring" value="GO:0001558, GO:0005524, GO:0005654, GO:0005829, GO:0006468, GO:0006979, GO:0015459, GO:0017080, GO:0032411, GO:0034220, GO:0042127, GO:0106310, GO:0106311, GO:0035556, GO:0004674, GO:0018105"/>
<entry key="152" type="xstring" value="GO:0002250, GO:0004713, GO:0005515, GO:0005524, GO:0005737, GO:0005829, GO:0005886, GO:0005911, GO:0006468, GO:0007420, GO:0008022, GO:0008285, GO:0010989, GO:0018108, GO:0019903, GO:0031295, GO:0032715, GO:0033673, GO:0034236, GO:0042802, GO:0042997, GO:0043406, GO:0045121, GO:0045779, GO:0046777, GO:0046872, GO:0048709, GO:0050765, GO:0050852, GO:0070062, GO:0070064, GO:0070373, GO:0071375, GO:0060368, GO:0034332, GO:0004715"/>
<entry key="153" type="xstring" value="GO:0000381, GO:0004672, GO:0004674, GO:0004712, GO:0004713, GO:0004715, GO:0005515, GO:0005524, GO:0005634, GO:0005654, GO:0005737, GO:0006468, GO:0007399, GO:0007623, GO:0016032, GO:0016607, GO:0018105, GO:0018107, GO:0018108, GO:0030424, GO:0030425, GO:0031115, GO:0033120, GO:0034205, GO:0036289, GO:0038083, GO:0042802, GO:0043518, GO:0043621, GO:0046777, GO:0048025, GO:0048156, GO:0050321, GO:0090312, GO:1990904, GO:0005856, GO:0045893, GO:0003713"/>
<entry key="154" type="xstring" value="GO:0000186, GO:0000187, GO:0001558, GO:0004674, GO:0004709, GO:0005515, GO:0005524, GO:0005654, GO:0005730, GO:0005829, GO:0006612, GO:0006915, GO:0006974, GO:0007095, GO:0007409, GO:0008360, GO:0016021, GO:0016477, GO:0030036, GO:0030424, GO:0030659, GO:0031410, GO:0031434, GO:0031954, GO:0032147, GO:0032874, GO:0032956, GO:0038191, GO:0043005, GO:0043235, GO:0044294, GO:0044295, GO:0046330, GO:0046777, GO:0048041, GO:0048156, GO:0050321, GO:0051403, GO:0106310, GO:0106311, GO:0150019, GO:0150020, GO:0015629, GO:0000165, GO:0048812, GO:0005737, GO:0023014, GO:0031098"/>
<entry key="155" type="xstring" value="GO:0000287, GO:0004674, GO:0005524, GO:0006468, GO:0106310, GO:0106311, GO:0005634, GO:0042149, GO:0035556, GO:0005737"/>
<entry key="156" type="xstring" value="GO:0001782, GO:0001817, GO:0001932, GO:0001933, GO:0001934, GO:0002223, GO:0002250, GO:0002431, GO:0002513, GO:0002553, GO:0002576, GO:0002762, GO:0002768, GO:0002774, GO:0004713, GO:0004715, GO:0005161, GO:0005178, GO:0005515, GO:0005524, GO:0005634, GO:0005737, GO:0005758, GO:0005794, GO:0005829, GO:0005886, GO:0005912, GO:0006468, GO:0006974, GO:0006991, GO:0007165, GO:0007169, GO:0007596, GO:0008284, GO:0008285, GO:0009636, GO:0009725, GO:0009743, GO:0010976, GO:0014003, GO:0014068, GO:0014069, GO:0014070, GO:0016032, GO:0016301, GO:0017124, GO:0018108, GO:0030061, GO:0030168, GO:0030218, GO:0030335, GO:0031295, GO:0031625, GO:0031663, GO:0031668, GO:0032868, GO:0033003, GO:0033628, GO:0034136, GO:0034142, GO:0034144, GO:0034605, GO:0034666, GO:0035556, GO:0038095, GO:0038096, GO:0042493, GO:0042531, GO:0043015, GO:0043200, GO:0043208, GO:0043231, GO:0043304, GO:0043407, GO:0043552, GO:0044325, GO:0045121, GO:0045646, GO:0046579, GO:0046777, GO:0046875, GO:0048013, GO:0048471, GO:0048678, GO:0050663, GO:0050707, GO:0050727, GO:0050777, GO:0050853, GO:0050855, GO:0050900, GO:0051219, GO:0051272, GO:0051279, GO:0060252, GO:0060369, GO:0060397, GO:0070062, GO:0070304, GO:0070372, GO:0070373, GO:0070447, GO:0070667, GO:0070668, GO:0071300, GO:0090025, GO:0090330, GO:0097028, GO:0140031, GO:1902532, GO:1902961, GO:2000670, GO:0031234, GO:0030154, GO:0031175, GO:0045087, GO:0042127, GO:0002902, GO:0005102, GO:0030889, GO:0038083"/>
<entry key="157" type="xstring" value="GO:0005003, GO:0005004, GO:0005005, GO:0005524, GO:0005791, GO:0005886, GO:0007411, GO:0009897, GO:0018108, GO:0019933, GO:0021766, GO:0030424, GO:0030425, GO:0032793, GO:0032956, GO:0043025, GO:0043087, GO:0048013, GO:0048471, GO:0048666, GO:0061178, GO:0043005, GO:0007169, GO:0004714, GO:0007275, GO:0033674, GO:0005887, GO:0043235"/>
<entry key="158" type="xstring" value="GO:0001525, GO:0001569, GO:0001570, GO:0001934, GO:0001938, GO:0002042, GO:0003158, GO:0004713, GO:0004714, GO:0005021, GO:0005178, GO:0005515, GO:0005524, GO:0005576, GO:0005634, GO:0005768, GO:0005769, GO:0005783, GO:0005794, GO:0005886, GO:0005887, GO:0008284, GO:0008360, GO:0010595, GO:0010629, GO:0014068, GO:0016032, GO:0016239, GO:0018108, GO:0019838, GO:0030054, GO:0030198, GO:0030335, GO:0035162, GO:0035584, GO:0035924, GO:0036324, GO:0038033, GO:0038083, GO:0038084, GO:0038085, GO:0042802, GO:0043066, GO:0043410, GO:0043491, GO:0043536, GO:0045121, GO:0045296, GO:0045766, GO:0046777, GO:0048010, GO:0050927, GO:0051770, GO:0051879, GO:0051894, GO:0051901, GO:0061042, GO:0070371, GO:0070374, GO:0090050, GO:0090141, GO:0097443, GO:1904881, GO:2000352, GO:2001214, GO:0016477, GO:0043235, GO:0033674, GO:0007169, GO:0045446, GO:0002244, GO:0007275"/>
<entry key="159" type="xstring" value="GO:0003873, GO:0005515, GO:0005524, GO:0005654, GO:0005829, GO:0006000, GO:0016311, GO:0045821, GO:0046835, GO:0004331, GO:0006003"/>
<entry key="160" type="xstring" value="GO:0000785, GO:0003682, GO:0004674, GO:0005102, GO:0005515, GO:0005576, GO:0005634, GO:0005654, GO:0005737, GO:0005829, GO:0005929, GO:0005956, GO:0006457, GO:0006656, GO:0007165, GO:0008134, GO:0008285, GO:0010862, GO:0016055, GO:0016236, GO:0016363, GO:0018107, GO:0019887, GO:0019904, GO:0032927, GO:0033211, GO:0033574, GO:0034622, GO:0034774, GO:0042802, GO:0043021, GO:0043312, GO:0043537, GO:0045859, GO:0046872, GO:0051101, GO:0061154, GO:0070062, GO:0097421, GO:1901796, GO:1904813, GO:0005886, GO:0031519"/>
<entry key="161" type="xstring" value="GO:0004674, GO:0004712, GO:0004713, GO:0005524, GO:0005737, GO:0016323, GO:0016324, GO:0018108, GO:0030054, GO:0033674, GO:0043066, GO:0044344, GO:0045743, GO:0070374"/>
<entry key="162" type="xstring" value="GO:0001725, GO:0003779, GO:0004687, GO:0005515, GO:0005516, GO:0005524, GO:0005737, GO:0005829, GO:0005886, GO:0006468, GO:0006936, GO:0006939, GO:0014820, GO:0015629, GO:0030027, GO:0030335, GO:0032060, GO:0032154, GO:0046872, GO:0051928, GO:0060414, GO:0071476, GO:0090303, GO:0004672"/>
<entry key="163" type="xstring" value="GO:0000086, GO:0000287, GO:0004674, GO:0005524, GO:0005634, GO:0005654, GO:0005737, GO:0005813, GO:0006468, GO:0006974, GO:0007095, GO:0007269, GO:0007409, GO:0008021, GO:0008306, GO:0009411, GO:0010975, GO:0018105, GO:0019901, GO:0030010, GO:0030054, GO:0030182, GO:0043015, GO:0048156, GO:0048167, GO:0048786, GO:0050321, GO:0050770, GO:0051298, GO:0090176, GO:0099504, GO:0106310, GO:0106311, GO:0150034, GO:2000807, GO:0010212, GO:0042149, GO:0035556"/>
<entry key="164" type="xstring" value="GO:0003774, GO:0003779, GO:0005524, GO:0005737, GO:0006468, GO:0007601, GO:0007605, GO:0016459, GO:0032426, GO:0050896, GO:0090103, GO:0106310, GO:0106311"/>
<entry key="165" type="xstring" value="GO:0000287, GO:0004519, GO:0004674, GO:0005524, GO:0006397, GO:0006468, GO:0016021, GO:0016075, GO:0030263, GO:0034976, GO:0045892, GO:0090502, GO:0106310, GO:0106311, GO:1990604, GO:0051082, GO:0004521, GO:0070059, GO:0036498"/>
<entry key="166" type="xstring" value="GO:0003682, GO:0004672, GO:0004674, GO:0004679, GO:0004712, GO:0005515, GO:0005524, GO:0005634, GO:0005654, GO:0005794, GO:0005829, GO:0006633, GO:0006695, GO:0006853, GO:0007050, GO:0007165, GO:0008610, GO:0010494, GO:0010508, GO:0010629, GO:0014850, GO:0016055, GO:0016236, GO:0016239, GO:0016241, GO:0016607, GO:0030424, GO:0030425, GO:0031669, GO:0032007, GO:0034599, GO:0035174, GO:0035404, GO:0035690, GO:0042149, GO:0042304, GO:0042593, GO:0042752, GO:0043025, GO:0043066, GO:0045821, GO:0046872, GO:0047322, GO:0048511, GO:0050405, GO:0055089, GO:0062028, GO:0070507, GO:0071277, GO:0071333, GO:0071380, GO:0097009, GO:0106310, GO:0106311, GO:1901796, GO:1903829, GO:1904428, GO:2000758, GO:0035556, GO:0005737, GO:0006468"/>
<entry key="167" type="xstring" value="GO:0000287, GO:0001568, GO:0003376, GO:0003677, GO:0003951, GO:0005515, GO:0005516, GO:0005524, GO:0005634, GO:0005737, GO:0005829, GO:0005886, GO:0005905, GO:0006457, GO:0006473, GO:0006670, GO:0006954, GO:0007420, GO:0008289, GO:0008481, GO:0010800, GO:0010803, GO:0016407, GO:0017050, GO:0019722, GO:0030100, GO:0030139, GO:0030148, GO:0030307, GO:0030335, GO:0031398, GO:0031901, GO:0032651, GO:0032740, GO:0034612, GO:0035556, GO:0035924, GO:0038036, GO:0043066, GO:0045766, GO:0045840, GO:0045931, GO:0045987, GO:0046512, GO:0046521, GO:0046834, GO:0048146, GO:0050764, GO:0051092, GO:0051721, GO:0070301, GO:0071897, GO:0098793, GO:0150077, GO:1900060, GO:1900745, GO:1901224, GO:1903978, GO:1905364, GO:0006665, GO:0016020, GO:0043231, GO:0071363, GO:0016310, GO:0001727"/>
<entry key="168" type="xstring" value="GO:0001525, GO:0001666, GO:0001701, GO:0001936, GO:0001937, GO:0001938, GO:0001946, GO:0001955, GO:0001974, GO:0002043, GO:0003203, GO:0004674, GO:0004675, GO:0005024, GO:0005025, GO:0005515, GO:0005524, GO:0005886, GO:0005887, GO:0006275, GO:0006355, GO:0006468, GO:0007162, GO:0007165, GO:0007179, GO:0008015, GO:0008217, GO:0008285, GO:0009986, GO:0010596, GO:0010629, GO:0010862, GO:0016361, GO:0019901, GO:0030308, GO:0030336, GO:0030425, GO:0030509, GO:0030513, GO:0032332, GO:0032924, GO:0035313, GO:0035912, GO:0043025, GO:0043535, GO:0043537, GO:0045602, GO:0045603, GO:0045766, GO:0045893, GO:0045944, GO:0046332, GO:0046872, GO:0048185, GO:0050431, GO:0051895, GO:0060836, GO:0060840, GO:0060841, GO:0061154, GO:0061298, GO:0071560, GO:0071773, GO:0098821, GO:2000279, GO:0090500, GO:0043235, GO:0071363, GO:0070724, GO:0009953, GO:0007507"/>
<entry key="169" type="xstring" value="GO:0000165, GO:0001784, GO:0003723, GO:0005154, GO:0005168, GO:0005515, GO:0005634, GO:0005654, GO:0005730, GO:0005737, GO:0005768, GO:0005794, GO:0005829, GO:0005886, GO:0005911, GO:0007173, GO:0007265, GO:0007411, GO:0007568, GO:0008180, GO:0008286, GO:0008543, GO:0012506, GO:0016032, GO:0017124, GO:0019221, GO:0019901, GO:0019903, GO:0030674, GO:0030838, GO:0031295, GO:0031532, GO:0031623, GO:0035635, GO:0035723, GO:0038095, GO:0038096, GO:0038128, GO:0042059, GO:0042770, GO:0042802, GO:0043408, GO:0043560, GO:0044877, GO:0046579, GO:0046875, GO:0048011, GO:0048646, GO:0050900, GO:0051897, GO:0060670, GO:0061024, GO:0070062, GO:0070436, GO:0071479, GO:2000379"/>
<entry key="170" type="xstring" value="GO:0005524, GO:0005654, GO:0005737, GO:0007507, GO:0035869, GO:0043231, GO:0051726, GO:0070062, GO:1902017, GO:0004693, GO:0005634, GO:0006468"/>
<entry key="171" type="xstring" value="GO:0000776, GO:0000777, GO:0000942, GO:0005515, GO:0005524, GO:0005654, GO:0005829, GO:0006468, GO:0006915, GO:0007063, GO:0007093, GO:0008283, GO:0016020, GO:0016032, GO:0051301, GO:0051983, GO:0106310, GO:0106311, GO:0004672, GO:0051754, GO:0000778, GO:0007094"/>
<entry key="172" type="xstring" value="GO:0001934, GO:0004672, GO:0004712, GO:0004713, GO:0005515, GO:0005524, GO:0005737, GO:0005813, GO:0005829, GO:0007283, GO:0008022, GO:0018108, GO:0019901, GO:0031953, GO:0032880, GO:0032956, GO:0042326, GO:0046872, GO:0048471, GO:0051496, GO:0051650, GO:0071901, GO:0090521, GO:1900026, GO:1900182, GO:1902018, GO:0031410, GO:0030036, GO:0005634, GO:0004674"/>
<entry key="173" type="xstring" value="GO:0005515, GO:0005524, GO:0005634, GO:0005654, GO:0005730, GO:0019903, GO:0032516, GO:0043231, GO:0070373, GO:0018105, GO:0004674, GO:0005737"/>
<entry key="174" type="xstring" value="GO:0001816, GO:0002250, GO:0004715, GO:0005515, GO:0005524, GO:0005634, GO:0005829, GO:0005911, GO:0006968, GO:0007165, GO:0007202, GO:0032609, GO:0032633, GO:0035556, GO:0038095, GO:0042110, GO:0046629, GO:0046872, GO:0050852, GO:0001865, GO:0038083, GO:0050853"/>
<entry key="175" type="xstring" value="GO:0004672, GO:0004711, GO:0005524, GO:0005654, GO:0006412, GO:0007165, GO:0031929, GO:0042277, GO:0045948, GO:0106310, GO:0106311, GO:0005737, GO:0004674, GO:0018105, GO:0005634"/>
<entry key="176" type="xstring" value="GO:0000287, GO:0004674, GO:0005515, GO:0005524, GO:0006468, GO:0006915, GO:0030036, GO:0042149, GO:0043066, GO:0106310, GO:0106311, GO:0005737, GO:0005634, GO:0035556"/>
<entry key="177" type="xstring" value="GO:0000287, GO:0004674, GO:0004708, GO:0004713, GO:0005515, GO:0005524, GO:0005634, GO:0005737, GO:0005829, GO:0006915, GO:0006970, GO:0007165, GO:0007254, GO:0007257, GO:0009408, GO:0009411, GO:0018108, GO:0019899, GO:0019901, GO:0019903, GO:0032212, GO:0034612, GO:0038095, GO:0045893, GO:0051403, GO:0051973, GO:0070374, GO:1904355, GO:0008545, GO:0000187"/>
<entry key="178" type="xstring" value="GO:0001726, GO:0004713, GO:0004715, GO:0005515, GO:0005524, GO:0005634, GO:0005654, GO:0005737, GO:0005829, GO:0005886, GO:0006468, GO:0007260, GO:0009968, GO:0010976, GO:0016477, GO:0016604, GO:0038128, GO:0042531, GO:0042802, GO:0045742, GO:0045787, GO:0045926, GO:0046777, GO:0060575, GO:0061099, GO:0071300, GO:0042127, GO:0030154, GO:0045087, GO:0031234, GO:0038083, GO:0007169, GO:0005102"/>
<entry key="179" type="xstring" value="GO:0000139, GO:0000185, GO:0004674, GO:0005515, GO:0005524, GO:0006468, GO:0006903, GO:0006955, GO:0007254, GO:0007257, GO:0016323, GO:0031435, GO:0035556, GO:0045087, GO:0046330, GO:0106310, GO:0106311, GO:0008349"/>
<entry key="180" type="xstring" value="GO:0000139, GO:0004672, GO:0005515, GO:0005524, GO:0005737, GO:0006468, GO:0006979, GO:0007165, GO:0032874, GO:0036481, GO:0042542, GO:0042803, GO:0046777, GO:0046872, GO:0051645, GO:0051683, GO:0070062, GO:0090168, GO:0106310, GO:0106311, GO:0005794"/>
<entry key="181" type="xstring" value="GO:0000187, GO:0004674, GO:0004707, GO:0005515, GO:0005524, GO:0005654, GO:0005829, GO:0007265, GO:0010628, GO:0032735, GO:0048010, GO:0051090, GO:0051149, GO:0051403, GO:0060044, GO:0071347, GO:0098586, GO:1901796, GO:0045648, GO:0005737, GO:0035556, GO:0010468, GO:0005634"/>
<entry key="182" type="xstring" value="GO:0001727, GO:0005515, GO:0005524, GO:0005654, GO:0005783, GO:0005829, GO:0005886, GO:0006661, GO:0008150, GO:0009267, GO:0016303, GO:0030139, GO:0035005, GO:0035091, GO:0043231, GO:0043491, GO:1905037, GO:0005942, GO:0046854, GO:0052742, GO:0016477, GO:0048015, GO:0014065, GO:0036092, GO:0016020, GO:0005737"/>
<entry key="183" type="xstring" value="GO:0000287, GO:0001669, GO:0004674, GO:0005515, GO:0005524, GO:0006468, GO:0007275, GO:0007286, GO:0018105, GO:0031514, GO:0044877, GO:0106310, GO:0106311, GO:0005737, GO:0005634, GO:0035556"/>
<entry key="184" type="xstring" value="GO:0001654, GO:0005515, GO:0005524, GO:0005634, GO:0005654, GO:0005737, GO:0005813, GO:0005829, GO:0006468, GO:0008284, GO:0009952, GO:0010803, GO:0010842, GO:0016607, GO:0018108, GO:0030182, GO:0034333, GO:0045766, GO:0048596, GO:0060059, GO:0060216, GO:0060235, GO:0061072, GO:0072577, GO:0097191, GO:0106310, GO:0106311, GO:1901796, GO:0004713, GO:0004674, GO:0042771, GO:0018105, GO:0016605, GO:0018107, GO:0007224"/>
<entry key="185" type="xstring" value="GO:0001678, GO:0004340, GO:0005524, GO:0005536, GO:0005739, GO:0006096, GO:0019318, GO:0031966, GO:0046835, GO:0051156, GO:0005829, GO:0019158, GO:0008865"/>
<entry key="186" type="xstring" value="GO:0004674, GO:0005515, GO:0005516, GO:0005524, GO:0005737, GO:0005794, GO:0006468, GO:0006915, GO:0010506, GO:0031410, GO:0034423, GO:0035556, GO:0042802, GO:0042981, GO:0043231, GO:0043276, GO:0046777, GO:0090023, GO:0106310, GO:0106311, GO:2000424, GO:2001242, GO:0005634, GO:0043065"/>
<entry key="187" type="xstring" value="GO:0000165, GO:0004674, GO:0004860, GO:0005515, GO:0005524, GO:0005886, GO:0006281, GO:0006468, GO:0006469, GO:0006974, GO:0007095, GO:0016740, GO:0032874, GO:0043507, GO:0046329, GO:0046330, GO:0046777, GO:0106310, GO:0106311, GO:0023014, GO:0032147, GO:0005737, GO:0031098, GO:0048812"/>
<entry key="188" type="xstring" value="GO:0001702, GO:0001934, GO:0004674, GO:0004675, GO:0005515, GO:0005524, GO:0005737, GO:0005886, GO:0005887, GO:0007178, GO:0007283, GO:0007368, GO:0007498, GO:0009952, GO:0009986, GO:0010862, GO:0015026, GO:0019838, GO:0030165, GO:0030501, GO:0030509, GO:0032924, GO:0032927, GO:0034673, GO:0034711, GO:0042713, GO:0043084, GO:0043235, GO:0043621, GO:0045648, GO:0045669, GO:0045944, GO:0046872, GO:0048706, GO:0050999, GO:0060011, GO:0071773, GO:0098821, GO:0017002, GO:0048185, GO:0071363, GO:0006468, GO:0048179"/>
<entry key="189" type="xstring" value="GO:0005515, GO:0005524, GO:0005829, GO:0006139, GO:0008270, GO:0009157, GO:0016310, GO:0042802, GO:0043097, GO:0051289, GO:0071897, GO:0046104, GO:0004797"/>
<entry key="190" type="xstring" value="GO:0004705, GO:0004712, GO:0005515, GO:0005524, GO:0005654, GO:0005739, GO:0005829, GO:0006468, GO:0007254, GO:0007258, GO:0008134, GO:0010628, GO:0010744, GO:0018105, GO:0031398, GO:0034614, GO:0038095, GO:0042752, GO:0048511, GO:0051090, GO:0061833, GO:0071276, GO:0071803, GO:1901485, GO:2001235, GO:0035556, GO:0010468, GO:0005634, GO:0004707, GO:0005737"/>
<entry key="191" type="xstring" value="GO:0000165, GO:0000187, GO:0001525, GO:0001759, GO:0005104, GO:0005178, GO:0005515, GO:0005576, GO:0005615, GO:0005654, GO:0005730, GO:0005829, GO:0005938, GO:0007165, GO:0007275, GO:0008083, GO:0008201, GO:0008284, GO:0008543, GO:0009653, GO:0010595, GO:0030335, GO:0030544, GO:0031012, GO:0032148, GO:0034605, GO:0042060, GO:0043406, GO:0044548, GO:0045542, GO:0045766, GO:0045944, GO:0051781, GO:0051897, GO:0060681, GO:0072163, GO:1901509, GO:1902533, GO:1903672, GO:2000347, GO:2000544, GO:0009887, GO:0001934, GO:0050679, GO:0030334, GO:0030324, GO:0005634, GO:0030154, GO:0005737, GO:0010628"/>
<entry key="192" type="xstring" value="GO:0000165, GO:0001556, GO:0001666, GO:0001954, GO:0002040, GO:0002250, GO:0002315, GO:0004683, GO:0004713, GO:0004715, GO:0005515, GO:0005524, GO:0005634, GO:0005737, GO:0005829, GO:0005856, GO:0005925, GO:0005938, GO:0006468, GO:0006915, GO:0006968, GO:0006970, GO:0007165, GO:0007166, GO:0007172, GO:0007204, GO:0007229, GO:0008022, GO:0008284, GO:0008285, GO:0008360, GO:0009612, GO:0009725, GO:0009749, GO:0010226, GO:0010595, GO:0010656, GO:0010752, GO:0010758, GO:0010976, GO:0014009, GO:0014069, GO:0017146, GO:0018108, GO:0030027, GO:0030155, GO:0030307, GO:0030335, GO:0030425, GO:0030426, GO:0030502, GO:0030838, GO:0031175, GO:0031625, GO:0032960, GO:0033209, GO:0035235, GO:0035902, GO:0038083, GO:0038110, GO:0042220, GO:0042493, GO:0042542, GO:0042976, GO:0043025, GO:0043066, GO:0043149, GO:0043267, GO:0043423, GO:0043507, GO:0043524, GO:0043534, GO:0043552, GO:0044297, GO:0044877, GO:0045121, GO:0045429, GO:0045453, GO:0045471, GO:0045638, GO:0045727, GO:0045766, GO:0045860, GO:0046330, GO:0046777, GO:0048010, GO:0048041, GO:0048167, GO:0048471, GO:0050731, GO:0050848, GO:0051000, GO:0051279, GO:0051591, GO:0051592, GO:0051968, GO:0060291, GO:0060292, GO:0065003, GO:0070098, GO:0070374, GO:0071300, GO:0071498, GO:0086100, GO:0090630, GO:0097440, GO:0098978, GO:2000058, GO:2000060, GO:2000114, GO:2000249, GO:2000310, GO:2000463, GO:2000538, GO:2000573, GO:0004972, GO:0042127, GO:0031234, GO:0030154, GO:0045087, GO:0001525, GO:0005102, GO:0007173, GO:0043197, GO:0007169"/>
<entry key="193" type="xstring" value="GO:0004454, GO:0005515, GO:0005524, GO:0005737, GO:0005829, GO:0046835, GO:0061624, GO:0070062, GO:0032868, GO:0070873, GO:0009750, GO:0009749, GO:0006000, GO:0009744, GO:0010043"/>
<entry key="194" type="xstring" value="GO:0004672, GO:0004704, GO:0005515, GO:0005524, GO:0005634, GO:0005654, GO:0005737, GO:0005829, GO:0006468, GO:0006955, GO:0007252, GO:0008384, GO:0008630, GO:0010008, GO:0010884, GO:0016032, GO:0016605, GO:0019903, GO:0031625, GO:0031966, GO:0032480, GO:0034340, GO:0035456, GO:0035666, GO:0036435, GO:0038061, GO:0042802, GO:0043123, GO:0060340, GO:0098586, GO:0070530, GO:0018105, GO:0004674"/>
<entry key="195" type="xstring" value="GO:0003951, GO:0005515, GO:0005524, GO:0005829, GO:0016310, GO:0019674, GO:0035774, GO:0046034, GO:0046872, GO:0006741"/>
<entry key="196" type="xstring" value="GO:0000287, GO:0001669, GO:0004674, GO:0005515, GO:0005524, GO:0005634, GO:0005737, GO:0005814, GO:0006468, GO:0007275, GO:0007286, GO:0018105, GO:0044877, GO:0046777, GO:0106310, GO:0106311, GO:0035556"/>
<entry key="197" type="xstring" value="GO:0000086, GO:0003723, GO:0004672, GO:0004674, GO:0005515, GO:0005524, GO:0005634, GO:0005654, GO:0005737, GO:0005829, GO:0006281, GO:0006468, GO:0007165, GO:0010389, GO:0018105, GO:0032091, GO:0032436, GO:0032922, GO:0042752, GO:0060070, GO:0097711, GO:0106310, GO:0106311, GO:1903827, GO:1905426, GO:2000052, GO:0090263, GO:0016055, GO:0006897"/>
<entry key="198" type="xstring" value="GO:0001558, GO:0004672, GO:0004674, GO:0005515, GO:0005524, GO:0005794, GO:0005912, GO:0005925, GO:0006915, GO:0007010, GO:0007049, GO:0007165, GO:0016477, GO:0045766, GO:0060996, GO:0071407, GO:0098609, GO:0098641, GO:0106310, GO:0106311, GO:2000352, GO:0005737, GO:0032147, GO:0031098, GO:0023014"/>
<entry key="199" type="xstring" value="GO:0005524, GO:0046872, GO:0106310, GO:0106311, GO:0004674, GO:0035556, GO:0018105"/>
<entry key="200" type="xstring" value="GO:0000287, GO:0001784, GO:0003785, GO:0004672, GO:0004713, GO:0004715, GO:0005515, GO:0005524, GO:0005829, GO:0006464, GO:0007155, GO:0007165, GO:0007204, GO:0010506, GO:0010863, GO:0010976, GO:0015629, GO:0018108, GO:0030100, GO:0030145, GO:0030155, GO:0035024, GO:0035640, GO:0051015, GO:0051353, GO:0071300, GO:2000145, GO:2000249"/>
<entry key="201" type="xstring" value="GO:0004672, GO:0004674, GO:0004713, GO:0005515, GO:0005524, GO:0005634, GO:0005829, GO:0006915, GO:0007165, GO:0007254, GO:0009611, GO:0018108, GO:0030424, GO:0031435, GO:0032839, GO:0034393, GO:0038095, GO:0043204, GO:0043525, GO:0045740, GO:0051770, GO:0061049, GO:0071260, GO:0072709, GO:2000672, GO:0004708, GO:0007257, GO:0000187, GO:0008545"/>
<entry key="202" type="xstring" value="GO:0000002, GO:0001938, GO:0004672, GO:0004674, GO:0005515, GO:0005524, GO:0005634, GO:0005737, GO:0006468, GO:0007165, GO:0016020, GO:0032008, GO:0043536, GO:0045793, GO:0048854, GO:0048873, GO:0090050, GO:0106310, GO:0106311, GO:1905564, GO:1905653, GO:2000773, GO:0035556, GO:0018105"/>
<entry key="203" type="xstring" value="GO:0001558, GO:0002026, GO:0003254, GO:0004674, GO:0004683, GO:0005515, GO:0005516, GO:0005524, GO:0005634, GO:0005654, GO:0005737, GO:0005829, GO:0005954, GO:0006357, GO:0006468, GO:0008016, GO:0010613, GO:0010649, GO:0010666, GO:0010880, GO:0010881, GO:0016020, GO:0018105, GO:0018107, GO:0019871, GO:0030666, GO:0031432, GO:0032469, GO:0033017, GO:0042383, GO:0042802, GO:0042803, GO:0044325, GO:0046777, GO:0055119, GO:0060314, GO:0060333, GO:0060341, GO:0071277, GO:0086003, GO:0086091, GO:0098901, GO:0098909, GO:1900034, GO:1901725, GO:1901844, GO:1901897, GO:1902306, GO:1902514, GO:2000650, GO:0043005"/>
<entry key="204" type="xstring" value="GO:0000086, GO:0000187, GO:0000226, GO:0000307, GO:0000784, GO:0001618, GO:0003682, GO:0004672, GO:0004674, GO:0004693, GO:0005515, GO:0005524, GO:0005634, GO:0005654, GO:0005737, GO:0005739, GO:0005789, GO:0005813, GO:0005829, GO:0005876, GO:0006260, GO:0006281, GO:0006367, GO:0006468, GO:0006915, GO:0006977, GO:0007077, GO:0007098, GO:0007344, GO:0007569, GO:0008283, GO:0008353, GO:0009636, GO:0010389, GO:0010628, GO:0010971, GO:0014038, GO:0014070, GO:0014075, GO:0014823, GO:0016020, GO:0016477, GO:0016572, GO:0016579, GO:0018105, GO:0018107, GO:0030261, GO:0030332, GO:0030496, GO:0030544, GO:0030855, GO:0031100, GO:0031145, GO:0034501, GO:0035173, GO:0042307, GO:0042493, GO:0042752, GO:0043066, GO:0045471, GO:0045740, GO:0045995, GO:0046686, GO:0046688, GO:0046718, GO:0048511, GO:0048678, GO:0051301, GO:0055015, GO:0060045, GO:0065003, GO:0070062, GO:0070301, GO:0072686, GO:0090166, GO:0097125, GO:0097472, GO:0097711, GO:1900182, GO:1901990, GO:1905448, GO:0005759, GO:0007095"/>
<entry key="205" type="xstring" value="GO:0004672, GO:0005515, GO:0005524, GO:0005770, GO:0005829, GO:0005930, GO:0006468, GO:0006497, GO:0006661, GO:0006914, GO:0007032, GO:0007049, GO:0016020, GO:0016236, GO:0016301, GO:0016303, GO:0016485, GO:0030496, GO:0030670, GO:0032465, GO:0034162, GO:0034497, GO:0035032, GO:0042149, GO:0043201, GO:0044754, GO:0045022, GO:0050708, GO:0051301, GO:0005737, GO:0034272, GO:0036092, GO:0052742, GO:0048015, GO:0005768, GO:0005777, GO:0030242, GO:0046854, GO:0034271, GO:0000045, GO:0000407, GO:0006897"/>
<entry key="206" type="xstring" value="GO:0004674, GO:0004712, GO:0004713, GO:0005515, GO:0005524, GO:0005634, GO:0018108, GO:0043484, GO:0046777"/>
<entry key="207" type="xstring" value="GO:0001818, GO:0002250, GO:0002344, GO:0002721, GO:0002755, GO:0002902, GO:0004713, GO:0004715, GO:0005515, GO:0005524, GO:0005547, GO:0005634, GO:0005737, GO:0005829, GO:0005886, GO:0006468, GO:0007186, GO:0007249, GO:0007498, GO:0018108, GO:0019722, GO:0030889, GO:0031410, GO:0035556, GO:0038095, GO:0042113, GO:0042802, GO:0045087, GO:0045121, GO:0045579, GO:0046872, GO:0048469, GO:0050853, GO:0051092, GO:0097190, GO:0098761"/>
<entry key="208" type="xstring" value="GO:0001914, GO:0002819, GO:0003713, GO:0004672, GO:0004674, GO:0004704, GO:0005515, GO:0005524, GO:0005634, GO:0005829, GO:0006464, GO:0007249, GO:0010922, GO:0032147, GO:0032649, GO:0032991, GO:0033077, GO:0038061, GO:0042802, GO:0042981, GO:0043029, GO:0044877, GO:0046006, GO:0046777, GO:0048535, GO:0048536, GO:0048538, GO:0051092, GO:0051351, GO:0051353, GO:0051607, GO:0060545, GO:0070235, GO:0070266, GO:0070301, GO:0097190, GO:0097300, GO:0097527, GO:0097528, GO:0106310, GO:0106311, GO:1903508, GO:1990000, GO:2000379, GO:2000452, GO:2001244, GO:0007165, GO:0005737"/>
<entry key="209" type="xstring" value="GO:0000185, GO:0004672, GO:0004674, GO:0005515, GO:0005524, GO:0006468, GO:0007257, GO:0008283, GO:0008349, GO:0016020, GO:0018105, GO:0046777, GO:0106310, GO:0106311, GO:1904628"/>
<entry key="210" type="xstring" value="GO:0000077, GO:0000187, GO:0000902, GO:0000922, GO:0001502, GO:0001525, GO:0001890, GO:0002062, GO:0002720, GO:0004674, GO:0004707, GO:0004708, GO:0005515, GO:0005524, GO:0005576, GO:0005634, GO:0005654, GO:0005737, GO:0005739, GO:0005829, GO:0006006, GO:0006357, GO:0006915, GO:0006935, GO:0007165, GO:0007166, GO:0007178, GO:0007265, GO:0007519, GO:0010628, GO:0010759, GO:0010831, GO:0016607, GO:0018105, GO:0019395, GO:0019899, GO:0019903, GO:0030278, GO:0030316, GO:0031281, GO:0031663, GO:0032495, GO:0032735, GO:0034774, GO:0035331, GO:0035556, GO:0035924, GO:0035994, GO:0038066, GO:0042307, GO:0042770, GO:0043312, GO:0045648, GO:0045663, GO:0045944, GO:0046326, GO:0048010, GO:0048273, GO:0051090, GO:0051146, GO:0051149, GO:0051525, GO:0060045, GO:0070935, GO:0071222, GO:0071223, GO:0071356, GO:0071479, GO:0090090, GO:0090336, GO:0090400, GO:0098586, GO:1900015, GO:1901741, GO:1901796, GO:1904813, GO:1905050, GO:2000379, GO:0043536, GO:0010468"/>
<entry key="211" type="xstring" value="GO:0000165, GO:0004674, GO:0005515, GO:0005524, GO:0005737, GO:0005829, GO:0005886, GO:0006468, GO:0018105, GO:0030425, GO:0032092, GO:0035331, GO:0036289, GO:0048156, GO:0050321, GO:0070062, GO:0106310, GO:0106311, GO:0000226, GO:0035556"/>
<entry key="212" type="xstring" value="GO:0000077, GO:0003677, GO:0004672, GO:0004674, GO:0005515, GO:0005524, GO:0005654, GO:0005694, GO:0005794, GO:0006260, GO:0006281, GO:0006974, GO:0007275, GO:0008156, GO:0016605, GO:0018105, GO:0031297, GO:0032212, GO:0032405, GO:0032407, GO:0034644, GO:0036297, GO:0042493, GO:0043517, GO:0046777, GO:0070198, GO:0071480, GO:0090399, GO:0097694, GO:0097695, GO:0106310, GO:0106311, GO:1900034, GO:1901796, GO:1904884, GO:0000784, GO:0005634, GO:0000723"/>
<entry key="213" type="xstring" value="GO:0003872, GO:0005515, GO:0005634, GO:0005737, GO:0005829, GO:0016020, GO:0044877, GO:0045296, GO:0046872, GO:0061621, GO:0070062, GO:1990830, GO:0005945, GO:0030388, GO:0006002, GO:0016208, GO:0070095, GO:0042802, GO:0048029, GO:0005524"/>
<entry key="214" type="xstring" value="GO:0004550, GO:0004849, GO:0005524, GO:0005654, GO:0005730, GO:0005829, GO:0006165, GO:0006207, GO:0006222, GO:0009142, GO:0009220, GO:0015949, GO:0046940, GO:0070062, GO:0005634, GO:0006163, GO:0006225, GO:0033862, GO:0046705, GO:0004127, GO:0005737"/>
<entry key="215" type="xstring" value="GO:0000086, GO:0001741, GO:0004674, GO:0005515, GO:0005524, GO:0005730, GO:0005813, GO:0005814, GO:0005829, GO:0006468, GO:0007099, GO:0010389, GO:0032154, GO:0042802, GO:0046601, GO:0060707, GO:0097711, GO:0098535, GO:0098536, GO:0005634, GO:0005737, GO:0000922, GO:0032465, GO:0000278"/>
<entry key="216" type="xstring" value="GO:0004672, GO:0005515, GO:0005524, GO:0005634, GO:0005654, GO:0005730, GO:0006367, GO:0016592, GO:0032991, GO:0045944, GO:0051726, GO:0008353, GO:0004693, GO:0006468"/>
<entry key="217" type="xstring" value="GO:0003713, GO:0004672, GO:0004712, GO:0004713, GO:0005515, GO:0005524, GO:0005654, GO:0006468, GO:0018108, GO:0045893, GO:0046777, GO:0060612, GO:0018105, GO:0005634, GO:0004674, GO:0018107"/>
<entry key="218" type="xstring" value="GO:0000086, GO:0001934, GO:0003723, GO:0005515, GO:0005524, GO:0005576, GO:0005634, GO:0005654, GO:0005737, GO:0005739, GO:0005829, GO:0005886, GO:0006839, GO:0006898, GO:0006986, GO:0007004, GO:0009408, GO:0009409, GO:0010389, GO:0016020, GO:0016032, GO:0016887, GO:0019221, GO:0021955, GO:0023026, GO:0030010, GO:0030235, GO:0030911, GO:0031396, GO:0031625, GO:0032273, GO:0032991, GO:0033138, GO:0034774, GO:0038096, GO:0038128, GO:0042026, GO:0042470, GO:0042802, GO:0042803, GO:0042826, GO:0043025, GO:0043202, GO:0043254, GO:0043312, GO:0043335, GO:0044183, GO:0044294, GO:0044295, GO:0045040, GO:0045429, GO:0046677, GO:0048010, GO:0048156, GO:0048471, GO:0048675, GO:0050821, GO:0050999, GO:0051020, GO:0051131, GO:0051897, GO:0051973, GO:0061684, GO:0070062, GO:0070182, GO:0071682, GO:0097110, GO:0097711, GO:0097718, GO:1900034, GO:1902949, GO:1903364, GO:1903827, GO:1904813, GO:1905323, GO:1990782, GO:0043209, GO:0051082, GO:0034605, GO:0009986, GO:0006457"/>
<entry key="219" type="xstring" value="GO:0001525, GO:0001771, GO:0005005, GO:0005515, GO:0005524, GO:0005576, GO:0005783, GO:0005829, GO:0005886, GO:0005887, GO:0007411, GO:0008046, GO:0014719, GO:0018108, GO:0021631, GO:0021952, GO:0022008, GO:0030010, GO:0030424, GO:0030425, GO:0031290, GO:0031589, GO:0031901, GO:0032433, GO:0044877, GO:0045121, GO:0046328, GO:0046777, GO:0048013, GO:0048593, GO:0050804, GO:0050965, GO:0051965, GO:0060326, GO:0060996, GO:0060997, GO:0061351, GO:0070062, GO:0070372, GO:0098978, GO:1901214, GO:1902723, GO:1902725, GO:0007169, GO:0007275, GO:0043235, GO:0004714, GO:0033674, GO:0043005"/>
<entry key="220" type="xstring" value="GO:0004715, GO:0005515, GO:0005524, GO:0005543, GO:0005829, GO:0005856, GO:0005886, GO:0006468, GO:0007229, GO:0010543, GO:0018108, GO:0019221, GO:0035556, GO:0038083, GO:0038095, GO:0046872, GO:0050731, GO:0050853, GO:0002250, GO:0042246, GO:0050852"/>
<entry key="221" type="xstring" value="GO:0000139, GO:0001764, GO:0001934, GO:0002551, GO:0003376, GO:0003924, GO:0005515, GO:0005525, GO:0005737, GO:0005789, GO:0005802, GO:0005829, GO:0005886, GO:0005925, GO:0006954, GO:0007155, GO:0007160, GO:0007596, GO:0008283, GO:0008361, GO:0009611, GO:0009653, GO:0010310, GO:0010591, GO:0010592, GO:0010595, GO:0010764, GO:0010811, GO:0016020, GO:0017137, GO:0019899, GO:0019901, GO:0030027, GO:0030032, GO:0030036, GO:0030041, GO:0030334, GO:0030667, GO:0031116, GO:0031234, GO:0031295, GO:0031529, GO:0031996, GO:0032587, GO:0032707, GO:0034446, GO:0035025, GO:0035556, GO:0035774, GO:0036464, GO:0038095, GO:0038096, GO:0042470, GO:0042826, GO:0043197, GO:0043312, GO:0044877, GO:0045428, GO:0045453, GO:0045740, GO:0048010, GO:0048012, GO:0048013, GO:0048261, GO:0048870, GO:0050690, GO:0051022, GO:0051056, GO:0051117, GO:0051492, GO:0051496, GO:0051668, GO:0051894, GO:0051897, GO:0055038, GO:0060071, GO:0060263, GO:0070062, GO:0071260, GO:0071526, GO:0090023, GO:0097178, GO:0098794, GO:0098978, GO:0101003, GO:1900026, GO:0005884, GO:0030031, GO:0008045, GO:0005938, GO:0016601, GO:0032956, GO:0007015, GO:0030865, GO:0031410, GO:1902622, GO:0042995, GO:0008360, GO:0005856, GO:0043231, GO:0007163, GO:0043652"/>
<entry key="222" type="xstring" value="GO:0005515, GO:0005524, GO:0005634, GO:0005737, GO:0006468, GO:0010564, GO:0042995, GO:0106310, GO:0106311"/>
<entry key="223" type="xstring" value="GO:0001650, GO:0002250, GO:0004683, GO:0005524, GO:0005654, GO:0006468, GO:0006954, GO:0007165, GO:0007616, GO:0033081, GO:0043011, GO:0045670, GO:0045893, GO:0070062, GO:0002372, GO:0005737, GO:0018105, GO:0005516, GO:0046777, GO:0005634, GO:0009931, GO:0035556"/>
<entry key="224" type="xstring" value="GO:0004674, GO:0004712, GO:0004715, GO:0005515, GO:0005524, GO:0005634, GO:0005737, GO:0018105, GO:0018107, GO:0018108, GO:0043484, GO:0046777"/>
<entry key="225" type="xstring" value="GO:0000287, GO:0002028, GO:0004674, GO:0005515, GO:0005524, GO:0005634, GO:0005737, GO:0006468, GO:0007049, GO:0007346, GO:0008140, GO:0010830, GO:0010868, GO:0019901, GO:0032792, GO:0035556, GO:0043153, GO:0045595, GO:0045721, GO:0046777, GO:0048511, GO:0055007, GO:0071889, GO:0106310, GO:0106311, GO:2000210, GO:0042149"/>
<entry key="226" type="xstring" value="GO:0004674, GO:0005515, GO:0005524, GO:0005737, GO:0006915, GO:0030334, GO:0031122, GO:0031252, GO:0042802, GO:0042803, GO:0042981, GO:0045296, GO:0046777, GO:0048471, GO:0051893, GO:0070062, GO:0106310, GO:0106311"/>
<entry key="227" type="xstring" value="GO:0005515, GO:0005524, GO:0005654, GO:0005829, GO:0006468, GO:0005516, GO:0045860, GO:0004674, GO:0004683, GO:0005737, GO:0035556"/>
<entry key="228" type="xstring" value="GO:0002223, GO:0002479, GO:0002756, GO:0004672, GO:0004674, GO:0005515, GO:0005524, GO:0005634, GO:0005829, GO:0006468, GO:0006954, GO:0007249, GO:0007252, GO:0008384, GO:0008385, GO:0009615, GO:0009898, GO:0010803, GO:0016032, GO:0018105, GO:0019901, GO:0030866, GO:0033209, GO:0035509, GO:0035631, GO:0035666, GO:0038095, GO:0042325, GO:0042802, GO:0042803, GO:0043066, GO:0043123, GO:0045087, GO:0045121, GO:0045893, GO:0045944, GO:0046982, GO:0050852, GO:0051092, GO:0051403, GO:0070498, GO:0071356, GO:0072659, GO:0097110, GO:0106310, GO:0106311, GO:1903140, GO:1903347, GO:1990459, GO:0005737"/>
<entry key="229" type="xstring" value="GO:0004674, GO:0005515, GO:0005524, GO:0005829, GO:0018105, GO:0106310, GO:0106311, GO:0006897, GO:0090263, GO:0016055, GO:0005634, GO:0005737, GO:0005886"/>
<entry key="230" type="xstring" value="GO:0004713, GO:0005515, GO:0005524, GO:0005737, GO:0007051, GO:0007052, GO:0008284, GO:0010862, GO:0016020, GO:0016321, GO:0018107, GO:0018108, GO:0043515, GO:0046777, GO:0051304, GO:1903096, GO:0007094, GO:0007059, GO:0004674, GO:0018105, GO:0004712, GO:0005819, GO:0033316, GO:0034501, GO:0000776, GO:0005634"/>
<entry key="231" type="xstring" value="GO:0002223, GO:0004674, GO:0004676, GO:0005158, GO:0005515, GO:0005524, GO:0005634, GO:0005737, GO:0005829, GO:0005886, GO:0005925, GO:0006468, GO:0006469, GO:0007173, GO:0010518, GO:0016004, GO:0016477, GO:0018107, GO:0019722, GO:0019901, GO:0030036, GO:0030168, GO:0030512, GO:0031295, GO:0032148, GO:0032869, GO:0035556, GO:0038095, GO:0042995, GO:0043122, GO:0043204, GO:0043274, GO:0043524, GO:0043536, GO:0045766, GO:0046777, GO:0048041, GO:0050852, GO:0051281, GO:0071364, GO:0097191, GO:0106310, GO:0106311, GO:1903078, GO:1903672, GO:1905564, GO:1990416, GO:2000352, GO:0018105"/>
<entry key="232" type="xstring" value="GO:0000139, GO:0001570, GO:0001764, GO:0001934, GO:0002020, GO:0004713, GO:0005515, GO:0005524, GO:0005769, GO:0005829, GO:0005886, GO:0005887, GO:0007202, GO:0007612, GO:0007623, GO:0007631, GO:0008284, GO:0010628, GO:0010976, GO:0014047, GO:0014068, GO:0014069, GO:0018108, GO:0019227, GO:0021954, GO:0021987, GO:0022011, GO:0030182, GO:0030424, GO:0030425, GO:0031547, GO:0031901, GO:0033138, GO:0042490, GO:0042803, GO:0043087, GO:0043121, GO:0043195, GO:0043235, GO:0043410, GO:0043524, GO:0046548, GO:0046777, GO:0048011, GO:0048403, GO:0048471, GO:0048709, GO:0048935, GO:0050772, GO:0051965, GO:0060175, GO:0060291, GO:0071230, GO:1902430, GO:1903997, GO:2000811, GO:0051896, GO:0043197, GO:0099551, GO:0007275, GO:0070374, GO:0007169, GO:1990090, GO:0033674, GO:0004714, GO:0043679, GO:0005030, GO:1990416"/>
<entry key="233" type="xstring" value="GO:0004674, GO:0005515, GO:0005524, GO:0005654, GO:0005730, GO:0006468, GO:0016572, GO:0031573, GO:0035556, GO:0046872, GO:0106310, GO:0106311, GO:1901990, GO:0007059, GO:0005813, GO:0005634, GO:0005737"/>
<entry key="234" type="xstring" value="GO:0000082, GO:0004672, GO:0004712, GO:0005515, GO:0005524, GO:0005654, GO:0005739, GO:0005741, GO:0005829, GO:0006915, GO:0007165, GO:0016301, GO:0018105, GO:0031667, GO:0031929, GO:0043005, GO:0043066, GO:0044539, GO:0045202, GO:0045727, GO:0045931, GO:0045948, GO:0046627, GO:0048015, GO:0071363, GO:0106310, GO:0106311, GO:0032869, GO:0004711, GO:0005634, GO:0005737, GO:0004674"/>
<entry key="235" type="xstring" value="GO:0000139, GO:0001726, GO:0003180, GO:0003383, GO:0004672, GO:0004674, GO:0005515, GO:0005524, GO:0005576, GO:0005814, GO:0005829, GO:0005856, GO:0005886, GO:0006468, GO:0006915, GO:0006939, GO:0007159, GO:0007165, GO:0007186, GO:0007249, GO:0007266, GO:0010494, GO:0010506, GO:0010508, GO:0010613, GO:0010628, GO:0010951, GO:0016525, GO:0018105, GO:0019828, GO:0022614, GO:0030027, GO:0030036, GO:0030155, GO:0030334, GO:0030866, GO:0031175, GO:0032059, GO:0032060, GO:0032091, GO:0032956, GO:0034774, GO:0035509, GO:0042326, GO:0043312, GO:0043410, GO:0043524, GO:0045616, GO:0045664, GO:0046872, GO:0048010, GO:0048013, GO:0048156, GO:0050321, GO:0050900, GO:0050901, GO:0051045, GO:0051451, GO:0051492, GO:0051893, GO:0051894, GO:0061157, GO:0070168, GO:0070507, GO:0071559, GO:0072518, GO:0072659, GO:0090521, GO:0097746, GO:0106310, GO:0106311, GO:0110061, GO:0140058, GO:1900223, GO:1900242, GO:1902003, GO:1902430, GO:1902992, GO:1903140, GO:1903347, GO:1905205, GO:1990776, GO:2000114, GO:2000145, GO:0106003, GO:0048598, GO:1901888, GO:0000281, GO:0031032, GO:0018107, GO:0005737, GO:0017049"/>
<entry key="236" type="xstring" value="GO:0001816, GO:0002250, GO:0005515, GO:0005524, GO:0005634, GO:0005737, GO:0005886, GO:0006468, GO:0007202, GO:0010468, GO:0032729, GO:0045944, GO:0046777, GO:0050852, GO:0060335, GO:0004715, GO:0042246, GO:0038083, GO:0007229, GO:0010543"/>
<entry key="237" type="xstring" value="GO:0000786, GO:0001568, GO:0002374, GO:0003376, GO:0003951, GO:0005515, GO:0005524, GO:0005634, GO:0005737, GO:0005739, GO:0005743, GO:0005765, GO:0005783, GO:0005829, GO:0006669, GO:0006670, GO:0007420, GO:0007565, GO:0008284, GO:0008481, GO:0016020, GO:0017016, GO:0017050, GO:0030148, GO:0030308, GO:0031064, GO:0031493, GO:0032616, GO:0032635, GO:0033008, GO:0038036, GO:0043065, GO:0043122, GO:0043231, GO:0043306, GO:0043977, GO:0043980, GO:0045815, GO:0046512, GO:0046834, GO:0090037, GO:0090280, GO:1901726, GO:1903426, GO:1904628, GO:1904959, GO:1990774, GO:2000304, GO:2000617, GO:2001169, GO:0006665, GO:0001727, GO:0016310"/>
<entry key="238" type="xstring" value="GO:0000287, GO:0000922, GO:0001222, GO:0004674, GO:0005515, GO:0005524, GO:0005634, GO:0005654, GO:0005737, GO:0005829, GO:0005874, GO:0006468, GO:0006915, GO:0007059, GO:0007077, GO:0007346, GO:0016607, GO:0018105, GO:0019894, GO:0019901, GO:0030071, GO:0031625, GO:0032991, GO:0033613, GO:0034451, GO:0043123, GO:0043231, GO:0046777, GO:0051225, GO:0051301, GO:0106310, GO:0106311, GO:2000772, GO:0005813"/>
<entry key="239" type="xstring" value="GO:0001525, GO:0001935, GO:0004691, GO:0005515, GO:0005524, GO:0005634, GO:0005654, GO:0005737, GO:0007155, GO:0018105, GO:0030099, GO:0030155, GO:0030334, GO:0031589, GO:0043542, GO:0046777, GO:0060562, GO:0060993, GO:0106310, GO:0106311, GO:2000696, GO:0007165, GO:0005952"/>
<entry key="240" type="xstring" value="GO:0005515, GO:0005524, GO:0005634, GO:0005829, GO:0006468, GO:0007077, GO:0019901, GO:0046872, GO:0051301, GO:0106310, GO:0106311, GO:0005813"/>
<entry key="241" type="xstring" value="GO:0000082, GO:0001701, GO:0001942, GO:0004674, GO:0004675, GO:0005515, GO:0005524, GO:0005829, GO:0005886, GO:0005887, GO:0006355, GO:0006468, GO:0007165, GO:0007178, GO:0007417, GO:0009986, GO:0010629, GO:0010862, GO:0016361, GO:0018107, GO:0030308, GO:0031625, GO:0032924, GO:0032927, GO:0034711, GO:0038092, GO:0043235, GO:0045648, GO:0045944, GO:0046332, GO:0046545, GO:0046777, GO:0046872, GO:0048179, GO:0097191, GO:1901165, GO:0017002, GO:0019838, GO:0048185, GO:0007399, GO:0071363"/>
<entry key="242" type="xstring" value="GO:0005524, GO:0016607, GO:0050790, GO:0106310, GO:0106311, GO:0004674, GO:0005634, GO:0006468, GO:2000369, GO:0035612, GO:0019208, GO:0005737, GO:0030500, GO:0045747"/>
<entry key="243" type="xstring" value="GO:0004430, GO:0005515, GO:0005524, GO:0005737, GO:0005829, GO:0005886, GO:0005925, GO:0006661, GO:0007165, GO:0016020, GO:0016301, GO:0016310, GO:0019034, GO:0030660, GO:0039694, GO:0044803, GO:0045296, GO:0046786, GO:0046854, GO:0070062, GO:0048015, GO:0052742"/>
<entry key="244" type="xstring" value="GO:0004672, GO:0004693, GO:0005515, GO:0005524, GO:0051726, GO:0000083, GO:0005634, GO:0005737, GO:0006468"/>
<entry key="245" type="xstring" value="GO:0000287, GO:0001501, GO:0002224, GO:0004672, GO:0004674, GO:0005515, GO:0005524, GO:0005654, GO:0005829, GO:0006915, GO:0007049, GO:0007165, GO:0007417, GO:0018105, GO:0019901, GO:0030307, GO:0032496, GO:0035556, GO:0043027, GO:0043066, GO:0043154, GO:0043555, GO:0043620, GO:0045597, GO:0045944, GO:0106310, GO:0106311, GO:0005737, GO:0004711"/>
<entry key="246" type="xstring" value="GO:0001545, GO:0002102, GO:0002223, GO:0004672, GO:0004713, GO:0004715, GO:0005080, GO:0005102, GO:0005158, GO:0005178, GO:0005515, GO:0005524, GO:0005634, GO:0005737, GO:0005739, GO:0005743, GO:0005764, GO:0005770, GO:0005829, GO:0005884, GO:0005886, GO:0005901, GO:0005925, GO:0007049, GO:0007165, GO:0007172, GO:0007173, GO:0007179, GO:0007186, GO:0007229, GO:0007411, GO:0008022, GO:0008283, GO:0009612, GO:0009615, GO:0010447, GO:0010632, GO:0010634, GO:0010907, GO:0010954, GO:0014068, GO:0014069, GO:0014911, GO:0016032, GO:0016236, GO:0016301, GO:0018105, GO:0018108, GO:0019899, GO:0019900, GO:0020037, GO:0022407, GO:0030054, GO:0030168, GO:0030331, GO:0030900, GO:0031295, GO:0031333, GO:0031625, GO:0031648, GO:0031667, GO:0031954, GO:0032148, GO:0032211, GO:0032587, GO:0032869, GO:0033146, GO:0033625, GO:0034332, GO:0034446, GO:0035306, GO:0035556, GO:0035635, GO:0036120, GO:0038096, GO:0038128, GO:0042169, GO:0042476, GO:0042493, GO:0043005, GO:0043065, GO:0043066, GO:0043114, GO:0043149, GO:0043154, GO:0043393, GO:0043406, GO:0043552, GO:0044325, GO:0045056, GO:0045121, GO:0045124, GO:0045296, GO:0045453, GO:0045737, GO:0045747, GO:0045892, GO:0045893, GO:0046628, GO:0046777, GO:0046875, GO:0048010, GO:0048011, GO:0048013, GO:0048041, GO:0048471, GO:0048477, GO:0050715, GO:0050731, GO:0050847, GO:0050900, GO:0051057, GO:0051117, GO:0051219, GO:0051385, GO:0051602, GO:0051895, GO:0051897, GO:0051902, GO:0051974, GO:0060065, GO:0060444, GO:0060491, GO:0060576, GO:0070062, GO:0070102, GO:0070301, GO:0070374, GO:0070555, GO:0070700, GO:0070851, GO:0071222, GO:0071253, GO:0071375, GO:0071393, GO:0071398, GO:0071456, GO:0071498, GO:0071803, GO:0071902, GO:0086098, GO:0090263, GO:0097110, GO:0098609, GO:0098978, GO:0099091, GO:1900182, GO:1903997, GO:2000386, GO:2000394, GO:2000573, GO:2000588, GO:2000641, GO:2000811, GO:2001237, GO:2001243, GO:2001286, GO:0007155, GO:0007169, GO:0036035, GO:0030154, GO:0042127, GO:0031234, GO:0038083, GO:0045087"/>
<entry key="247" type="xstring" value="GO:0000981, GO:0001701, GO:0001707, GO:0001756, GO:0001880, GO:0002053, GO:0002062, GO:0003148, GO:0003151, GO:0003161, GO:0003183, GO:0003186, GO:0003203, GO:0003215, GO:0003222, GO:0003223, GO:0003272, GO:0004674, GO:0004675, GO:0005515, GO:0005524, GO:0005886, GO:0006468, GO:0006955, GO:0007179, GO:0007398, GO:0009897, GO:0009950, GO:0010862, GO:0014032, GO:0014912, GO:0016021, GO:0019827, GO:0021983, GO:0021998, GO:0030324, GO:0030425, GO:0030501, GO:0030509, GO:0035137, GO:0035912, GO:0042475, GO:0042733, GO:0042803, GO:0043025, GO:0045669, GO:0045944, GO:0046332, GO:0046872, GO:0048352, GO:0048368, GO:0048378, GO:0048382, GO:0048568, GO:0048589, GO:0050679, GO:0050768, GO:0060021, GO:0060043, GO:0060045, GO:0060391, GO:0060914, GO:0061312, GO:0061626, GO:0071773, GO:0098821, GO:1902895, GO:1904414, GO:1904707, GO:1905285, GO:1990712, GO:2000772, GO:0010665, GO:1905292, GO:0005901, GO:0071363, GO:0043235, GO:0005025, GO:0009953"/>
<entry key="248" type="xstring" value="GO:0004683, GO:0004687, GO:0005515, GO:0005516, GO:0005524, GO:0005634, GO:0005737, GO:0006941, GO:0007274, GO:0010628, GO:0014816, GO:0018107, GO:0030017, GO:0032971, GO:0035914, GO:0045202, GO:0046777, GO:0055008, GO:0060048, GO:0032027"/>
<entry key="249" type="xstring" value="GO:0000790, GO:0000981, GO:0001938, GO:0003700, GO:0005515, GO:0005654, GO:0005829, GO:0006357, GO:0007595, GO:0019221, GO:0019530, GO:0035723, GO:0038026, GO:0038110, GO:0038111, GO:0038113, GO:0040014, GO:0043536, GO:0060397, GO:0000978, GO:0042127, GO:0006952, GO:0007259, GO:0043434"/>
<entry key="250" type="xstring" value="GO:0000287, GO:0004674, GO:0005524, GO:0005634, GO:0006468, GO:0030099, GO:0106310, GO:0106311, GO:0035556, GO:0005737"/>
<entry key="251" type="xstring" value="GO:0000165, GO:0000186, GO:0000187, GO:0001784, GO:0001934, GO:0002720, GO:0004707, GO:0004708, GO:0005515, GO:0005524, GO:0005634, GO:0005635, GO:0005654, GO:0005737, GO:0005739, GO:0005769, GO:0005770, GO:0005794, GO:0005829, GO:0005856, GO:0005886, GO:0005901, GO:0005925, GO:0006361, GO:0006468, GO:0006915, GO:0006975, GO:0007049, GO:0007411, GO:0007568, GO:0008543, GO:0009636, GO:0010628, GO:0010759, GO:0014066, GO:0016032, GO:0016310, GO:0018105, GO:0019233, GO:0019369, GO:0019902, GO:0030168, GO:0030278, GO:0030509, GO:0030641, GO:0030878, GO:0031143, GO:0031281, GO:0031663, GO:0032212, GO:0032872, GO:0032991, GO:0033129, GO:0034198, GO:0034614, GO:0035066, GO:0038083, GO:0038095, GO:0038096, GO:0042473, GO:0042802, GO:0043330, GO:0045727, GO:0045944, GO:0046697, GO:0048538, GO:0051090, GO:0051216, GO:0051403, GO:0051493, GO:0051973, GO:0060020, GO:0060324, GO:0060425, GO:0060440, GO:0061308, GO:0065003, GO:0070371, GO:0070374, GO:0070498, GO:0070849, GO:0071260, GO:0071276, GO:0071356, GO:0072584, GO:0090170, GO:0097110, GO:0120041, GO:1900034, GO:1903351, GO:1904355, GO:1904417, GO:1905050, GO:2000641, GO:2000657, GO:0007166, GO:0010468, GO:0035556"/>
<entry key="252" type="xstring" value="GO:0000086, GO:0000287, GO:0001669, GO:0001707, GO:0001843, GO:0002027, GO:0002223, GO:0003091, GO:0004672, GO:0004674, GO:0004679, GO:0004691, GO:0004712, GO:0005515, GO:0005524, GO:0005634, GO:0005654, GO:0005737, GO:0005739, GO:0005813, GO:0005829, GO:0005952, GO:0006397, GO:0006468, GO:0007596, GO:0010389, GO:0010881, GO:0016020, GO:0016241, GO:0016607, GO:0018105, GO:0018107, GO:0019221, GO:0019901, GO:0019904, GO:0030145, GO:0031594, GO:0031625, GO:0034199, GO:0034237, GO:0034380, GO:0034605, GO:0034704, GO:0035584, GO:0036126, GO:0043197, GO:0043393, GO:0044853, GO:0045171, GO:0045667, GO:0046777, GO:0046827, GO:0048240, GO:0048471, GO:0050804, GO:0051480, GO:0055117, GO:0060314, GO:0061136, GO:0070062, GO:0070613, GO:0071158, GO:0071333, GO:0071374, GO:0071377, GO:0071872, GO:0086064, GO:0097546, GO:0097711, GO:1901621, GO:1903779, GO:2000810, GO:0005930, GO:0010737"/>
<entry key="253" type="xstring" value="GO:0001764, GO:0004672, GO:0005524, GO:0005887, GO:0006468, GO:0007399, GO:0007417, GO:0009615, GO:0014069, GO:0016197, GO:0018105, GO:0021952, GO:0030900, GO:0035556, GO:0048675, GO:0048813, GO:0106310, GO:0106311, GO:1900181, GO:0048812"/>
<entry key="254" type="xstring" value="GO:0001934, GO:0004674, GO:0005515, GO:0005524, GO:0005634, GO:0005654, GO:0005769, GO:0005829, GO:0005886, GO:0005938, GO:0005978, GO:0006006, GO:0006417, GO:0006464, GO:0007165, GO:0008284, GO:0008286, GO:0008643, GO:0010748, GO:0010907, GO:0010918, GO:0030334, GO:0030335, GO:0031340, GO:0032000, GO:0032287, GO:0032587, GO:0032869, GO:0032991, GO:0043066, GO:0043231, GO:0045444, GO:0045725, GO:0046326, GO:0046872, GO:0060644, GO:0065002, GO:0071156, GO:0071486, GO:0072659, GO:0090314, GO:0090630, GO:0097473, GO:0106310, GO:0106311, GO:2000147, GO:0018105, GO:0035556"/>
<entry key="255" type="xstring" value="GO:0004683, GO:0005524, GO:0005634, GO:0005737, GO:0006954, GO:0010976, GO:0032793, GO:0043065, GO:0043066, GO:0050766, GO:0050773, GO:0060267, GO:0071622, GO:0090023, GO:0018105, GO:0005516, GO:0005622"/>
<entry key="256" type="xstring" value="GO:0000242, GO:0001772, GO:0001784, GO:0004713, GO:0004722, GO:0005515, GO:0005524, GO:0005829, GO:0005886, GO:0006468, GO:0006470, GO:0006882, GO:0006919, GO:0008022, GO:0018108, GO:0019901, GO:0019903, GO:0030097, GO:0030168, GO:0030217, GO:0031295, GO:0034116, GO:0042169, GO:0042493, GO:0042608, GO:0042609, GO:0042610, GO:0042802, GO:0043548, GO:0045121, GO:0050690, GO:0050852, GO:0050862, GO:0050870, GO:0050900, GO:0051117, GO:0051209, GO:0051249, GO:0051897, GO:0070062, GO:1903039, GO:2001244, GO:0050853, GO:0042127, GO:0007169, GO:0038083, GO:0030154, GO:0005102, GO:0031234, GO:0004715, GO:0045087"/>
<entry key="257" type="xstring" value="GO:0002009, GO:0005515, GO:0005524, GO:0005737, GO:0006468, GO:0016020, GO:0051092, GO:0106310, GO:0106311"/>
<entry key="258" type="xstring" value="GO:0001891, GO:0001931, GO:0005515, GO:0005524, GO:0005654, GO:0005829, GO:0005912, GO:0005925, GO:0006661, GO:0006909, GO:0010008, GO:0014066, GO:0016079, GO:0016308, GO:0030036, GO:0030593, GO:0032587, GO:0034333, GO:0046854, GO:0048488, GO:0061024, GO:0072583, GO:0098609, GO:0098793"/>
<entry key="259" type="xstring" value="GO:0001650, GO:0002039, GO:0004674, GO:0005515, GO:0005524, GO:0005634, GO:0005654, GO:0005737, GO:0006468, GO:0006974, GO:0007155, GO:0015630, GO:0030155, GO:0035507, GO:0042127, GO:0046872, GO:0106310, GO:0106311, GO:1901796, GO:2000772, GO:0035556, GO:0042149"/>
<entry key="260" type="xstring" value="GO:0000165, GO:0001701, GO:0001726, GO:0001894, GO:0004713, GO:0004992, GO:0005019, GO:0005102, GO:0005161, GO:0005515, GO:0005524, GO:0005634, GO:0005737, GO:0005794, GO:0005886, GO:0005925, GO:0006024, GO:0007165, GO:0007186, GO:0007568, GO:0008284, GO:0008584, GO:0009636, GO:0009986, GO:0010863, GO:0014068, GO:0014911, GO:0016020, GO:0016324, GO:0016477, GO:0018108, GO:0019899, GO:0019901, GO:0030325, GO:0030335, GO:0031226, GO:0031410, GO:0032355, GO:0032516, GO:0032526, GO:0032956, GO:0032967, GO:0034405, GO:0035025, GO:0035441, GO:0035789, GO:0035791, GO:0035793, GO:0035909, GO:0036120, GO:0038085, GO:0038091, GO:0042060, GO:0043065, GO:0043066, GO:0043202, GO:0043231, GO:0043406, GO:0043548, GO:0043552, GO:0043627, GO:0045840, GO:0046488, GO:0046777, GO:0048008, GO:0048015, GO:0048146, GO:0048407, GO:0048568, GO:0048661, GO:0048705, GO:0048745, GO:0048839, GO:0050730, GO:0050921, GO:0051897, GO:0055003, GO:0055093, GO:0060326, GO:0060437, GO:0060981, GO:0061298, GO:0070301, GO:0070374, GO:0071670, GO:0072075, GO:0072262, GO:0072277, GO:0072278, GO:0072284, GO:0090280, GO:0097178, GO:0106096, GO:2000379, GO:2000491, GO:2000573, GO:0033674, GO:0019838, GO:0043235, GO:0004714, GO:0007169, GO:0007275, GO:0005887"/>
<entry key="261" type="xstring" value="GO:0004672, GO:0004740, GO:0005515, GO:0005524, GO:0005654, GO:0005730, GO:0005739, GO:0005759, GO:0005967, GO:0006006, GO:0006468, GO:0008283, GO:0008631, GO:0010510, GO:0010906, GO:0097411, GO:1904183, GO:0042593, GO:0004674"/>
<entry key="262" type="xstring" value="GO:0000278, GO:0001558, GO:0003723, GO:0004672, GO:0004674, GO:0005515, GO:0005524, GO:0005634, GO:0005737, GO:0006355, GO:0006468, GO:0006915, GO:0050684, GO:0007346, GO:0010468, GO:0004693"/>
<entry key="263" type="xstring" value="GO:0000151, GO:0000287, GO:0004674, GO:0004712, GO:0004713, GO:0005515, GO:0005524, GO:0005634, GO:0005654, GO:0005737, GO:0005829, GO:0006468, GO:0006974, GO:0007224, GO:0018108, GO:0030145, GO:0042771, GO:0045725, GO:0070885, GO:1901796, GO:1990904, GO:0018105, GO:0005856, GO:0018107"/>
<entry key="264" type="xstring" value="GO:0000086, GO:0000922, GO:0000942, GO:0001556, GO:0001701, GO:0001933, GO:0005113, GO:0005515, GO:0005634, GO:0005654, GO:0005737, GO:0005813, GO:0005829, GO:0006367, GO:0006977, GO:0007052, GO:0007077, GO:0007080, GO:0007283, GO:0009612, GO:0010629, GO:0010971, GO:0016020, GO:0019901, GO:0031145, GO:0031442, GO:0033129, GO:0042246, GO:0042493, GO:0044389, GO:0045737, GO:0045931, GO:0046680, GO:0048146, GO:0048565, GO:0051301, GO:0051726, GO:0051987, GO:0055015, GO:0060045, GO:0060623, GO:0061575, GO:0065003, GO:0071283, GO:0071398, GO:0071407, GO:0071456, GO:0090266, GO:0097125, GO:1901990, GO:1905448, GO:2000775, GO:0005759, GO:0016538, GO:0044772, GO:0000307, GO:0000079"/>
<entry key="265" type="xstring" value="GO:0002692, GO:0003014, GO:0004674, GO:0005085, GO:0005089, GO:0005096, GO:0005515, GO:0005524, GO:0005829, GO:0005886, GO:0006468, GO:0007165, GO:0007264, GO:0007420, GO:0014069, GO:0016020, GO:0016301, GO:0030036, GO:0030216, GO:0030424, GO:0032991, GO:0035023, GO:0042472, GO:0043114, GO:0043197, GO:0043314, GO:0046777, GO:0048008, GO:0048041, GO:0048872, GO:0050728, GO:0050766, GO:0050804, GO:0050885, GO:0051056, GO:0051171, GO:0051726, GO:0060216, GO:0060268, GO:0060313, GO:0065002, GO:0070062, GO:0071222, GO:0090630, GO:0098685, GO:0098978, GO:0106310, GO:0106311, GO:2000378"/>
<entry key="266" type="xstring" value="GO:0004674, GO:0005515, GO:0005524, GO:0005654, GO:0006417, GO:0006468, GO:0007166, GO:0016604, GO:0016605, GO:0030097, GO:0035556, GO:0046872, GO:0071243, GO:0097192, GO:0106310, GO:0106311, GO:0009931, GO:0005737, GO:0004683, GO:0005516, GO:0005634, GO:0018105, GO:0046777"/>
<entry key="267" type="xstring" value="GO:0004798, GO:0005524, GO:0005758, GO:0005759, GO:0005829, GO:0006165, GO:0006235, GO:0015949, GO:0043627, GO:0045445, GO:0046105, GO:0046686, GO:0046940, GO:0071363, GO:0009041, GO:0006233, GO:0004550, GO:0005737, GO:0005634, GO:0006227, GO:0005739"/>
<entry key="268" type="xstring" value="GO:0004674, GO:0005515, GO:0005524, GO:0005829, GO:0006468, GO:0007165, GO:0016020, GO:0018105, GO:0030148, GO:0046777, GO:0106310, GO:0106311, GO:0016055, GO:0090263, GO:0005737, GO:0006897, GO:0005886, GO:0005634"/>
<entry key="269" type="xstring" value="GO:0000165, GO:0005524, GO:0046872, GO:0004672, GO:0000186, GO:0033554, GO:0004709"/>
<entry key="270" type="xstring" value="GO:0001525, GO:0001540, GO:0001655, GO:0001933, GO:0004713, GO:0005005, GO:0005102, GO:0005515, GO:0005524, GO:0005576, GO:0005654, GO:0005829, GO:0005886, GO:0005887, GO:0007399, GO:0007411, GO:0007413, GO:0007611, GO:0007612, GO:0008046, GO:0010628, GO:0016310, GO:0018108, GO:0021631, GO:0022038, GO:0030193, GO:0030424, GO:0030425, GO:0031290, GO:0031915, GO:0042472, GO:0042802, GO:0043025, GO:0044877, GO:0046580, GO:0048013, GO:0048168, GO:0048170, GO:0048593, GO:0050771, GO:0050878, GO:0051389, GO:0051965, GO:0060021, GO:0060996, GO:0060997, GO:0070373, GO:0071679, GO:0098794, GO:0099557, GO:0106028, GO:1900273, GO:1903078, GO:1904782, GO:1904783, GO:0007169, GO:0007275, GO:0004714, GO:0043235, GO:0033674, GO:0021952, GO:0043005"/>
<entry key="271" type="xstring" value="GO:0005524, GO:0005776, GO:0005829, GO:0006661, GO:0010506, GO:0014066, GO:0016020, GO:0016308, GO:0016309, GO:0042802, GO:0043229, GO:0046854, GO:0070062, GO:1902635, GO:2000786"/>
<entry key="272" type="xstring" value="GO:0001725, GO:0005011, GO:0005515, GO:0005524, GO:0005773, GO:0005886, GO:0006952, GO:0007165, GO:0007338, GO:0008284, GO:0009615, GO:0009986, GO:0018108, GO:0019899, GO:0038145, GO:0043406, GO:0045087, GO:0048012, GO:0051897, GO:0007399, GO:0043235, GO:0007169, GO:0016477, GO:0004714, GO:0009925, GO:0005887, GO:0006909, GO:0007275, GO:0033674"/>
<entry key="273" type="xstring" value="GO:0000186, GO:0000187, GO:0004672, GO:0004674, GO:0004709, GO:0005515, GO:0005524, GO:0005654, GO:0005829, GO:0006468, GO:0007257, GO:0019901, GO:0045893, GO:0046872, GO:0071260"/>
<entry key="274" type="xstring" value="GO:0000902, GO:0001658, GO:0001934, GO:0001954, GO:0003151, GO:0004674, GO:0005178, GO:0005515, GO:0005524, GO:0005654, GO:0005829, GO:0005886, GO:0005911, GO:0005925, GO:0006468, GO:0006469, GO:0007050, GO:0007229, GO:0007569, GO:0008284, GO:0009967, GO:0010667, GO:0010761, GO:0014912, GO:0016020, GO:0017124, GO:0018105, GO:0019901, GO:0021675, GO:0022011, GO:0030017, GO:0030027, GO:0030054, GO:0030335, GO:0030513, GO:0032288, GO:0032956, GO:0032991, GO:0033209, GO:0034329, GO:0034446, GO:0042327, GO:0043025, GO:0043034, GO:0043195, GO:0043198, GO:0043406, GO:0043491, GO:0043524, GO:0045197, GO:0045663, GO:0045669, GO:0045773, GO:0045893, GO:0048662, GO:0048812, GO:0050775, GO:0051897, GO:0070527, GO:0090263, GO:0097435, GO:0106310, GO:0106311, GO:1901224, GO:2000178, GO:0007160, GO:0004672, GO:0001725"/>
<entry key="275" type="xstring" value="GO:0000070, GO:0000086, GO:0000278, GO:0000776, GO:0000777, GO:0000794, GO:0000922, GO:0001824, GO:0004672, GO:0004674, GO:0005515, GO:0005524, GO:0005654, GO:0005730, GO:0005813, GO:0005829, GO:0005874, GO:0006468, GO:0007059, GO:0007088, GO:0010389, GO:0019903, GO:0030496, GO:0032212, GO:0032991, GO:0043392, GO:0046602, GO:0046777, GO:0046872, GO:0051225, GO:0051299, GO:0051301, GO:0051321, GO:0051973, GO:0051988, GO:0090307, GO:0097711, GO:0106310, GO:0106311, GO:1903126, GO:1904355, GO:0005737, GO:0005634"/>
<entry key="276" type="xstring" value="GO:0004674, GO:0005524, GO:0005576, GO:0006468, GO:0010637, GO:1903852, GO:0007005, GO:0055088, GO:0032592, GO:0005743"/>
<entry key="277" type="xstring" value="GO:0000187, GO:0001961, GO:0002250, GO:0004674, GO:0004715, GO:0005102, GO:0005515, GO:0005524, GO:0005737, GO:0005829, GO:0005856, GO:0006915, GO:0006954, GO:0007165, GO:0007249, GO:0007254, GO:0007256, GO:0010800, GO:0010942, GO:0018108, GO:0030274, GO:0031398, GO:0031663, GO:0031982, GO:0032092, GO:0032722, GO:0032727, GO:0032728, GO:0032729, GO:0032731, GO:0032735, GO:0032743, GO:0032755, GO:0032760, GO:0032991, GO:0033091, GO:0033138, GO:0034134, GO:0034142, GO:0042098, GO:0042802, GO:0042803, GO:0043065, GO:0043066, GO:0043123, GO:0043330, GO:0045087, GO:0045627, GO:0045944, GO:0046641, GO:0050700, GO:0050731, GO:0050830, GO:0050852, GO:0051092, GO:0070374, GO:0070423, GO:0070427, GO:0070431, GO:0070498, GO:0070671, GO:0070673, GO:0071223, GO:0071224, GO:0071225, GO:0089720, GO:0097202, GO:0106310, GO:0106311, GO:1904417, GO:0004706, GO:0007257, GO:0004672"/>
<entry key="278" type="xstring" value="GO:0000165, GO:0005515, GO:0005524, GO:0005634, GO:0005654, GO:0005737, GO:0005829, GO:0007049, GO:0007165, GO:0007411, GO:0016605, GO:0018105, GO:0019933, GO:0034115, GO:0036003, GO:0045765, GO:0045944, GO:0050728, GO:0051019, GO:0051247, GO:0051344, GO:0060761, GO:0070301, GO:0070885, GO:0071363, GO:0071499, GO:0071560, GO:1902176, GO:2000352, GO:2001240, GO:0035556, GO:0010468, GO:0004707"/>
<entry key="279" type="xstring" value="GO:0001501, GO:0001503, GO:0001525, GO:0002063, GO:0004674, GO:0004694, GO:0005515, GO:0005524, GO:0005737, GO:0005783, GO:0005789, GO:0006468, GO:0006919, GO:0006983, GO:0007029, GO:0010575, GO:0010628, GO:0010998, GO:0016020, GO:0017148, GO:0018105, GO:0019722, GO:0019899, GO:0019903, GO:0030176, GO:0030282, GO:0030968, GO:0031018, GO:0031642, GO:0032057, GO:0034198, GO:0034976, GO:0036492, GO:0036499, GO:0042149, GO:0042802, GO:0045943, GO:0046777, GO:0048009, GO:0060734, GO:0070417, GO:0106310, GO:0106311, GO:1900182, GO:1902235, GO:0022626, GO:0004672"/>
<entry key="280" type="xstring" value="GO:0004703, GO:0005515, GO:0005524, GO:0005886, GO:0006468, GO:0007186, GO:0008277, GO:0016020, GO:0016055, GO:0047696"/>
<entry key="281" type="xstring" value="GO:0004672, GO:0004691, GO:0005515, GO:0005524, GO:0005654, GO:0005829, GO:0006110, GO:0006468, GO:0006633, GO:0007050, GO:0007165, GO:0007283, GO:0008603, GO:0010628, GO:0016020, GO:0016208, GO:0016236, GO:0016241, GO:0019887, GO:0019901, GO:0031588, GO:0043531, GO:0045860, GO:1901796, GO:2000479, GO:0050790, GO:0042149, GO:0005634, GO:0004679, GO:0005737"/>
<entry key="282" type="xstring" value="GO:0001934, GO:0004713, GO:0005515, GO:0005524, GO:0005887, GO:0007528, GO:0007613, GO:0008582, GO:0010628, GO:0018108, GO:0030154, GO:0031594, GO:0038063, GO:0043235, GO:0045211, GO:0046777, GO:0046872, GO:0071340, GO:2000541, GO:0004714, GO:0038062, GO:0007169, GO:0005518, GO:0007275, GO:0033674"/>
<entry key="283" type="xstring" value="GO:0004136, GO:0004137, GO:0004138, GO:0005524, GO:0005654, GO:0005829, GO:0006170, GO:0006220, GO:0008144, GO:0016310, GO:0042803, GO:0043097, GO:0043101, GO:0005737, GO:0005739, GO:0019136"/>
<entry key="284" type="xstring" value="GO:0000287, GO:0004674, GO:0005515, GO:0005524, GO:0005829, GO:0006468, GO:0031252, GO:0031532, GO:0034451, GO:0035556, GO:0106310, GO:0106311, GO:0005737, GO:0031032, GO:0018107, GO:0005856"/>
<entry key="285" type="xstring" value="GO:0001672, GO:0004674, GO:0005515, GO:0005524, GO:0005634, GO:0005882, GO:0006325, GO:0006468, GO:0006974, GO:0007049, GO:0007059, GO:0010507, GO:0018105, GO:0032435, GO:0035556, GO:0042802, GO:0048471, GO:0071480, GO:0106310, GO:0106311"/>
<entry key="286" type="xstring" value="GO:0002027, GO:0004672, GO:0005515, GO:0005524, GO:0005634, GO:0005737, GO:0006468, GO:0008022, GO:0031013, GO:0046872, GO:0055117, GO:0086069, GO:0106310, GO:0106311, GO:1903779"/>
<entry key="287" type="xstring" value="GO:0000165, GO:0000186, GO:0001666, GO:0002223, GO:0004674, GO:0004709, GO:0005515, GO:0005524, GO:0005737, GO:0005741, GO:0005794, GO:0005829, GO:0005886, GO:0006468, GO:0006915, GO:0007165, GO:0007190, GO:0007507, GO:0008179, GO:0008285, GO:0010856, GO:0016607, GO:0019899, GO:0030154, GO:0030168, GO:0030878, GO:0031143, GO:0031333, GO:0031434, GO:0033138, GO:0034220, GO:0035019, GO:0035023, GO:0035773, GO:0035994, GO:0042060, GO:0042802, GO:0042981, GO:0043066, GO:0043154, GO:0044877, GO:0045104, GO:0045595, GO:0045944, GO:0046872, GO:0048011, GO:0048538, GO:0060324, GO:0071550, GO:0106310, GO:0106311, GO:1902042, GO:2000145, GO:0031267, GO:0004672, GO:0005739"/>
<entry key="288" type="xstring" value="GO:0000082, GO:0002931, GO:0004674, GO:0004683, GO:0005515, GO:0005516, GO:0005524, GO:0005634, GO:0005654, GO:0005739, GO:0005829, GO:0005954, GO:0006468, GO:0006816, GO:0007223, GO:0009931, GO:0010666, GO:0014069, GO:0016301, GO:0018105, GO:0030666, GO:0035254, GO:0038166, GO:0042802, GO:0042803, GO:0043197, GO:0046777, GO:0046872, GO:0046928, GO:0048168, GO:0048813, GO:0051092, GO:0051346, GO:0051928, GO:0060333, GO:0060996, GO:0098685, GO:0099148, GO:1900034, GO:1902108, GO:1990443, GO:2000124, GO:2001222, GO:0043005, GO:0005737"/>
<entry key="289" type="xstring" value="GO:0004103, GO:0004104, GO:0004305, GO:0005524, GO:0005829, GO:0006580, GO:0006629, GO:0006646, GO:0006656, GO:0006657, GO:0006869, GO:0008144, GO:0009636, GO:0016310, GO:0019695, GO:0033265, GO:0042802, GO:1904681"/>
<entry key="290" type="xstring" value="GO:0000287, GO:0004715, GO:0005524, GO:0005654, GO:0005737, GO:0007143, GO:0018108, GO:0035038, GO:0042327, GO:0045736, GO:0060631, GO:0080154, GO:1900194, GO:0004713, GO:0005634, GO:0007093, GO:0004672"/>
<entry key="291" type="xstring" value="GO:0000777, GO:0000902, GO:0004672, GO:0004674, GO:0005515, GO:0005524, GO:0005813, GO:0005829, GO:0005929, GO:0006468, GO:0007030, GO:0007049, GO:0007165, GO:0007166, GO:0016020, GO:0016055, GO:0016301, GO:0016607, GO:0018105, GO:0030877, GO:0032436, GO:0036064, GO:0045104, GO:0051301, GO:0090090, GO:0106310, GO:0106311, GO:1904424, GO:1904885, GO:1904886, GO:1990904, GO:0005847, GO:0045095, GO:0005634, GO:0005737"/>
<entry key="292" type="xstring" value="GO:0001578, GO:0004713, GO:0004715, GO:0005515, GO:0005524, GO:0005737, GO:0005794, GO:0005829, GO:0005925, GO:0007098, GO:0008017, GO:0008360, GO:0010976, GO:0015630, GO:0018108, GO:0030155, GO:0031116, GO:0031234, GO:0034987, GO:0035091, GO:0042127, GO:0043304, GO:0045595, GO:0045639, GO:0045657, GO:0046777, GO:0060627, GO:0071305, GO:2000145, GO:2000251, GO:0031410, GO:0038083, GO:0030154, GO:0045087, GO:0006935, GO:0007155, GO:0007169, GO:0005102"/>
<entry key="293" type="xstring" value="GO:0004674, GO:0004707, GO:0005515, GO:0005524, GO:0005829, GO:0006970, GO:0007049, GO:0018105, GO:0032755, GO:0034644, GO:0050729, GO:0051403, GO:0070301, GO:0071347, GO:0072709, GO:0072740, GO:1903936, GO:0010468, GO:0005737, GO:0035556, GO:0005634"/>
<entry key="294" type="xstring" value="GO:0000278, GO:0004674, GO:0005515, GO:0005524, GO:0005634, GO:0005737, GO:0006468, GO:0030010, GO:0030424, GO:0046872, GO:0048812, GO:0051301, GO:0090043, GO:0106310, GO:0106311"/>
<entry key="295" type="xstring" value="GO:0001934, GO:0004713, GO:0005004, GO:0005515, GO:0005524, GO:0005886, GO:0006915, GO:0007420, GO:0008046, GO:0016310, GO:0018108, GO:0022407, GO:0030425, GO:0031290, GO:0031594, GO:0031952, GO:0043025, GO:0043281, GO:0043525, GO:0045499, GO:0046875, GO:0048013, GO:0048671, GO:0048755, GO:0050730, GO:0050919, GO:0051964, GO:0070372, GO:0072178, GO:0098978, GO:0099060, GO:0099175, GO:0043235, GO:0033674, GO:0007169, GO:0005887, GO:0007411, GO:0007275, GO:0005005, GO:0004714, GO:0043005"/>
<entry key="296" type="xstring" value="GO:0000165, GO:0000287, GO:0000785, GO:0003723, GO:0004672, GO:0004674, GO:0005515, GO:0005524, GO:0005634, GO:0005654, GO:0005737, GO:0005783, GO:0005829, GO:0005886, GO:0006468, GO:0007059, GO:0008380, GO:0016032, GO:0016363, GO:0016607, GO:0035092, GO:0035556, GO:0045070, GO:0045071, GO:0045087, GO:0048024, GO:0050684, GO:0106310, GO:0106311, GO:0010468, GO:0004707, GO:0000245"/>
<entry key="297" type="xstring" value="GO:0000079, GO:0000086, GO:0000139, GO:0000278, GO:0005515, GO:0005524, GO:0005654, GO:0005730, GO:0005783, GO:0005789, GO:0005794, GO:0005829, GO:0006468, GO:0007088, GO:0010923, GO:0016020, GO:0016301, GO:0046872, GO:0106310, GO:0106311, GO:0004672, GO:0005634, GO:0051321, GO:0004674"/>
<entry key="298" type="xstring" value="GO:0005524, GO:0005829, GO:0006661, GO:0006935, GO:0016303, GO:0016307, GO:0035091, GO:0039694, GO:0046854, GO:0036092, GO:0052742, GO:0016020, GO:0014065, GO:0005737, GO:0005942, GO:0005886, GO:0035005, GO:0048015, GO:0016477"/>
<entry key="299" type="xstring" value="GO:0000287, GO:0004430, GO:0005515, GO:0005524, GO:0005739, GO:0005765, GO:0005768, GO:0005829, GO:0005886, GO:0005887, GO:0006661, GO:0016020, GO:0030425, GO:0031224, GO:0031410, GO:0035651, GO:0035838, GO:0042734, GO:0043005, GO:0043025, GO:0043204, GO:0045121, GO:0046854, GO:0031083, GO:0007030, GO:0005802, GO:0007032"/>
<entry key="300" type="xstring" value="GO:0000287, GO:0001666, GO:0004743, GO:0005515, GO:0005524, GO:0005829, GO:0006754, GO:0007584, GO:0009408, GO:0009749, GO:0010226, GO:0016301, GO:0030955, GO:0033198, GO:0042866, GO:0051591, GO:0061621, GO:0070062, GO:0071872, GO:0006096, GO:0032869, GO:0005737"/>
<entry key="301" type="xstring" value="GO:0000922, GO:0004674, GO:0005515, GO:0005524, GO:0005654, GO:0005737, GO:0005815, GO:0005874, GO:0006468, GO:0007346, GO:0032212, GO:0046872, GO:0051225, GO:0051973, GO:0106310, GO:0106311, GO:1904355"/>
<entry key="302" type="xstring" value="GO:0005515, GO:0005524, GO:0005654, GO:0005730, GO:0005737, GO:0006468, GO:0016604, GO:0106310, GO:0106311, GO:0005634, GO:0004674, GO:0051321, GO:0004672"/>
<entry key="303" type="xstring" value="GO:0004672, GO:0004674, GO:0005524, GO:0006464, GO:0007165, GO:0018105, GO:0106310, GO:0106311, GO:0005634, GO:0090263, GO:0016055, GO:0006897, GO:0005737, GO:0005886"/>
<entry key="304" type="xstring" value="GO:0004672, GO:0004697, GO:0004698, GO:0004712, GO:0005515, GO:0005524, GO:0005634, GO:0005829, GO:0005886, GO:0005911, GO:0006468, GO:0007268, GO:0007611, GO:0007635, GO:0008270, GO:0014069, GO:0016310, GO:0030168, GO:0030425, GO:0031397, GO:0032095, GO:0032425, GO:0042177, GO:0042752, GO:0043278, GO:0043524, GO:0044305, GO:0046777, GO:0048265, GO:0048471, GO:0048511, GO:0050764, GO:0060384, GO:0097060, GO:0099171, GO:0099523, GO:0099524, GO:1901799, GO:1990911, GO:2000300, GO:0035556, GO:0018105, GO:0004674"/>
<entry key="305" type="xstring" value="GO:0005515, GO:0005524, GO:0005654, GO:0005776, GO:0005829, GO:0005886, GO:0006644, GO:0006661, GO:0010506, GO:0014066, GO:0016308, GO:0016309, GO:0035855, GO:0046854, GO:1902635, GO:2000786"/>
<entry key="306" type="xstring" value="GO:0000287, GO:0001960, GO:0002755, GO:0004674, GO:0005515, GO:0005524, GO:0005634, GO:0005737, GO:0006468, GO:0009615, GO:0010933, GO:0010936, GO:0019221, GO:0032088, GO:0032494, GO:0032496, GO:0032695, GO:0032715, GO:0032720, GO:0034122, GO:0042177, GO:0042803, GO:0043242, GO:0043244, GO:0043330, GO:0043407, GO:0045824, GO:0046777, GO:0046982, GO:0051092, GO:0070498, GO:0070555, GO:0106310, GO:0106311, GO:0035556, GO:0005886"/>
<entry key="307" type="xstring" value="GO:0001784, GO:0004713, GO:0004715, GO:0005154, GO:0005515, GO:0005524, GO:0005794, GO:0005815, GO:0005829, GO:0005884, GO:0005886, GO:0005925, GO:0006464, GO:0010827, GO:0019899, GO:0031295, GO:0036120, GO:0038096, GO:0043114, GO:0044325, GO:0045944, GO:0048013, GO:0050731, GO:0050900, GO:0070062, GO:0071300, GO:0071560, GO:0098978, GO:0099091, GO:0007169, GO:0038083, GO:0030154, GO:0045087, GO:0031234, GO:0005102, GO:0042127"/>
</config>
<config key="attributeCounter">
<entry key="array-size" type="xint" value="308"/>
<entry key="0" type="xlong" value="1"/>
<entry key="1" type="xlong" value="1"/>
<entry key="2" type="xlong" value="1"/>
<entry key="3" type="xlong" value="1"/>
<entry key="4" type="xlong" value="1"/>
<entry key="5" type="xlong" value="1"/>
<entry key="6" type="xlong" value="1"/>
<entry key="7" type="xlong" value="1"/>
<entry key="8" type="xlong" value="1"/>
<entry key="9" type="xlong" value="1"/>
<entry key="10" type="xlong" value="1"/>
<entry key="11" type="xlong" value="1"/>
<entry key="12" type="xlong" value="1"/>
<entry key="13" type="xlong" value="1"/>
<entry key="14" type="xlong" value="1"/>
<entry key="15" type="xlong" value="1"/>
<entry key="16" type="xlong" value="1"/>
<entry key="17" type="xlong" value="1"/>
<entry key="18" type="xlong" value="1"/>
<entry key="19" type="xlong" value="1"/>
<entry key="20" type="xlong" value="1"/>
<entry key="21" type="xlong" value="1"/>
<entry key="22" type="xlong" value="1"/>
<entry key="23" type="xlong" value="1"/>
<entry key="24" type="xlong" value="1"/>
<entry key="25" type="xlong" value="1"/>
<entry key="26" type="xlong" value="1"/>
<entry key="27" type="xlong" value="1"/>
<entry key="28" type="xlong" value="1"/>
<entry key="29" type="xlong" value="1"/>
<entry key="30" type="xlong" value="1"/>
<entry key="31" type="xlong" value="1"/>
<entry key="32" type="xlong" value="1"/>
<entry key="33" type="xlong" value="1"/>
<entry key="34" type="xlong" value="1"/>
<entry key="35" type="xlong" value="1"/>
<entry key="36" type="xlong" value="1"/>
<entry key="37" type="xlong" value="1"/>
<entry key="38" type="xlong" value="1"/>
<entry key="39" type="xlong" value="1"/>
<entry key="40" type="xlong" value="1"/>
<entry key="41" type="xlong" value="1"/>
<entry key="42" type="xlong" value="1"/>
<entry key="43" type="xlong" value="1"/>
<entry key="44" type="xlong" value="1"/>
<entry key="45" type="xlong" value="1"/>
<entry key="46" type="xlong" value="1"/>
<entry key="47" type="xlong" value="1"/>
<entry key="48" type="xlong" value="1"/>
<entry key="49" type="xlong" value="1"/>
<entry key="50" type="xlong" value="1"/>
<entry key="51" type="xlong" value="1"/>
<entry key="52" type="xlong" value="1"/>
<entry key="53" type="xlong" value="1"/>
<entry key="54" type="xlong" value="1"/>
<entry key="55" type="xlong" value="1"/>
<entry key="56" type="xlong" value="1"/>
<entry key="57" type="xlong" value="1"/>
<entry key="58" type="xlong" value="1"/>
<entry key="59" type="xlong" value="1"/>
<entry key="60" type="xlong" value="1"/>
<entry key="61" type="xlong" value="1"/>
<entry key="62" type="xlong" value="1"/>
<entry key="63" type="xlong" value="1"/>
<entry key="64" type="xlong" value="1"/>
<entry key="65" type="xlong" value="1"/>
<entry key="66" type="xlong" value="1"/>
<entry key="67" type="xlong" value="1"/>
<entry key="68" type="xlong" value="1"/>
<entry key="69" type="xlong" value="1"/>
<entry key="70" type="xlong" value="1"/>
<entry key="71" type="xlong" value="1"/>
<entry key="72" type="xlong" value="1"/>
<entry key="73" type="xlong" value="1"/>
<entry key="74" type="xlong" value="1"/>
<entry key="75" type="xlong" value="1"/>
<entry key="76" type="xlong" value="1"/>
<entry key="77" type="xlong" value="1"/>
<entry key="78" type="xlong" value="1"/>
<entry key="79" type="xlong" value="1"/>
<entry key="80" type="xlong" value="1"/>
<entry key="81" type="xlong" value="1"/>
<entry key="82" type="xlong" value="1"/>
<entry key="83" type="xlong" value="1"/>
<entry key="84" type="xlong" value="1"/>
<entry key="85" type="xlong" value="1"/>
<entry key="86" type="xlong" value="1"/>
<entry key="87" type="xlong" value="1"/>
<entry key="88" type="xlong" value="1"/>
<entry key="89" type="xlong" value="1"/>
<entry key="90" type="xlong" value="1"/>
<entry key="91" type="xlong" value="1"/>
<entry key="92" type="xlong" value="1"/>
<entry key="93" type="xlong" value="1"/>
<entry key="94" type="xlong" value="1"/>
<entry key="95" type="xlong" value="1"/>
<entry key="96" type="xlong" value="1"/>
<entry key="97" type="xlong" value="1"/>
<entry key="98" type="xlong" value="1"/>
<entry key="99" type="xlong" value="1"/>
<entry key="100" type="xlong" value="1"/>
<entry key="101" type="xlong" value="1"/>
<entry key="102" type="xlong" value="1"/>
<entry key="103" type="xlong" value="1"/>
<entry key="104" type="xlong" value="1"/>
<entry key="105" type="xlong" value="1"/>
<entry key="106" type="xlong" value="1"/>
<entry key="107" type="xlong" value="1"/>
<entry key="108" type="xlong" value="1"/>
<entry key="109" type="xlong" value="1"/>
<entry key="110" type="xlong" value="1"/>
<entry key="111" type="xlong" value="1"/>
<entry key="112" type="xlong" value="1"/>
<entry key="113" type="xlong" value="1"/>
<entry key="114" type="xlong" value="1"/>
<entry key="115" type="xlong" value="1"/>
<entry key="116" type="xlong" value="1"/>
<entry key="117" type="xlong" value="1"/>
<entry key="118" type="xlong" value="1"/>
<entry key="119" type="xlong" value="1"/>
<entry key="120" type="xlong" value="1"/>
<entry key="121" type="xlong" value="1"/>
<entry key="122" type="xlong" value="1"/>
<entry key="123" type="xlong" value="1"/>
<entry key="124" type="xlong" value="1"/>
<entry key="125" type="xlong" value="1"/>
<entry key="126" type="xlong" value="1"/>
<entry key="127" type="xlong" value="1"/>
<entry key="128" type="xlong" value="1"/>
<entry key="129" type="xlong" value="1"/>
<entry key="130" type="xlong" value="1"/>
<entry key="131" type="xlong" value="1"/>
<entry key="132" type="xlong" value="1"/>
<entry key="133" type="xlong" value="1"/>
<entry key="134" type="xlong" value="1"/>
<entry key="135" type="xlong" value="1"/>
<entry key="136" type="xlong" value="1"/>
<entry key="137" type="xlong" value="1"/>
<entry key="138" type="xlong" value="1"/>
<entry key="139" type="xlong" value="1"/>
<entry key="140" type="xlong" value="1"/>
<entry key="141" type="xlong" value="1"/>
<entry key="142" type="xlong" value="1"/>
<entry key="143" type="xlong" value="1"/>
<entry key="144" type="xlong" value="1"/>
<entry key="145" type="xlong" value="1"/>
<entry key="146" type="xlong" value="1"/>
<entry key="147" type="xlong" value="1"/>
<entry key="148" type="xlong" value="1"/>
<entry key="149" type="xlong" value="1"/>
<entry key="150" type="xlong" value="1"/>
<entry key="151" type="xlong" value="1"/>
<entry key="152" type="xlong" value="1"/>
<entry key="153" type="xlong" value="1"/>
<entry key="154" type="xlong" value="1"/>
<entry key="155" type="xlong" value="1"/>
<entry key="156" type="xlong" value="1"/>
<entry key="157" type="xlong" value="1"/>
<entry key="158" type="xlong" value="1"/>
<entry key="159" type="xlong" value="1"/>
<entry key="160" type="xlong" value="1"/>
<entry key="161" type="xlong" value="1"/>
<entry key="162" type="xlong" value="1"/>
<entry key="163" type="xlong" value="1"/>
<entry key="164" type="xlong" value="1"/>
<entry key="165" type="xlong" value="1"/>
<entry key="166" type="xlong" value="1"/>
<entry key="167" type="xlong" value="1"/>
<entry key="168" type="xlong" value="1"/>
<entry key="169" type="xlong" value="1"/>
<entry key="170" type="xlong" value="1"/>
<entry key="171" type="xlong" value="1"/>
<entry key="172" type="xlong" value="1"/>
<entry key="173" type="xlong" value="1"/>
<entry key="174" type="xlong" value="1"/>
<entry key="175" type="xlong" value="1"/>
<entry key="176" type="xlong" value="1"/>
<entry key="177" type="xlong" value="1"/>
<entry key="178" type="xlong" value="1"/>
<entry key="179" type="xlong" value="1"/>
<entry key="180" type="xlong" value="1"/>
<entry key="181" type="xlong" value="1"/>
<entry key="182" type="xlong" value="1"/>
<entry key="183" type="xlong" value="1"/>
<entry key="184" type="xlong" value="1"/>
<entry key="185" type="xlong" value="1"/>
<entry key="186" type="xlong" value="1"/>
<entry key="187" type="xlong" value="1"/>
<entry key="188" type="xlong" value="1"/>
<entry key="189" type="xlong" value="1"/>
<entry key="190" type="xlong" value="1"/>
<entry key="191" type="xlong" value="1"/>
<entry key="192" type="xlong" value="1"/>
<entry key="193" type="xlong" value="1"/>
<entry key="194" type="xlong" value="1"/>
<entry key="195" type="xlong" value="1"/>
<entry key="196" type="xlong" value="1"/>
<entry key="197" type="xlong" value="1"/>
<entry key="198" type="xlong" value="1"/>
<entry key="199" type="xlong" value="1"/>
<entry key="200" type="xlong" value="1"/>
<entry key="201" type="xlong" value="1"/>
<entry key="202" type="xlong" value="1"/>
<entry key="203" type="xlong" value="1"/>
<entry key="204" type="xlong" value="1"/>
<entry key="205" type="xlong" value="1"/>
<entry key="206" type="xlong" value="1"/>
<entry key="207" type="xlong" value="1"/>
<entry key="208" type="xlong" value="1"/>
<entry key="209" type="xlong" value="1"/>
<entry key="210" type="xlong" value="1"/>
<entry key="211" type="xlong" value="1"/>
<entry key="212" type="xlong" value="1"/>
<entry key="213" type="xlong" value="1"/>
<entry key="214" type="xlong" value="1"/>
<entry key="215" type="xlong" value="1"/>
<entry key="216" type="xlong" value="1"/>
<entry key="217" type="xlong" value="1"/>
<entry key="218" type="xlong" value="1"/>
<entry key="219" type="xlong" value="1"/>
<entry key="220" type="xlong" value="1"/>
<entry key="221" type="xlong" value="1"/>
<entry key="222" type="xlong" value="1"/>
<entry key="223" type="xlong" value="1"/>
<entry key="224" type="xlong" value="1"/>
<entry key="225" type="xlong" value="1"/>
<entry key="226" type="xlong" value="1"/>
<entry key="227" type="xlong" value="1"/>
<entry key="228" type="xlong" value="1"/>
<entry key="229" type="xlong" value="1"/>
<entry key="230" type="xlong" value="1"/>
<entry key="231" type="xlong" value="1"/>
<entry key="232" type="xlong" value="1"/>
<entry key="233" type="xlong" value="1"/>
<entry key="234" type="xlong" value="1"/>
<entry key="235" type="xlong" value="1"/>
<entry key="236" type="xlong" value="1"/>
<entry key="237" type="xlong" value="1"/>
<entry key="238" type="xlong" value="1"/>
<entry key="239" type="xlong" value="1"/>
<entry key="240" type="xlong" value="1"/>
<entry key="241" type="xlong" value="1"/>
<entry key="242" type="xlong" value="1"/>
<entry key="243" type="xlong" value="1"/>
<entry key="244" type="xlong" value="1"/>
<entry key="245" type="xlong" value="1"/>
<entry key="246" type="xlong" value="1"/>
<entry key="247" type="xlong" value="1"/>
<entry key="248" type="xlong" value="1"/>
<entry key="249" type="xlong" value="1"/>
<entry key="250" type="xlong" value="1"/>
<entry key="251" type="xlong" value="1"/>
<entry key="252" type="xlong" value="1"/>
<entry key="253" type="xlong" value="1"/>
<entry key="254" type="xlong" value="1"/>
<entry key="255" type="xlong" value="1"/>
<entry key="256" type="xlong" value="1"/>
<entry key="257" type="xlong" value="1"/>
<entry key="258" type="xlong" value="1"/>
<entry key="259" type="xlong" value="1"/>
<entry key="260" type="xlong" value="1"/>
<entry key="261" type="xlong" value="1"/>
<entry key="262" type="xlong" value="1"/>
<entry key="263" type="xlong" value="1"/>
<entry key="264" type="xlong" value="1"/>
<entry key="265" type="xlong" value="1"/>
<entry key="266" type="xlong" value="1"/>
<entry key="267" type="xlong" value="1"/>
<entry key="268" type="xlong" value="1"/>
<entry key="269" type="xlong" value="1"/>
<entry key="270" type="xlong" value="1"/>
<entry key="271" type="xlong" value="1"/>
<entry key="272" type="xlong" value="1"/>
<entry key="273" type="xlong" value="1"/>
<entry key="274" type="xlong" value="1"/>
<entry key="275" type="xlong" value="1"/>
<entry key="276" type="xlong" value="1"/>
<entry key="277" type="xlong" value="1"/>
<entry key="278" type="xlong" value="1"/>
<entry key="279" type="xlong" value="1"/>
<entry key="280" type="xlong" value="1"/>
<entry key="281" type="xlong" value="1"/>
<entry key="282" type="xlong" value="1"/>
<entry key="283" type="xlong" value="1"/>
<entry key="284" type="xlong" value="1"/>
<entry key="285" type="xlong" value="1"/>
<entry key="286" type="xlong" value="1"/>
<entry key="287" type="xlong" value="1"/>
<entry key="288" type="xlong" value="1"/>
<entry key="289" type="xlong" value="1"/>
<entry key="290" type="xlong" value="1"/>
<entry key="291" type="xlong" value="1"/>
<entry key="292" type="xlong" value="1"/>
<entry key="293" type="xlong" value="1"/>
<entry key="294" type="xlong" value="1"/>
<entry key="295" type="xlong" value="1"/>
<entry key="296" type="xlong" value="1"/>
<entry key="297" type="xlong" value="1"/>
<entry key="298" type="xlong" value="1"/>
<entry key="299" type="xlong" value="1"/>
<entry key="300" type="xlong" value="1"/>
<entry key="301" type="xlong" value="1"/>
<entry key="302" type="xlong" value="1"/>
<entry key="303" type="xlong" value="1"/>
<entry key="304" type="xlong" value="1"/>
<entry key="305" type="xlong" value="1"/>
<entry key="306" type="xlong" value="1"/>
<entry key="307" type="xlong" value="1"/>
</config>
</config>
</config>
</config>
<config key="AttributeModelData_4">
<entry key="attributeName" type="xstring" value="average disease assoc"/>
<entry key="type" type="xstring" value="NumericalModel"/>
<entry key="skipMissingVals" type="xboolean" value="true"/>
<entry key="numberOfMissingValues" type="xint" value="0"/>
<entry key="invalidCause" type="xstring" isnull="true" value=""/>
<config key="data">
<entry key="noOfClasses" type="xlong" value="2"/>
<config key="classValueData_0">
<entry key="classValue" type="xstring" value="all targets"/>
<entry key="MissingValCounter" type="xlong" value="0"/>
<entry key="noOfRows" type="xlong" value="318"/>
<entry key="mean" type="xdouble" value="6.577044025157228"/>
<entry key="sd" type="xdouble" value="9.750008075930271"/>
</config>
<config key="classValueData_1">
<entry key="classValue" type="xstring" value="phase4"/>
<entry key="MissingValCounter" type="xlong" value="0"/>
<entry key="noOfRows" type="xlong" value="6"/>
<entry key="mean" type="xdouble" value="54.166666666666664"/>
<entry key="sd" type="xdouble" value="38.086305500358876"/>
</config>
</config>
</config>
</config>
</config>
