# Supplementary material for: Centrality of drug targets in protein networks
Source: BMC Bioinformatics. 2021 Oct 29;22:527. doi: 10.1186/s12859-021-04342-x (PMC8555226; doi:10.1186/s12859-021-04342-x)
Supplement: Supplementary file 3 — Additional file 3. Knime workflows utilized to generate predictive models of drug target proteins from network centrality metrics, GO terms and annontated disease associations. [file 12859_2021_4342_MOESM3_ESM.zip › predictive model disease assoc GO/Backward Fea (#605)/Feature Selection Filter (#3)/port_1/spec.xml]

<?xml version="1.0" encoding="UTF-8"?>
<config xmlns="http://www.knime.org/2008/09/XMLConfig" xmlns:xsi="http://www.w3.org/2001/XMLSchema-instance" xsi:schemaLocation="http://www.knime.org/2008/09/XMLConfig http://www.knime.org/XMLConfig_2008_09.xsd" key="spec.xml">
<entry key="spec_name" type="xstring" value="default"/>
<entry key="number_columns" type="xint" value="12"/>
<config key="column_spec_0">
<entry key="column_name" type="xstring" value="average shortest path"/>
<config key="element_names">
<entry key="array-size" type="xint" value="0"/>
</config>
<config key="column_type">
<entry key="cell_class" type="xstring" value="org.knime.core.data.def.DoubleCell"/>
</config>
<config key="column_domain">
<config key="lower_bound">
<entry key="datacell" type="xstring" value="org.knime.core.data.def.DoubleCell"/>
<config key="org.knime.core.data.def.DoubleCell">
<entry key="DoubleCell" type="xdouble" value="1.0"/>
</config>
</config>
<config key="upper_bound">
<entry key="datacell" type="xstring" value="org.knime.core.data.def.DoubleCell"/>
<config key="org.knime.core.data.def.DoubleCell">
<entry key="DoubleCell" type="xdouble" value="9.59991732608952"/>
</config>
</config>
</config>
<config key="column_properties"/>
</config>
<config key="column_spec_1">
<entry key="column_name" type="xstring" value="closeness centrality"/>
<config key="element_names">
<entry key="array-size" type="xint" value="0"/>
</config>
<config key="column_type">
<entry key="cell_class" type="xstring" value="org.knime.core.data.def.DoubleCell"/>
</config>
<config key="column_domain">
<config key="lower_bound">
<entry key="datacell" type="xstring" value="org.knime.core.data.def.DoubleCell"/>
<config key="org.knime.core.data.def.DoubleCell">
<entry key="DoubleCell" type="xdouble" value="0.104167563743733"/>
</config>
</config>
<config key="upper_bound">
<entry key="datacell" type="xstring" value="org.knime.core.data.def.DoubleCell"/>
<config key="org.knime.core.data.def.DoubleCell">
<entry key="DoubleCell" type="xdouble" value="1.0"/>
</config>
</config>
</config>
<config key="column_properties"/>
</config>
<config key="column_spec_2">
<entry key="column_name" type="xstring" value="degree"/>
<config key="element_names">
<entry key="array-size" type="xint" value="0"/>
</config>
<config key="column_type">
<entry key="cell_class" type="xstring" value="org.knime.core.data.def.IntCell"/>
</config>
<config key="column_domain">
<config key="lower_bound">
<entry key="datacell" type="xstring" value="org.knime.core.data.def.IntCell"/>
<config key="org.knime.core.data.def.IntCell">
<entry key="IntCell" type="xint" value="2"/>
</config>
</config>
<config key="upper_bound">
<entry key="datacell" type="xstring" value="org.knime.core.data.def.IntCell"/>
<config key="org.knime.core.data.def.IntCell">
<entry key="IntCell" type="xint" value="2870"/>
</config>
</config>
</config>
<config key="column_properties"/>
</config>
<config key="column_spec_3">
<entry key="column_name" type="xstring" value="eccentricity"/>
<config key="element_names">
<entry key="array-size" type="xint" value="0"/>
</config>
<config key="column_type">
<entry key="cell_class" type="xstring" value="org.knime.core.data.def.IntCell"/>
</config>
<config key="column_domain">
<config key="lower_bound">
<entry key="datacell" type="xstring" value="org.knime.core.data.def.IntCell"/>
<config key="org.knime.core.data.def.IntCell">
<entry key="IntCell" type="xint" value="1"/>
</config>
</config>
<config key="upper_bound">
<entry key="datacell" type="xstring" value="org.knime.core.data.def.IntCell"/>
<config key="org.knime.core.data.def.IntCell">
<entry key="IntCell" type="xint" value="15"/>
</config>
</config>
</config>
<config key="column_properties"/>
</config>
<config key="column_spec_4">
<entry key="column_name" type="xstring" value="radiality"/>
<config key="element_names">
<entry key="array-size" type="xint" value="0"/>
</config>
<config key="column_type">
<entry key="cell_class" type="xstring" value="org.knime.core.data.def.DoubleCell"/>
</config>
<config key="column_domain">
<config key="lower_bound">
<entry key="datacell" type="xstring" value="org.knime.core.data.def.DoubleCell"/>
<config key="org.knime.core.data.def.DoubleCell">
<entry key="DoubleCell" type="xdouble" value="0.5"/>
</config>
</config>
<config key="upper_bound">
<entry key="datacell" type="xstring" value="org.knime.core.data.def.DoubleCell"/>
<config key="org.knime.core.data.def.DoubleCell">
<entry key="DoubleCell" type="xdouble" value="1.0"/>
</config>
</config>
</config>
<config key="column_properties"/>
</config>
<config key="column_spec_5">
<entry key="column_name" type="xstring" value="topological coefficient"/>
<config key="element_names">
<entry key="array-size" type="xint" value="0"/>
</config>
<config key="column_type">
<entry key="cell_class" type="xstring" value="org.knime.core.data.def.DoubleCell"/>
</config>
<config key="column_domain">
<config key="lower_bound">
<entry key="datacell" type="xstring" value="org.knime.core.data.def.DoubleCell"/>
<config key="org.knime.core.data.def.DoubleCell">
<entry key="DoubleCell" type="xdouble" value="0.0"/>
</config>
</config>
<config key="upper_bound">
<entry key="datacell" type="xstring" value="org.knime.core.data.def.DoubleCell"/>
<config key="org.knime.core.data.def.DoubleCell">
<entry key="DoubleCell" type="xdouble" value="1.0"/>
</config>
</config>
</config>
<config key="column_properties"/>
</config>
<config key="column_spec_6">
<entry key="column_name" type="xstring" value="stage"/>
<config key="element_names">
<entry key="array-size" type="xint" value="0"/>
</config>
<config key="column_type">
<entry key="cell_class" type="xstring" value="org.knime.core.data.def.StringCell"/>
</config>
<config key="column_domain">
<config key="possible_values">
<entry key="array-size" type="xint" value="2"/>
<config key="0">
<entry key="datacell" type="xstring" value="org.knime.core.data.def.StringCell"/>
<config key="org.knime.core.data.def.StringCell">
<entry key="StringCell" type="xstring" value="phase4"/>
</config>
</config>
<config key="1">
<entry key="datacell" type="xstring" value="org.knime.core.data.def.StringCell"/>
<config key="org.knime.core.data.def.StringCell">
<entry key="StringCell" type="xstring" value="all targets"/>
</config>
</config>
</config>
</config>
<config key="column_properties"/>
</config>
<config key="column_spec_7">
<entry key="column_name" type="xstring" value="disease assoc"/>
<config key="element_names">
<entry key="array-size" type="xint" value="0"/>
</config>
<config key="column_type">
<entry key="cell_class" type="xstring" value="org.knime.core.data.def.IntCell"/>
</config>
<config key="column_domain">
<config key="lower_bound">
<entry key="datacell" type="xstring" value="org.knime.core.data.def.IntCell"/>
<config key="org.knime.core.data.def.IntCell">
<entry key="IntCell" type="xint" value="0"/>
</config>
</config>
<config key="upper_bound">
<entry key="datacell" type="xstring" value="org.knime.core.data.def.IntCell"/>
<config key="org.knime.core.data.def.IntCell">
<entry key="IntCell" type="xint" value="84038"/>
</config>
</config>
</config>
<config key="column_properties"/>
</config>
<config key="column_spec_8">
<entry key="column_name" type="xstring" value="disease assoc GADB"/>
<config key="element_names">
<entry key="array-size" type="xint" value="0"/>
</config>
<config key="column_type">
<entry key="cell_class" type="xstring" value="org.knime.core.data.def.IntCell"/>
</config>
<config key="column_domain">
<config key="lower_bound">
<entry key="datacell" type="xstring" value="org.knime.core.data.def.IntCell"/>
<config key="org.knime.core.data.def.IntCell">
<entry key="IntCell" type="xint" value="0"/>
</config>
</config>
<config key="upper_bound">
<entry key="datacell" type="xstring" value="org.knime.core.data.def.IntCell"/>
<config key="org.knime.core.data.def.IntCell">
<entry key="IntCell" type="xint" value="875"/>
</config>
</config>
</config>
<config key="column_properties"/>
</config>
<config key="column_spec_9">
<entry key="column_name" type="xstring" value="GO terms"/>
<config key="element_names">
<entry key="array-size" type="xint" value="0"/>
</config>
<config key="column_type">
<entry key="cell_class" type="xstring" value="org.knime.core.data.def.StringCell"/>
</config>
<config key="column_domain">
<config key="possible_values">
<entry key="array-size" type="xint" value="53"/>
<config key="0">
<entry key="datacell" type="xstring" value="org.knime.core.data.def.StringCell"/>
<config key="org.knime.core.data.def.StringCell">
<entry key="StringCell" type="xstring" value="GO:0000790, GO:0000981, GO:0003700, GO:0003707, GO:0005496, GO:0005515, GO:0005654, GO:0005789, GO:0005829, GO:0006367, GO:0007165, GO:0008270, GO:0043235, GO:1901224, GO:1990837, GO:0006357, GO:0000978, GO:0030518, GO:0004879"/>
</config>
</config>
<config key="1">
<entry key="datacell" type="xstring" value="org.knime.core.data.def.StringCell"/>
<config key="org.knime.core.data.def.StringCell">
<entry key="StringCell" type="xstring" value="GO:0000122, GO:0000790, GO:0000977, GO:0000978, GO:0000981, GO:0001046, GO:0001227, GO:0001228, GO:0003700, GO:0003723, GO:0004879, GO:0004883, GO:0005496, GO:0005515, GO:0005634, GO:0005654, GO:0005737, GO:0005759, GO:0005815, GO:0005819, GO:0005829, GO:0006325, GO:0006355, GO:0006367, GO:0006915, GO:0007049, GO:0007059, GO:0007165, GO:0008270, GO:0016607, GO:0019901, GO:0032991, GO:0042921, GO:0043402, GO:0045892, GO:0045944, GO:0051301, GO:0051879, GO:0071383, GO:0071385, GO:0071549, GO:0071560, GO:1902895, GO:1990239, GO:1990837, GO:0030518, GO:0006357"/>
</config>
</config>
<config key="2">
<entry key="datacell" type="xstring" value="org.knime.core.data.def.StringCell"/>
<config key="org.knime.core.data.def.StringCell">
<entry key="StringCell" type="xstring" value="GO:0000122, GO:0000790, GO:0000976, GO:0000981, GO:0001890, GO:0002674, GO:0003677, GO:0003682, GO:0003690, GO:0003700, GO:0004879, GO:0004955, GO:0005515, GO:0005634, GO:0005654, GO:0005829, GO:0006357, GO:0006367, GO:0006629, GO:0006919, GO:0007165, GO:0007186, GO:0007507, GO:0007584, GO:0008022, GO:0008134, GO:0008144, GO:0008217, GO:0008270, GO:0009409, GO:0009612, GO:0010742, GO:0010745, GO:0010887, GO:0010891, GO:0015909, GO:0016525, GO:0019395, GO:0019899, GO:0019903, GO:0030224, GO:0030308, GO:0030331, GO:0030514, GO:0030855, GO:0031000, GO:0031100, GO:0032869, GO:0032966, GO:0033189, GO:0033613, GO:0033993, GO:0035357, GO:0035902, GO:0042277, GO:0042493, GO:0042593, GO:0042594, GO:0042752, GO:0042802, GO:0042953, GO:0043231, GO:0043235, GO:0043388, GO:0043537, GO:0043621, GO:0043627, GO:0045087, GO:0045165, GO:0045600, GO:0045668, GO:0045892, GO:0045893, GO:0045944, GO:0046321, GO:0046965, GO:0048384, GO:0048469, GO:0048471, GO:0048511, GO:0048662, GO:0048714, GO:0050544, GO:0050692, GO:0050693, GO:0050872, GO:0051091, GO:0051393, GO:0051974, GO:0055088, GO:0060100, GO:0060336, GO:0060694, GO:0060965, GO:0070888, GO:0071300, GO:0071306, GO:0071380, GO:0071404, GO:0071455, GO:0090575, GO:1901558, GO:1902895, GO:1904706, GO:1905461, GO:1905563, GO:2000230, GO:0043565, GO:0045923, GO:0001103, GO:0000978, GO:0030154, GO:0019216, GO:0006631, GO:0050728, GO:0001227, GO:0009755"/>
</config>
</config>
<config key="3">
<entry key="datacell" type="xstring" value="org.knime.core.data.def.StringCell"/>
<config key="org.knime.core.data.def.StringCell">
<entry key="StringCell" type="xstring" value="GO:0000790, GO:0000978, GO:0000981, GO:0001225, GO:0001228, GO:0001542, GO:0002070, GO:0003677, GO:0003707, GO:0005496, GO:0005515, GO:0005654, GO:0005741, GO:0005829, GO:0006367, GO:0007165, GO:0007267, GO:0008270, GO:0010629, GO:0019899, GO:0038001, GO:0042802, GO:0045944, GO:0048286, GO:0050678, GO:0050847, GO:0051117, GO:0060748, GO:0004879, GO:0030518, GO:0006357"/>
</config>
</config>
<config key="4">
<entry key="datacell" type="xstring" value="org.knime.core.data.def.StringCell"/>
<config key="org.knime.core.data.def.StringCell">
<entry key="StringCell" type="xstring" value="GO:0000122, GO:0000790, GO:0000978, GO:0000981, GO:0003677, GO:0003707, GO:0004879, GO:0005496, GO:0005515, GO:0005634, GO:0005654, GO:0005739, GO:0006355, GO:0006367, GO:0007165, GO:0007267, GO:0008270, GO:0019899, GO:0030284, GO:0030308, GO:0030520, GO:0034056, GO:0042802, GO:0045893, GO:0048019, GO:0051091, GO:0071392, GO:2000272, GO:0006357, GO:0030518"/>
</config>
</config>
<config key="5">
<entry key="datacell" type="xstring" value="org.knime.core.data.def.StringCell"/>
<config key="org.knime.core.data.def.StringCell">
<entry key="StringCell" type="xstring" value="GO:0000122, GO:0000790, GO:0000976, GO:0000978, GO:0000981, GO:0001085, GO:0001091, GO:0001225, GO:0001228, GO:0001701, GO:0003073, GO:0003382, GO:0003682, GO:0003700, GO:0004879, GO:0005102, GO:0005496, GO:0005497, GO:0005515, GO:0005634, GO:0005654, GO:0005737, GO:0005829, GO:0005886, GO:0006367, GO:0007165, GO:0007267, GO:0007283, GO:0007338, GO:0008013, GO:0008134, GO:0008270, GO:0008284, GO:0008285, GO:0010628, GO:0016579, GO:0016607, GO:0019102, GO:0019899, GO:0030520, GO:0030521, GO:0030522, GO:0032991, GO:0033148, GO:0033327, GO:0035264, GO:0042327, GO:0043410, GO:0043568, GO:0045597, GO:0045720, GO:0045726, GO:0045893, GO:0045944, GO:0045945, GO:0048638, GO:0048645, GO:0048808, GO:0050680, GO:0051092, GO:0051117, GO:0060520, GO:0060571, GO:0060599, GO:0060736, GO:0060740, GO:0060742, GO:0060748, GO:0060749, GO:0060769, GO:0070974, GO:0071383, GO:0071391, GO:0071394, GO:0072520, GO:1903076, GO:2001237, GO:0006357, GO:0008584, GO:0030518"/>
</config>
</config>
<config key="6">
<entry key="datacell" type="xstring" value="org.knime.core.data.def.StringCell"/>
<config key="org.knime.core.data.def.StringCell">
<entry key="StringCell" type="xstring" value="GO:0000122, GO:0000790, GO:0000902, GO:0000981, GO:0001501, GO:0003677, GO:0004879, GO:0005515, GO:0005634, GO:0005654, GO:0005829, GO:0006367, GO:0006816, GO:0006874, GO:0007595, GO:0008270, GO:0008285, GO:0010628, GO:0010629, GO:0010839, GO:0010980, GO:0038183, GO:0038186, GO:0042359, GO:0043235, GO:0045618, GO:0045892, GO:0045944, GO:0046697, GO:0046965, GO:0050892, GO:0060058, GO:0060558, GO:0060745, GO:0070561, GO:0090575, GO:1902098, GO:1902121, GO:0003700, GO:0070644, GO:0030154, GO:0000978, GO:0007275"/>
</config>
</config>
<config key="7">
<entry key="datacell" type="xstring" value="org.knime.core.data.def.StringCell"/>
<config key="org.knime.core.data.def.StringCell">
<entry key="StringCell" type="xstring" value="GO:0000790, GO:0000976, GO:0000981, GO:0000987, GO:0001094, GO:0001223, GO:0001568, GO:0003677, GO:0003700, GO:0004879, GO:0005515, GO:0005634, GO:0005654, GO:0005667, GO:0005737, GO:0005829, GO:0006355, GO:0006357, GO:0006805, GO:0006915, GO:0007049, GO:0008134, GO:0009410, GO:0009636, GO:0010468, GO:0017025, GO:0019933, GO:0030522, GO:0030888, GO:0032922, GO:0032991, GO:0034752, GO:0042803, GO:0045892, GO:0045893, GO:0046982, GO:0051879, GO:0070888, GO:0071320, GO:1904322, GO:1904613, GO:1990837, GO:0034751"/>
</config>
</config>
<config key="8">
<entry key="datacell" type="xstring" value="org.knime.core.data.def.StringCell"/>
<config key="org.knime.core.data.def.StringCell">
<entry key="StringCell" type="xstring" value="GO:0000122, GO:0000790, GO:0000976, GO:0000977, GO:0000978, GO:0000981, GO:0001222, GO:0001227, GO:0001678, GO:0003707, GO:0005515, GO:0005634, GO:0005654, GO:0005737, GO:0005978, GO:0006367, GO:0007623, GO:0008270, GO:0010498, GO:0016604, GO:0019216, GO:0020037, GO:0030425, GO:0030522, GO:0031648, GO:0032922, GO:0034144, GO:0042632, GO:0042749, GO:0042752, GO:0043124, GO:0043197, GO:0043401, GO:0044321, GO:0045598, GO:0045892, GO:0045893, GO:0050728, GO:0060086, GO:0061178, GO:0061469, GO:0061889, GO:0070859, GO:0070888, GO:0071222, GO:0071347, GO:0071356, GO:0120163, GO:0150079, GO:1903979, GO:1990837, GO:0004879, GO:0030154, GO:0045944, GO:0009755"/>
</config>
</config>
<config key="9">
<entry key="datacell" type="xstring" value="org.knime.core.data.def.StringCell"/>
<config key="org.knime.core.data.def.StringCell">
<entry key="StringCell" type="xstring" value="GO:0000790, GO:0000978, GO:0000981, GO:0001228, GO:0003677, GO:0005515, GO:0005634, GO:0005654, GO:0005737, GO:0006367, GO:0008270, GO:0010745, GO:0010867, GO:0010875, GO:0010884, GO:0010887, GO:0031667, GO:0032270, GO:0032369, GO:0032376, GO:0034191, GO:0036151, GO:0042632, GO:0045723, GO:0045861, GO:0045892, GO:0045893, GO:0045944, GO:0046965, GO:0048384, GO:0048550, GO:0051006, GO:0051117, GO:0060336, GO:0090108, GO:0090187, GO:0090340, GO:0120163, GO:1903573, GO:0030154, GO:0000122, GO:0004879"/>
</config>
</config>
<config key="10">
<entry key="datacell" type="xstring" value="org.knime.core.data.def.StringCell"/>
<config key="org.knime.core.data.def.StringCell">
<entry key="StringCell" type="xstring" value="GO:0000790, GO:0000977, GO:0000978, GO:0000981, GO:0001657, GO:0001843, GO:0001972, GO:0002068, GO:0003148, GO:0003417, GO:0003682, GO:0003700, GO:0004879, GO:0005102, GO:0005515, GO:0005634, GO:0005654, GO:0005737, GO:0005829, GO:0006367, GO:0006468, GO:0007165, GO:0007281, GO:0007283, GO:0008134, GO:0008270, GO:0008284, GO:0009986, GO:0015629, GO:0019899, GO:0019904, GO:0030853, GO:0031076, GO:0031490, GO:0032526, GO:0032689, GO:0032720, GO:0032736, GO:0032753, GO:0032754, GO:0032991, GO:0035264, GO:0043066, GO:0043277, GO:0043422, GO:0044323, GO:0045630, GO:0045787, GO:0045892, GO:0045893, GO:0045944, GO:0048384, GO:0051018, GO:0051099, GO:0051393, GO:0055012, GO:0060010, GO:0060173, GO:0060324, GO:0060534, GO:0060591, GO:0061037, GO:0071222, GO:0071391, GO:1990837, GO:0009755, GO:0030154, GO:0000122"/>
</config>
</config>
<config key="11">
<entry key="datacell" type="xstring" value="org.knime.core.data.def.StringCell"/>
<config key="org.knime.core.data.def.StringCell">
<entry key="StringCell" type="xstring" value="GO:0000790, GO:0000977, GO:0000978, GO:0000981, GO:0001222, GO:0001223, GO:0001525, GO:0003677, GO:0003700, GO:0004879, GO:0005515, GO:0005634, GO:0005654, GO:0006355, GO:0006367, GO:0006805, GO:0006809, GO:0008013, GO:0008134, GO:0008142, GO:0008270, GO:0008589, GO:0010575, GO:0010906, GO:0019218, GO:0019221, GO:0021702, GO:0021930, GO:0030522, GO:0032922, GO:0036315, GO:0042632, GO:0042692, GO:0042753, GO:0043030, GO:0043124, GO:0043565, GO:0045599, GO:0045893, GO:0045944, GO:0046068, GO:0050728, GO:0060850, GO:0070328, GO:0071347, GO:0071356, GO:0071456, GO:0072539, GO:0098531, GO:0006357"/>
</config>
</config>
<config key="12">
<entry key="datacell" type="xstring" value="org.knime.core.data.def.StringCell"/>
<config key="org.knime.core.data.def.StringCell">
<entry key="StringCell" type="xstring" value="GO:0000790, GO:0000976, GO:0000981, GO:0001502, GO:0001503, GO:0002155, GO:0003700, GO:0004879, GO:0005515, GO:0005634, GO:0005654, GO:0005829, GO:0006357, GO:0006366, GO:0006367, GO:0007611, GO:0008016, GO:0008050, GO:0008134, GO:0008270, GO:0009409, GO:0009755, GO:0017025, GO:0017055, GO:0019904, GO:0030218, GO:0030878, GO:0031490, GO:0033032, GO:0044877, GO:0045892, GO:0045925, GO:0050994, GO:0060509, GO:0070324, GO:0120162, GO:2000143, GO:0002154, GO:0045944, GO:0000122, GO:0000978, GO:0030154"/>
</config>
</config>
<config key="13">
<entry key="datacell" type="xstring" value="org.knime.core.data.def.StringCell"/>
<config key="org.knime.core.data.def.StringCell">
<entry key="StringCell" type="xstring" value="GO:0000122, GO:0000790, GO:0000976, GO:0000978, GO:0000981, GO:0001103, GO:0001228, GO:0001659, GO:0001754, GO:0003677, GO:0003700, GO:0004879, GO:0005515, GO:0005634, GO:0005654, GO:0005667, GO:0005737, GO:0005743, GO:0005829, GO:0005886, GO:0006355, GO:0006357, GO:0006606, GO:0006953, GO:0006954, GO:0007165, GO:0007259, GO:0007399, GO:0007568, GO:0008134, GO:0008283, GO:0008285, GO:0010507, GO:0010628, GO:0010730, GO:0014069, GO:0016032, GO:0016310, GO:0019221, GO:0019901, GO:0019903, GO:0019953, GO:0030335, GO:0030522, GO:0031490, GO:0031730, GO:0032355, GO:0032731, GO:0032733, GO:0032755, GO:0032757, GO:0032760, GO:0032870, GO:0033210, GO:0035019, GO:0035259, GO:0035723, GO:0038111, GO:0038113, GO:0038114, GO:0038155, GO:0040014, GO:0042493, GO:0042531, GO:0042593, GO:0042755, GO:0042789, GO:0042802, GO:0042803, GO:0044320, GO:0044321, GO:0045471, GO:0045648, GO:0045747, GO:0045766, GO:0045820, GO:0045893, GO:0045944, GO:0046902, GO:0046983, GO:0048708, GO:0051092, GO:0051726, GO:0060019, GO:0060259, GO:0060396, GO:0060397, GO:0070102, GO:0070106, GO:0070757, GO:0070878, GO:0071345, GO:0071407, GO:0072538, GO:0072540, GO:0090575, GO:0097009, GO:0098978, GO:0099527, GO:1900017, GO:1901215, GO:1902728, GO:1902895, GO:1904685, GO:1905564, GO:1905618, GO:2000635, GO:2000637, GO:2000737, GO:2001171, GO:2001223, GO:0042127, GO:0043434, GO:0006952"/>
</config>
</config>
<config key="14">
<entry key="datacell" type="xstring" value="org.knime.core.data.def.StringCell"/>
<config key="org.knime.core.data.def.StringCell">
<entry key="StringCell" type="xstring" value="GO:0000122, GO:0000790, GO:0000981, GO:0001223, GO:0001227, GO:0003677, GO:0003700, GO:0003707, GO:0003713, GO:0004879, GO:0005515, GO:0005634, GO:0005654, GO:0006006, GO:0006029, GO:0006091, GO:0006357, GO:0006367, GO:0006629, GO:0006635, GO:0006776, GO:0006915, GO:0007507, GO:0007566, GO:0008134, GO:0008144, GO:0008203, GO:0008270, GO:0008283, GO:0008289, GO:0008366, GO:0008654, GO:0009062, GO:0009299, GO:0009749, GO:0014068, GO:0014823, GO:0014842, GO:0014912, GO:0015908, GO:0030308, GO:0030522, GO:0031589, GO:0032024, GO:0032966, GO:0033189, GO:0042060, GO:0043066, GO:0043401, GO:0043415, GO:0043616, GO:0045600, GO:0045662, GO:0045684, GO:0045892, GO:0045893, GO:0046697, GO:0048662, GO:0050680, GO:0051059, GO:0051546, GO:0060612, GO:0070539, GO:0071222, GO:0071456, GO:0097190, GO:0097755, GO:1902894, GO:1904659, GO:1990837, GO:2000288, GO:0033993, GO:0001103, GO:0019216, GO:0045923, GO:0009755, GO:0006631, GO:0010887, GO:0045944, GO:0030154, GO:0000978, GO:0050728"/>
</config>
</config>
<config key="15">
<entry key="datacell" type="xstring" value="org.knime.core.data.def.StringCell"/>
<config key="org.knime.core.data.def.StringCell">
<entry key="StringCell" type="xstring" value="GO:0000790, GO:0000976, GO:0000981, GO:0001102, GO:0001228, GO:0003323, GO:0003677, GO:0003682, GO:0003700, GO:0005102, GO:0005504, GO:0005515, GO:0005634, GO:0005654, GO:0005737, GO:0006357, GO:0006367, GO:0006591, GO:0006629, GO:0006805, GO:0007548, GO:0007596, GO:0008270, GO:0008285, GO:0009749, GO:0010470, GO:0019216, GO:0023019, GO:0030308, GO:0030522, GO:0042593, GO:0042632, GO:0042752, GO:0042803, GO:0045892, GO:0045893, GO:0045944, GO:0048511, GO:0050796, GO:0055088, GO:0055091, GO:0060395, GO:0070328, GO:0070365, GO:1990837, GO:0004879, GO:0000978, GO:0048856, GO:0030154"/>
</config>
</config>
<config key="16">
<entry key="datacell" type="xstring" value="org.knime.core.data.def.StringCell"/>
<config key="org.knime.core.data.def.StringCell">
<entry key="StringCell" type="xstring" value="GO:0000122, GO:0000790, GO:0000978, GO:0000981, GO:0001227, GO:0003700, GO:0004879, GO:0005515, GO:0005634, GO:0005654, GO:0006367, GO:0006805, GO:0008142, GO:0008270, GO:0010906, GO:0016604, GO:0019218, GO:0019221, GO:0030522, GO:0032922, GO:0036315, GO:0042753, GO:0045598, GO:0045893, GO:0060612, GO:0072539, GO:0098531, GO:1990837, GO:0006357"/>
</config>
</config>
<config key="17">
<entry key="datacell" type="xstring" value="org.knime.core.data.def.StringCell"/>
<config key="org.knime.core.data.def.StringCell">
<entry key="StringCell" type="xstring" value="GO:0000790, GO:0000981, GO:0001657, GO:0002068, GO:0003148, GO:0003417, GO:0003677, GO:0005634, GO:0005654, GO:0005737, GO:0006367, GO:0007165, GO:0008144, GO:0008270, GO:0008285, GO:0021756, GO:0031641, GO:0032331, GO:0035116, GO:0035264, GO:0043065, GO:0043066, GO:0044877, GO:0045666, GO:0046965, GO:0048048, GO:0048566, GO:0055012, GO:1990837, GO:0000122, GO:0000978, GO:0004879, GO:0009755, GO:0045944, GO:0048384, GO:0030154"/>
</config>
</config>
<config key="18">
<entry key="datacell" type="xstring" value="org.knime.core.data.def.StringCell"/>
<config key="org.knime.core.data.def.StringCell">
<entry key="StringCell" type="xstring" value="GO:0000790, GO:0000977, GO:0000981, GO:0001228, GO:0004879, GO:0005515, GO:0005654, GO:0006355, GO:0006367, GO:0006805, GO:0007165, GO:0008144, GO:0008202, GO:0008270, GO:0016604, GO:0016922, GO:0030522, GO:0042738, GO:0042908, GO:0045111, GO:0045892, GO:0045893, GO:0045944, GO:1990837, GO:0000122, GO:0000978, GO:0030154"/>
</config>
</config>
<config key="19">
<entry key="datacell" type="xstring" value="org.knime.core.data.def.StringCell"/>
<config key="org.knime.core.data.def.StringCell">
<entry key="StringCell" type="xstring" value="GO:0000790, GO:0000981, GO:0003707, GO:0005515, GO:0005654, GO:0005737, GO:0006367, GO:0008270, GO:0043401, GO:1990837, GO:0032526, GO:0006357, GO:0090575, GO:0044323, GO:0048384, GO:0045944, GO:0000978, GO:0048856, GO:0004879, GO:0030154"/>
</config>
</config>
<config key="20">
<entry key="datacell" type="xstring" value="org.knime.core.data.def.StringCell"/>
<config key="org.knime.core.data.def.StringCell">
<entry key="StringCell" type="xstring" value="GO:0000790, GO:0000976, GO:0000978, GO:0000981, GO:0001228, GO:0003677, GO:0003682, GO:0003700, GO:0004879, GO:0005515, GO:0005543, GO:0005634, GO:0005654, GO:0005737, GO:0006355, GO:0006367, GO:0008206, GO:0008270, GO:0009792, GO:0030522, GO:0030855, GO:0042127, GO:0042592, GO:0042632, GO:0043565, GO:0045070, GO:0045893, GO:0045944, GO:0061113, GO:0090575, GO:0097720, GO:1990830, GO:1990837, GO:0009755, GO:0006357, GO:0009888"/>
</config>
</config>
<config key="21">
<entry key="datacell" type="xstring" value="org.knime.core.data.def.StringCell"/>
<config key="org.knime.core.data.def.StringCell">
<entry key="StringCell" type="xstring" value="GO:0000790, GO:0000977, GO:0000978, GO:0000981, GO:0001228, GO:0003700, GO:0004879, GO:0005515, GO:0005634, GO:0005654, GO:0005737, GO:0005829, GO:0005856, GO:0006367, GO:0007165, GO:0008270, GO:0030522, GO:0045944, GO:1990837, GO:0000122, GO:0030154"/>
</config>
</config>
<config key="22">
<entry key="datacell" type="xstring" value="org.knime.core.data.def.StringCell"/>
<config key="org.knime.core.data.def.StringCell">
<entry key="StringCell" type="xstring" value="GO:0000790, GO:0000977, GO:0000978, GO:0000981, GO:0001553, GO:0003677, GO:0003682, GO:0004879, GO:0005515, GO:0005543, GO:0005634, GO:0005654, GO:0006367, GO:0007530, GO:0007538, GO:0008270, GO:0008584, GO:0008585, GO:0010259, GO:0010628, GO:0019899, GO:0030154, GO:0030238, GO:0030325, GO:0030522, GO:0042445, GO:0043565, GO:0045944, GO:0050810, GO:0051457, GO:0090575, GO:0097210, GO:0097720, GO:1990837, GO:2000020, GO:2000195, GO:0009755, GO:0006357, GO:0009888"/>
</config>
</config>
<config key="23">
<entry key="datacell" type="xstring" value="org.knime.core.data.def.StringCell"/>
<config key="org.knime.core.data.def.StringCell">
<entry key="StringCell" type="xstring" value="GO:0000790, GO:0000977, GO:0000981, GO:0001228, GO:0003707, GO:0004879, GO:0005515, GO:0005634, GO:0005654, GO:0005737, GO:0006367, GO:0008270, GO:0043401, GO:0045893, GO:0045944, GO:1990837, GO:0006357, GO:0090575, GO:0000978, GO:0044323, GO:0032526, GO:0048384, GO:0048856, GO:0030154"/>
</config>
</config>
<config key="24">
<entry key="datacell" type="xstring" value="org.knime.core.data.def.StringCell"/>
<config key="org.knime.core.data.def.StringCell">
<entry key="StringCell" type="xstring" value="GO:0000790, GO:0000978, GO:0000981, GO:0001228, GO:0003700, GO:0004879, GO:0005515, GO:0005634, GO:0005654, GO:0006355, GO:0006367, GO:0007186, GO:0007601, GO:0008134, GO:0008270, GO:0030522, GO:0035881, GO:0042462, GO:0042752, GO:0045668, GO:0045892, GO:0045893, GO:0045944, GO:0046548, GO:0046549, GO:0048511, GO:0060041, GO:0071300, GO:1990837, GO:0006357, GO:0008502"/>
</config>
</config>
<config key="25">
<entry key="datacell" type="xstring" value="org.knime.core.data.def.StringCell"/>
<config key="org.knime.core.data.def.StringCell">
<entry key="StringCell" type="xstring" value="GO:0000122, GO:0001764, GO:0001893, GO:0001937, GO:0001972, GO:0003084, GO:0003700, GO:0004879, GO:0005515, GO:0005634, GO:0005654, GO:0005829, GO:0007519, GO:0008270, GO:0009566, GO:0009952, GO:0009956, GO:0010596, GO:0030522, GO:0030900, GO:0032355, GO:0042803, GO:0043565, GO:0045736, GO:0045892, GO:0045893, GO:0048514, GO:0060173, GO:0060674, GO:0060707, GO:0060849, GO:0006357, GO:0048856, GO:0000978, GO:0000790, GO:0030154"/>
</config>
</config>
<config key="26">
<entry key="datacell" type="xstring" value="org.knime.core.data.def.StringCell"/>
<config key="org.knime.core.data.def.StringCell">
<entry key="StringCell" type="xstring" value="GO:0000790, GO:0000981, GO:0001225, GO:0003677, GO:0003700, GO:0004879, GO:0005515, GO:0005634, GO:0005654, GO:0006351, GO:0006367, GO:0007605, GO:0007621, GO:0008016, GO:0008050, GO:0008270, GO:0016604, GO:0019899, GO:0031490, GO:0042480, GO:0046549, GO:0060509, GO:0070324, GO:0097067, GO:0097474, GO:1990837, GO:0030154, GO:0045944, GO:0000978, GO:0009755, GO:0000122, GO:0002154"/>
</config>
</config>
<config key="27">
<entry key="datacell" type="xstring" value="org.knime.core.data.def.StringCell"/>
<config key="org.knime.core.data.def.StringCell">
<entry key="StringCell" type="xstring" value="GO:0000122, GO:0000790, GO:0000981, GO:0001227, GO:0001228, GO:0001650, GO:0003700, GO:0003707, GO:0005496, GO:0005515, GO:0005634, GO:0005654, GO:0005737, GO:0006355, GO:0006367, GO:0007005, GO:0008270, GO:0015630, GO:0019904, GO:0030522, GO:0032355, GO:0042127, GO:0043401, GO:0043565, GO:0045171, GO:0045667, GO:0045670, GO:0045944, GO:0051216, GO:1900078, GO:1990837, GO:0006357, GO:0000978, GO:0004879"/>
</config>
</config>
<config key="28">
<entry key="datacell" type="xstring" value="org.knime.core.data.def.StringCell"/>
<config key="org.knime.core.data.def.StringCell">
<entry key="StringCell" type="xstring" value="GO:0000122, GO:0000790, GO:0000978, GO:0000981, GO:0001103, GO:0001223, GO:0001227, GO:0001228, GO:0001666, GO:0003677, GO:0003700, GO:0003707, GO:0004879, GO:0005515, GO:0005634, GO:0005654, GO:0006367, GO:0007507, GO:0008134, GO:0008144, GO:0008270, GO:0008289, GO:0008544, GO:0009267, GO:0010565, GO:0010745, GO:0010876, GO:0010887, GO:0010891, GO:0019216, GO:0019217, GO:0019902, GO:0019904, GO:0030512, GO:0030522, GO:0031624, GO:0032000, GO:0032091, GO:0032099, GO:0032868, GO:0032922, GO:0035095, GO:0042060, GO:0042157, GO:0042752, GO:0043401, GO:0043565, GO:0044877, GO:0045070, GO:0045471, GO:0045722, GO:0045776, GO:0045820, GO:0045893, GO:0045944, GO:0046321, GO:0046889, GO:0050728, GO:0051525, GO:0051898, GO:0061052, GO:0070166, GO:0097371, GO:1900016, GO:1901215, GO:1902894, GO:1903038, GO:1903427, GO:1903944, GO:2000191, GO:2001171, GO:0033993, GO:0006631, GO:0030154, GO:0045923, GO:0009755"/>
</config>
</config>
<config key="29">
<entry key="datacell" type="xstring" value="org.knime.core.data.def.StringCell"/>
<config key="org.knime.core.data.def.StringCell">
<entry key="StringCell" type="xstring" value="GO:0000122, GO:0000790, GO:0000981, GO:0001843, GO:0002068, GO:0003430, GO:0003677, GO:0003700, GO:0005515, GO:0005634, GO:0005654, GO:0005667, GO:0005737, GO:0006367, GO:0008270, GO:0008284, GO:0008285, GO:0008361, GO:0009952, GO:0016021, GO:0031076, GO:0031641, GO:0032331, GO:0032526, GO:0035116, GO:0035264, GO:0043065, GO:0043068, GO:0045637, GO:0045944, GO:0046965, GO:0048048, GO:0048384, GO:0060070, GO:0060324, GO:0060534, GO:0060740, GO:0070384, GO:0071300, GO:1990830, GO:1990837, GO:0030154, GO:0009755, GO:0000978, GO:0004879"/>
</config>
</config>
<config key="30">
<entry key="datacell" type="xstring" value="org.knime.core.data.def.StringCell"/>
<config key="org.knime.core.data.def.StringCell">
<entry key="StringCell" type="xstring" value="GO:0000122, GO:0000790, GO:0000978, GO:0000981, GO:0001093, GO:0001223, GO:0001226, GO:0001228, GO:0001547, GO:0002064, GO:0003682, GO:0003700, GO:0004879, GO:0005496, GO:0005515, GO:0005634, GO:0005654, GO:0005737, GO:0005794, GO:0005829, GO:0005886, GO:0006338, GO:0006355, GO:0006357, GO:0006367, GO:0007165, GO:0007200, GO:0007204, GO:0008013, GO:0008134, GO:0008209, GO:0008270, GO:0008584, GO:0010629, GO:0010863, GO:0016020, GO:0016021, GO:0016579, GO:0017025, GO:0019899, GO:0019901, GO:0030111, GO:0030235, GO:0030284, GO:0030331, GO:0030518, GO:0030520, GO:0032355, GO:0032991, GO:0033146, GO:0034056, GO:0034121, GO:0035327, GO:0042802, GO:0042981, GO:0043124, GO:0043433, GO:0043627, GO:0045893, GO:0045899, GO:0045944, GO:0048146, GO:0048863, GO:0050727, GO:0051091, GO:0051117, GO:0051897, GO:0060065, GO:0060068, GO:0060523, GO:0060527, GO:0060687, GO:0060745, GO:0060749, GO:0060750, GO:0071168, GO:0071391, GO:0071392, GO:0097550, GO:1903799, GO:1990837"/>
</config>
</config>
<config key="31">
<entry key="datacell" type="xstring" value="org.knime.core.data.def.StringCell"/>
<config key="org.knime.core.data.def.StringCell">
<entry key="StringCell" type="xstring" value="GO:0000122, GO:0000790, GO:0000976, GO:0000977, GO:0000978, GO:0000981, GO:0001162, GO:0001701, GO:0001893, GO:0001972, GO:0003690, GO:0003700, GO:0003707, GO:0004879, GO:0005515, GO:0005634, GO:0005654, GO:0005739, GO:0006367, GO:0007566, GO:0008203, GO:0008270, GO:0015721, GO:0016922, GO:0019048, GO:0019216, GO:0019899, GO:0031490, GO:0032526, GO:0035357, GO:0042277, GO:0042802, GO:0042809, GO:0043010, GO:0043235, GO:0043401, GO:0043565, GO:0044323, GO:0045893, GO:0045944, GO:0045994, GO:0048384, GO:0050692, GO:0050693, GO:0055010, GO:0055012, GO:0060038, GO:0060528, GO:0060687, GO:0090575, GO:1990837, GO:0070644, GO:0006357, GO:0030154, GO:0048856"/>
</config>
</config>
<config key="32">
<entry key="datacell" type="xstring" value="org.knime.core.data.def.StringCell"/>
<config key="org.knime.core.data.def.StringCell">
<entry key="StringCell" type="xstring" value="GO:0000790, GO:0000793, GO:0000978, GO:0000981, GO:0000987, GO:0000993, GO:0001228, GO:0003700, GO:0003707, GO:0005496, GO:0005634, GO:0005654, GO:0005737, GO:0006355, GO:0006367, GO:0008134, GO:0008270, GO:0017145, GO:0019827, GO:0030522, GO:0043401, GO:0043565, GO:0043697, GO:0045494, GO:0045725, GO:0045821, GO:0045893, GO:0045944, GO:0048839, GO:0071931, GO:0090282, GO:1902459, GO:1990837, GO:2000035, GO:2000737, GO:0001892, GO:0032039, GO:0004879, GO:0006357"/>
</config>
</config>
<config key="33">
<entry key="datacell" type="xstring" value="org.knime.core.data.def.StringCell"/>
<config key="org.knime.core.data.def.StringCell">
<entry key="StringCell" type="xstring" value="GO:0000790, GO:0000981, GO:0001228, GO:0001938, GO:0002042, GO:0003677, GO:0004879, GO:0005515, GO:0005634, GO:0005654, GO:0005739, GO:0005829, GO:0006367, GO:0007165, GO:0008270, GO:0030522, GO:0031965, GO:0035767, GO:0035924, GO:0044344, GO:0045444, GO:0045786, GO:0045944, GO:0046982, GO:0061469, GO:0071376, GO:1990837, GO:0006357, GO:0035259, GO:0000978, GO:0005667"/>
</config>
</config>
<config key="34">
<entry key="datacell" type="xstring" value="org.knime.core.data.def.StringCell"/>
<config key="org.knime.core.data.def.StringCell">
<entry key="StringCell" type="xstring" value="GO:0000122, GO:0000790, GO:0000977, GO:0000978, GO:0000981, GO:0001080, GO:0001228, GO:0001678, GO:0003700, GO:0004879, GO:0005515, GO:0005654, GO:0005719, GO:0006357, GO:0006367, GO:0006954, GO:0007043, GO:0007219, GO:0008206, GO:0008270, GO:0010804, GO:0010903, GO:0010988, GO:0015721, GO:0016922, GO:0030522, GO:0032052, GO:0032088, GO:0032620, GO:0032689, GO:0032692, GO:0032703, GO:0032715, GO:0032720, GO:0034142, GO:0034162, GO:0034255, GO:0034971, GO:0035356, GO:0035774, GO:0038181, GO:0038183, GO:0038185, GO:0042742, GO:0043066, GO:0043124, GO:0043235, GO:0043565, GO:0045087, GO:0045893, GO:0045944, GO:0046628, GO:0046965, GO:0055089, GO:0061178, GO:0070857, GO:0071222, GO:0071398, GO:0071417, GO:0071638, GO:0090181, GO:1902122, GO:1903413, GO:1904179, GO:1905695, GO:2000213, GO:2001250, GO:0030154, GO:0050728"/>
</config>
</config>
<config key="35">
<entry key="datacell" type="xstring" value="org.knime.core.data.def.StringCell"/>
<config key="org.knime.core.data.def.StringCell">
<entry key="StringCell" type="xstring" value="GO:0000122, GO:0000790, GO:0000976, GO:0000981, GO:0003677, GO:0004879, GO:0005515, GO:0005634, GO:0005654, GO:0005737, GO:0006367, GO:0008270, GO:0010745, GO:0010867, GO:0010875, GO:0010887, GO:0015485, GO:0030522, GO:0032270, GO:0032369, GO:0032376, GO:0032570, GO:0032810, GO:0034145, GO:0036151, GO:0042632, GO:0042752, GO:0043031, GO:0043235, GO:0043277, GO:0045723, GO:0045893, GO:0045944, GO:0048550, GO:0050728, GO:0051006, GO:0055088, GO:0055092, GO:0060336, GO:0070328, GO:0071222, GO:0090188, GO:0090341, GO:0090575, GO:0120163, GO:1903573, GO:2000325, GO:0030154, GO:0000978"/>
</config>
</config>
<config key="36">
<entry key="datacell" type="xstring" value="org.knime.core.data.def.StringCell"/>
<config key="org.knime.core.data.def.StringCell">
<entry key="StringCell" type="xstring" value="GO:0000978, GO:0001228, GO:0003707, GO:0005515, GO:0005634, GO:0005654, GO:0005667, GO:0006367, GO:0007165, GO:0007601, GO:0007602, GO:0008270, GO:0008285, GO:0030522, GO:0042462, GO:0043401, GO:0043565, GO:0045872, GO:0045944, GO:0060041, GO:0048856, GO:0000122, GO:0004879, GO:0006357, GO:0030154, GO:0000790"/>
</config>
</config>
<config key="37">
<entry key="datacell" type="xstring" value="org.knime.core.data.def.StringCell"/>
<config key="org.knime.core.data.def.StringCell">
<entry key="StringCell" type="xstring" value="GO:0000790, GO:0000978, GO:0000981, GO:0000987, GO:0001666, GO:0001892, GO:0001938, GO:0003700, GO:0004879, GO:0005515, GO:0005634, GO:0005654, GO:0005737, GO:0006805, GO:0008134, GO:0010575, GO:0016604, GO:0017162, GO:0030154, GO:0030522, GO:0030949, GO:0033235, GO:0042803, GO:0043565, GO:0043619, GO:0045648, GO:0045821, GO:0045944, GO:0046886, GO:0046982, GO:0061418, GO:0090575, GO:1990837, GO:0034751, GO:0006357"/>
</config>
</config>
<config key="38">
<entry key="datacell" type="xstring" value="org.knime.core.data.def.StringCell"/>
<config key="org.knime.core.data.def.StringCell">
<entry key="StringCell" type="xstring" value="GO:0000790, GO:0000981, GO:0001227, GO:0001228, GO:0001662, GO:0002118, GO:0003707, GO:0005515, GO:0005654, GO:0006367, GO:0007399, GO:0007601, GO:0008270, GO:0021542, GO:0021764, GO:0021772, GO:0021819, GO:0021872, GO:0021895, GO:0021960, GO:0030198, GO:0030522, GO:0035019, GO:0035176, GO:0042826, GO:0043066, GO:0043401, GO:0045165, GO:0045665, GO:0045766, GO:0045787, GO:0045944, GO:0048712, GO:0048814, GO:0060041, GO:0060164, GO:0060291, GO:0090049, GO:1990837, GO:2000178, GO:2000179, GO:2000648, GO:0000978, GO:0048856, GO:0030154, GO:0004879, GO:0006357, GO:0000122"/>
</config>
</config>
<config key="39">
<entry key="datacell" type="xstring" value="org.knime.core.data.def.StringCell"/>
<config key="org.knime.core.data.def.StringCell">
<entry key="StringCell" type="xstring" value="GO:0000139, GO:0000790, GO:0000977, GO:0000981, GO:0001228, GO:0003062, GO:0003677, GO:0003682, GO:0003700, GO:0004879, GO:0005515, GO:0005634, GO:0005635, GO:0005654, GO:0005737, GO:0005789, GO:0005829, GO:0006357, GO:0006629, GO:0007568, GO:0007623, GO:0008203, GO:0008286, GO:0008610, GO:0009267, GO:0009749, GO:0010867, GO:0010876, GO:0010883, GO:0012507, GO:0016021, GO:0019217, GO:0019901, GO:0030324, GO:0030522, GO:0031065, GO:0031647, GO:0032094, GO:0032526, GO:0032570, GO:0032810, GO:0032933, GO:0032991, GO:0033762, GO:0042493, GO:0042789, GO:0044877, GO:0045444, GO:0045471, GO:0045540, GO:0045542, GO:0045944, GO:0046676, GO:0046983, GO:0051591, GO:0071398, GO:1903146, GO:1903214, GO:1990837, GO:0000978"/>
</config>
</config>
<config key="40">
<entry key="datacell" type="xstring" value="org.knime.core.data.def.StringCell"/>
<config key="org.knime.core.data.def.StringCell">
<entry key="StringCell" type="xstring" value="GO:0000122, GO:0000790, GO:0000977, GO:0000978, GO:0000981, GO:0001228, GO:0003700, GO:0005515, GO:0005654, GO:0006355, GO:0006367, GO:0007283, GO:0007399, GO:0008270, GO:0030522, GO:0043565, GO:0045944, GO:1990837, GO:0040019, GO:0048856, GO:0004879, GO:0030154, GO:0006357"/>
</config>
</config>
<config key="41">
<entry key="datacell" type="xstring" value="org.knime.core.data.def.StringCell"/>
<config key="org.knime.core.data.def.StringCell">
<entry key="StringCell" type="xstring" value="GO:0000122, GO:0000978, GO:0001227, GO:0003700, GO:0005515, GO:0005634, GO:0005654, GO:0005829, GO:0006367, GO:0007165, GO:0008270, GO:0010977, GO:0030522, GO:0043565, GO:0044323, GO:1990837, GO:0000790, GO:0048856, GO:0006357, GO:0004879, GO:0030154, GO:0045944"/>
</config>
</config>
<config key="42">
<entry key="datacell" type="xstring" value="org.knime.core.data.def.StringCell"/>
<config key="org.knime.core.data.def.StringCell">
<entry key="StringCell" type="xstring" value="GO:0000122, GO:0000790, GO:0000981, GO:0001223, GO:0001228, GO:0001707, GO:0003677, GO:0003707, GO:0004879, GO:0005515, GO:0005634, GO:0005654, GO:0006367, GO:0007369, GO:0007411, GO:0008270, GO:0009444, GO:0010613, GO:0010828, GO:0019901, GO:0021766, GO:0030522, GO:0030534, GO:0031100, GO:0032765, GO:0035035, GO:0035497, GO:0035726, GO:0038097, GO:0042542, GO:0042803, GO:0043303, GO:0043401, GO:0043524, GO:0044320, GO:0045333, GO:0045444, GO:0045652, GO:0045787, GO:0045944, GO:0046321, GO:0048008, GO:0048660, GO:0048661, GO:0048752, GO:0050679, GO:0050885, GO:0060005, GO:0061469, GO:0071376, GO:0071870, GO:0097009, GO:1900625, GO:1903208, GO:1904707, GO:1904754, GO:2000108, GO:2000253, GO:0006357, GO:0005667, GO:0035259, GO:0000978"/>
</config>
</config>
<config key="43">
<entry key="datacell" type="xstring" value="org.knime.core.data.def.StringCell"/>
<config key="org.knime.core.data.def.StringCell">
<entry key="StringCell" type="xstring" value="GO:0000122, GO:0000790, GO:0000981, GO:0001227, GO:0003677, GO:0003707, GO:0005515, GO:0005654, GO:0006367, GO:0008270, GO:0016605, GO:0030522, GO:0038023, GO:0042803, GO:0042826, GO:0043401, GO:0048386, GO:1990837, GO:0048856, GO:0006357, GO:0030154, GO:0000978, GO:0004879"/>
</config>
</config>
<config key="44">
<entry key="datacell" type="xstring" value="org.knime.core.data.def.StringCell"/>
<config key="org.knime.core.data.def.StringCell">
<entry key="StringCell" type="xstring" value="GO:0000790, GO:0000981, GO:0001228, GO:0003707, GO:0005496, GO:0005515, GO:0005654, GO:0006355, GO:0006367, GO:0008270, GO:0043401, GO:0045893, GO:0045944, GO:0048384, GO:0050682, GO:0120162, GO:1990837, GO:0006357, GO:0004879, GO:0000978"/>
</config>
</config>
<config key="45">
<entry key="datacell" type="xstring" value="org.knime.core.data.def.StringCell"/>
<config key="org.knime.core.data.def.StringCell">
<entry key="StringCell" type="xstring" value="GO:0000398, GO:0005515, GO:0005634, GO:0005654, GO:0030374, GO:0035257, GO:0071007, GO:1903508, GO:2000825, GO:0000790, GO:0005681"/>
</config>
</config>
<config key="46">
<entry key="datacell" type="xstring" value="org.knime.core.data.def.StringCell"/>
<config key="org.knime.core.data.def.StringCell">
<entry key="StringCell" type="xstring" value="GO:0000122, GO:0000790, GO:0000981, GO:0001228, GO:0003677, GO:0005654, GO:0005667, GO:0006367, GO:0007276, GO:0008270, GO:0030522, GO:0042803, GO:0043565, GO:0045944, GO:1990837, GO:0006357, GO:0004879, GO:0000978"/>
</config>
</config>
<config key="47">
<entry key="datacell" type="xstring" value="org.knime.core.data.def.StringCell"/>
<config key="org.knime.core.data.def.StringCell">
<entry key="StringCell" type="xstring" value="GO:0000790, GO:0000981, GO:0005515, GO:0005654, GO:0005829, GO:0006805, GO:0030522, GO:0046983, GO:0034751, GO:0005634, GO:0004879, GO:0006357, GO:0000976"/>
</config>
</config>
<config key="48">
<entry key="datacell" type="xstring" value="org.knime.core.data.def.StringCell"/>
<config key="org.knime.core.data.def.StringCell">
<entry key="StringCell" type="xstring" value="GO:0000790, GO:0000978, GO:0000981, GO:0001228, GO:0003700, GO:0005654, GO:0005813, GO:0005829, GO:0006367, GO:0008270, GO:0030522, GO:0045944, GO:0004879, GO:0030154, GO:0048856, GO:0006357"/>
</config>
</config>
<config key="49">
<entry key="datacell" type="xstring" value="org.knime.core.data.def.StringCell"/>
<config key="org.knime.core.data.def.StringCell">
<entry key="StringCell" type="xstring" value="GO:0000790, GO:0000978, GO:0000981, GO:0001227, GO:0004879, GO:0005515, GO:0005634, GO:0005654, GO:0005737, GO:0006355, GO:0006367, GO:0008270, GO:0019216, GO:0030522, GO:0042752, GO:0045892, GO:0045893, GO:0048512, GO:0050727, GO:0050728, GO:0055088, GO:0097009, GO:1990837, GO:2001014, GO:0045944, GO:0000122, GO:0030154, GO:0009755"/>
</config>
</config>
<config key="50">
<entry key="datacell" type="xstring" value="org.knime.core.data.def.StringCell"/>
<config key="org.knime.core.data.def.StringCell">
<entry key="StringCell" type="xstring" value="GO:0000122, GO:0000790, GO:0000981, GO:0001227, GO:0003700, GO:0005515, GO:0005634, GO:0005654, GO:0006367, GO:0008270, GO:0030522, GO:0043153, GO:0043565, GO:0048666, GO:0050965, GO:1990837, GO:0048856, GO:0006357, GO:0000978, GO:0004879, GO:0030154"/>
</config>
</config>
<config key="51">
<entry key="datacell" type="xstring" value="org.knime.core.data.def.StringCell"/>
<config key="org.knime.core.data.def.StringCell">
<entry key="StringCell" type="xstring" value="GO:0000790, GO:0003714, GO:0003723, GO:0005515, GO:0005634, GO:0005654, GO:0005737, GO:0006367, GO:0008104, GO:0008134, GO:0008406, GO:0008584, GO:0010894, GO:0016020, GO:0016607, GO:0019904, GO:0021854, GO:0021983, GO:0030238, GO:0030325, GO:0032448, GO:0033144, GO:0033327, GO:0034451, GO:0035258, GO:0035902, GO:0042788, GO:0042803, GO:0043231, GO:0043433, GO:0045892, GO:0060008, GO:0000122, GO:0007283"/>
</config>
</config>
<config key="52">
<entry key="datacell" type="xstring" value="org.knime.core.data.def.StringCell"/>
<config key="org.knime.core.data.def.StringCell">
<entry key="StringCell" type="xstring" value="GO:0005515, GO:0005737, GO:0007569, GO:0030521, GO:0034599, GO:0071394, GO:2000825, GO:0005844, GO:0002181"/>
</config>
</config>
</config>
</config>
<config key="column_properties"/>
</config>
<config key="column_spec_10">
<entry key="column_name" type="xstring" value="Unique concatenate_Arr[0]"/>
<config key="element_names">
<entry key="array-size" type="xint" value="0"/>
</config>
<config key="column_type">
<entry key="cell_class" type="xstring" value="org.knime.core.data.def.StringCell"/>
</config>
<config key="column_domain">
<config key="possible_values">
<entry key="array-size" type="xint" value="6"/>
<config key="0">
<entry key="datacell" type="xstring" value="org.knime.core.data.def.StringCell"/>
<config key="org.knime.core.data.def.StringCell">
<entry key="StringCell" type="xstring" value="channel-transporter"/>
</config>
</config>
<config key="1">
<entry key="datacell" type="xstring" value="org.knime.core.data.def.StringCell"/>
<config key="org.knime.core.data.def.StringCell">
<entry key="StringCell" type="xstring" value="enzyme"/>
</config>
</config>
<config key="2">
<entry key="datacell" type="xstring" value="org.knime.core.data.def.StringCell"/>
<config key="org.knime.core.data.def.StringCell">
<entry key="StringCell" type="xstring" value="GPCR"/>
</config>
</config>
<config key="3">
<entry key="datacell" type="xstring" value="org.knime.core.data.def.StringCell"/>
<config key="org.knime.core.data.def.StringCell">
<entry key="StringCell" type="xstring" value="kinase"/>
</config>
</config>
<config key="4">
<entry key="datacell" type="xstring" value="org.knime.core.data.def.StringCell"/>
<config key="org.knime.core.data.def.StringCell">
<entry key="StringCell" type="xstring" value="nuclear receptor"/>
</config>
</config>
<config key="5">
<entry key="datacell" type="xstring" value="org.knime.core.data.def.StringCell"/>
<config key="org.knime.core.data.def.StringCell">
<entry key="StringCell" type="xstring" value="other"/>
</config>
</config>
</config>
</config>
<config key="column_properties"/>
</config>
<config key="column_spec_11">
<entry key="column_name" type="xstring" value="average disease assoc"/>
<config key="element_names">
<entry key="array-size" type="xint" value="0"/>
</config>
<config key="column_type">
<entry key="cell_class" type="xstring" value="org.knime.core.data.def.DoubleCell"/>
</config>
<config key="column_domain">
<config key="lower_bound">
<entry key="datacell" type="xstring" value="org.knime.core.data.def.DoubleCell"/>
<config key="org.knime.core.data.def.DoubleCell">
<entry key="DoubleCell" type="xdouble" value="0.0"/>
</config>
</config>
<config key="upper_bound">
<entry key="datacell" type="xstring" value="org.knime.core.data.def.DoubleCell"/>
<config key="org.knime.core.data.def.DoubleCell">
<entry key="DoubleCell" type="xdouble" value="607.5"/>
</config>
</config>
</config>
<config key="column_properties"/>
</config>
</config>
