# Supplementary material for: Centrality of drug targets in protein networks
Source: BMC Bioinformatics. 2021 Oct 29;22:527. doi: 10.1186/s12859-021-04342-x (PMC8555226; doi:10.1186/s12859-021-04342-x)
Supplement: Supplementary file 3 — Additional file 3. Knime workflows utilized to generate predictive models of drug target proteins from network centrality metrics, GO terms and annontated disease associations. [file 12859_2021_4342_MOESM3_ESM.zip › predictive model disease assoc GO/Backward Fea (#605)/Scorer (#7)/settings.xml]

<?xml version="1.0" encoding="UTF-8"?>
<config xmlns="http://www.knime.org/2008/09/XMLConfig" xmlns:xsi="http://www.w3.org/2001/XMLSchema-instance" xsi:schemaLocation="http://www.knime.org/2008/09/XMLConfig http://www.knime.org/XMLConfig_2008_09.xsd" key="settings.xml">
<entry key="node_file" type="xstring" value="settings.xml"/>
<config key="flow_stack">
<config key="Variable_0">
<entry key="type" type="xstring" value="variable"/>
<entry key="name" type="xstring" value="Accuracy"/>
<entry key="class" type="xstring" value="DOUBLE"/>
<entry key="value" type="xdouble" value="0.0"/>
</config>
<config key="Variable_1">
<entry key="type" type="xstring" value="variable"/>
<entry key="name" type="xstring" value="Error"/>
<entry key="class" type="xstring" value="DOUBLE"/>
<entry key="value" type="xdouble" value="0.0"/>
</config>
<config key="Variable_2">
<entry key="type" type="xstring" value="variable"/>
<entry key="name" type="xstring" value="#Correct"/>
<entry key="class" type="xstring" value="INTEGER"/>
<entry key="value" type="xint" value="0"/>
</config>
<config key="Variable_3">
<entry key="type" type="xstring" value="variable"/>
<entry key="name" type="xstring" value="#False"/>
<entry key="class" type="xstring" value="INTEGER"/>
<entry key="value" type="xint" value="0"/>
</config>
<config key="Variable_4">
<entry key="type" type="xstring" value="variable"/>
<entry key="name" type="xstring" value="Cohen's kappa"/>
<entry key="class" type="xstring" value="DOUBLE"/>
<entry key="value" type="xdouble" value="0.0"/>
</config>
<config key="Variable_5">
<entry key="type" type="xstring" value="variable"/>
<entry key="name" type="xstring" value="Accuracy"/>
<entry key="class" type="xstring" value="DOUBLE"/>
<entry key="value" type="xdouble" value="0.5"/>
</config>
<config key="Variable_6">
<entry key="type" type="xstring" value="variable"/>
<entry key="name" type="xstring" value="Error"/>
<entry key="class" type="xstring" value="DOUBLE"/>
<entry key="value" type="xdouble" value="0.5"/>
</config>
<config key="Variable_7">
<entry key="type" type="xstring" value="variable"/>
<entry key="name" type="xstring" value="#Correct"/>
<entry key="class" type="xstring" value="INTEGER"/>
<entry key="value" type="xint" value="8"/>
</config>
<config key="Variable_8">
<entry key="type" type="xstring" value="variable"/>
<entry key="name" type="xstring" value="#False"/>
<entry key="class" type="xstring" value="INTEGER"/>
<entry key="value" type="xint" value="8"/>
</config>
<config key="Variable_9">
<entry key="type" type="xstring" value="variable"/>
<entry key="name" type="xstring" value="Cohen's kappa"/>
<entry key="class" type="xstring" value="DOUBLE"/>
<entry key="value" type="xdouble" value="0.15789473684210525"/>
</config>
</config>
<config key="internal_node_subsettings">
<entry key="memory_policy" type="xstring" value="CacheSmallInMemory"/>
</config>
<config key="model">
<entry key="first" type="xstring" value="stage"/>
<entry key="second" type="xstring" value="Prediction (stage)"/>
<entry key="flowVarPrefix" type="xstring" isnull="true" value=""/>
<entry key="sortingReversed" type="xboolean" value="false"/>
<entry key="sortingStrategy" type="xint" value="0"/>
<entry key="ignore.missing.values" type="xboolean" value="true"/>
</config>
<config key="nodeAnnotation">
<entry key="text" type="xstring" value=""/>
<entry key="bgcolor" type="xint" value="16777215"/>
<entry key="x-coordinate" type="xint" value="707"/>
<entry key="y-coordinate" type="xint" value="259"/>
<entry key="width" type="xint" value="106"/>
<entry key="height" type="xint" value="15"/>
<entry key="alignment" type="xstring" value="CENTER"/>
<entry key="borderSize" type="xint" value="0"/>
<entry key="borderColor" type="xint" value="16777215"/>
<entry key="defFontSize" type="xint" value="9"/>
<entry key="annotation-version" type="xint" value="20151123"/>
<config key="styles"/>
</config>
<entry key="customDescription" type="xstring" isnull="true" value=""/>
<entry key="state" type="xstring" value="EXECUTED"/>
<entry key="factory" type="xstring" value="org.knime.base.node.mine.scorer.accuracy.AccuracyScorerNodeFactory"/>
<entry key="node-name" type="xstring" value="Scorer"/>
<entry key="node-bundle-name" type="xstring" value="KNIME Base Nodes"/>
<entry key="node-bundle-symbolic-name" type="xstring" value="org.knime.base"/>
<entry key="node-bundle-vendor" type="xstring" value="KNIME AG, Zurich, Switzerland"/>
<entry key="node-bundle-version" type="xstring" value="3.7.1.v201901291053"/>
<entry key="node-feature-name" type="xstring" value="Schrödinger Extensions for KNIME"/>
<entry key="node-feature-symbolic-name" type="xstring" value="com.schrodinger.knime.feature.nodes.feature.group"/>
<entry key="node-feature-vendor" type="xstring" value="Schrödinger"/>
<entry key="node-feature-version" type="xstring" value="19.3.13.201908270353"/>
<config key="factory_settings"/>
<entry key="name" type="xstring" value="Scorer"/>
<entry key="hasContent" type="xboolean" value="true"/>
<entry key="isInactive" type="xboolean" value="false"/>
<config key="ports">
<config key="port_1">
<entry key="index" type="xint" value="1"/>
<entry key="port_spec_class" type="xstring" value="org.knime.core.data.DataTableSpec"/>
<entry key="port_object_class" type="xstring" value="org.knime.core.node.BufferedDataTable"/>
<entry key="port_object_summary" type="xstring" value="Rows: 2, Cols: 2"/>
<entry key="port_dir_location" type="xstring" value="port_1"/>
</config>
<config key="port_2">
<entry key="index" type="xint" value="2"/>
<entry key="port_spec_class" type="xstring" value="org.knime.core.data.DataTableSpec"/>
<entry key="port_object_class" type="xstring" value="org.knime.core.node.BufferedDataTable"/>
<entry key="port_object_summary" type="xstring" value="Rows: 3, Cols: 11"/>
<entry key="port_dir_location" type="xstring" value="port_2"/>
</config>
</config>
<config key="filestores">
<entry key="file_store_location" type="xstring" isnull="true" value=""/>
<entry key="file_store_id" type="xstring" isnull="true" value=""/>
</config>
</config>
