# Supplementary material for: Centrality of drug targets in protein networks
Source: BMC Bioinformatics. 2021 Oct 29;22:527. doi: 10.1186/s12859-021-04342-x (PMC8555226; doi:10.1186/s12859-021-04342-x)
Supplement: Supplementary file 3 — Additional file 3. Knime workflows utilized to generate predictive models of drug target proteins from network centrality metrics, GO terms and annontated disease associations. [file 12859_2021_4342_MOESM3_ESM.zip › predictive model disease assoc GO/Backward Fea (#649)/Feature Selection Loop End (#2)/port_1/data.xml]

<?xml version="1.0" encoding="UTF-8"?>
<config xmlns="http://www.knime.org/2008/09/XMLConfig" xmlns:xsi="http://www.w3.org/2001/XMLSchema-instance" xsi:schemaLocation="http://www.knime.org/2008/09/XMLConfig http://www.knime.org/XMLConfig_2008_09.xsd" key="table_meta_info">
<entry key="table_ID" type="xint" value="29845"/>
<entry key="table_type" type="xstring" value="container_table"/>
<entry key="table_file_name" type="xstring" value="data.zip"/>
</config>
