# Supplementary material for: Centrality of drug targets in protein networks
Source: BMC Bioinformatics. 2021 Oct 29;22:527. doi: 10.1186/s12859-021-04342-x (PMC8555226; doi:10.1186/s12859-021-04342-x)
Supplement: Supplementary file 3 — Additional file 3. Knime workflows utilized to generate predictive models of drug target proteins from network centrality metrics, GO terms and annontated disease associations. [file 12859_2021_4342_MOESM3_ESM.zip › predictive model disease assoc GO/Backward Fea (#649)/Naive Bayes Learner (#11)/internal/naivebayesData]

<?xml version="1.0" encoding="UTF-8"?>
<config xmlns="http://www.knime.org/2008/09/XMLConfig" xmlns:xsi="http://www.w3.org/2001/XMLSchema-instance" xsi:schemaLocation="http://www.knime.org/2008/09/XMLConfig http://www.knime.org/XMLConfig_2008_09.xsd" key="naivebayesDataModel">
<entry key="ClassColumnName" type="xstring" value="stage"/>
<config key="ClassColumnType">
<entry key="cell_class" type="xstring" value="org.knime.core.data.def.StringCell"/>
<entry key="is_null" type="xboolean" value="false"/>
</config>
<entry key="skipMissingVals" type="xboolean" value="true"/>
<entry key="Threshold" type="xdouble" value="1.0E-4"/>
<config key="SkippedAttributes">
<entry key="SkippedAttributesCounter" type="xint" value="0"/>
</config>
<config key="AttributeModelSection">
<entry key="AttributeModelCounter" type="xint" value="2"/>
<config key="AttributeModelData_0">
<entry key="attributeName" type="xstring" value="BetweennessCentrality"/>
<entry key="type" type="xstring" value="NumericalModel"/>
<entry key="skipMissingVals" type="xboolean" value="true"/>
<entry key="numberOfMissingValues" type="xint" value="0"/>
<entry key="invalidCause" type="xstring" isnull="true" value=""/>
<config key="data">
<entry key="noOfClasses" type="xlong" value="2"/>
<config key="classValueData_0">
<entry key="classValue" type="xstring" value="all targets"/>
<entry key="MissingValCounter" type="xlong" value="0"/>
<entry key="noOfRows" type="xlong" value="3416"/>
<entry key="mean" type="xdouble" value="9.832781230340248E-4"/>
<entry key="sd" type="xdouble" value="0.02630051543719208"/>
</config>
<config key="classValueData_1">
<entry key="classValue" type="xstring" value="phase4"/>
<entry key="MissingValCounter" type="xlong" value="0"/>
<entry key="noOfRows" type="xlong" value="17"/>
<entry key="mean" type="xdouble" value="2.8858076856639312E-5"/>
<entry key="sd" type="xdouble" value="5.0E-4"/>
</config>
</config>
</config>
<config key="AttributeModelData_1">
<entry key="attributeName" type="xstring" value="stage"/>
<entry key="type" type="xstring" value="ClassModel"/>
<entry key="skipMissingVals" type="xboolean" value="true"/>
<entry key="numberOfMissingValues" type="xint" value="0"/>
<entry key="invalidCause" type="xstring" isnull="true" value=""/>
<config key="data">
<entry key="totalNoOfRecords" type="xlong" value="3433"/>
<entry key="maxNoOfClassValues" type="xlong" value="20000"/>
<config key="classValues">
<entry key="array-size" type="xint" value="2"/>
<entry key="0" type="xstring" value="phase4"/>
<entry key="1" type="xstring" value="all targets"/>
</config>
<config key="classRecordCounter">
<entry key="array-size" type="xint" value="2"/>
<entry key="0" type="xlong" value="17"/>
<entry key="1" type="xlong" value="3416"/>
</config>
</config>
</config>
</config>
</config>
